# Supplementary material for: PDX models reflect the proteome landscape of pediatric acute lymphoblastic leukemia but divert in select pathways
Source: J Exp Clin Cancer Res. 2021 Mar 15;40:96. doi: 10.1186/s13046-021-01835-8 (PMC7958471; doi:10.1186/s13046-021-01835-8)
Supplement: Supplementary file 1 — Additional file 1. [file 13046_2021_1835_MOESM1_ESM.zip]

Archive with 13 entries (13 files):
- Uzozie et al Supplementary Figure S12.eps
- Uzozie et al Supplementary Figure S6.eps
- Uzozie et al Supplementary Figure S11.eps
- Uzozie et al Supplementary Figure S8.eps
- Uzozie et al Supplementary Figure S4.eps
- Uzozie et al Supplementary Figure S3.eps
- Uzozie et al Supplementary Figure S13.eps
- Uzozie et al Supplementary Figure S5.eps
- Uzozie et al Supplementary Figure S1.eps
- Uzozie et al Supplementary Figure S10.eps
- Uzozie et al Supplementary Figure S7.eps
- Uzozie et al Supplementary Figure S2.eps
- Uzozie et al Supplementary Figure S9.eps
