# Supplementary material for: PDX models reflect the proteome landscape of pediatric acute lymphoblastic leukemia but divert in select pathways
Source: J Exp Clin Cancer Res. 2021 Mar 15;40:96. doi: 10.1186/s13046-021-01835-8 (PMC7958471; doi:10.1186/s13046-021-01835-8)
Supplement: Supplementary file 2 — Additional file 2. [file 13046_2021_1835_MOESM2_ESM.xlsx]

## Sheet: T-test-ProteinLevel
Supplementary Table S1. Differential analysis on diagnosis and relapse B-ALL proteome (protein, N termini, and phosphosites)
		B-ALL-Diagnosis	B-ALL-Relapse	B-ALL-Relapse	B-ALL-Diagnosis	B-ALL-Diagnosis	B-ALL-Diagnosis	B-ALL-Diagnosis	B-ALL-Diagnosis	B-ALL-Relapse	B-ALL-Diagnosis	B-ALL-Relapse	B-ALL-Relapse	B-ALL-Diagnosis	B-ALL-Diagnosis	B-ALL-Relapse	B-ALL-Relapse	B-ALL-Relapse	B-ALL-Relapse	B-ALL-Relapse
		Patient	PDX	Patient	PDX	PDX	Patient	PDX	Patient	PDX	Patient	PDX	Patient	PDX	PDX	PDX	Patient	PDX	PDX	Patient
Protein accession	Gene names	B-03-Dx	B-08-R2-PDX	B-06-R2	B-02-Dx-PDXb	B-01-Dx-PDX	B-02-Dx	B-04-Dx-PDX	B-04-Dx	B-06-R3-PDXb	B-01-Dx	B-07-R3-PDXa	B-06-R3	B-03-Dx-PDXb	B-02-Dx-PDXa	B-06-R2-PDXb	B-07-R3	B-07-R3-PDXb	B-06-R3-PDXa	B-08-R2	-Log Student's T-test p-value BALL_BALLRe	Student's T-test q-value BALL_BALLRe	Student's T-test Difference BALL_BALLRe	Student's T-test Test statistic BALL_BALLRe
Q02127	DHODH	15.1359	16.0817	15.9492	14.9372	15.5974	15.0797	14.7284	14.8624	15.8556	15.3991	16.1698	16.107	14.9208	14.938	15.9144	15.8155	16.033	16.2538	16.0409	7.61523	0	-0.95557	-9.69717
P49419	ALDH7A1	17.2932	16.9587	16.1223	17.8264	18.1947	17.6058	18.6268	18.7344	16.9609	17.6128	16.9709	16.5379	17.5417	18.1213	16.5196	16.4998	17.0255	16.7414	16.9783	5.27275	0.01	1.21925	6.5105
Q14CX7	NAA25	15.3119	15.7706	16.0462	15.1149	15.1624	15.1401	15.5223	15.0858	16.0399	15.759	16.3835	15.5386	15.4524	15.0187	16.0633	15.8101	16.3266	16.004	16.0243	5.07121	0.012	-0.715434	-6.26858
P55039	DRG2	16.11	15.8896	16.0784	16.5863	16.2214	16.3245	16.5895	16.5605	16.1583	16.3278	15.7806	15.6097	16.7042	16.7021	16.0728	15.8979	16.1072	15.9285	15.7955	4.73244	0.0126667	0.526611	5.87083
P23497	SP100	14.982	16.5582	16.3709	15.4573	14.8761	15.9731	15.3823	15.181	16.2447	15.1897	15.9118	16.5342	15.9224	15.9463	16.072	15.9993	16.322	15.9935	16.519	4.16026	0.0131111	-0.818073	-5.22136
Q92614	MYO18A	19.5198	18.9881	18.9804	19.7538	19.4014	19.6355	19.7172	19.5914	19.2354	19.5474	18.8266	19.2623	19.9243	19.7214	19.5483	18.7252	18.79	19.3442	19.305	4.17192	0.01325	0.545252	5.23435
P42224	STAT1	17.0989	18.6514	17.9315	17.0531	16.7759	16.8196	16.731	16.9574	17.4251	16.6383	18.3438	17.5053	16.6658	17.1187	18.6492	19.3973	18.3434	16.9507	18.5541	4.16508	0.0134118	-1.302	-5.22673
Q9BXR0	QTRT1	15.9936	16.1662	16.5778	15.7229	15.9622	15.9167	16.3896	15.6772	16.5338	16.2535	16.8072	16.5898	15.6468	15.8174	16.4313	16.6653	16.7364	16.3977	16.4103	4.74506	0.0136	-0.600499	-5.88546
Q12824	SMARCB1	18.4081	18.2382	18.36	18.6241	18.4354	18.6557	18.7332	18.7383	18.1636	18.3576	18.1702	18.2419	18.486	18.6897	18.4352	18.16	18.096	18.4031	18.1321	4.28578	0.0136667	0.329757	5.36167
P28838	LAP3	17.3345	19.1795	18.1844	17.985	17.5042	18.0833	17.8606	17.7413	18.3823	18.3337	19.2255	18.5252	18.0175	18.0016	18.8878	18.5851	19.1592	18.4104	19.4504	4.22446	0.0138462	-0.925464	-5.29299
Q6IN84	MRM1	15.6144	15.7012	15.8792	13.3177	13.1266	14.893	13.4642	12.5917	15.69	15.0008	15.5492	16.1624	13.9279	14.7603	15.5345	15.7623	15.4966	15.8348	16.0724	4.04219	0.0139048	-1.69086	-5.09036
Q9GZY6	LAT2	16.3861	17.9482	17.4737	17.4368	16.9446	16.8555	16.6825	16.7966	17.0765	16.6152	17.5972	17.5936	16.4333	16.2441	17.5915	17.7274	17.1229	17.2649	17.676	4.38304	0.014	-0.796663	-5.47119
Q96CM8	ACSF2	17.7603	17.4927	17.3566	18.3744	17.5401	17.7692	18.3118	18.182	17.3993	17.4836	17.5239	16.9635	18.0614	18.5191	17.3588	17.0646	16.9208	17.4033	17.2334	4.17798	0.0141333	0.728532	5.2411
P13796	LCP1	20.264	20.5485	21.2451	20.2498	19.7258	20.4349	20.1571	20.3357	21.0367	20.5472	21.3214	20.9667	20.6376	20.5054	20.8961	21.0233	21.3508	21.1981	20.548	4.327	0.0141818	-0.695976	-5.40801
P32456	GBP2	13.9223	14.7854	15.8624	13.8674	15.9314	12.8286	13.5269	14.2063	15.8878	14.6562	15.3553	15.8087	12.6374	12.9836	16.2759	17.4184	15.9456	15.8159	16.0048	4.20388	0.0142857	-2.076	-5.26999
P55160	NCKAP1L	17.2292	16.1355	16.8115	16.8855	17.3966	17.1933	16.94	17.0407	16.6818	16.9278	15.7309	16.3734	17.3209	16.9242	16.8775	16.262	16.1598	16.3137	16.154	4.52104	0.0142857	0.745358	5.62783
Q9NYF8	BCLAF1	18.8106	19.2971	19.4319	19.0689	18.8971	18.8389	19.2405	19.0023	19.3731	19.1195	19.3132	19.4471	18.7882	19.1106	19.36	19.1847	19.2854	19.3439	19.0498	3.99104	0.0144348	-0.322322	-5.03388
Q8TC07	TBC1D15	16.2467	16.7845	16.4701	16.2999	16.0607	16.3911	16.0896	15.9756	16.6958	16.4431	16.755	16.4321	16.2042	16.4026	16.6186	16.7694	16.848	16.3023	16.7337	4.0426	0.0146	-0.406107	-5.09081
P19623	SRM	16.3001	17.1436	18.54	16.873	16.5486	16.5583	16.6721	17.5819	18.3352	17.1635	18.0037	18.1803	17.2503	17.4728	17.8212	17.5747	18.4116	17.7518	17.9441	4.10848	0.0147368	-1.035	-5.16379
P16444	DPEP1	12.4999	17.1662	17.7286	12.7306	13.0812	15.3221	15.9103	15.386	16.87	15.8549	16.1902	18.0994	11.5591	11.8376	16.2911	15.6247	16.7978	17.006	18.7453	3.99255	0.0149091	-3.25397	-5.03555
P34896	SHMT1	16.9576	16.6455	16.1967	17.5387	16.9234	17.3686	16.7305	17.0429	16.6217	16.7348	16.3957	16.5909	17.5647	17.5501	16.0422	16.3785	16.4054	16.1495	16.2021	4.89449	0.015	0.794005	6.05975
P61769	B2M	17.6883	18.8425	18.2215	18.0981	17.6021	18.1962	17.453	17.0692	18.8685	18.6513	19.0493	18.7512	18.5238	17.7873	19.3087	19.5621	18.6809	18.6284	19.3317	3.87564	0.0155385	-1.0279	-4.90707
O15533	TAPBP	18.5056	19.6458	19.1567	18.6459	18.3181	19.2354	18.5503	17.9769	19.2138	18.9007	20.0501	19.205	18.6996	18.8367	19.4229	20.4404	20.0157	19.3925	19.9378	4.38705	0.0155556	-1.01815	-5.47572
P19525	EIF2AK2	16.4752	18.3974	16.972	16.9744	15.8977	16.7973	16.2457	15.9795	17.3598	16.916	18.1997	17.1632	16.5388	17.1967	17.3262	17.8544	18.231	17.1604	18.2052	3.85508	0.016	-1.12902	-4.88456
Q9BRP1	PDCD2L	13.1436	16.2167	15.7814	13.471	12.6846	13.1943	13.78	13.6214	15.9296	12.8824	15.8841	13.3393	13.0296	13.0059	16.1036	15.9176	16.095	13.329	13.9406	3.88147	0.016	-2.05225	-4.91346
Q15208	STK38	17.482	17.1373	17.0656	17.5187	17.1207	17.8565	17.8088	17.8696	17.1938	17.4434	16.8845	16.9751	17.5204	17.6202	17.2952	17.4662	17.0204	16.9815	17.132	3.88835	0.0165	0.467081	4.921
Q03518	TAP1	16.8714	18.3399	17.5257	17.1824	15.8952	17.6791	16.3476	16.5422	17.5684	16.8947	18.6309	17.6582	16.4802	17.4322	18.1658	19.1867	18.7514	17.9838	18.98	4.39497	0.0175	-1.46522	-5.48468
Q8WUH6	TMEM263	18.7066	16.5336	18.443	18.5728	17.7095	18.9978	18.3778	18.3193	17.4159	18.4676	17.1848	16.9892	18.4575	18.6869	17.9455	17.5532	16.335	16.9588	17.813	3.72991	0.0196	1.16011	4.74803
Q8IZ83	ALDH16A1	16.3736	16.8217	16.8088	15.9426	16.552	16.3308	16.5984	16.3177	17.3839	17.2824	17.4121	17.2602	16.8115	16.3033	17.4409	17.009	17.4626	17.5174	17.0425	3.74187	0.0198571	-0.714552	-4.76104
O15382	BCAT2	16.0841	15.1019	15.6959	16.3448	16.2086	16.4966	16.1549	16.5612	15.6624	15.1315	15.3069	15.1483	15.9287	15.869	15.3629	15.3669	14.8034	15.1684	15.5181	3.73213	0.0202759	0.773087	4.75044
Q16401	PSMD5	17.3122	14.4474	16.7015	17.8515	17.3054	18.5937	17.9024	18.2134	16.2339	17.609	17.0821	15.3916	17.0618	18.0973	14.6085	17.3386	16.9335	15.567	15.8116	3.68886	0.0211613	1.76028	4.70343
Q9H3N1	TMX1	18.0869	18.7116	18.6346	18.374	18.0867	18.2109	18.6094	18.3533	18.652	18.0509	18.7161	18.4099	18.1372	18.2892	18.6815	18.5192	18.8267	18.6478	18.2907	3.65765	0.0225	-0.36473	-4.66958
P54727	RAD23B	18.8221	19.2778	19.3661	18.8583	18.7995	19.2883	19.0829	19.1504	19.2971	19.2508	19.329	19.5874	18.8505	19.0795	19.1841	19.355	19.4753	19.2212	19.4527	3.5822	0.0228108	-0.334313	-4.58794
Q9Y376	CAB39	17.4995	17.008	17.307	17.6438	17.1577	17.7023	17.7839	17.9195	17.2053	17.5018	17.1262	17.3525	17.5241	17.6653	17.2971	17.3511	17.0435	17.2467	17.3377	3.61914	0.0229412	0.372259	4.62788
O60449	LY75	12.0988	14.6356	15.1209	13.2116	13.5187	13.5007	14.1073	13.1798	15.0573	14.8072	14.89	14.9337	14.0321	13.3288	15.4325	13.6406	14.892	14.9442	14.8377	3.58874	0.023	-1.30679	-4.59501
Q9Y606	PUS1	16.0322	15.8541	17.0999	15.4608	15.8446	15.8284	16.2492	16.2594	16.7787	16.6631	16.5575	17.0814	15.5934	15.8719	16.921	16.883	16.9684	16.8657	16.5681	3.60104	0.0232	-0.779682	-4.60831
Q9NSD9	FARSB	17.853	18.0712	18.1383	17.4334	17.8394	17.6187	17.5137	17.4226	18.0835	18.1544	19.0135	18.2453	17.883	17.5697	18.2433	18.5405	18.9027	18.1465	18.1078	3.6251	0.0232727	-0.650612	-4.63433
P46087	NOP2	17.2884	17.5023	17.7979	17.4746	17.0891	17.4208	17.1145	17.0441	17.6821	17.6311	18.143	17.7679	17.023	17.4624	17.6518	17.8262	18.1473	17.9791	17.365	3.54913	0.0233684	-0.503125	-4.55224
Q03519	TAP2	17.0072	18.6085	17.5134	17.526	16.7826	17.7605	16.4962	16.3462	17.5543	17.1043	18.4815	17.4583	16.8116	17.479	17.9029	19.1511	18.5102	17.8376	18.8563	3.54071	0.0235897	-1.15256	-4.54316
Q01469	FABP5	19.1039	19.4171	20.1614	19.2392	18.4912	18.9393	19.188	19.0947	20.0193	19.3486	20.0747	19.9047	17.9845	18.9554	19.7858	19.3754	20.0105	19.3132	19.2755	3.50097	0.0253	-0.80658	-4.50034
Q14790	CASP8	14.9066	15.6221	17.1721	15.0669	15.5428	15.381	15.0555	15.6807	16.6303	15.814	15.793	16.348	14.9846	15.4651	16.4728	16.3227	15.9216	16.2471	15.5323	3.48545	0.0258537	-0.884298	-4.48364
P78417	GSTO1	20.1137	20.3642	20.6022	19.8205	19.7546	20.1055	20.2846	20.3538	20.4788	20.3566	20.5583	20.353	19.8796	19.2741	20.6638	20.6012	20.4688	20.4192	20.7146	3.46522	0.0265714	-0.528759	-4.46188
O94903	PROSC	17.491	18.6961	18.1335	17.7187	17.7919	18.2211	17.1947	17.5231	18.0634	18.2943	18.4373	18.1414	17.8608	17.88	18.3903	18.7613	18.5162	18.1716	18.706	3.44792	0.0272558	-0.626641	-4.44327
Q8N0U8	VKORC1L1	16.4307	16.2292	15.6017	16.8146	16.3052	16.8901	16.6293	16.7015	15.7126	15.7044	15.5123	15.7464	15.9662	16.7776	15.6289	15.6271	15.6696	16.1112	16.0876	3.39927	0.0279149	0.676181	4.39104
Q9BV23	ABHD6	15.0283	12.7529	13.5921	15.4573	13.073	14.7263	14.9348	14.3722	13.1343	12.6753	11.9028	12.8031	15.0067	15.1244	11.8119	12.8334	13.5324	13.2917	13.0584	3.42651	0.028	1.6174	4.42028
P16070	CD44	14.8726	15.5099	16.8647	13.5764	15.8658	15.4703	15.1767	14.2918	16.8625	15.7389	17.1704	16.6909	16.056	15.3226	16.6776	16.3272	16.7087	16.9424	15.5838	3.40143	0.0282609	-1.38146	-4.39336
P05204	HMGN2	17.9353	18.1935	17.8095	17.8651	16.9087	17.4585	17.9715	17.4446	18.3351	17.6833	18.4164	18.7653	17.812	17.4845	17.903	18.4365	18.4425	18.27	17.9625	3.40851	0.0285333	-0.635281	-4.40096
Q9H0A0	NAT10	17.8775	18.1552	18.5931	17.6801	18.0291	17.3771	17.9003	17.9566	18.4095	18.6829	18.5647	18.6037	18.0366	17.6314	18.522	18.5857	18.6029	18.5796	18.126	3.37686	0.0286531	-0.56629	-4.36701
O43813	LANCL1	17.3158	17.5668	17.8826	16.962	16.4286	17.5131	16.4227	16.5684	17.9648	17.6212	17.5474	17.8423	17.1726	17.0785	17.928	17.4634	17.2967	17.8438	17.8076	3.37896	0.0291667	-0.705107	-4.36927
Q9BTE3	MCMBP	15.653	15.8846	17.1494	15.8351	16.4149	15.669	16.3003	16.1946	17.4202	16.772	16.9986	17.4133	16.2403	15.7459	16.9645	16.861	17.0522	17.0199	16.5164	3.33196	0.0312157	-0.836325	-4.31892
P81877	SSBP2	16.7859	15.9615	16.8159	16.9101	16.798	16.9191	16.8992	16.9576	16.2745	16.4806	16.2247	16.2999	16.5235	16.8591	16.6596	16.2965	16.1239	16.58	16.0003	3.32464	0.0312308	0.468894	4.31108
B0I1T2	MYO1G	17.2824	15.1806	16.4564	18.3835	16.3602	18.3061	18.4631	18.5528	15.9024	16.2538	16.599	15.653	17.388	17.8236	16.3194	16.6693	16.7654	16.7318	15.4353	3.33873	0.03144	1.47468	4.32616
Q9BYD1	MRPL13	15.6468	15.8782	15.4594	15.1019	15.5222	15.293	15.3464	15.3838	15.9362	15.5369	15.5834	15.886	15.0803	15.4107	16.1916	15.4617	15.7509	16.2212	16.0193	3.3005	0.0316296	-0.469675	-4.28526
P07355	ANXA2	17.498	17.786	18.256	16.8867	17.4916	16.4925	16.6967	17.1984	17.9936	17.4377	17.8027	18.2316	18.2954	16.5861	18.0714	18.6332	17.9929	18.7464	17.6173	3.30684	0.0318491	-0.937198	-4.29204
P15918	RAG1	15.7597	13.2872	12.6565	16.4013	13.5218	15.8028	16.4667	16.5504	15.4727	15.4264	13.9049	12.9981	16.8529	16.5377	13.7527	13.6873	13.6596	16.0084	13.6006	3.28269	0.0321455	2.02163	4.26622
Q9H098	FAM107B	17.9894	16.5705	16.1345	18.5416	16.5244	18.6553	19.4368	19.4345	16.9902	17.232	17.439	16.4747	17.6932	18.662	16.673	16.6977	17.4427	16.7552	16.9482	3.26033	0.0331429	1.42845	4.24233
P52594	AGFG1	16.5574	15.7921	15.8337	16.4335	16.8132	17.0714	16.9906	16.9841	16.0219	16.4243	16.4075	16.1139	16.7843	16.3551	16.0068	16.3185	16.2727	15.969	16.8033	3.1956	0.0354	0.55872	4.17326
Q9NVQ4	FAIM	13.4702	13.7212	13.9112	13.7977	12.5354	11.8941	13.7183	13.4044	14.5203	13.2185	14.6785	15.0011	13.314	13.8531	14.6059	13.6805	15.08	14.1987	14.1189	3.2237	0.0354386	-1.10656	-4.20323
Q6L8Q7	PDE12	16.8882	16.9137	17.2061	16.5752	17.0896	16.5137	16.9795	16.6487	17.1488	16.9713	17.5174	17.2598	17.2061	16.7587	17.1931	17.2869	17.5799	17.1642	17.2579	3.15917	0.0355692	-0.404868	-4.13443
P07858	CTSB	17.2212	17.4634	16.5932	17.4264	17.607	17.4154	17.7308	16.6694	14.8583	16.9504	15.7915	16.1341	17.2115	17.1666	15.5931	16.4081	16.3606	15.4812	16.7779	3.18616	0.0358689	1.12039	4.16319
Q9Y6C2	EMILIN1	19.5108	19.7648	20.1811	19.4531	19.7358	19.4797	18.5153	18.9503	20.2301	20.3708	19.863	20.5592	19.2854	19.4437	20.7301	20.181	19.9494	20.6064	20.0873	3.14723	0.0358788	-0.799153	-4.12171
Q969X6	CIRH1A	15.666	15.8167	16.4559	15.7859	15.4024	15.7221	16.0618	15.5744	16.2597	16.1341	16.5082	16.3721	14.9762	15.5733	15.9881	16.2927	16.3705	16.2518	15.8628	3.16043	0.0359375	-0.562731	-4.13577
O60716	CTNND1	13.1149	13.3122	14.8155	13.98	13.8364	10.6641	11.1328	12.8942	15.2146	14.4075	14.3364	14.934	12.48	11.9805	15.349	13.8963	14.8264	15.0437	14.536	3.19566	0.036	-1.90525	-4.17332
Q9BUL8	PDCD10	18.401	17.7062	17.7295	18.2908	17.7554	18.714	18.2657	18.126	18.0445	17.8666	17.6932	17.5606	18.4488	18.1	18.0397	17.939	17.5951	17.6715	17.584	3.16258	0.036254	0.462361	4.13806
Q13596	SNX1	16.2552	16.3098	16.3987	16.2154	16.0869	16.2618	16.0302	16.1	16.2352	16.1197	16.6151	16.3531	16.4308	16.0985	16.4859	16.3788	16.3777	16.3688	16.5893	3.19971	0.0362759	-0.233638	-4.17763
P07305	H1F0	21.0752	22.9977	18.4268	21.6802	21.973	23.3076	22.2137	21.7876	16.4481	21.4551	18.224	18.6494	20.6393	21.9888	16.837	18.5678	17.9378	18.7618	21.6188	3.16395	0.0367097	2.94425	4.13951
Q9UKL0	RCOR1	16.9145	16.7849	16.2432	17.0652	17.0236	16.7881	17.0618	16.9364	16.3842	16.1184	16.4583	16.2994	17.2514	17.0458	16.4438	16.2428	16.3426	16.6193	16.517	3.111	0.038209	0.478125	4.08313
Q9P2J5	LARS	17.199	17.304	17.7366	17.2125	17.2258	17.2275	17.4454	17.2631	17.5637	17.7381	17.9876	17.8206	17.5754	17.1789	17.911	17.7366	17.9469	17.7521	17.5017	3.06573	0.0385946	-0.385424	-4.03498
Q8NBS9	TXNDC5	17.7275	18.3988	18.4143	17.8068	18.4392	17.8542	17.6314	17.686	18.6106	18.441	18.2362	18.4685	17.7503	17.8733	18.4793	18.1464	18.1308	18.2379	18.6046	3.07573	0.0387222	-0.460539	-4.04561
Q8WUA2	PPIL4	16.3919	16.1903	16.2137	16.4017	16.2676	16.3785	16.5129	16.78	16.3606	16.0228	15.7181	15.6225	16.0978	16.3654	15.645	15.7542	15.2648	15.274	15.7402	3.06793	0.0389041	0.579279	4.03732
P10644	PRKAR1A	18.6754	17.3242	17.5821	18.3007	17.1728	18.1082	18.1191	18.3412	17.3853	16.7167	16.9425	16.4217	18.0845	17.6419	16.9019	16.8593	16.7562	16.3966	16.9917	3.07773	0.0391549	0.950567	4.04774
P04843	RPN1	17.9748	18.8682	18.4686	18.3302	18.3934	18.1365	18.3919	18.1127	18.6429	18.5605	18.7228	18.7602	18.2583	18.5502	18.7333	18.2091	18.6633	18.7361	18.7956	3.04434	0.0393158	-0.359074	-4.01224
Q8IY21	DDX60	14.3324	15.6017	14.3116	13.2663	13.8275	13.9745	13.5876	11.7771	14.2052	11.722	15.1088	13.5522	13.4082	13.3824	14.6297	15.3011	15.548	14.859	14.0504	3.01002	0.0394568	-1.46367	-3.97577
Q06203	PPAT	16.953	16.9102	17.1942	16.596	15.7444	16.6104	16.5022	16.5873	17.4567	17.0396	17.7594	16.8577	16.9297	16.5356	17.2927	17.4524	17.8611	16.8871	17.1147	2.98311	0.0394884	-0.667692	-3.94719
Q13451	FKBP5	15.8612	17.6955	19.6919	12.839	16.742	17.2964	15.4923	16.1607	18.1164	18.5563	17.7237	19.1457	13.9002	13.0839	16.7447	19.5372	17.5953	17.5586	19.2255	2.97703	0.0395402	-2.75545	-3.94073
Q5EBM0	CMPK2	12.8723	17.5475	16.5723	15.9848	13.6524	16.129	16.5534	15.948	16.7785	13.9396	16.3871	16.6306	15.1391	15.3569	16.4319	16.4632	17.2371	16.8298	16.8774	3.07945	0.0396	-1.71157	-4.04957
Q9NWV4	C1orf123	16.611	17.3659	17.4268	16.97	17.261	17.1838	16.8735	17.1266	17.4784	17.3995	17.3279	17.5464	16.5528	17.1074	17.5844	17.3346	17.14	17.399	17.8534	2.98613	0.0396706	-0.436174	-3.95039
Q96HY6	DDRGK1	16.4215	17.0481	16.6513	15.9882	16.6453	16.4958	16.1069	15.7637	16.5192	16.3657	16.6611	16.6503	16.6049	16.2091	16.7052	16.8443	16.5232	16.7392	17.0012	3.0448	0.0397333	-0.445298	-4.01273
Q96EK6	GNPNAT1	13.8664	14.1398	14.7071	12.2273	14.2133	13.6982	12.1845	11.9414	15.0125	14.674	15.1487	13.457	13.3416	13.4955	14.6793	14.9054	14.5782	15.282	15.4331	3.01235	0.03985	-1.44075	-3.97825
P00367	GLUD1	17.3606	18.0933	17.8328	17.5653	17.8727	17.7632	17.6944	17.2353	18.4546	18.1259	18.4338	18.2269	17.9843	18.2417	18.3392	18.1031	18.3003	18.3653	18.3823	3.0005	0.0398537	-0.492792	-3.96566
Q02556	IRF8	14.8661	15.2627	15.1974	14.4565	14.6852	15.1123	14.8219	14.6031	14.447	14.7905	15.5596	15.488	14.9152	14.2377	15.4931	15.1353	15.565	15.7849	15.1558	2.99246	0.04	-0.587932	-3.95712
Q9Y285	FARSA	16.1123	16.3385	16.7936	15.7284	16.427	16.0329	16.445	16.2359	17.1117	16.8932	17.5565	17.0024	16.5105	16.3029	17.0641	16.9172	17.4335	16.6547	16.647	3.08189	0.040058	-0.653251	-4.05217
O75477	ERLIN1	15.7599	16.3611	16.6743	15.8537	16.1134	15.0945	15.7359	16.0496	16.8029	16.6837	16.3	16.9112	15.51	15.8419	16.9009	16.0269	16.1883	16.8635	16.5371	3.08895	0.0401176	-0.707462	-4.05967
O14497	ARID1A	17.8325	17.1915	17.4201	17.8008	17.2208	17.8517	17.9027	18.0375	17.4746	17.5599	17.5092	17.4416	17.8207	17.9828	17.5636	17.505	17.4813	17.4739	17.3719	2.96215	0.0401348	0.335547	3.92493
P06733	ENO1	21.6551	21.3968	22.6005	20.794	21.7385	21.8782	20.9422	21.6383	22.4984	22.3354	22.5735	22.4402	21.6455	20.5847	22.4238	22.6148	22.6364	22.5167	21.8638	2.98642	0.0401429	-0.888516	-3.9507
Q96HQ2	CDKN2AIPNL	13.6084	11.6026	12.1891	13.561	13.9492	13.394	12.8773	13.2729	11.6672	12.9465	12.8329	12.218	13.2402	13.2216	12.2015	12.4909	12.4099	12.4251	13.9247	2.94848	0.0401739	0.945045	3.91042
Q92989	CLP1	16.1542	16.3819	16.5873	16.3973	16.1605	16.2382	16.4809	16.4601	16.509	16.2128	16.71	16.4416	16.1932	16.347	16.7966	16.6639	16.8978	16.3481	16.4688	2.94076	0.0402128	-0.286704	-3.90223
Q6PL24	TMED8	14.6306	16.8848	17.1888	15.5394	16.3442	16.1484	15.6375	14.3078	15.8009	15.7938	16.8194	16.0251	15.6883	16.138	17.3352	17.2799	16.8468	16.1542	16.5721	2.96559	0.0402273	-1.10983	-3.92859
Q15269	PWP2	16.0443	16.4327	16.8557	15.6861	16.7389	15.97	15.2243	15.8539	16.6692	17.1759	17.0464	17.2851	16.0187	16.0262	16.9773	16.6332	17.2731	17.5329	16.6493	3.01338	0.0402532	-0.853452	-3.97934
Q13310	PABPC4	17.5685	17.2327	17.3329	17.5517	17.6752	17.3283	17.8776	17.7831	17.1474	17.5699	17.6392	17.0334	17.5302	17.5548	17.2161	17.0978	17.6185	17.0733	17.2524	2.95558	0.0403556	0.339998	3.91796
Q9H3G5	CPVL	14.5114	12.3646	17.4341	12.8121	13.6671	14.8922	13.2244	13.6572	16.5849	15.7208	17.3563	17.2946	13.2292	13.4658	16.9994	18.3222	17.6096	16.3477	14.5652	2.95105	0.0403956	-2.57897	-3.91315
P54687	BCAT1	15.1498	16.7225	17.0227	12.9721	16.8935	13.0419	15.8675	12.2866	17.5575	17.3456	17.943	17.0744	16.1282	12.8626	17.6005	17.0177	17.6398	16.9671	16.8455	3.02663	0.0404156	-2.51154	-3.99342
Q96BR5	COA7	12.5632	13.4379	14.6473	12.6576	13.8288	13.1213	13.704	13.4157	14.2797	13.7065	14.1091	14.9161	13.1843	13.265	14.4946	13.5423	14.226	14.7216	13.4798	3.01842	0.0404615	-0.913612	-3.98469
O14907	TAX1BP3	15.722	14.971	15.6069	16.3424	16.6336	16.272	16.0574	15.5397	15.4114	15.5273	14.4058	15.1674	16.4528	15.7533	15.9989	13.1367	13.9768	15.1138	14.0517	2.94247	0.0405591	1.24934	3.90404
Q9HAV4	XPO5	16.2076	17.0368	16.9009	16.0274	16.5385	16.1032	16.1306	16.4226	16.6893	16.6045	16.7656	16.7336	16.1182	16.4228	16.4604	16.8817	16.8483	16.4816	16.2103	2.91843	0.0415258	-0.414693	-3.87853
Q9BQ39	DDX50	16.1172	16.3772	16.7093	16.5003	16.5885	16.1827	16.5397	16.3434	16.6971	16.6963	17.3467	17.0099	16.0957	16.5989	16.8256	16.8347	17.2605	17.2354	16.6701	2.91991	0.041625	-0.489682	-3.8801
Q5EG05	CARD16	13.8345	16.6073	16.0656	13.1775	14.9767	13.6644	12.9702	14.3395	15.9505	15.2613	13.7872	15.0096	13.3466	13.5545	17.3313	15.6172	14.0719	15.5103	16.7979	2.92101	0.0418526	-1.77207	-3.88127
Q16881	TXNRD1	18.2695	17.7811	18.2138	18.7334	18.1428	18.7044	19.3151	19.4078	18.1739	17.7692	17.408	17.2925	17.6397	18.5222	17.7482	17.5637	17.5542	17.1711	17.4003	2.87381	0.0433462	0.869764	3.83119
O15126	SCAMP1	14.61	15.2377	14.6867	14.5309	14.8531	14.9615	14.7711	14.161	15.3555	15.1939	15.9558	15.2015	14.8509	14.8205	15.2081	15.0952	15.7425	15.3244	15.3974	2.90022	0.0433469	-0.570142	-3.8592
Q5JRX3	PITRM1	15.8327	16.3751	16.1589	15.8907	15.9969	15.8692	16.0152	15.8231	16.2653	15.578	15.9878	16.195	15.9641	16.1299	15.9582	16.0889	16.1289	16.3583	16.586	2.88364	0.0434902	-0.310286	-3.84162
Q9H082	RAB33B	16.5012	16.4728	13.1935	16.9822	15.8289	16.8271	16.7033	16.7789	12.591	15.92	13.8814	16.2872	16.2272	16.7536	13.0325	15.4048	13.8725	13.2214	16.4986	2.87711	0.043534	2.05694	3.83468
Q96AB3	ISOC2	14.1595	14.4405	14.9693	14.035	12.7104	14.6161	13.9377	14.6051	15.372	14.7153	15.383	15.1871	12.7835	14.4407	15.0013	14.6603	15.31	14.8451	14.91	2.89559	0.0435556	-1.00749	-3.85429
Q9BVJ6	UTP14A	15.2042	15.4998	16.1956	15.1341	15.7977	15.1533	14.8484	14.817	16.1924	16.3848	16.2452	16.3354	15.7214	15.4877	16.0683	16.0666	16.1554	16.4417	15.8026	2.88521	0.0439208	-0.706009	-3.84329
Q7Z7K6	CENPV	13.7074	15.9238	16.0245	14.592	12.8085	13.985	13.5734	13.2947	14.9266	14.2168	14.442	14.6752	13.0828	14.6324	13.8389	15.375	14.2824	14.861	15.194	2.88637	0.0442	-1.18848	-3.84451
P51665	PSMD7	17.9525	17.86	18.0233	18.0769	17.9891	18.0161	18.2868	18.3557	17.7695	17.8494	17.8164	17.6072	18.105	17.9729	17.8945	17.8644	17.792	17.6192	17.897	2.84544	0.0451589	0.252814	3.8011
O94874	UFL1	16.8158	16.9982	17.079	16.6064	16.1848	17.0066	16.359	16.0645	16.8752	17.023	16.9859	17.2422	16.9676	16.7505	17.2617	17.6233	17.0215	17.2015	17.2483	2.85161	0.0454095	-0.511666	-3.80764
Q92597	NDRG1	15.4067	16.6328	16.1563	15.4694	15.3712	15.7715	14.8386	15.1635	16.1469	16.0031	15.7739	15.9952	15.6749	13.545	16.2502	16.906	15.6091	16.4552	16.772	2.8466	0.0454717	-1.02045	-3.80233
P52815	MRPL12	17.1785	17.5754	17.7782	17.1579	17.651	17.0799	17.1206	17.224	17.8031	17.8437	18.4296	17.9707	17.8145	17.5648	17.8121	17.5332	18.1419	17.9459	18.0998	2.82912	0.0470741	-0.505109	-3.78379

## Sheet: ScatterPlot-ProteinLevel
Protein_accession	Gene_names	-Log-p-value	q-value	Log2FC-DxVsRelapse	Dysregulation_Trend
P07305	H1F0	3.16395	0.0367097	2.94425	yes-up
Q9H082	RAB33B	2.87711	0.043534	2.05694	yes-up
Q14CX7	NAA25	5.07121	0.012	-0.715434	no
P34896	SHMT1	4.89449	0.015	0.794005	no
Q9BXR0	QTRT1	4.74506	0.0136	-0.600499	no
P55039	DRG2	4.73244	0.0126667	0.526611	no
P55160	NCKAP1L	4.52104	0.0142857	0.745358	no
P15918	RAG1	3.28269	0.0321455	2.02163	yes-up
Q16401	PSMD5	3.68886	0.0211613	1.76028	yes-up
Q9GZY6	LAT2	4.38304	0.014	-0.796663	no
P13796	LCP1	4.327	0.0141818	-0.695976	no
Q12824	SMARCB1	4.28578	0.0136667	0.329757	no
Q9BV23	ABHD6	3.42651	0.028	1.6174	yes-up
B0I1T2	MYO1G	3.33873	0.03144	1.47468	yes-up
Q96CM8	ACSF2	4.17798	0.0141333	0.728532	no
Q92614	MYO18A	4.17192	0.01325	0.545252	no
Q9H098	FAM107B	3.26033	0.0331429	1.42845	yes-up
P23497	SP100	4.16026	0.0131111	-0.818073	no
O14907	TAX1BP3	2.94247	0.0405591	1.24934	yes-up
Q8TC07	TBC1D15	4.0426	0.0146	-0.406107	no
P49419	ALDH7A1	5.27275	0.01	1.21925	yes-up
Q8WUH6	TMEM263	3.72991	0.0196	1.16011	yes-up
Q9NYF8	BCLAF1	3.99104	0.0144348	-0.322322	no
Q15208	STK38	3.88835	0.0165	0.467081	no
P07858	CTSB	3.18616	0.0358689	1.12039	yes-up
P10644	PRKAR1A	3.07773	0.0391549	0.950567	yes-up
Q96BR5	COA7	3.01842	0.0404615	-0.913612	yes-down
Q8IZ83	ALDH16A1	3.74187	0.0198571	-0.714552	no
O15382	BCAT2	3.73213	0.0202759	0.773087	no
P28838	LAP3	4.22446	0.0138462	-0.925464	yes-down
P07355	ANXA2	3.30684	0.0318491	-0.937198	yes-down
Q9H3N1	TMX1	3.65765	0.0225	-0.36473	no
Q9NSD9	FARSB	3.6251	0.0232727	-0.650612	no
Q9Y376	CAB39	3.61914	0.0229412	0.372259	no
Q9Y606	PUS1	3.60104	0.0232	-0.779682	no
Q02127	DHODH	7.61523	0	-0.95557	yes-down
P54727	RAD23B	3.5822	0.0228108	-0.334313	no
P46087	NOP2	3.54913	0.0233684	-0.503125	no
Q96AB3	ISOC2	2.89559	0.0435556	-1.00749	yes-down
Q01469	FABP5	3.50097	0.0253	-0.80658	no
Q14790	CASP8	3.48545	0.0258537	-0.884298	no
P78417	GSTO1	3.46522	0.0265714	-0.528759	no
O94903	PROSC	3.44792	0.0272558	-0.626641	no
O15533	TAPBP	4.38705	0.0155556	-1.01815	yes-down
P05204	HMGN2	3.40851	0.0285333	-0.635281	no
Q92597	NDRG1	2.8466	0.0454717	-1.02045	yes-down
Q8N0U8	VKORC1L1	3.39927	0.0279149	0.676181	no
O43813	LANCL1	3.37896	0.0291667	-0.705107	no
Q9H0A0	NAT10	3.37686	0.0286531	-0.56629	no
P61769	B2M	3.87564	0.0155385	-1.0279	yes-down
Q9BTE3	MCMBP	3.33196	0.0312157	-0.836325	no
P81877	SSBP2	3.32464	0.0312308	0.468894	no
P19623	SRM	4.10848	0.0147368	-1.035	yes-down
Q9BYD1	MRPL13	3.3005	0.0316296	-0.469675	no
Q9NVQ4	FAIM	3.2237	0.0354386	-1.10656	yes-down
Q6PL24	TMED8	2.96559	0.0402273	-1.10983	yes-down
P19525	EIF2AK2	3.85508	0.016	-1.12902	yes-down
Q13596	SNX1	3.19971	0.0362759	-0.233638	no
Q03519	TAP2	3.54071	0.0235897	-1.15256	yes-down
P52594	AGFG1	3.1956	0.0354	0.55872	no
Q7Z7K6	CENPV	2.88637	0.0442	-1.18848	yes-down
P42224	STAT1	4.16508	0.0134118	-1.302	yes-down
Q9BUL8	PDCD10	3.16258	0.036254	0.462361	no
Q969X6	CIRH1A	3.16043	0.0359375	-0.562731	no
Q6L8Q7	PDE12	3.15917	0.0355692	-0.404868	no
Q9Y6C2	EMILIN1	3.14723	0.0358788	-0.799153	no
Q9UKL0	RCOR1	3.111	0.038209	0.478125	no
O75477	ERLIN1	3.08895	0.0401176	-0.707462	no
Q9Y285	FARSA	3.08189	0.040058	-0.653251	no
O60449	LY75	3.58874	0.023	-1.30679	yes-down
P16070	CD44	3.40143	0.0282609	-1.38146	yes-down
Q8NBS9	TXNDC5	3.07573	0.0387222	-0.460539	no
Q8WUA2	PPIL4	3.06793	0.0389041	0.579279	no
Q9P2J5	LARS	3.06573	0.0385946	-0.385424	no
Q96HY6	DDRGK1	3.0448	0.0397333	-0.445298	no
P04843	RPN1	3.04434	0.0393158	-0.359074	no
Q96EK6	GNPNAT1	3.01235	0.03985	-1.44075	yes-down
Q8IY21	DDX60	3.01002	0.0394568	-1.46367	yes-down
Q15269	PWP2	3.01338	0.0402532	-0.853452	no
Q03518	TAP1	4.39497	0.0175	-1.46522	yes-down
Q6IN84	MRM1	4.04219	0.0139048	-1.69086	yes-down
P00367	GLUD1	3.0005	0.0398537	-0.492792	no
Q02556	IRF8	2.99246	0.04	-0.587932	no
P06733	ENO1	2.98642	0.0401429	-0.888516	no
Q9NWV4	C1orf123	2.98613	0.0396706	-0.436174	no
Q06203	PPAT	2.98311	0.0394884	-0.667692	no
Q5EBM0	CMPK2	3.07945	0.0396	-1.71157	yes-down
Q5EG05	CARD16	2.92101	0.0418526	-1.77207	yes-down
O14497	ARID1A	2.96215	0.0401348	0.335547	no
Q13310	PABPC4	2.95558	0.0403556	0.339998	no
O60716	CTNND1	3.19566	0.036	-1.90525	yes-down
Q96HQ2	CDKN2AIPNL	2.94848	0.0401739	0.945045	no
Q9BRP1	PDCD2L	3.88147	0.016	-2.05225	yes-down
Q92989	CLP1	2.94076	0.0402128	-0.286704	no
P32456	GBP2	4.20388	0.0142857	-2.076	yes-down
Q9BQ39	DDX50	2.91991	0.041625	-0.489682	no
Q9HAV4	XPO5	2.91843	0.0415258	-0.414693	no
O15126	SCAMP1	2.90022	0.0433469	-0.570142	no
P54687	BCAT1	3.02663	0.0404156	-2.51154	yes-down
Q9H3G5	CPVL	2.95105	0.0403956	-2.57897	yes-down
Q9BVJ6	UTP14A	2.88521	0.0439208	-0.706009	no
Q5JRX3	PITRM1	2.88364	0.0434902	-0.310286	no
Q13451	FKBP5	2.97703	0.0395402	-2.75545	yes-down
Q16881	TXNRD1	2.87381	0.0433462	0.869764	no
O94874	UFL1	2.85161	0.0454095	-0.511666	no
P16444	DPEP1	3.99255	0.0149091	-3.25397	yes-down
P51665	PSMD7	2.84544	0.0451589	0.252814	no
P52815	MRPL12	2.82912	0.0470741	-0.505109	no
P14625	HSP90B1	2.79067	0.0514862	-0.364441	no
P56962	STX17	2.78965	0.0511273	1.61486	no
Q8NCC3	PLA2G15	2.78786	0.0509189	1.32054	no
Q9NV96	TMEM30A	2.78327	0.0509643	-1.26677	no
Q04760	GLO1	2.78095	0.0508319	-0.748224	no
Q15018	FAM175B	2.78055	0.0504561	-0.714894	no
Q8ND82	ZNF280C	2.77806	0.0504	1.18634	no
P25398	RPS12	2.77219	0.0508621	-0.445011	no
Q9NYL4	FKBP11	2.76502	0.0515897	-1.15208	no
P78560	CRADD	2.75278	0.0522712	-1.22542	no
P36776	LONP1	2.73594	0.0543529	-0.32122	no
Q6PKG0	LARP1	2.73491	0.0539	-0.600619	no
P15498	VAV1	2.7294	0.054281	0.57183	no
P35613	BSG	2.7227	0.0544918	-0.772331	no
Q9BRT3	MIEN1	2.72253	0.0540488	-0.722175	no
Q9P2Y4	ZNF219	2.71932	0.0540323	1.41906	no
P07737	PFN1	2.71861	0.05376	0.406754	no
P62263	RPS14	2.71333	0.054254	-0.429296	no
P29083	GTF2E1	2.71246	0.0539843	0.638413	no
P30626	SRI	2.70773	0.054125	-0.757044	no
Q9NY61	AATF	2.70002	0.0545116	-0.67827	no
P51692	STAT5B	2.69936	0.0541538	1.23659	no
P10599	TXN	2.6894	0.0547786	-0.835812	no
Q9UMX5	NENF	2.68752	0.0545152	-0.637729	no
P09417	QDPR	2.67528	0.055218	-0.630312	no
P61221	ABCE1	2.67465	0.0548955	-0.443996	no
P52756	RBM5	2.67265	0.0547556	0.330693	no
P57081	WDR4	2.66899	0.0546471	-1.71916	no
Q00610	CLTC	2.66858	0.0543066	-0.39161	no
P54725	RAD23A	2.66741	0.0541159	-0.232327	no
Q9NRV9	HEBP1	2.66398	0.0542734	-0.470363	no
Q5K651	SAMD9	2.66226	0.054	-0.686781	no
Q12968	NFATC3	2.661	0.0537589	-1.66131	no
P22102	GART	2.64527	0.0553521	-0.598339	no
O75530	EED	2.64011	0.0556643	0.710158	no
P26373	RPL13	2.63225	0.0564444	-0.381238	no
Q15758	SLC1A5	2.62544	0.0568828	-0.799792	no
A2RUS2	DENND3	2.62452	0.0566849	-1.02194	no
P11021	HSPA5	2.61731	0.0570884	-0.434278	no
P13762	HLA-DRB4	2.61021	0.0577027	-3.46789	no
Q9NZB2	FAM120A	2.59794	0.0588188	-0.73195	no
P53618	COPB1	2.59511	0.0589067	-0.656157	no
Q96JZ2	HSH2D	2.59444	0.0586755	-1.47624	no
Q9UKG1	APPL1	2.59032	0.0588421	-0.602323	no
P20039	HLA-DRB1	2.58912	0.0586405	-3.87172	no
Q8N6N7	ACBD7	2.58624	0.0587013	2.15751	no
Q4LE39	ARID4B	2.56161	0.0624258	1.07522	no
Q9H2J4	PDCL3	2.55236	0.0636667	-0.239908	no
Q9BUH6	C9orf142	2.54899	0.0638981	-0.657589	no
Q13242	SRSF9	2.54313	0.0645316	-0.343181	no
P34910	EVI2B	2.53907	0.0649308	-0.375191	no
Q9Y6W5	WASF2	2.53829	0.064675	0.457123	no
P46199	MTIF2	2.52851	0.0656646	-1.3576	no
Q15027	ACAP1	2.52128	0.0664691	0.869023	no
Q9NRX2	MRPL17	2.52052	0.066184	-0.599472	no
P36404	ARL2	2.50983	0.0673659	-0.447719	no
P78527	PRKDC	2.50876	0.067103	-0.388744	no
P15374	UCHL3	2.49711	0.0683614	-0.511167	no
Q9UK76	HN1	2.49586	0.0680958	0.733222	no
Q9BUR5	APOO	2.48849	0.068881	-0.734687	no
O75367	H2AFY	2.48837	0.0685207	-0.561016	no
P37840	SNCA	2.48603	0.0686353	1.60827	no
P22492	HIST1H1T	2.48541	0.0683041	1.98611	no
Q9UHJ6	SHPK	2.48179	0.0685581	1.26022	no
Q13084	MRPL28	2.48087	0.0682543	-1.41656	no
Q9ULW3	ABT1	2.47984	0.068092	-0.497383	no
Q8NBN3	TMEM87A	2.47494	0.0683657	-0.973281	no
Q9Y3B7	MRPL11	2.47372	0.0681136	-0.581652	no
Q460N5	PARP14	2.47117	0.0682486	-0.744856	no
P27824	CANX	2.47117	0.0678652	-0.358299	no
Q9NZR1	TMOD2	2.46321	0.0684693	1.31716	no
Q8NEJ9	NGDN	2.46185	0.0682667	-0.414144	no
Q8IZP0	ABI1	2.46165	0.0679337	0.562959	no
Q08752	PPID	2.46162	0.0675604	-0.605912	no
O15162	PLSCR1	2.45913	0.0676284	-1.47873	no
Q9Y483	MTF2	2.45016	0.0690217	0.54615	no
Q15181	PPA1	2.44744	0.0690378	-1.26414	no
Q9NY65	TUBA8	2.4443	0.0692043	-1.91236	no
Q7L5N7	LPCAT2	2.44177	0.0691979	-0.857552	no
Q9P2W9	STX18	2.43675	0.0697234	-0.824081	no
P62851	RPS25	2.43488	0.0697354	-0.451096	no
Q9NVU7	SDAD1	2.43429	0.0695579	-0.40457	no
O00764	PDXK	2.42738	0.0700942	-2.1602	no
P41240	CSK	2.42148	0.0707292	-0.341197	no
O00182	LGALS9	2.42043	0.0706528	0.853108	no
Q8NCG7	DAGLB	2.41784	0.0708041	0.789436	no
P04150	NR3C1	2.41288	0.0714667	-0.715654	no
Q8NBL1	POGLUT1	2.41134	0.0713673	-0.754053	no
P61586	RHOA	2.40974	0.0712487	-0.440532	no
P62899	RPL31	2.40475	0.072	-0.397542	no
P22234	PAICS	2.39361	0.0738693	-0.721034	no
Q8IWI9	MGA	2.38556	0.07506	0.798311	no
Q15050	RRS1	2.38469	0.0747662	-0.981653	no
P49257	LMAN1	2.38127	0.0750297	-0.419191	no
Q9UBC2	EPS15L1	2.38111	0.0746995	-0.234603	no
Q9NZT2	OGFR	2.37834	0.0748824	-0.472389	no
Q14978	NOLC1	2.37256	0.0757073	-0.685202	no
O14879	IFIT3	2.37202	0.0754757	-1.49586	no
P00441	SOD1	2.3621	0.077256	-0.888864	no
P55265	ADAR	2.35955	0.0774038	-0.477706	no
P00568	AK1	2.35941	0.0770335	1.34401	no
P62826	RAN	2.35527	0.0773714	-0.461513	no
Q12912	LRMP	2.35464	0.0771185	-0.950228	no
Q92784	DPF3	2.34936	0.077717	1.54744	no
O95260	ATE1	2.34682	0.0777465	-1.14107	no
O43719	HTATSF1	2.34422	0.0778131	0.498964	no
Q8TDB6	DTX3L	2.34113	0.0780279	-0.83755	no
P32121	ARRB2	2.33759	0.0784815	0.223656	no
P78316	NOP14	2.33503	0.0786175	-0.644536	no
Q9UEY8	ADD3	2.33363	0.0784404	0.667814	no
Q93084	ATP2A3	2.33319	0.0781187	1.03302	no
A6NE01	FAM186A	2.33212	0.0779818	-0.987874	no
Q12913	PTPRJ	2.32988	0.0780452	-1.3499	no
Q16836	HADH	2.31887	0.0798378	-0.52363	no
Q3SXM5	HSDL1	2.31634	0.0799641	0.893825	no
P41252	IARS	2.3043	0.0818929	-0.596555	no
O14933	UBE2L6	2.29961	0.0824356	-0.836192	no
Q86VY4	TSPYL5	2.29454	0.0831681	2.13144	no
Q9BQ69	MACROD1	2.29441	0.082837	-1.43037	no
Q96GX9	APIP	2.29405	0.0826316	-0.531089	no
Q9NTG7	SIRT3	2.28915	0.0835983	-0.800815	no
Q6IA69	NADSYN1	2.28858	0.0833217	0.68884	no
Q96K19	RNF170	2.28453	0.0838095	0.846058	no
Q52LJ0	FAM98B	2.28273	0.0838276	-0.598003	no
Q96RD7	PANX1	2.28158	0.0837425	0.885644	no
P34932	HSPA4	2.28139	0.0834188	0.338657	no
Q9Y2L9	LRCH1	2.28037	0.0834043	-0.562899	no
O15264	MAPK13	2.27979	0.0831356	1.65025	no
Q969G3	SMARCE1	2.27943	0.0828186	0.304056	no
P29466	CASP1	2.27874	0.0826387	-0.840129	no
P50914	RPL14	2.27602	0.0829958	-0.648944	no
O94953	KDM4B	2.26816	0.08435	1.47961	no
Q13685	AAMP	2.26666	0.0842324	-0.398604	no
P06748	NPM1	2.2643	0.0842645	-0.517446	no
P05198	EIF2S1	2.25374	0.0860905	-0.361275	no
O14653	GOSR2	2.25253	0.0860164	0.47662	no
O43615	TIMM44	2.25229	0.0856816	-0.296149	no
Q96EY8	MMAB	2.25088	0.0857073	-1.18017	no
Q14194	CRMP1	2.24855	0.0860081	2.88498	no
P27816	MAP4	2.24423	0.0867258	-0.38561	no
Q9UNQ2	DIMT1	2.24321	0.0866988	-0.350577	no
Q13630	TSTA3	2.24283	0.086528	-0.514554	no
Q9HA77	CARS2	2.23929	0.0868685	-0.489916	no
P04406	GAPDH	2.23892	0.0865873	-0.440005	no
P51452	DUSP3	2.23809	0.0863241	-0.865573	no
P04632	CAPNS1	2.23219	0.0871811	-0.296331	no
Q9NWV8	BABAM1	2.22396	0.0888627	-0.484593	no
P11310	ACADM	2.22301	0.08875	0.470045	no
Q9BRR9	ARHGAP9	2.22221	0.088607	1.09137	no
Q6P1J9	CDC73	2.22131	0.0883721	0.24171	no
P62917	RPL8	2.22062	0.0882625	-0.354419	no
Q9BUB7	TMEM70	2.21428	0.0891385	-0.434745	no
Q14108	SCARB2	2.21173	0.0893793	-0.392331	no
P20645	M6PR	2.20284	0.0910992	-0.713314	no
P04899	GNAI2	2.20176	0.091057	0.352727	no
Q9H583	HEATR1	2.19689	0.0917576	-0.415701	no
Q9NVX2	NLE1	2.19637	0.0915774	-0.365786	no
Q9Y450	HBS1L	2.19336	0.0918346	0.679612	no
P39880	CUX1	2.19329	0.0915056	0.989755	no
Q9NNW7	TXNRD2	2.18865	0.0920299	-0.848775	no
Q03701	CEBPZ	2.18704	0.0921041	-0.453044	no
Q8WXF1	PSPC1	2.18429	0.092237	-0.462192	no
Q9Y5B0	CTDP1	2.17677	0.0938007	-0.458661	no
P00488	F13A1	2.17492	0.0937941	1.77272	no
Q13094	LCP2	2.17359	0.093685	-0.475738	no
P08236	GUSB	2.16951	0.0943796	-0.691027	no
P43034	PAFAH1B1	2.16857	0.0942255	0.555482	no
Q05D32	CTDSPL2	2.16686	0.0941594	0.710372	no
Q15057	ACAP2	2.16491	0.0942238	0.574233	no
P41212	ETV6	2.16488	0.0938993	-1.13226	no
Q86WX3	RPS19BP1	2.16306	0.0939498	-0.300833	no
Q9BVL2	NUPL1	2.16234	0.0937714	-0.541367	no
Q9H2U2	PPA2	2.15793	0.0944626	-0.68306	no
Q6ULP2	AFTPH	2.15458	0.0949362	-0.570916	no
P53367	ARFIP1	2.15446	0.0946148	1.53906	no
Q13501	SQSTM1	2.15366	0.094507	-1.00916	no
Q9BVI4	NOC4L	2.15308	0.0942877	-0.727451	no
Q9Y3I0	RTCB	2.15147	0.0943077	-0.452627	no
P34897	SHMT2	2.14799	0.0947596	-0.721063	no
Q9UG63	ABCF2	2.14797	0.0944444	-0.412108	no
P49406	MRPL19	2.13503	0.0972595	-0.436558	no
P49662	CASP4	2.13177	0.0978897	-1.19873	no
P16220	CREB1	2.13135	0.0976357	0.240428	no
P46781	RPS9	2.12445	0.099137	-0.479806	no
O43818	RRP9	2.12258	0.0991945	-0.493353	no
P78406	RAE1	2.12092	0.0992653	-0.295324	no
Q2TAA2	IAH1	2.11784	0.0996203	-0.891116	no
O60610	DIAPH1	2.11779	0.0992973	-0.376514	no
Q9Y221	NIP7	2.11479	0.0997037	-0.753351	no
Q9NVT9	ARMC1	2.11412	0.0994899	0.405218	no
Q5VYK3	ECM29	2.1119	0.0996522	-1.14991	no
P27797	CALR	2.11086	0.0995333	-0.281886	no
Q12904	AIMP1	2.10946	0.0994817	-0.349904	no
O75165	DNAJC13	2.10711	0.0997881	0.245061	no
Q14137	BOP1	2.10518	0.100066	-0.535552	no
Q96T23	RSF1	2.103	0.100355	0.434893	no
O43665	RGS10	2.10268	0.100184	1.69111	no
Q96IJ6	GMPPA	2.10164	0.100144	0.288288	no
Q9NX24	NHP2	2.09929	0.100495	-0.510219	no
P05423	POLR3D	2.09878	0.100325	-0.487943	no
Q96PE3	INPP4A	2.09795	0.100233	-1.00961	no
Q8TBP6	SLC25A40	2.09721	0.100065	-0.537887	no
A4D1E9	GTPBP10	2.09687	0.0998457	-0.915719	no
P53007	SLC25A1	2.09383	0.100295	0.832246	no
P17655	CAPN2	2.08848	0.101546	-1.74586	no
Q9H0S4	DDX47	2.0823	0.10265	-0.42102	no
Q14204	DYNC1H1	2.08211	0.102349	0.195326	no
Q9BYC9	MRPL20	2.07918	0.10257	-0.560641	no
P39656	DDOST	2.07895	0.102297	-0.406576	no
Q9P107	GMIP	2.0758	0.10278	0.697519	no
O60493	SNX3	2.07489	0.102596	-0.350053	no
P29218	IMPA1	2.0717	0.1028	-0.448583	no
O43852	CALU	2.06861	0.103227	0.694349	no
Q8IXQ6	PARP9	2.06535	0.103503	-1.04303	no
Q00013	MPP1	2.06517	0.103232	0.828774	no
O95988	TCL1B	2.06432	0.10316	2.20884	no
Q5BJH7	YIF1B	2.06191	0.10352	0.567782	no
P17544	ATF7	2.05945	0.103791	-0.352949	no
Q9NX55	HYPK	2.05919	0.10356	-0.476126	no
Q9BRQ6	CHCHD6	2.05552	0.104085	-1.17016	no
Q6P589	TNFAIP8L2	2.05474	0.104049	-0.796455	no
Q9H0R6	QRSL1	2.05389	0.103915	-0.439752	no
P20042	EIF2S2	2.05205	0.10406	-0.406001	no
O60313	OPA1	2.05134	0.103988	-0.205131	no
P45954	ACADSB	2.04968	0.104096	-1.11095	no
P99999	CYCS	2.04792	0.104204	-0.92068	no
P24534	EEF1B2	2.04471	0.10486	-0.380064	no
O60674	JAK2	2.04323	0.10494	-2.01806	no
Q96C23	GALM	2.04189	0.105033	1.93462	no
Q9UPN7	PPP6R1	2.04128	0.104911	-0.371097	no
Q9H299	SH3BGRL3	2.04056	0.104814	0.752129	no
P08651	NFIC	2.03904	0.104953	-1.25514	no
Q9NTI5	PDS5B	2.03356	0.106076	0.357454	no
P09467	FBP1	2.03302	0.105895	-0.912649	no
Q96NB2	SFXN2	2.03112	0.106204	-0.925248	no
P12018	VPREB1	2.03001	0.106163	-2.23518	no
Q96FN4	CPNE2	2.0294	0.105971	0.724997	no
P48960	CD97	2.02929	0.105676	-1.02767	no
Q99575	POP1	2.02836	0.105556	-0.469631	no
Q8NFH5	NUP35	2.02769	0.105425	-0.372561	no
P09914	IFIT1	2.02639	0.105524	-2.07696	no
Q01970	PLCB3	2.02607	0.105337	-1.41878	no
P59768	GNG2	2.02257	0.106165	0.951297	no
P10768	ESD	2.02213	0.105989	-0.5252	no
O94888	UBXN7	2.01806	0.106629	0.339458	no
P36551	CPOX	2.01338	0.107379	-0.844782	no
P28065	PSMB9	2.01265	0.10729	-0.411795	no
Q9Y490	TLN1	2.01113	0.107427	-0.383225	no
Q9BX40	LSM14B	2.01003	0.107417	1.4201	no
Q08378	GOLGA3	2.00691	0.107922	0.37399	no
Q9NUJ1	ABHD10	2.00674	0.107655	0.333817	no
Q96PZ0	PUS7	2.00631	0.107533	-0.982626	no
P19338	NCL	2.00562	0.107457	-0.434233	no
Q9Y296	TRAPPC4	2.00359	0.107812	0.804178	no
Q9Y3B3	TMED7	2.0032	0.107647	-0.575049	no
Q71UM5	RPS27L	2.00171	0.107659	-0.564975	no
P48729	CSNK1A1	2.00015	0.107704	0.306773	no
O14737	PDCD5	1.99232	0.109628	-0.535861	no
Q9BYN8	MRPS26	1.98827	0.110398	-0.422778	no
O60885	BRD4	1.9828	0.111424	0.243019	no
Q12882	DPYD	1.9827	0.111154	-2.28331	no
Q13162	PRDX4	1.97893	0.11173	-0.928302	no
Q02548	PAX5	1.9768	0.111968	0.59828	no
Q9H6W3	NO66	1.97482	0.112194	-0.467983	no
P13284	IFI30	1.97292	0.112375	-0.999646	no
P17535	JUND	1.97092	0.112599	-0.931032	no
Q99653	CHP1	1.96834	0.112939	0.506283	no
Q6UW68	TMEM205	1.96017	0.11483	-0.591198	no
O14733	MAP2K7	1.96009	0.114525	-1.28778	no
Q92783	STAM	1.95972	0.114286	0.382861	no
O94973	AP2A2	1.95848	0.114322	-0.318481	no
O00541	PES1	1.95772	0.114295	-0.568537	no
Q6Y288	B3GALTL	1.95579	0.114478	0.809913	no
Q9H1D9	POLR3F	1.95441	0.114597	-0.691918	no
P05771	PRKCB	1.95428	0.11436	0.771974	no
Q6ZUJ8	PIK3AP1	1.95182	0.114833	-0.452924	no
Q7Z5R6	APBB1IP	1.95145	0.11467	0.994804	no
Q86YR5	GPSM1	1.94848	0.115192	-0.760933	no
Q49A26	GLYR1	1.94591	0.115576	0.590334	no
P12268	IMPDH2	1.94537	0.115454	-0.602217	no
Q14690	PDCD11	1.94347	0.115599	-0.575616	no
Q9Y224	C14orf166	1.94347	0.115303	-0.412786	no
P25774	CTSS	1.94054	0.115867	-0.50576	no
P53634	CTSC	1.94052	0.115571	-1.38974	no
Q9BSV6	TSEN34	1.93779	0.116112	-1.78606	no
Q13428	TCOF1	1.93155	0.117442	-0.343067	no
Q9UBW8	COPS7A	1.93028	0.117549	-2.54744	no
O75592	MYCBP2	1.92994	0.117343	-0.345651	no
P23396	RPS3	1.92891	0.11727	-0.217029	no
Q9NR77	PXMP2	1.92878	0.117035	0.703001	no
P23368	ME2	1.92715	0.117283	-0.295658	no
Q8TD19	NEK9	1.92481	0.11759	-0.340178	no
P48634	PRRC2A	1.92447	0.117426	0.367954	no
Q9ULU4	ZMYND8	1.92367	0.117373	0.380791	no
Q14151	SAFB2	1.92284	0.11727	-0.179321	no
Q92878	RAD50	1.92273	0.11702	-0.534208	no
Q8WW33	GTSF1	1.9206	0.117462	-1.38009	no
Q99829	CPNE1	1.91597	0.118581	-0.492388	no
Q96NT0	CCDC115	1.91386	0.118988	0.942131	no
Q9Y4A5	TRRAP	1.91242	0.119147	0.25004	no
P07148	FABP1	1.9124	0.118856	1.2351	no
O75390	CS	1.91219	0.118634	-0.170635	no
Q9H7E9	C8orf33	1.90933	0.119309	-0.610229	no
Q96EY4	TMA16	1.90856	0.119262	-0.922437	no
Q99640	PKMYT1	1.90356	0.120484	0.826696	no
Q96FX7	TRMT61A	1.90307	0.120348	-0.761301	no
O43242	PSMD3	1.90145	0.12052	0.312396	no
Q9ULI0	ATAD2B	1.90096	0.120413	0.354316	no
Q8TCS8	PNPT1	1.89999	0.120412	-0.334088	no
P50897	PPT1	1.89677	0.121129	-0.499745	no
Q8N1G2	CMTR1	1.89433	0.121632	-0.497076	no
Q9NX47	MARCH5	1.89361	0.121524	0.317876	no
Q7L5Y9	MAEA	1.89292	0.121482	-0.708889	no
P13987	CD59	1.89255	0.121336	-1.23424	no
Q9NPA8	ENY2	1.89056	0.121522	-0.240575	no
Q9NR45	NANS	1.88723	0.122236	0.434687	no
O00232	PSMD12	1.88452	0.122758	0.222548	no
P53701	HCCS	1.88086	0.123577	-1.05915	no
P13647	KRT5	1.8765	0.124393	-1.63702	no
P29401	TKT	1.8747	0.124645	0.495218	no
Q96KP1	EXOC2	1.87453	0.124392	0.62733	no
P50416	CPT1A	1.87332	0.124447	0.563049	no
P30740	SERPINB1	1.8724	0.124418	-1.00717	no
Q8WWY3	PRPF31	1.87231	0.124148	-0.265092	no
P20339	RAB5A	1.87068	0.124416	0.432185	no
O15160	POLR1C	1.8702	0.124286	-0.541447	no
Q96L91	EP400	1.86996	0.124046	0.254048	no
Q02338	BDH1	1.86866	0.124073	-0.44497	no
Q9HBL7	PLGRKT	1.86818	0.123927	-0.777622	no
Q6IBS0	TWF2	1.86727	0.123936	0.23825	no
Q8TCU6	PREX1	1.86673	0.123854	0.389322	no
Q9Y617	PSAT1	1.86266	0.124845	-2.14081	no
P20701	ITGAL	1.86242	0.124698	1.55427	no
Q8TEU7	RAPGEF6	1.86036	0.125176	1.56418	no
Q66GS9	CEP135	1.85904	0.125309	0.664833	no
Q9Y5S1	TRPV2	1.85895	0.125054	0.994633	no
P54709	ATP1B3	1.85686	0.125375	-0.477974	no
P15531	NME1	1.85681	0.125094	-0.611348	no
Q8IXK0	PHC2	1.85419	0.125629	0.375162	no
Q96RP9	GFM1	1.85233	0.12592	-0.278699	no
Q14165	MLEC	1.85119	0.126085	-0.277152	no
Q5RKV6	EXOSC6	1.8509	0.125867	-0.402394	no
P49642	PRIM1	1.85053	0.125712	-0.783424	no
P20290	BTF3	1.8482	0.126212	-0.759553	no
Q9Y223	GNE	1.84803	0.125951	-1.18315	no
Q92544	TM9SF4	1.84684	0.126141	0.253991	no
Q96SK2	TMEM209	1.84328	0.126901	-0.647891	no
Q13015	MLLT11	1.84318	0.126667	1.33637	no
Q6YP21	CCBL2	1.84017	0.127291	-0.649278	no
Q9H845	ACAD9	1.83941	0.127223	-0.183154	no
Q15814	TBCC	1.83532	0.128305	-0.50922	no
Q9NZ45	CISD1	1.83246	0.128991	-0.762967	no
Q9UMS0	NFU1	1.83066	0.129362	-0.432645	no
Q9GZZ9	UBA5	1.82992	0.129351	-0.6578	no
P32780	GTF2H1	1.82887	0.129382	0.189775	no
P30291	WEE1	1.82851	0.129207	-0.865442	no
Q12888	TP53BP1	1.82589	0.129738	0.385955	no
Q8N5L8	RPP25L	1.82542	0.129588	-0.940224	no
Q9UNF1	MAGED2	1.82517	0.129396	0.684684	no
Q92541	RTF1	1.82505	0.129137	0.241361	no
Q9UJA5	TRMT6	1.82151	0.129962	-1.24899	no
Q9UJX4	ANAPC5	1.8201	0.130128	0.685414	no
P51812	RPS6KA3	1.81974	0.129979	-0.632713	no
O75607	NPM3	1.80602	0.134559	-1.54439	no
Q9BZL1	UBL5	1.80339	0.135171	0.397757	no
Q6PI48	DARS2	1.80272	0.135122	-0.403787	no
O60841	EIF5B	1.80103	0.135293	-0.347884	no
O43716	GATC	1.80087	0.135025	-0.829227	no
Q494V2	CCDC37	1.8005	0.134876	2.26604	no
Q86SQ0	PHLDB2	1.80019	0.134669	1.52379	no
Q9Y4H4	GPSM3	1.79952	0.134597	1.75282	no
P17900	GM2A	1.79918	0.134433	-1.62642	no
Q9Y6K1	DNMT3A	1.7969	0.134902	0.668861	no
Q68EM7	ARHGAP17	1.79583	0.135095	0.698412	no
P14678	SNRPB	1.7949	0.135114	1.62639	no
Q9NYU2	UGGT1	1.7949	0.134835	0.439708	no
P15586	GNS	1.79429	0.134829	-0.610634	no
Q96SB4	SRPK1	1.79377	0.134667	-0.484604	no
Q9BTW9	TBCD	1.79145	0.13517	-0.389639	no
P28482	MAPK1	1.78796	0.13618	-0.259613	no
Q9H2G2	SLK	1.78774	0.135943	-0.272215	no
P41226	UBA7	1.78506	0.136669	-0.441245	no
Q14166	TTLL12	1.78471	0.136497	-0.471869	no
Q96T83	SLC9A7	1.78453	0.136285	-1.28567	no
Q96C57	C12orf43	1.78232	0.136819	-0.684928	no
P14151	SELL	1.78143	0.136858	-1.52332	no
Q96S97	MYADM	1.7795	0.137204	0.848354	no
P33241	LSP1	1.77838	0.137258	-1.74688	no
Q8N108	MIER1	1.77774	0.137272	0.313193	no
Q15393	SF3B3	1.77764	0.137068	0.170079	no
O75907	DGAT1	1.7758	0.137355	0.524799	no
Q8N884	MB21D1	1.77438	0.137584	-0.581831	no
Q14CB8	ARHGAP19	1.77385	0.137517	0.860648	no
Q9BQE5	APOL2	1.76996	0.138606	-0.652896	no
Q14331	FRG1	1.76926	0.138736	0.346418	no
P18124	RPL7	1.76907	0.13854	-0.281216	no
Q9H008	LHPP	1.76784	0.138693	1.03839	no
O75525	KHDRBS3	1.76648	0.138885	1.50717	no
Q6NUK4	REEP3	1.76429	0.139471	1.26564	no
Q7Z4Q2	HEATR3	1.7638	0.139346	-0.699943	no
Q13541	EIF4EBP1	1.76378	0.139081	-0.568748	no
Q15257	PPP2R4	1.76373	0.138824	-0.337769	no
Q8NFI3	ENGASE	1.76226	0.138967	-0.60333	no
Q6UB35	MTHFD1L	1.76162	0.138891	-0.647767	no
Q8TAQ2	SMARCC2	1.76126	0.138698	0.292735	no
Q9NV88	INTS9	1.76095	0.138467	0.706431	no
Q66K14	TBC1D9B	1.75992	0.13861	-0.915055	no
P36542	ATP5C1	1.75795	0.138953	-0.403667	no
Q9H2W6	MRPL46	1.75706	0.13901	-0.386145	no
Q9NX62	IMPAD1	1.75589	0.139197	0.693516	no
P30837	ALDH1B1	1.75272	0.140069	-1.98665	no
Q9H6R0	DHX33	1.75083	0.1404	-0.646891	no
Q5ST30	VARS2	1.74984	0.140507	-1.63607	no
P55769	NHP2L1	1.74965	0.140276	-0.49765	no
Q96JJ7	TMX3	1.74542	0.141476	0.346884	no
Q8N5C6	SRBD1	1.74534	0.141237	-1.3334	no
Q7Z422	SZRD1	1.74472	0.14112	-0.786771	no
Q8N4V1	MMGT1	1.74415	0.141034	-1.1125	no
Q13126	MTAP	1.73827	0.142657	1.82153	no
Q9HC21	SLC25A19	1.73818	0.142424	-0.370074	no
P28062	PSMB8	1.73612	0.142851	-0.371359	no
Q9NPH2	ISYNA1	1.73406	0.143479	1.30825	no
Q6ZXV5	TMTC3	1.73032	0.144761	-0.36673	no
Q9H9B4	SFXN1	1.72956	0.144797	0.791494	no
Q8WU76	SCFD2	1.72854	0.144946	-0.622623	no
Q9NXE4	SMPD4	1.72843	0.144757	-0.252907	no
P40306	PSMB10	1.72792	0.144695	-0.590191	no
O00560	SDCBP	1.72616	0.144978	1.39719	no
O75190	DNAJB6	1.72532	0.145013	-0.426009	no
Q8NBJ5	COLGALT1	1.72523	0.144796	0.868114	no
A3KMH1	VWA8	1.7245	0.144772	-1.22643	no
P26447	S100A4	1.72287	0.145081	-1.31132	no
O00625	PIR	1.7219	0.145109	-2.01285	no
Q99467	CD180	1.72053	0.145506	-1.06782	no
P23743	DGKA	1.71871	0.145827	0.423974	no
P46777	RPL5	1.71784	0.145809	-0.432941	no
Q9BT23	LIMD2	1.71778	0.145563	-0.40845	no
O43432	EIF4G3	1.71673	0.145663	0.401716	no
Q9HC35	EML4	1.7067	0.149258	1.33531	no
P30825	SLC7A1	1.7053	0.149518	-1.10891	no
Q9H8V3	ECT2	1.70346	0.149982	1.25744	no
Q13617	CUL2	1.7024	0.150102	0.343924	no
Q9P035	HACD3	1.70178	0.149967	0.446096	no
Q08380	LGALS3BP	1.6988	0.150688	-0.801984	no
P49916	LIG3	1.69819	0.15064	-0.4216	no
Q8WVM0	TFB1M	1.69715	0.150729	-1.30025	no
P30050	RPL12	1.69687	0.150551	-0.24903	no
Q8IZ73	RPUSD2	1.69635	0.150489	-0.770202	no
Q58A45	PAN3	1.69525	0.15065	-0.933195	no
O14981	BTAF1	1.69513	0.15043	-0.334444	no
Q92879	CELF1	1.69356	0.150741	0.497348	no
P49790	NUP153	1.69317	0.150607	-0.305863	no
Q9Y5P6	GMPPB	1.69068	0.151223	0.343022	no
Q92499	DDX1	1.68796	0.152178	-0.381008	no
Q8N163	CCAR2	1.68706	0.152334	0.513961	no
Q9NPF5	DMAP1	1.68681	0.152191	0.219003	no
Q8N9T8	KRI1	1.68433	0.152786	-0.548213	no
Q8WVC6	DCAKD	1.68335	0.15289	-0.326379	no
Q96JQ2	CLMN	1.68272	0.152868	1.58575	no
Q9NX18	SDHAF2	1.6826	0.152655	-2.82179	no
Q96IU4	ABHD14B	1.68133	0.152808	-0.490791	no
O15042	U2SURP	1.67994	0.153088	-0.235931	no
Q9H0B6	KLC2	1.67889	0.153205	-0.775103	no
Q92636	NSMAF	1.6762	0.153951	-1.13789	no
Q9NRW3	APOBEC3C	1.67423	0.154492	-1.28709	no
P07900	HSP90AA1	1.67229	0.155115	-0.348636	no
O75528	TADA3	1.67192	0.15504	0.634909	no
P43490	NAMPT	1.66953	0.155681	-0.487812	no
Q5MNZ9	WIPI1	1.66949	0.155418	-0.971337	no
Q9NQR4	NIT2	1.66931	0.15519	-0.73556	no
P46527	CDKN1B	1.66518	0.156705	-1.09132	no
O15213	WDR46	1.66025	0.158407	-0.541059	no
O43678	NDUFA2	1.66023	0.158141	0.306199	no
Q13601	KRR1	1.65877	0.158488	-0.318945	no
Q15631	TSN	1.65769	0.158628	0.535138	no
O14880	MGST3	1.6572	0.158603	1.53919	no
Q9UBQ7	GRHPR	1.65713	0.158359	-0.393746	no
P39019	RPS19	1.65711	0.158096	-0.214866	no
Q7Z7A1	CNTRL	1.65684	0.157888	-0.561735	no
Q8N8R3	SLC25A29	1.65641	0.157748	0.993138	no
Q9BYT8	NLN	1.65556	0.157813	-0.887765	no
P13716	ALAD	1.65546	0.15758	-0.686335	no
Q9BW91	NUDT9	1.65544	0.15732	-0.671517	no
Q9HC16	APOBEC3G	1.6552	0.157162	-0.58521	no
Q9BX66	SORBS1	1.65434	0.157282	-2.1271	no
P51149	RAB7A	1.65011	0.158646	0.175219	no
P22087	FBL	1.64984	0.158494	-0.459257	no
Q9BWM7	SFXN3	1.64919	0.15849	-1.24376	no
Q96I99	SUCLG2	1.64402	0.160275	1.66135	no
Q9BVP2	GNL3	1.64356	0.160234	-0.512608	no
P30086	PEBP1	1.64306	0.160154	-0.353733	no
Q96EQ0	SGTB	1.64111	0.160707	-1.044	no
Q5TFE4	NT5DC1	1.64097	0.160506	0.714486	no
P33527	ABCC1	1.63943	0.160944	1.12033	no
Q9H6V9	C2orf43	1.63847	0.161101	1.26909	no
P42898	MTHFR	1.63769	0.161232	-0.844827	no
Q9UJ41	RABGEF1	1.63636	0.161534	0.206978	no
Q96HN2	AHCYL2	1.63438	0.162033	0.242263	no
Q8WV28	BLNK	1.63299	0.162339	-0.908218	no
Q9UIL8	PHF11	1.63087	0.162974	-0.595774	no
P46976	GYG1	1.62793	0.163829	-0.600953	no
Q6NUK1	SLC25A24	1.62781	0.163607	0.897506	no
P83731	RPL24	1.62752	0.163522	-0.517582	no
P51784	USP11	1.62715	0.163477	0.464104	no
O75629	CREG1	1.62526	0.164007	-1.21507	no
P32119	PRDX2	1.62253	0.164736	-0.87247	no
Q7L2E3	DHX30	1.62198	0.164709	-0.412403	no
O60870	KIN	1.62032	0.165221	0.332312	no
P46779	RPL28	1.62027	0.164998	-0.409195	no
Q9UBB4	ATXN10	1.61796	0.165735	-0.281703	no
P06753	TPM3	1.61727	0.16579	-0.388516	no
P08842	STS	1.61651	0.165826	-1.06628	no
O60678	PRMT3	1.61611	0.165681	-0.799495	no
P51649	ALDH5A1	1.61606	0.165428	-0.650834	no
Q3ZCQ8	TIMM50	1.61585	0.165233	-0.37425	no
P35611	ADD1	1.61501	0.165301	0.345107	no
Q14320	FAM50A	1.61026	0.166995	1.10194	no
Q9BQG0	MYBBP1A	1.60898	0.16738	-0.414586	no
P46926	GNPDA1	1.60855	0.167305	2.52197	no
Q8TED0	UTP15	1.60822	0.167166	-0.588444	no
O15270	SPTLC2	1.60568	0.167739	-0.332565	no
Q12931	TRAP1	1.60544	0.167568	-0.556134	no
Q9Y5Y2	NUBP2	1.60329	0.168323	0.601051	no
P14923	JUP	1.60317	0.168101	0.97154	no
Q7L775	EPM2AIP1	1.60242	0.168139	0.344014	no
Q9NR30	DDX21	1.60236	0.167924	-0.774176	no
Q8WTS6	SETD7	1.60193	0.167868	-0.930873	no
O95202	LETM1	1.60144	0.167792	-0.399093	no
O60220	TIMM8A	1.6009	0.167711	-0.641086	no
Q9UNM6	PSMD13	1.59882	0.168433	0.13414	no
P49207	RPL34	1.59722	0.168895	-0.394464	no
Q9BQ95	ECSIT	1.59666	0.168813	-0.700966	no
P17026	ZNF22	1.59444	0.169579	-0.476377	no
O95716	RAB3D	1.59204	0.170249	0.600642	no
Q86UT6	NLRX1	1.59014	0.170806	-1.06096	no
P01591	IGJ	1.58936	0.170839	-2.68246	no
Q8N183	NDUFAF2	1.58872	0.170797	-1.55715	no
P52597	HNRNPF	1.58853	0.170619	1.11725	no
Q96RT1	ERBB2IP	1.58777	0.170683	-0.392863	no
A6NHZ5	LRRC14B	1.58725	0.170667	0.701619	no
Q75QN2	INTS8	1.58715	0.170441	-0.391053	no
Q4J6C6	PREPL	1.58454	0.171274	-0.719313	no
P48047	ATP5O	1.58142	0.172467	-0.22698	no
Q5T0N5	FNBP1L	1.58126	0.172264	0.96714	no
O60504	SORBS3	1.58114	0.172067	-1.14766	no
Q16566	CAMK4	1.58024	0.172196	0.988892	no
Q92608	DOCK2	1.57944	0.17225	0.323565	no
P42765	ACAA2	1.57784	0.172665	1.79133	no
Q9BYD6	MRPL1	1.57718	0.172676	-0.359204	no
Q14181	POLA2	1.57517	0.173264	-1.04577	no
Q8IYL3	C1orf174	1.57414	0.173481	-0.278255	no
Q09161	NCBP1	1.57387	0.173273	0.337477	no
Q9NUQ3	TXLNG	1.57363	0.17312	-0.412121	no
P53396	ACLY	1.57334	0.173009	-0.335141	no
Q00059	TFAM	1.57325	0.172808	-0.407391	no
Q9ULX3	NOB1	1.57255	0.172813	-1.12889	no
P02775	PPBP	1.57039	0.173522	-1.36216	no
O75127	PTCD1	1.57036	0.173279	0.475034	no
Q9Y5A7	NUB1	1.56731	0.174201	-0.702765	no
Q15910	EZH2	1.56479	0.175114	0.400478	no
P30048	PRDX3	1.56311	0.17548	-0.221506	no
P52298	NCBP2	1.56267	0.175403	0.417518	no
P52294	KPNA1	1.56184	0.175529	0.277447	no
P07686	HEXB	1.56169	0.175339	-0.480426	no
Q9NVM9	ASUN	1.56006	0.175857	-0.185256	no
P51946	CCNH	1.55977	0.175697	0.821125	no
Q9UPN4	CEP131	1.55762	0.17632	1.02884	no
Q99805	TM9SF2	1.55579	0.176781	-1.11504	no
Q9Y2Q9	MRPS28	1.55556	0.176609	-0.498472	no
Q96DA6	DNAJC19	1.55539	0.176442	-0.255607	no
Q04864	REL	1.55502	0.176389	0.600224	no
P62847	RPS24	1.55414	0.176553	-0.429294	no
P08195	SLC3A2	1.55291	0.17684	-0.683829	no
Q9UKD2	MRTO4	1.55265	0.176757	-0.346272	no
O75563	SKAP2	1.55194	0.176773	1.42114	no
O75113	N4BP1	1.55062	0.177111	0.612496	no
Q96GW9	MARS2	1.5506	0.176853	-1.64103	no
P46782	RPS5	1.54927	0.177201	-0.345013	no
Q6ZNJ1	NBEAL2	1.54728	0.177817	-1.94062	no
Q96EL3	MRPL53	1.54696	0.177698	-0.433138	no
Q8N9N7	LRRC57	1.54667	0.177573	0.417471	no
O60256	PRPSAP2	1.54586	0.177664	0.355197	no
Q9BV73	CEP250	1.54578	0.177441	-1.07777	no
P16930	FAH	1.54516	0.177416	-1.0331	no
O95573	ACSL3	1.54481	0.177368	0.383891	no
Q3LXA3	DAK	1.54411	0.177406	-0.60809	no
O43159	RRP8	1.5416	0.178216	-0.528041	no
Q8IUX4	APOBEC3F	1.541	0.178138	-0.570743	no
O75368	SH3BGRL	1.53706	0.179541	-0.469854	no
Q9Y4C1	KDM3A	1.53397	0.180533	0.923644	no
O43395	PRPF3	1.53344	0.180492	0.234048	no
Q9Y3Z3	SAMHD1	1.53292	0.180451	-1.39494	no
P61981	YWHAG	1.53212	0.180605	0.347	no
Q92613	JADE3	1.53181	0.180536	-0.816572	no
P45880	VDAC2	1.53051	0.180853	-0.2177	no
Q8WY36	BBX	1.53004	0.180812	-0.81982	no
P30405	PPIF	1.52697	0.18194	-1.02782	no
Q9BY32	ITPA	1.52672	0.181813	-0.97965	no
A6NIH7	UNC119B	1.52666	0.181567	-0.729039	no
O75175	CNOT3	1.52506	0.182	0.241271	no
Q9BVL4	SELO	1.52438	0.182099	0.66823	no
P04440	HLA-DPB1	1.5237	0.182158	-0.978911	no
Q68E01	INTS3	1.52307	0.182245	-0.35572	no
Q9Y5X3	SNX5	1.52265	0.182163	-0.330238	no
Q6P161	MRPL54	1.52104	0.182609	-1.18571	no
O95881	TXNDC12	1.51703	0.184146	-0.509984	no
P23921	RRM1	1.51653	0.184173	0.53661	no
O60832	DKC1	1.51416	0.185011	-0.368237	no
Q9Y478	PRKAB1	1.51193	0.185741	1.60024	no
Q12788	TBL3	1.51174	0.185571	-0.383472	no
P54577	YARS	1.51165	0.185352	-0.38871	no
P14174	MIF	1.51026	0.185717	-1.36141	no
P13639	EEF2	1.50947	0.185814	-0.185562	no
Q99613	EIF3C	1.50867	0.18595	-0.873461	no
P54886	ALDH18A1	1.50834	0.185837	-0.570078	no
Q9Y6Y8	SEC23IP	1.50816	0.185657	0.246349	no
Q15691	MAPRE1	1.50618	0.186251	0.302282	no
Q8NFD5	ARID1B	1.50496	0.186562	0.404144	no
Q7Z5L9	IRF2BP2	1.50419	0.186669	-0.350642	no
P05452	CLEC3B	1.5033	0.186813	1.16966	no
Q13884	SNTB1	1.502	0.187204	0.52641	no
P61247	RPS3A	1.50166	0.187068	-0.174384	no
P06400	RB1	1.50133	0.186922	0.917461	no
Q96RN5	MED15	1.50061	0.187016	1.2545	no
P49841	GSK3B	1.49995	0.187078	0.902843	no
P51531	SMARCA2	1.49641	0.188436	-0.338433	no
Q9BYD3	MRPL4	1.49609	0.188321	-0.397721	no
Q9HAS0	C17orf75	1.49526	0.188337	1.19481	no
P05023	ATP1A1	1.49262	0.189248	-0.551584	no
P46019	PHKA2	1.49221	0.189171	-0.654215	no
P62280	RPS11	1.48973	0.190133	-0.240146	no
P43353	ALDH3B1	1.48756	0.190935	-0.543307	no
P50148	GNAQ	1.48652	0.191196	-1.23217	no
P80217	IFI35	1.4833	0.192577	-0.652342	no
Q96ST3	SIN3A	1.4796	0.194116	0.187524	no
Q9NZL4	HSPBP1	1.47957	0.193866	-0.400239	no
P23528	CFL1	1.47921	0.193772	0.556853	no
P55010	EIF5	1.47895	0.193635	-0.278644	no
Q16629	SRSF7	1.47826	0.193724	-0.412737	no
P61601	NCALD	1.4773	0.19392	-0.967585	no
Q9H0J9	PARP12	1.47693	0.193885	-0.621527	no
O15258	RER1	1.47669	0.193744	0.523443	no
Q9P270	SLAIN2	1.47545	0.194136	-1.26158	no
O15514	POLR2D	1.4753	0.194027	0.573152	no
Q06136	KDSR	1.47483	0.194008	-0.579814	no
O60551	NMT2	1.47341	0.194483	1.21237	no
Q86YS6	RAB43	1.46927	0.19618	0.371762	no
O00567	NOP56	1.46769	0.196762	-0.361787	no
P52788	SMS	1.46617	0.197221	-0.490173	no
P06865	HEXA	1.46612	0.196997	-0.593295	no
Q1RN00	NA	1.46583	0.196896	-0.506468	no
Q9GZN8	C20orf27	1.46578	0.196674	-0.739429	no
Q93050	ATP6V0A1	1.46524	0.196704	-0.473822	no
P30046	DDT	1.46385	0.197113	-0.664849	no
Q9GZT9	EGLN1	1.46315	0.197169	0.534801	no
Q8WYP5	AHCTF1	1.46213	0.197445	-0.291704	no
Q96D46	NMD3	1.45821	0.199017	-0.556611	no
P62269	RPS18	1.45795	0.198961	-0.322482	no
P34949	MPI	1.45577	0.199771	-0.434943	no
Q9BRP4	PAAF1	1.45505	0.199854	-0.321933	no
O94901	SUN1	1.45422	0.199948	-0.491274	no
Q8WVK2	SNRNP27	1.45403	0.199782	-0.380582	no
Q6ZMI0	PPP1R21	1.45403	0.199528	-0.25148	no
Q7L576	CYFIP1	1.45288	0.199881	0.440005	no
Q14152	EIF3A	1.45101	0.200569	-0.26111	no
Q08209	PPP3CA	1.44955	0.201039	-0.48734	no
P09001	MRPL3	1.44816	0.201517	-0.662519	no
Q6W2J9	BCOR	1.44768	0.201469	-1.2923	no
Q8N2K0	ABHD12	1.44571	0.202306	-0.959193	no
P52630	STAT2	1.44542	0.202185	-0.498374	no
O60244	MED14	1.44503	0.202136	1.27612	no
Q9NQ48	LZTFL1	1.44374	0.202651	0.236202	no
Q06210	GFPT1	1.44079	0.203939	0.670037	no
P28331	NDUFS1	1.4382	0.205049	0.246674	no
P15735	PHKG2	1.437	0.20539	-1.39107	no
Q8NB78	KDM1B	1.43477	0.206199	0.520829	no
Q6IA17	SIGIRR	1.43437	0.206201	0.352533	no
Q9Y4R8	TELO2	1.43407	0.206132	-0.818924	no
Q15067	ACOX1	1.43385	0.205982	0.472126	no
Q9Y3E1	HDGFRP3	1.43379	0.205756	1.71643	no
Q9Y512	SAMM50	1.43373	0.205521	-0.27058	no
Q8WZA0	LZIC	1.43358	0.205357	-0.295358	no
P55084	HADHB	1.43267	0.205547	0.276815	no
Q9BZL6	PRKD2	1.43253	0.205374	-0.489242	no
Q6IN85	SMEK1	1.43165	0.205513	0.313493	no
Q9NSI2	FAM207A	1.43095	0.205587	-0.951749	no
Q9UPT5	EXOC7	1.4296	0.206008	0.39231	no
Q86UE4	MTDH	1.42855	0.206342	-0.276563	no
Q9UKR5	C14orf1	1.4283	0.206223	1.4508	no
P20591	MX1	1.4283	0.20597	-1.82429	no
O00268	TAF4	1.42701	0.206383	-0.283666	no
Q9ULH7	MKL2	1.42342	0.208015	0.815083	no
Q13200	PSMD2	1.42321	0.20786	0.168025	no
Q96EX1	SMIM12	1.42306	0.207681	-0.933717	no
O14508	SOCS2	1.42273	0.207611	-0.936914	no
Q9NXH9	TRMT1	1.42249	0.207448	-0.372548	no
Q13347	EIF3I	1.42245	0.2072	-0.324775	no
Q96SB8	SMC6	1.41997	0.208119	-0.298705	no
Q96CT7	CCDC124	1.41983	0.207896	-0.27436	no
Q96EP0	RNF31	1.41913	0.208015	1.26407	no
P25685	DNAJB1	1.41909	0.207802	0.188622	no
Q9Y487	ATP6V0A2	1.41906	0.207556	0.461546	no
P60059	SEC61G	1.41845	0.207645	0.804493	no
P54819	AK2	1.41844	0.207394	-0.386149	no
Q02543	RPL18A	1.4183	0.207188	-0.239619	no
Q9P015	MRPL15	1.41799	0.207086	-0.514215	no
Q5RI15	COX20	1.41793	0.206861	-0.589754	no
P48449	LSS	1.41668	0.20727	-1.2174	no
P49903	SEPHS1	1.41428	0.208357	0.321289	no
Q9NRX4	PHPT1	1.4133	0.208626	-0.973618	no
Q92995	USP13	1.4123	0.208899	-0.707309	no
Q5T8D3	ACBD5	1.41203	0.208776	0.741964	no
P82932	MRPS6	1.41201	0.208536	-0.702536	no
O75439	PMPCB	1.41187	0.20836	-0.244723	no
Q8WVB6	CHTF18	1.41037	0.208904	0.935021	no
Q6UXV4	APOOL	1.41012	0.208762	0.799335	no
P09972	ALDOC	1.40993	0.208611	0.393054	no
Q00577	PURA	1.40978	0.208436	-0.428805	no
O43913	ORC5	1.40958	0.208324	0.895101	no
Q9Y3I1	FBXO7	1.40824	0.208696	-0.648726	no
P85037	FOXK1	1.40709	0.208975	-1.11694	no
Q99417	MYCBP	1.40581	0.20933	0.281926	no
Q08ET2	SIGLEC14	1.4058	0.209088	0.72905	no
Q7Z5K2	WAPAL	1.40554	0.20901	-0.701937	no
Q7LBR1	CHMP1B	1.40469	0.209205	0.392529	no
Q9H078	CLPB	1.40459	0.209036	-0.423102	no
P02751	FN1	1.40384	0.209265	0.763015	no
Q16740	CLPP	1.40377	0.209043	-0.318299	no
P62805	HIST1H4A	1.40342	0.208894	0.227244	no
Q8NEB9	PIK3C3	1.40339	0.208659	0.341665	no
P62841	RPS15	1.40332	0.208458	-0.334241	no
Q9BTC0	DIDO1	1.40287	0.208405	0.337856	no
Q9Y333	LSM2	1.40124	0.20897	0.518297	no
P39023	RPL3	1.40071	0.209074	-0.237816	no
P42226	STAT6	1.39904	0.209737	-0.604335	no
P49356	FNTB	1.39658	0.21081	0.757271	no
O75131	CPNE3	1.39607	0.210831	-0.311075	no
Q9UQ80	PA2G4	1.39605	0.210586	-0.343608	no
Q8NF91	SYNE1	1.3957	0.210489	-0.915802	no
P13473	LAMP2	1.3945	0.210915	-0.725031	no
Q9UQR1	ZNF148	1.39065	0.21281	-1.34889	no
Q8TCE6	FAM45A	1.38933	0.213266	0.840697	no
Q96SZ6	CDK5RAP1	1.38931	0.213025	1.17982	no
Q9H0H5	RACGAP1	1.38924	0.21284	-0.58304	no
Q7Z7F7	MRPL55	1.38904	0.212689	-0.432312	no
Q330K2	NDUFAF6	1.38898	0.212482	-0.605784	no
O43464	HTRA2	1.38717	0.213296	-0.700742	no
Q9NTK5	OLA1	1.38606	0.213617	-0.262735	no
O14735	CDIPT	1.38456	0.214198	0.323643	no
Q9H4A3	WNK1	1.38397	0.21428	-0.419638	no
P11802	CDK4	1.38347	0.214231	-1.62687	no
Q8TB61	SLC35B2	1.38206	0.214847	0.389339	no
P31150	GDI1	1.38155	0.214834	0.660752	no
Q15438	CYTH1	1.38147	0.214626	-1.09715	no
Q96BY6	DOCK10	1.38144	0.214392	0.315165	no
Q9P2D1	CHD7	1.38075	0.214514	0.760287	no
Q9UK58	CCNL1	1.38073	0.21428	-1.04531	no
P62241	RPS8	1.37977	0.214554	-0.533987	no
Q9HCU5	PREB	1.37959	0.214385	0.298419	no
Q53FT3	C11orf73	1.37951	0.214161	-0.46563	no
Q9Y6E2	BZW2	1.37873	0.214325	-0.378819	no
O00154	ACOT7	1.37859	0.21417	-0.909297	no
Q9Y2J8	PADI2	1.37715	0.21465	-1.37055	no
P51610	HCFC1	1.37668	0.214628	0.253645	no
P55196	MLLT4	1.37606	0.214703	1.48282	no
O75940	SMNDC1	1.37429	0.215359	0.162124	no
Q96S55	WRNIP1	1.37144	0.216731	-0.337656	no
Q9H0P0	NT5C3A	1.37131	0.216562	-0.865894	no
Q9BR76	CORO1B	1.37064	0.216702	0.788917	no
Q99598	TSNAX	1.37025	0.216656	0.168144	no
O15372	EIF3H	1.36899	0.217092	-0.17332	no
O43633	CHMP2A	1.36885	0.216914	0.174296	no
Q9H147	DNTTIP1	1.36749	0.217385	-0.968013	no
Q08AM6	VAC14	1.36731	0.217211	-0.231112	no
Q10589	BST2	1.36611	0.217631	-0.91322	no
O00193	SMAP	1.36594	0.217484	0.26833	no
O60547	GMDS	1.3657	0.217347	-0.462239	no
Q6P2E9	EDC4	1.36566	0.217124	0.243616	no
Q8N5M1	ATPAF2	1.36561	0.216906	0.17325	no
Q2PZI1	DPY19L1	1.3651	0.216941	1.1124	no
Q96L58	B3GALT6	1.36256	0.218223	-0.782031	no
Q99623	PHB2	1.35833	0.220256	-0.284986	no
O94868	FCHSD2	1.35833	0.220009	1.05696	no
P20933	AGA	1.3564	0.220794	-0.780207	no
P06703	S100A6	1.35634	0.220596	-0.636072	no
Q9BXM0	PRX	1.35567	0.220707	-1.3805	no
Q13492	PICALM	1.35512	0.220782	-0.399055	no
Q9HBH5	RDH14	1.35433	0.220946	-0.413908	no
Q9NX08	COMMD8	1.35128	0.222408	-1.11051	no
Q99436	PSMB7	1.35117	0.222227	0.317513	no
P80723	BASP1	1.35007	0.22259	1.82368	no
P17980	PSMC3	1.34894	0.222933	0.22564	no
P12236	SLC25A6	1.34871	0.222846	-0.607856	no
Q8N2C7	UNC80	1.34591	0.224151	0.931221	no
P16615	ATP2A2	1.34482	0.224465	0.408514	no
Q6P1K2	PMF1	1.34396	0.224681	0.574808	no
Q9NVP1	DDX18	1.34323	0.224933	-0.317776	no
Q9NZN3	EHD3	1.34314	0.224742	-1.30251	no
Q13151	HNRNPA0	1.3419	0.225182	0.306351	no
Q9UMY1	NOL7	1.34106	0.225361	-0.319193	no
P78332	RBM6	1.34068	0.225382	0.354586	no
P31040	SDHA	1.34025	0.225477	-0.250252	no
Q8NI77	KIF18A	1.34011	0.225304	0.686487	no
O14972	DSCR3	1.33984	0.225228	-0.703453	no
Q9Y2H6	FNDC3A	1.33838	0.225853	-0.346872	no
A6NC98	CCDC88B	1.33771	0.225996	1.07296	no
Q92900	UPF1	1.33664	0.226413	-0.145438	no
P04234	CD3D	1.33621	0.226406	0.872784	no
Q9BQA9	C17orf62	1.33596	0.226308	0.529007	no
Q92851	CASP10	1.33595	0.226065	-1.2845	no
Q9UFC0	LRWD1	1.3358	0.225906	0.778211	no
P42695	NCAPD3	1.33567	0.225722	-1.07293	no
Q8N3U4	STAG2	1.33545	0.225568	-0.256438	no
Q8IY81	FTSJ3	1.33518	0.225501	-0.228612	no
O95816	BAG2	1.33359	0.226241	-1.068	no
Q9Y619	SLC25A15	1.33305	0.226325	-0.327543	no
P62310	LSM3	1.3315	0.227027	-0.204334	no
Q8N5N7	MRPL50	1.33051	0.227365	-0.298197	no
P22059	OSBP	1.32912	0.228004	0.218989	no
Q12996	CSTF3	1.32848	0.228151	-0.228953	no
Q9HB58	SP110	1.3276	0.228418	-0.387572	no
P28070	PSMB4	1.32621	0.228972	-0.417859	no
Q8TDZ2	MICAL1	1.32542	0.229074	0.31689	no
P57721	PCBP3	1.32397	0.229725	0.611838	no
Q9UH65	SWAP70	1.3213	0.230984	-0.427769	no
P37837	TALDO1	1.32062	0.231088	-0.495742	no
P43251	BTD	1.31933	0.231632	-1.1471	no
O75081	CBFA2T3	1.31671	0.232893	1.28808	no
Q7L0Y3	TRMT10C	1.31633	0.232854	-0.240866	no
Q8TF42	UBASH3B	1.31597	0.232883	-0.627596	no
Q96E11	MRRF	1.31523	0.233082	-0.353871	no
Q92506	HSD17B8	1.31374	0.233762	0.53306	no
Q15390	MTFR1	1.31294	0.234006	-0.718823	no
Q9UNK0	STX8	1.31234	0.234093	0.397584	no
Q9BUT1	BDH2	1.31191	0.234138	-0.811849	no
P84085	ARF5	1.31167	0.233953	0.271684	no
P67870	CSNK2B	1.31095	0.234108	-0.419574	no
Q8IZH2	XRN1	1.31065	0.234038	0.709027	no
Q4KMQ2	ANO6	1.3102	0.234129	-0.597625	no
O15498	YKT6	1.30918	0.234485	0.640767	no
Q9BVC4	MLST8	1.30881	0.234445	-0.618363	no
O95352	ATG7	1.30813	0.234619	-0.995058	no
Q9NP77	SSU72	1.30643	0.235487	-0.378537	no
Q96FQ6	S100A16	1.30543	0.235903	-1.11168	no
Q9NYB0	TERF2IP	1.30513	0.235853	0.349497	no
Q99766	ATP5S	1.30294	0.236973	-0.362895	no
P57053	H2BFS	1.30289	0.236754	-1.7571	no
Q9Y320	TMX2	1.30277	0.236561	-0.491672	no
O14773	TPP1	1.30161	0.237087	-0.613242	no
Q92925	SMARCD2	1.30073	0.237357	0.164378	no
Q9BW60	ELOVL1	1.30041	0.237301	-0.414311	no
Q9H993	ARMT1	1.3	0.23725	-0.38894	no
O00273	DFFA	1.29997	0.237028	-0.210447	no
Q9UHL4	DPP7	1.29979	0.236886	-0.531367	no
Q92609	TBC1D5	1.29891	0.23713	-0.197649	no
Q9H8H3	METTL7A	1.29596	0.238635	-0.49221	no
Q9BZD4	NUF2	1.29577	0.238528	-0.629961	no
Q9UGU5	HMGXB4	1.2957	0.238319	1.20912	no
Q9Y580	RBM7	1.29516	0.238391	0.147421	no
O95218	ZRANB2	1.2946	0.238492	0.328194	no
Q86SX6	GLRX5	1.29452	0.238275	0.229553	no
Q96F07	CYFIP2	1.29388	0.238342	0.456238	no
Q7Z7H5	TMED4	1.29196	0.239205	-0.19092	no
Q8IZ81	ELMOD2	1.28759	0.241728	0.429087	no
P01008	SERPINC1	1.28725	0.241669	1.52456	no
Q96CU9	FOXRED1	1.2848	0.242858	-1.24316	no
O43314	PPIP5K2	1.28434	0.242851	0.368131	no
Q14145	KEAP1	1.28277	0.243586	-0.363632	no
P09382	LGALS1	1.28208	0.243853	-1.22424	no
Q15120	PDK3	1.28156	0.243922	-0.421545	no
Q01813	PFKP	1.28084	0.244143	-1.11127	no
Q15054	POLD3	1.28074	0.243963	-0.249447	no
Q7Z417	NUFIP2	1.28025	0.244033	-0.244956	no
Q08623	HDHD1	1.28021	0.243825	0.365176	no
A0JLT2	MED19	1.27952	0.243972	-0.98433	no
Q96PZ2	FAM111A	1.27923	0.243923	-0.911521	no
P28288	ABCD3	1.27802	0.244398	0.456095	no
O00214	LGALS8	1.27696	0.24488	0.964792	no
P62266	RPS23	1.27631	0.245033	-0.410351	no
Q3ZAQ7	VMA21	1.27554	0.245267	1.39703	no
Q9BYM8	RBCK1	1.27369	0.246196	-1.10686	no
Q14573	ITPR3	1.27305	0.246356	1.00663	no
P23588	EIF4B	1.27271	0.246321	-0.235477	no
Q5T0B9	ZNF362	1.27254	0.246165	0.628307	no
Q9UHB6	LIMA1	1.27227	0.246099	0.54879	no
Q9NVS9	PNPO	1.27102	0.246584	-0.332884	no
Q15904	ATP6AP1	1.27079	0.246464	0.5981	no
Q14061	COX17	1.27022	0.246526	-0.476712	no
Q8N573	OXR1	1.27005	0.246387	-0.511474	no
O00429	DNM1L	1.26924	0.246677	-0.402242	no
Q9NW64	RBM22	1.26913	0.246511	0.141435	no
Q9BY44	EIF2A	1.26762	0.247172	-0.48197	no
P15880	RPS2	1.26748	0.247025	-0.219206	no
Q9BSC4	NOL10	1.26686	0.247182	-0.296236	no
Q9NWU5	MRPL22	1.26561	0.247713	-2.1762	no
P48651	PTDSS1	1.26459	0.248167	-0.617665	no
Q9BSH4	TACO1	1.26193	0.249544	-0.498584	no
O75818	RPP40	1.26193	0.249296	-1.8884	no
P00966	ASS1	1.26147	0.249327	-1.96314	no
O95747	OXSR1	1.26142	0.249107	0.480879	no
Q06787	FMR1	1.26002	0.249713	0.583005	no
P46108	CRK	1.25945	0.249774	0.516494	no
Q14746	COG2	1.2588	0.249899	-0.334599	no
Q86TX2	ACOT1	1.25869	0.249763	-0.383094	no
P52209	PGD	1.25833	0.24973	0.499112	no
P11217	PYGM	1.25763	0.249961	-1.03372	no
P08754	GNAI3	1.25726	0.249919	0.244687	no
Q8N5P1	ZC3H8	1.25613	0.250413	0.475216	no
Q6Y7W6	GIGYF2	1.25589	0.250262	0.691805	no
Q96QE3	ATAD5	1.25448	0.250857	-1.09701	no
Q8IUF8	MINA	1.254	0.250913	-0.888569	no
Q30134	HLA-DRB1	1.25213	0.251969	0.7742	no
P22830	FECH	1.2506	0.252697	0.44451	no
Q9BQ48	MRPL34	1.24906	0.253558	-0.449862	no
Q96A57	TMEM230	1.24771	0.254151	-0.507358	no
Q9Y3U8	RPL36	1.24587	0.255191	-0.475219	no
Q9C037	TRIM4	1.24482	0.255614	-2.24647	no
Q8NDB2	BANK1	1.24421	0.25575	-0.718853	no
O14920	IKBKB	1.24376	0.255739	0.368197	no
P55809	OXCT1	1.24354	0.255626	-0.823769	no
P33176	KIF5B	1.24266	0.256008	0.268905	no
P51532	SMARCA4	1.24039	0.2572	0.381017	no
Q8IU60	DCP2	1.23941	0.257657	0.514405	no
P55899	FCGRT	1.23919	0.257601	1.49101	no
Q9BRS2	RIOK1	1.23807	0.258103	-0.620737	no
Q13283	G3BP1	1.23731	0.258348	-0.267461	no
O43164	PJA2	1.23538	0.259451	0.409811	no
P49674	CSNK1E	1.23459	0.259834	0.660674	no
Q9NY15	STAB1	1.23405	0.259853	-0.915288	no
Q86Y56	DNAAF5	1.23352	0.26	-0.531801	no
Q9H900	ZWILCH	1.23332	0.259842	0.87762	no
Q9UBL6	CPNE7	1.23312	0.259727	-0.98592	no
P49915	GMPS	1.23301	0.259543	-0.220064	no
O76094	SRP72	1.23039	0.260902	0.197848	no
Q9NPJ3	ACOT13	1.22795	0.262316	0.324313	no
Q96GC5	MRPL48	1.22776	0.26218	-0.581896	no
P07437	TUBB	1.22751	0.262082	0.411068	no
O95785	WIZ	1.22722	0.262008	-0.210177	no
P13746	HLA-A	1.22677	0.262078	-0.957351	no
Q96FZ2	HMCES	1.22672	0.261863	0.447291	no
Q9H2U1	DHX36	1.22478	0.262845	-0.324269	no
P38571	LIPA	1.22446	0.262804	-0.687182	no
P15923	TCF3	1.224	0.262805	0.459015	no
Q9GZM5	YIPF3	1.22389	0.262635	0.211495	no
Q96P16	RPRD1A	1.22317	0.262872	-0.369317	no
O00233	PSMD9	1.22276	0.262922	0.146163	no
P16150	SPN	1.22196	0.263219	-0.549518	no
Q8WUM4	PDCD6IP	1.22106	0.263542	-0.16626	no
Q16222	UAP1	1.21958	0.264344	0.623042	no
Q7Z460	CLASP1	1.21931	0.264291	0.311637	no
P02787	TF	1.21873	0.264415	0.907374	no
Q15366	PCBP2	1.21816	0.264547	-0.196752	no
Q8N8N7	PTGR2	1.2168	0.265116	-0.949321	no
P24752	ACAT1	1.21675	0.264919	-0.598661	no
O75688	PPM1B	1.21568	0.265407	0.265505	no
P62140	PPP1CB	1.21552	0.265244	-0.190219	no
P62834	RAP1A	1.21525	0.265176	0.467225	no
P61024	CKS1B	1.21484	0.265167	-1.27834	no
Q8WYP3	RIN2	1.21339	0.265886	0.391312	no
P51688	SGSH	1.21299	0.265933	0.788671	no
O14548	COX7A2L	1.21078	0.267252	-0.462554	no
P23381	WARS	1.21002	0.26757	-0.607596	no
Q9P275	USP36	1.20933	0.267862	-1.2687	no
Q08722	CD47	1.20761	0.268761	-0.219701	no
Q9Y3P8	SIT1	1.20758	0.268537	-1.02768	no
Q5VTR2	RNF20	1.20749	0.268343	0.305862	no
P06239	LCK	1.20702	0.268435	0.681018	no
Q14980	NUMA1	1.20671	0.268431	0.268152	no
Q8TDP1	RNASEH2C	1.20669	0.268193	-0.382354	no
Q9Y3Q3	TMED3	1.20667	0.267952	1.03619	no
Q9H330	TMEM245	1.20617	0.267993	0.277387	no
O60502	MGEA5	1.20616	0.267752	0.275525	no
Q5VV42	CDKAL1	1.20608	0.267552	-0.631133	no
Q15652	JMJD1C	1.20553	0.267719	0.730971	no
O75691	UTP20	1.20387	0.268661	-0.443504	no
P42331	ARHGAP25	1.20358	0.268627	-0.346983	no
Q9NX58	LYAR	1.20147	0.269821	-0.422975	no
Q9NX20	MRPL16	1.20056	0.270169	-0.312508	no
P09429	HMGB1	1.19971	0.270451	-0.551899	no
Q969S3	ZNF622	1.19964	0.270257	0.49688	no
Q9NRL3	STRN4	1.19937	0.270152	-0.25646	no
P62906	RPL10A	1.19904	0.270136	-0.118373	no
Q92542	NCSTN	1.19861	0.270214	-0.21274	no
Q9Y3B9	RRP15	1.19777	0.27052	-0.421619	no
P51003	PAPOLA	1.19713	0.270697	0.20647	no
O75874	IDH1	1.19532	0.271671	-0.430892	no
P48507	GCLM	1.19522	0.271459	1.08187	no
P30511	HLA-F	1.19455	0.271599	-1.02395	no
Q05519	SRSF11	1.19407	0.271654	-0.296617	no
Q9NZ01	TECR	1.19352	0.271807	0.334959	no
P83876	TXNL4A	1.19303	0.271894	0.412915	no
Q9BZL4	PPP1R12C	1.19261	0.271953	-0.752234	no
Q9H0U6	MRPL18	1.19191	0.272189	-0.504988	no
O14828	SCAMP3	1.19168	0.272098	-0.152166	no
A8MW92	PHF20L1	1.19149	0.271978	0.233878	no
O95563	MPC2	1.19088	0.272188	-0.764455	no
O15121	DEGS1	1.1883	0.273879	-1.44566	no
Q96HR3	MED30	1.18819	0.273718	0.518085	no
P20036	HLA-DPA1	1.1877	0.273785	-0.705931	no
Q96G46	DUS3L	1.18763	0.273592	0.271511	no
P78346	RPP30	1.18723	0.273652	-0.538454	no
Q9UK41	VPS28	1.18685	0.273661	-0.533187	no
Q9HAP2	MLXIP	1.18661	0.273555	0.70796	no
Q9UHD1	CHORDC1	1.18461	0.274647	0.65087	no
Q96EY7	PTCD3	1.18451	0.274491	-0.314963	no
P63279	UBE2I	1.18444	0.274312	0.3284	no
P32519	ELF1	1.1838	0.274522	0.316481	no
O60645	EXOC3	1.18364	0.274387	0.768903	no
P14859	POU2F1	1.18218	0.275112	0.214134	no
Q96JJ3	ELMO2	1.18082	0.275818	1.27556	no
P46776	RPL27A	1.17966	0.276307	-0.279352	no
P29966	MARCKS	1.17919	0.276429	1.50215	no
Q9UJU2	LEF1	1.17888	0.276425	0.345947	no
Q9UNX3	RPL26L1	1.17864	0.276357	-0.623667	no
Q4VC31	CCDC58	1.17512	0.278533	-0.194934	no
Q16540	MRPL23	1.1748	0.27848	-0.465912	no
P98171	ARHGAP4	1.17363	0.279026	0.450533	no
Q2M389	KIAA1033	1.17341	0.278934	-0.882817	no
Q14258	TRIM25	1.17321	0.278807	-0.320001	no
P30101	PDIA3	1.17249	0.279074	-0.315417	no
Q99426	TBCB	1.17244	0.278912	-0.223531	no
P37235	HPCAL1	1.17131	0.279384	-0.48914	no
Q8WU79	SMAP2	1.17097	0.279328	-0.458488	no
Q14005	IL16	1.1708	0.279194	0.40732	no
Q96B97	SH3KBP1	1.17043	0.279262	-0.533792	no
O43837	IDH3B	1.17012	0.279291	-0.27565	no
Q15528	MED22	1.16962	0.279422	0.407772	no
Q9Y6G5	COMMD10	1.16949	0.279264	0.395136	no
A8MXV4	NUDT19	1.16776	0.280246	-0.6025	no
P06132	UROD	1.16728	0.28039	-0.458672	no
Q02809	PLOD1	1.16702	0.280365	-1.07385	no
Q8WUZ0	BCL7C	1.1668	0.280309	0.718625	no
Q9Y3A3	MOB4	1.16659	0.28021	0.394189	no
P28340	POLD1	1.1652	0.280897	-0.323636	no
Q9UM00	TMCO1	1.16409	0.281624	0.490613	no
O95562	SFT2D2	1.1626	0.282441	0.462961	no
Q13363	CTBP1	1.16218	0.282505	-0.255804	no
Q8WVY7	UBLCP1	1.16048	0.283442	-0.564435	no
P05534	HLA-A	1.16038	0.283243	-1.15631	no
Q86XP3	DDX42	1.16034	0.283021	-0.152358	no
Q8WYH8	ING5	1.16012	0.282942	-1.74774	no
P08133	ANXA6	1.15903	0.283485	-0.653902	no
Q9Y6W3	CAPN7	1.15903	0.283242	-0.801168	no
Q9H6F5	CCDC86	1.15899	0.283021	-0.461444	no
P84098	RPL19	1.15826	0.28323	-0.238985	no
Q15019	SEPT2	1.157	0.283809	-0.271843	no
Q6FI81	CIAPIN1	1.15694	0.283609	0.259583	no
P17213	BPI	1.15694	0.283367	-1.64789	no
Q5BJF2	TMEM97	1.15615	0.283699	0.381054	no
P57088	TMEM33	1.15541	0.283997	0.395295	no
Q14669	TRIP12	1.1554	0.283752	0.251558	no
O95445	APOM	1.15434	0.284314	1.12329	no
P49366	DHPS	1.15407	0.284296	-0.670082	no
Q9BVK6	TMED9	1.15293	0.284857	0.137297	no
Q68CQ4	DIEXF	1.15207	0.285173	-0.807981	no
P13164	IFITM1	1.15078	0.285869	-1.12692	no
P61353	RPL27	1.15047	0.285844	-0.239314	no
O00161	SNAP23	1.14969	0.286148	0.236676	no
Q9Y2R4	DDX52	1.1487	0.286622	-0.421417	no
P78324	SIRPA	1.14802	0.286839	-0.43471	no
O75223	GGCT	1.14753	0.286926	-0.207587	no
P49006	MARCKSL1	1.14753	0.28668	0.452341	no
Q9Y2T3	GDA	1.14747	0.28647	-1.48893	no
Q9P021	CRIPT	1.14711	0.286474	0.322677	no
Q8TDN6	BRIX1	1.14528	0.287604	-0.944446	no
Q8TCC3	MRPL30	1.14427	0.288089	-0.441791	no
P54105	CLNS1A	1.14426	0.287854	-0.398728	no
Q8WZ60	KLHL6	1.14379	0.287959	1.35627	no
P62341	SELT	1.14289	0.288319	-0.288075	no
Q9P2W1	PSMC3IP	1.14273	0.28819	0.97989	no
P06280	GLA	1.14191	0.288519	-0.572998	no
O43592	XPOT	1.14075	0.289081	-0.285235	no
P27986	PIK3R1	1.1391	0.290056	0.291862	no
O14561	NDUFAB1	1.13903	0.289878	-0.51737	no
Q9HCD5	NCOA5	1.13812	0.290292	-1.37203	no
O43172	PRPF4	1.13783	0.290291	0.195872	no
O60318	MCM3AP	1.13768	0.29015	-0.423542	no
Q8N8A2	ANKRD44	1.13767	0.289916	-0.5267	no
Q9NP72	RAB18	1.13758	0.289746	0.500081	no
Q9NW13	RBM28	1.1373	0.289731	-0.200021	no
P41214	EIF2D	1.13724	0.289511	-0.25385	no
Q9HD34	LYRM4	1.13671	0.289677	-0.920769	no
Q9Y6A4	CFAP20	1.13634	0.289683	0.199121	no
Q9NY33	DPP3	1.13608	0.289644	-0.25946	no
Q92945	KHSRP	1.13574	0.28965	-0.241907	no
Q13618	CUL3	1.13548	0.289628	0.430996	no
Q9BXI6	TBC1D10A	1.13529	0.289536	-0.646503	no
Q9UHY1	NRBP1	1.13506	0.289488	-0.289356	no
Q15436	SEC23A	1.13484	0.28941	0.529715	no
Q96H20	SNF8	1.1343	0.289536	0.311069	no
Q86W50	METTL16	1.13374	0.289681	0.268637	no
Q96FF9	CDCA5	1.1333	0.289787	0.513647	no
P42566	EPS15	1.13212	0.290481	-0.243194	no
Q13895	BYSL	1.13161	0.290629	-0.466273	no
Q92576	PHF3	1.13146	0.290504	-0.297562	no
Q9Y291	MRPS33	1.13098	0.290628	-0.819612	no
P46778	RPL21	1.1303	0.290868	-0.514015	no
Q9Y547	HSPB11	1.12831	0.29207	0.682394	no
Q16181	SEPT7	1.12801	0.292046	0.324014	no
Q5D862	FLG2	1.12676	0.292695	-0.93455	no
P05388	RPLP0	1.12563	0.29335	-0.243905	no
Q15648	MED1	1.12527	0.293382	0.221348	no
Q8N122	RPTOR	1.12428	0.293903	-1.3875	no
Q8IX90	SKA3	1.12346	0.294244	0.447514	no
P50402	EMD	1.12304	0.294295	0.514828	no
Q15155	NOMO1	1.12271	0.294254	-0.606744	no
Q5JRA6	MIA3	1.12222	0.294367	0.317073	no
P49441	INPP1	1.12178	0.294378	-0.438282	no
Q15007	WTAP	1.12129	0.294528	-0.127555	no
P32455	GBP1	1.12124	0.294322	-0.840009	no
P62328	TMSB4X	1.12001	0.295068	-2.28982	no
P12235	SLC25A4	1.11979	0.294974	1.24006	no
O95363	FARS2	1.11946	0.294975	-0.253099	no
Q86WQ0	NR2C2AP	1.11896	0.295119	-0.720376	no
Q86TZ1	TTC6	1.11894	0.294898	0.417497	no
P60660	MYL6	1.11835	0.295078	-0.434703	no
P49770	EIF2B2	1.11805	0.295128	-0.40286	no
Q9Y3B2	EXOSC1	1.11755	0.295243	-0.710608	no
O75144	ICOSLG	1.11752	0.295019	-0.423521	no
P49327	FASN	1.11748	0.294801	-0.607746	no
Q8NHP6	MOSPD2	1.11746	0.294565	-0.794128	no
Q9BS92	NIPSNAP3B	1.11734	0.294407	-0.977561	no
P18621	RPL17	1.1165	0.294759	-0.168113	no
Q96L92	SNX27	1.11562	0.295282	-0.184248	no
Q99961	SH3GL1	1.11449	0.295929	0.520942	no
O95696	BRD1	1.1124	0.297245	0.353455	no
Q92973	TNPO1	1.11237	0.29703	-0.213469	no
P30466	HLA-B	1.11195	0.297139	0.717994	no
P08631	HCK	1.1117	0.297044	1.06338	no
Q99747	NAPG	1.11138	0.297047	-0.479225	no
Q9P219	CCDC88C	1.11095	0.297169	-0.322175	no
Q13177	PAK2	1.11008	0.297655	0.216448	no
P49792	RANBP2	1.10963	0.297782	-0.176006	no
Q02978	SLC25A11	1.10836	0.298432	0.443476	no
P62879	GNB2	1.1074	0.298861	0.728369	no
Q13188	STK3	1.10729	0.298678	-0.996053	no
O75694	NUP155	1.10631	0.299216	-0.157846	no
Q99797	MIPEP	1.10563	0.299522	1.13845	no
Q3B726	TWISTNB	1.10484	0.299865	-0.348645	no
P24941	CDK2	1.1047	0.299776	0.382706	no
P41091	EIF2S3	1.10467	0.299558	-0.321849	no
Q8IY67	RAVER1	1.10459	0.29936	-0.324812	no
P0DPB6	POLR1D	1.10426	0.299329	-0.263425	no
Q92620	DHX38	1.10417	0.299185	0.286395	no
P49754	VPS41	1.10414	0.298956	0.339327	no
P26583	HMGB2	1.10411	0.298743	0.377175	no
Q96Q15	SMG1	1.10336	0.299022	0.454009	no
P49643	PRIM2	1.1015	0.300105	-0.635741	no
P09668	CTSH	1.1009	0.30034	0.910499	no
Q9NX70	MED29	1.10073	0.300248	0.508671	no
O00178	GTPBP1	1.10029	0.300343	-0.218775	no
Q562R1	ACTBL2	1.09941	0.300835	1.90769	no
P10619	CTSA	1.09918	0.300806	0.388938	no
Q9HDC9	APMAP	1.09886	0.300777	-0.25783	no
Q86Y39	NDUFA11	1.09881	0.30058	0.393117	no
P60900	PSMA6	1.09832	0.300744	-0.160041	no
P57772	EEFSEC	1.09828	0.300544	0.227983	no
P11166	SLC2A1	1.09824	0.300325	-1.30721	no
Q96J02	ITCH	1.09728	0.300852	-0.346752	no
O96008	TOMM40	1.09719	0.300685	-0.210643	no
Q9TQE0	HLA-DRB1	1.09719	0.300448	1.5309	no
Q9P000	COMMD9	1.09698	0.300372	-0.512152	no
Q8TAG9	EXOC6	1.09652	0.300551	-0.774752	no
Q8NB37	PDDC1	1.0963	0.300528	0.386997	no
Q01105	SET	1.09611	0.30043	0.61787	no
O43399	TPD52L2	1.09583	0.300455	-0.279639	no
Q9Y5K5	UCHL5	1.09526	0.300646	-0.256493	no
Q30154	HLA-DRB5	1.09514	0.300495	1.78239	no
O00519	FAAH	1.0948	0.300523	1.29684	no
Q5SRE7	PHYHD1	1.09468	0.300382	-0.810513	no
P61158	ACTR3	1.09391	0.300722	-0.256225	no
Q9ULG1	INO80	1.09255	0.301522	0.474985	no
P61289	PSME3	1.09243	0.301374	-0.27277	no
P18859	ATP5J	1.09066	0.302577	0.211541	no
Q9BZJ0	CRNKL1	1.09057	0.302401	-0.217537	no
Q14119	VEZF1	1.0903	0.302421	-0.680619	no
Q9H0V9	LMAN2L	1.08978	0.30263	0.366193	no
Q8TDQ7	GNPDA2	1.08973	0.302432	-0.819393	no
P16104	H2AFX	1.08868	0.302977	0.215604	no
Q86W42	THOC6	1.08856	0.302814	0.183456	no
Q9HAN9	NMNAT1	1.08827	0.302815	0.415095	no
Q9BWH2	FUNDC2	1.08816	0.302639	0.479949	no
P40763	STAT3	1.08763	0.302838	-0.440093	no
P61313	RPL15	1.08735	0.30278	-0.334481	no
O75394	MRPL33	1.08717	0.302695	-0.667626	no
Q5T6V5	C9orf64	1.08707	0.302522	1.22599	no
Q92947	GCDH	1.08697	0.30236	-0.257306	no
Q9H4B7	TUBB1	1.08688	0.302188	-2.22569	no
Q9NY12	GAR1	1.08664	0.302168	-0.284609	no
Q9Y2S2	CRYL1	1.08653	0.301997	-1.15812	no
P11908	PRPS2	1.08631	0.301925	-0.366746	no
Q86UK7	ZNF598	1.08598	0.301911	-0.552983	no
Q5T5C0	STXBP5	1.08412	0.303151	-1.60618	no
Q99661	KIF2C	1.08393	0.30306	0.743621	no
P14735	IDE	1.08373	0.302999	-0.36728	no
Q9NWB6	ARGLU1	1.08233	0.303742	-0.240932	no
Q9UGU0	TCF20	1.08098	0.304497	-0.837966	no
Q9UBI1	COMMD3	1.08064	0.304493	-0.422567	no
Q99816	TSG101	1.08011	0.30464	-0.16091	no
Q9GZS3	WDR61	1.0801	0.304413	0.268001	no
P13498	CYBA	1.07958	0.304562	-0.502126	no
O94776	MTA2	1.07956	0.304342	0.143629	no
Q8IYS2	KIAA2013	1.07778	0.305489	0.46243	no
Q9BZX2	UCK2	1.07746	0.305491	-1.04668	no
Q9Y3C4	TPRKB	1.07732	0.305356	0.466523	no
Q9NRY4	ARHGAP35	1.077	0.305355	-0.439902	no
Q15102	PAFAH1B3	1.07698	0.305138	-0.554986	no
P52565	ARHGDIA	1.07695	0.304936	-0.230661	no
Q4VCS5	AMOT	1.07685	0.304756	0.555636	no
O60762	DPM1	1.0762	0.305184	-0.324777	no
Q8WUX1	SLC38A5	1.07608	0.305049	-1.02397	no
Q05315	CLC	1.07532	0.305288	-1.25746	no
Q2NKX8	ERCC6L	1.07457	0.305705	1.65349	no
Q15650	TRIP4	1.0743	0.305658	-0.835905	no
O95544	NADK	1.07402	0.305639	0.927597	no
P25788	PSMA3	1.07401	0.305414	-0.178284	no
P51809	VAMP7	1.0737	0.305425	0.317454	no
O95865	DDAH2	1.07356	0.30533	0.740965	no
Q9H227	GBA3	1.07269	0.305803	-0.247246	no
Q8N142	ADSSL1	1.07202	0.306127	0.452566	no
Q9UBU8	MORF4L1	1.07088	0.306745	0.301857	no
O76021	RSL1D1	1.07086	0.306544	-0.25414	no
P11117	ACP2	1.07056	0.306554	-0.377658	no
Q9Y673	ALG5	1.06887	0.307631	0.468332	no
Q9NR46	SH3GLB2	1.0682	0.307958	0.956999	no
Q08J23	NSUN2	1.0663	0.309094	-0.240202	no
O94762	RECQL5	1.06607	0.309001	-0.410548	no
Q07866	KLC1	1.06369	0.310754	0.17018	no
O75494	SRSF10	1.06223	0.311647	-0.546808	no
P32321	DCTD	1.06218	0.311444	-0.978082	no
Q9UBV2	SEL1L	1.06205	0.31131	0.413687	no
P62195	PSMC5	1.06009	0.312654	0.292002	no
Q8NCN5	PDPR	1.059	0.313268	-0.242525	no
Q5T9L3	WLS	1.0588	0.313207	0.432566	no
Q9Y3C1	NOP16	1.0587	0.313084	-0.382516	no
O95251	KAT7	1.05859	0.312967	0.221871	no
Q9BWF3	RBM4	1.0582	0.313053	0.273767	no
P08047	SP1	1.05747	0.3134	-0.220667	no
Q9UBL0	ARPP21	1.05741	0.313197	1.0999	no
Q96EK4	THAP11	1.0569	0.313306	-0.28787	no
O95400	CD2BP2	1.0566	0.313337	0.214785	no
P61019	RAB2A	1.05658	0.313111	0.224384	no
Q86WJ1	CHD1L	1.05657	0.312885	-0.380541	no
P06454	PTMA	1.05609	0.313133	-0.234912	no
P30504	HLA-C	1.05609	0.312908	-1.55409	no
Q13123	IK	1.05547	0.313182	-0.259323	no
Q9UJQ1	LAMP5	1.05534	0.313051	-0.675339	no
P15336	ATF2	1.05459	0.313478	0.631389	no
O60563	CCNT1	1.05454	0.313279	-0.384848	no
P30041	PRDX6	1.05438	0.313166	-0.251791	no
Q9UJY5	GGA1	1.05396	0.313272	1.01974	no
Q9H5Q4	TFB2M	1.05383	0.313112	-0.603261	no
Q9H4L5	OSBPL3	1.05314	0.313525	-0.842115	no
P62333	PSMC6	1.05279	0.313609	0.216784	no
P17066	HSPA6	1.05253	0.313664	-2.19687	no
O75534	CSDE1	1.05175	0.313994	-0.182668	no
P50213	IDH3A	1.05132	0.314098	-0.433661	no
O43681	ASNA1	1.05116	0.314009	-0.182071	no
Q9NWW5	CLN6	1.05112	0.313808	-1.31701	no
Q9BRT9	GINS4	1.05073	0.313895	-0.53984	no
P16152	CBR1	1.04955	0.31458	-0.584169	no
Q8N6N3	C1orf52	1.04948	0.3144	0.540182	no
P11142	HSPA8	1.0471	0.316219	0.173452	no
Q8NBN7	RDH13	1.0467	0.316251	0.828583	no
P07919	UQCRH	1.04628	0.316358	-0.787697	no
O95619	YEATS4	1.04555	0.316693	-0.283719	no
P14550	AKR1A1	1.0451	0.316815	0.364277	no
P16455	MGMT	1.0446	0.316997	-0.353878	no
Q15052	ARHGEF6	1.04428	0.316993	0.244176	no
Q9UQR0	SCML2	1.04402	0.316984	0.708571	no
Q9UBL3	ASH2L	1.04363	0.317091	0.216234	no
Q9P2R6	RERE	1.04204	0.318116	-0.57347	no
P35221	CTNNA1	1.04129	0.318511	-0.290963	no
Q07954	LRP1	1.0403	0.319036	-0.516043	no
P10515	DLAT	1.04026	0.31884	-0.291224	no
Q9NS86	LANCL2	1.0399	0.318939	-1.07717	no
Q684P5	RAP1GAP2	1.0387	0.319642	-0.667392	no
Q8N2Z9	APITD1	1.03863	0.319463	-0.95475	no
Q9ULE6	PALD1	1.03832	0.319498	0.828047	no
Q6UN15	FIP1L1	1.03785	0.319671	0.141577	no
Q01780	EXOSC10	1.03712	0.320089	-0.489198	no
Q9NQZ2	UTP3	1.037	0.31994	-0.21375	no
Q15043	SLC39A14	1.03597	0.320561	-0.742551	no
P43405	SYK	1.03577	0.320494	0.541074	no
Q9NUL3	STAU2	1.03572	0.32029	-0.542602	no
P24666	ACP1	1.03433	0.321179	-0.248323	no
P60468	SEC61B	1.03428	0.321012	0.185263	no
Q5JTH9	RRP12	1.03314	0.321713	-0.367358	no
P20839	IMPDH1	1.03306	0.321555	-0.466424	no
Q9H5X1	FAM96A	1.03254	0.321742	-0.763395	no
Q02535	ID3	1.03249	0.321561	0.436782	no
P09211	GSTP1	1.03183	0.321857	-0.287014	no
P21399	ACO1	1.03132	0.322047	-0.991067	no
O95433	AHSA1	1.03125	0.321892	0.177967	no
Q13043	STK4	1.03102	0.321802	0.313664	no
Q14624	ITIH4	1.03085	0.321709	0.956951	no
Q2TAY7	SMU1	1.0295	0.322528	-0.374841	no
O95297	MPZL1	1.02882	0.322868	-1.21102	no
Q5JPH6	EARS2	1.02754	0.32363	-0.54222	no
O60306	AQR	1.0262	0.324509	0.148378	no
Q03111	MLLT1	1.02616	0.324307	-0.595747	no
O76062	TM7SF2	1.02492	0.325095	-0.260911	no
Q9Y385	UBE2J1	1.02466	0.325111	0.347339	no
P19474	TRIM21	1.02384	0.325567	-0.642751	no
Q14697	GANAB	1.02354	0.325585	0.237319	no
Q7Z6E9	RBBP6	1.02337	0.32553	0.327407	no
Q16644	MAPKAPK3	1.02336	0.325309	-1.06311	no
O60711	LPXN	1.02298	0.325356	-0.554116	no
Q5SNV9	C1orf167	1.0228	0.325259	0.447807	no
P00747	PLG	1.02233	0.325368	0.68531	no
Q9H6E5	TUT1	1.02179	0.325553	0.70904	no
O75616	ERAL1	1.02155	0.325521	-0.915996	no
Q15555	MAPRE2	1.02108	0.325624	0.253366	no
Q8WUM0	NUP133	1.02099	0.325477	-0.15052	no
P63220	RPS21	1.02024	0.325768	-0.144911	no
O00461	GOLIM4	1.01999	0.325711	-0.541589	no
O75396	SEC22B	1.01939	0.325948	0.168297	no
Q8NEY1	NAV1	1.01933	0.325773	0.644364	no
Q96SU4	OSBPL9	1.01843	0.326287	-0.559783	no
Q96PX9	PLEKHG4B	1.01647	0.327692	-0.804497	no
O14683	TP53I11	1.01624	0.327642	1.20923	no
P62316	SNRPD2	1.01614	0.327466	-0.330262	no
P20073	ANXA7	1.01611	0.327265	-0.379142	no
Q8WWC4	C2orf47	1.01558	0.327522	-0.601534	no
Q08257	CRYZ	1.01494	0.327902	-0.374682	no
P46977	STT3A	1.01445	0.328042	-0.252136	no
Q15435	PPP1R7	1.01414	0.32807	-0.499669	no
P49005	POLD2	1.0128	0.329064	-0.187035	no
P29692	EEF1D	1.01172	0.329759	-0.42512	no
Q9BW85	CCDC94	1.01162	0.329611	-0.948091	no
Q9UGR2	ZC3H7B	1.01153	0.329451	0.337192	no
Q9UL03	INTS6	1.01145	0.329275	-0.510112	no
P26640	VARS	1.01114	0.329274	-0.280189	no
P26599	PTBP1	1.01098	0.32919	-0.407541	no
Q9UI08	EVL	1.01083	0.329084	-0.20224	no
Q9UN37	VPS4A	1.01074	0.32892	-0.191988	no
P11279	LAMP1	1.00938	0.329929	-0.407321	no
O60664	PLIN3	1.0089	0.330055	0.542356	no
P09132	SRP19	1.00858	0.330106	0.336561	no
A4D1P6	WDR91	1.00687	0.331378	0.146015	no
P56537	EIF6	1.00587	0.332	0.263267	no
Q9NZD8	SPG21	1.00559	0.33197	0.549356	no
Q96FI4	NEIL1	1.00492	0.332312	0.907203	no
O00754	MAN2B1	1.00379	0.332994	-0.371911	no
P18887	XRCC1	1.00254	0.333883	-0.320366	no
Q8N766	EMC1	1.00212	0.334039	-0.118936	no
Q96DI7	SNRNP40	1.00203	0.333878	0.167426	no
Q69YL0	NCBP2-AS2	1.00172	0.333945	-1.79287	no
Q92522	H1FX	1.00145	0.333925	0.683576	no
Q8WXD5	GEMIN6	1.00086	0.3342	-0.922451	no
P50570	DNM2	1.0008	0.334012	0.309928	no
Q9NXG2	THUMPD1	1.00053	0.334008	0.463878	no
Q9UKT9	IKZF3	1.0004	0.333875	-0.944104	no
P62857	RPS28	1.00001	0.333932	-0.224508	no
P62910	RPL32	0.999725	0.33393	-0.392089	no
Q9Y2I8	WDR37	0.998836	0.334475	1.22912	no
Q92626	PXDN	0.998741	0.334337	0.675532	no
Q96RU2	USP28	0.998663	0.334156	0.52015	no
Q9Y2V2	CARHSP1	0.998658	0.33393	0.562	no
Q92466	DDB2	0.998465	0.333828	-1.19043	no
Q99615	DNAJC7	0.998071	0.333974	0.272841	no
P62753	RPS6	0.997962	0.333845	-0.196572	no
Q99618	CDCA3	0.997543	0.333977	-0.795777	no
P61964	WDR5	0.997086	0.334147	0.277605	no
Q9H467	CUEDC2	0.996218	0.334743	1.07738	no
Q9H223	EHD4	0.995663	0.334969	-0.770572	no
P61088	UBE2N	0.995139	0.335197	-0.325465	no
Q4G0N4	NADK2	0.994069	0.335913	-0.430291	no
Q15024	EXOSC7	0.993315	0.336301	-0.315713	no
P16157	ANK1	0.993195	0.336176	-1.23669	no
O75955	FLOT1	0.992743	0.336343	0.345613	no
P08865	RPSA	0.992463	0.33637	-0.254775	no
Q16134	ETFDH	0.991947	0.336589	0.187494	no
Q96ES7	CCDC101	0.991865	0.336421	1.20797	no
Q8TEX9	IPO4	0.990494	0.33727	-0.496774	no
Q9NZD2	GLTP	0.990124	0.337391	0.226623	no
Q9BZZ5	API5	0.989604	0.337581	-0.120672	no
Q96D71	REPS1	0.988276	0.338476	-0.683785	no
Q15397	KIAA0020	0.987418	0.338999	-0.315589	no
Q04724	TLE1	0.987387	0.338806	1.22694	no
P42771	CDKN2A	0.986554	0.339345	0.611116	no
Q0PNE2	ELP6	0.985951	0.339678	-0.623454	no
Q9ULC4	MCTS1	0.985715	0.339619	0.233645	no
P08567	PLEK	0.985627	0.339461	-0.807317	no
Q00796	SORD	0.985374	0.339459	-0.951844	no
P35658	NUP214	0.985279	0.339296	-0.119373	no
P07108	DBI	0.984379	0.339971	-0.266782	no
P07237	P4HB	0.983974	0.340126	-0.200775	no
Q9Y6K5	OAS3	0.98391	0.33996	-1.03587	no
Q04837	SSBP1	0.983348	0.34023	-0.169753	no
Q96C86	DCPS	0.981623	0.34162	-0.198987	no
Q9Y2P8	RCL1	0.98106	0.341893	-0.324895	no
Q9BR61	ACBD6	0.981052	0.341668	-0.792666	no
Q9UNP9	PPIE	0.980848	0.34164	0.335861	no
Q8IWZ8	SUGP1	0.978719	0.343234	0.281084	no
P04083	ANXA1	0.978689	0.343027	-1.35331	no
P83916	CBX1	0.978667	0.342812	1.13279	no
P33240	CSTF2	0.978014	0.343193	-0.160663	no
Q9HD42	CHMP1A	0.977441	0.343443	0.230404	no
P42356	PI4KA	0.977331	0.34334	-0.915369	no
P07741	APRT	0.97731	0.343141	-0.227774	no
Q92952	KCNN1	0.977253	0.342975	-1.47338	no
Q9HBE1	PATZ1	0.976659	0.343248	0.500523	no
Q86YS7	C2CD5	0.976497	0.343161	-1.16942	no
P23786	CPT2	0.975557	0.343802	-0.345683	no
Q96P48	ARAP1	0.975443	0.343667	-0.539482	no
P35754	GLRX	0.975167	0.343641	0.460995	no
P61803	DAD1	0.973541	0.344828	-0.257982	no
P49902	NT5C2	0.973046	0.344997	0.406209	no
P31997	CEACAM8	0.971515	0.346116	-1.187	no
Q96L50	LRR1	0.969762	0.347458	-1.08296	no
Q9NPI1	BRD7	0.968296	0.348518	0.202555	no
Q9BUJ2	HNRNPUL1	0.967665	0.348807	-0.234514	no
Q14692	BMS1	0.967476	0.348728	-0.263846	no
O60508	CDC40	0.967001	0.348909	0.210553	no
Q13576	IQGAP2	0.966608	0.349087	-0.754736	no
Q9Y639	NPTN	0.966419	0.348981	-0.902551	no
Q8WV22	NSMCE1	0.965813	0.349279	-0.477824	no
Q9NPE3	NOP10	0.965263	0.34958	0.433585	no
P01024	C3	0.964717	0.349801	0.982612	no
O75264	SMIM24	0.964367	0.349891	-1.29493	no
Q15061	WDR43	0.963693	0.350235	-0.35273	no
Q8NHH9	ATL2	0.963674	0.350033	0.724871	no
P49585	PCYT1A	0.963555	0.349896	-0.347712	no
O94925	GLS	0.9635	0.349714	-0.326963	no
P40926	MDH2	0.963433	0.349546	-0.403902	no
O15504	NUPL2	0.962105	0.350452	-0.535024	no
O75600	GCAT	0.961508	0.350721	0.49459	no
P42167	TMPO	0.961437	0.350589	0.368685	no
P46940	IQGAP1	0.961304	0.350502	0.439033	no
Q13485	SMAD4	0.961208	0.350344	-0.401093	no
P01137	TGFB1	0.9611	0.350197	-1.26229	no
A1L4K1	FSD2	0.959989	0.350907	0.591484	no
P31946	YWHAB	0.95961	0.351027	0.201655	no
Q8TAD7	OCC1	0.959097	0.351178	-0.728718	no
O43847	NRD1	0.958415	0.35156	-0.323546	no
P48595	SERPINB10	0.958103	0.351632	-0.895372	no
P13761	HLA-DRB1	0.957045	0.352321	-1.79974	no
Q06265	EXOSC9	0.956688	0.352403	-0.278485	no
Q9HAV7	GRPEL1	0.956309	0.352504	-0.391543	no
Q9Y3E5	PTRH2	0.955752	0.352757	-0.762879	no
Q5VZ89	DENND4C	0.954463	0.353726	0.869866	no
Q9C035	TRIM5	0.954311	0.353658	-0.650448	no
Q99081	TCF12	0.954009	0.353709	0.407028	no
Q13509	TUBB3	0.953423	0.354017	-1.32532	no
Q9H9T3	ELP3	0.953362	0.353861	-0.257	no
Q9C0J8	WDR33	0.952834	0.354073	0.282136	no
Q5T440	IBA57	0.952422	0.354224	-2.3272	no
O75934	BCAS2	0.952321	0.354099	0.17328	no
P56182	RRP1	0.951262	0.354855	-0.245746	no
O15371	EIF3D	0.95092	0.354928	-0.276191	no
P17844	DDX5	0.950737	0.354859	0.278389	no
Q99808	SLC29A1	0.950311	0.35497	0.371545	no
Q9C0K0	BCL11B	0.950107	0.354919	-0.624463	no
Q969T9	WBP2	0.949908	0.354917	-0.235407	no
P19823	ITIH2	0.949476	0.355059	1.01543	no
P29350	PTPN6	0.948318	0.355839	-0.646494	no
Q8TBF2	FAM213B	0.947507	0.356411	-1.23546	no
Q9Y4Y9	LSM5	0.946548	0.357041	0.659371	no
Q9H6Q4	NARFL	0.945711	0.357584	0.71977	no
P27694	RPA1	0.945039	0.357983	0.295097	no
Q9BWH6	RPAP1	0.945021	0.357763	0.478132	no
O14657	TOR1B	0.944643	0.35794	-0.517391	no
P05161	ISG15	0.944059	0.358254	-0.944345	no
Q9H7Z7	PTGES2	0.944044	0.358047	-0.235839	no
Q9H7C9	AAMDC	0.943913	0.35797	-0.496819	no
Q8NCA5	FAM98A	0.943801	0.357844	-0.449089	no
Q7Z3D6	C14orf159	0.94268	0.35867	-0.2296	no
Q86VQ1	GLCCI1	0.942666	0.358458	-0.321941	no
Q9NUQ9	FAM49B	0.942022	0.358862	0.362737	no
Q15345	LRRC41	0.941148	0.359491	-0.611376	no
Q9NTX5	ECHDC1	0.94076	0.35963	-0.318101	no
Q6DD88	ATL3	0.94049	0.359653	0.285282	no
O75152	ZC3H11A	0.939189	0.360576	0.126459	no
Q15554	TERF2	0.937297	0.362027	0.340256	no
Q9Y2H0	DLGAP4	0.937085	0.361939	0.350948	no
P62258	YWHAE	0.936795	0.361989	0.291412	no
Q96PP9	GBP4	0.936302	0.362192	-0.238071	no
P33908	MAN1A1	0.936079	0.36214	1.20684	no
P09651	HNRNPA1	0.935738	0.362237	-1.16569	no
O14745	SLC9A3R1	0.935287	0.362409	-0.478893	no
Q13057	COASY	0.934567	0.362893	-0.375031	no
P26440	IVD	0.934221	0.362994	-0.347548	no
Q969Z0	TBRG4	0.933978	0.36296	-0.256856	no
Q14554	PDIA5	0.933884	0.362825	1.50409	no
Q99541	PLIN2	0.933855	0.362615	1.23829	no
Q9NX63	CHCHD3	0.933816	0.36242	-0.116765	no
Q8WW12	PCNP	0.932586	0.363281	-0.158075	no
Q9UKY7	CDV3	0.932478	0.363143	-0.20707	no
Q5JTZ9	AARS2	0.932216	0.363199	0.501526	no
Q9P2Y5	UVRAG	0.932213	0.362972	-0.81227	no
P49755	TMED10	0.931463	0.363435	-0.290327	no
Q9UHY7	ENOPH1	0.930877	0.36371	-0.303861	no
Q6VY07	PACS1	0.930361	0.36393	-0.133442	no
Q06413	MEF2C	0.930323	0.363733	0.257929	no
Q9Y399	MRPS2	0.929648	0.364127	-0.245848	no
Q96JM3	CHAMP1	0.92935	0.364152	0.188898	no
P00338	LDHA	0.928295	0.364852	-0.257366	no
Q14694	USP10	0.928133	0.364789	-0.167605	no
Q96C90	PPP1R14B	0.927285	0.365286	-0.853263	no
Q6ZS81	WDFY4	0.92724	0.365086	-0.805318	no
P36405	ARL3	0.926885	0.36518	-0.571901	no
Q9UIA9	XPO7	0.925359	0.366406	0.267621	no
P62495	ETF1	0.92453	0.36695	-0.214484	no
Q15005	SPCS2	0.924355	0.366894	-0.509656	no
Q9NUQ6	SPATS2L	0.923063	0.367777	-1.57319	no
O43736	ITM2A	0.922755	0.367804	-0.782056	no
Q8WUR7	C15orf40	0.922709	0.367621	-2.16078	no
Q9H7B2	RPF2	0.922628	0.367495	-0.47858	no
O15294	OGT	0.922535	0.36736	-0.657939	no
O75312	ZPR1	0.922468	0.367207	-0.195048	no
Q2M2I8	AAK1	0.922383	0.367052	-0.364594	no
Q8N6R0	METTL13	0.921919	0.367307	-1.10245	no
P62314	SNRPD1	0.921861	0.367147	-0.267473	no
Q9P0J1	PDP1	0.921429	0.36733	0.397221	no
Q9Y383	LUC7L2	0.921315	0.36719	-0.38942	no
P25789	PSMA4	0.921284	0.366991	-0.187607	no
Q14919	DRAP1	0.921015	0.367004	0.188343	no
P31749	AKT1	0.920561	0.367223	-0.589909	no
O75843	AP1G2	0.920392	0.367147	-0.318459	no
Q9P2K8	EIF2AK4	0.920266	0.36703	-0.337392	no
O00442	RTCA	0.920185	0.366866	-0.373831	no
Q04446	GBE1	0.919735	0.367056	-0.332037	no
P82930	MRPS34	0.918463	0.368029	-0.64248	no
P48444	ARCN1	0.918361	0.367904	0.120227	no
P25786	PSMA1	0.918174	0.36789	-0.18003	no
Q8N0S6	CENPL	0.917914	0.367924	0.54874	no
Q9C005	DPY30	0.917881	0.367733	0.598127	no
P54619	PRKAG1	0.917734	0.367651	0.150359	no
Q9H488	POFUT1	0.917557	0.367595	-0.39055	no
Q9H446	RWDD1	0.917215	0.367707	0.844936	no
O00411	POLRMT	0.916722	0.367941	-1.0338	no
O15143	ARPC1B	0.915741	0.368736	0.126759	no
Q86U06	RBM23	0.915647	0.368587	0.484861	no
O00165	HAX1	0.914883	0.369091	-0.698461	no
Q16773	CCBL1	0.914691	0.369058	-0.857971	no
O43252	PAPSS1	0.914643	0.368892	-0.229747	no
Q8IZQ5	SELH	0.914571	0.368727	-0.126255	no
Q99986	VRK1	0.912012	0.3709	0.250806	no
Q8WYJ6	SEPT1	0.910908	0.37165	-0.489089	no
Q9H936	SLC25A22	0.910464	0.371918	-0.728727	no
O95140	MFN2	0.910018	0.372109	0.34016	no
Q9Y624	F11R	0.90989	0.372002	-0.396579	no
Q9P1Y6	PHRF1	0.909292	0.372312	0.313698	no
O43402	EMC8	0.908939	0.372426	0.19698	no
Q9NY93	DDX56	0.908469	0.372694	-0.280986	no
Q9H4M9	EHD1	0.908353	0.372616	0.405391	no
Q9BYD2	MRPL9	0.907745	0.37292	-0.322719	no
P35269	GTF2F1	0.907032	0.37341	-0.160742	no
Q8TDW0	LRRC8C	0.90628	0.373865	0.419845	no
Q15843	NEDD8	0.906055	0.373835	0.350267	no
O95249	GOSR1	0.905679	0.373959	0.29976	no
O94913	PCF11	0.904061	0.375343	-0.252678	no
O95758	PTBP3	0.903474	0.375644	0.24932	no
P61011	SRP54	0.903085	0.375817	0.164586	no
Q01826	SATB1	0.902781	0.375856	-0.553351	no
Q9Y570	PPME1	0.902667	0.375709	-0.292466	no
Q9BWD1	ACAT2	0.902325	0.375786	0.190191	no
Q9BWE0	REPIN1	0.901322	0.376492	-0.508606	no
Q16595	FXN	0.90121	0.376408	-0.692473	no
O95602	POLR1A	0.899041	0.37826	-0.255991	no
Q99487	PAFAH2	0.898739	0.378354	0.75417	no
P08758	ANXA5	0.898576	0.378312	1.18134	no
P46013	MKI67	0.898509	0.378163	0.384408	no
Q9NXV6	CDKN2AIP	0.89835	0.378085	0.236205	no
Q9NUP1	BLOC1S4	0.898295	0.377904	-0.674789	no
O75791	GRAP2	0.898194	0.377777	-1.1261	no
Q8IVD9	NUDCD3	0.898182	0.377561	-0.223256	no
Q9H061	TMEM126A	0.898181	0.377338	0.472848	no
P12829	MYL4	0.898111	0.377185	0.826308	no
P62249	RPS16	0.896765	0.378275	-0.285651	no
Q9Y6H1	CHCHD2	0.895212	0.3795	-0.400583	no
O43156	TTI1	0.895031	0.379503	-0.463808	no
Q8IWB7	WDFY1	0.89451	0.379727	0.428391	no
P20618	PSMB1	0.894483	0.379525	-0.174358	no
Q96G23	CERS2	0.893257	0.380435	-0.375021	no
O75787	ATP6AP2	0.89281	0.380653	0.540418	no
Q9H3P7	ACBD3	0.891641	0.381563	0.189222	no
O00299	CLIC1	0.891516	0.381468	-0.257341	no
P13612	ITGA4	0.891396	0.381358	-0.339707	no
Q03426	MVK	0.890881	0.381596	-0.261025	no
P50395	GDI2	0.890791	0.381479	0.428217	no
Q96T51	RUFY1	0.889824	0.382171	-0.199164	no
Q96SB3	PPP1R9B	0.889664	0.382092	-0.324349	no
Q96I15	SCLY	0.889431	0.382089	-1.53174	no
O94804	STK10	0.88881	0.38247	-0.23173	no
O95470	SGPL1	0.887654	0.383351	0.2963	no
Q9BPX6	MICU1	0.887531	0.38325	-0.262319	no
Q6DKK2	TTC19	0.88725	0.383305	0.316068	no
O60231	DHX16	0.887072	0.383284	0.246122	no
Q9BYC8	MRPL32	0.886935	0.383204	-0.78254	no
Q8TF72	SHROOM3	0.885994	0.383896	0.552377	no
Q9NYY8	FASTKD2	0.885352	0.384303	0.325345	no
P15121	AKR1B1	0.885079	0.384374	-0.33788	no
P54578	USP14	0.884861	0.384359	0.434051	no
Q03252	LMNB2	0.884486	0.384495	-0.185915	no
P11413	G6PD	0.884356	0.384392	0.448529	no
O43715	TRIAP1	0.884259	0.384234	-0.370079	no
Q9GZP9	DERL2	0.884254	0.384012	1.07258	no
Q9Y3D9	MRPS23	0.883928	0.384084	-0.426923	no
P53602	MVD	0.883046	0.384735	-0.325785	no
P61604	HSPE1	0.882929	0.384648	-0.251885	no
Q9NXF1	TEX10	0.882736	0.384598	0.248886	no
P48509	CD151	0.881381	0.385689	-0.532407	no
Q9H9H4	VPS37B	0.881161	0.385672	-0.763217	no
Q96FV9	THOC1	0.880946	0.385655	0.176751	no
Q96N66	MBOAT7	0.880859	0.385525	-0.461851	no
O96011	PEX11B	0.880709	0.385459	-0.533517	no
Q96FV2	SCRN2	0.879744	0.386157	-0.469988	no
Q96G21	IMP4	0.879225	0.386466	-0.421626	no
P49137	MAPKAPK2	0.877833	0.387632	0.499041	no
Q86TB9	PATL1	0.876358	0.388907	0.267252	no
Q9UIJ7	AK3	0.875504	0.389488	-0.418162	no
Q9UL26	RAB22A	0.875485	0.389292	0.834845	no
Q99848	EBNA1BP2	0.874886	0.389713	-0.293903	no
Q14966	ZNF638	0.874173	0.390162	0.142164	no
Q9Y6I3	EPN1	0.873749	0.390381	-0.203122	no
O00584	RNASET2	0.873393	0.390463	-0.383469	no
P02771	AFP	0.872884	0.390752	0.664221	no
P25490	YY1	0.871842	0.391602	0.342844	no
Q32P44	EML3	0.871377	0.391866	-0.256505	no
Q7L014	DDX46	0.870917	0.392058	0.213292	no
Q9UJX2	CDC23	0.870227	0.392511	-0.294321	no
P82912	MRPS11	0.869926	0.392594	0.380334	no
Q8WUQ7	CACTIN	0.869844	0.392455	-0.501829	no
P49023	PXN	0.869622	0.392431	0.644613	no
Q9C0E2	XPO4	0.868359	0.393471	-0.256418	no
Q9H0W8	SMG9	0.867784	0.39379	-0.378419	no
Q9UIB8	CD84	0.867377	0.393985	-0.437835	no
Q8WWQ0	PHIP	0.867351	0.393786	0.180382	no
P02656	APOC3	0.867083	0.39381	0.541652	no
Q13445	TMED1	0.866603	0.394007	0.353943	no
P35251	RFC1	0.866504	0.393884	-0.270976	no
Q8WVJ2	NUDCD2	0.865539	0.394551	-0.197832	no
Q5VWC8	HACD4	0.865346	0.394547	0.348505	no
Q86U70	LDB1	0.864927	0.394727	0.836452	no
Q7Z2E3	APTX	0.864055	0.395294	-0.638588	no
Q53F19	C17orf85	0.862173	0.396953	0.319457	no
P47985	UQCRFS1	0.86216	0.396742	0.408736	no
O75521	ECI2	0.86196	0.396684	0.511127	no
P30566	ADSL	0.861567	0.396881	-0.203298	no
O43567	RNF13	0.861541	0.396683	-0.961751	no
P30085	CMPK1	0.860906	0.397135	-0.439547	no
Q9ULW0	TPX2	0.859892	0.397922	0.401345	no
P56524	HDAC4	0.859559	0.398015	-1.05063	no
Q9NXA8	SIRT5	0.859485	0.397854	-0.226539	no
Q8WUI4	HDAC7	0.859412	0.397693	-0.334805	no
Q13838	DDX39B	0.859075	0.397743	-0.308341	no
P30622	CLIP1	0.858856	0.397751	-0.845674	no
P69892	HBG2	0.858669	0.397709	1.13515	no
Q9NPQ8	RIC8A	0.858505	0.397617	-0.186255	no
Q9HA47	UCK1	0.857586	0.3983	0.982749	no
Q09028	RBBP4	0.856132	0.399468	0.308356	no
Q9HBK9	AS3MT	0.85592	0.399403	0.760744	no
Q9UI12	ATP6V1H	0.855802	0.399281	0.328143	no
Q9UGJ1	TUBGCP4	0.853681	0.40117	-0.551181	no
Q96EK5	KIAA1279	0.853603	0.401011	1.583	no
Q5UIP0	RIF1	0.85354	0.400843	0.36123	no
P49773	HINT1	0.853495	0.400659	-0.184141	no
Q9Y262	EIF3L	0.853357	0.400584	-0.225382	no
Q96CS3	FAF2	0.85309	0.400608	-0.204609	no
Q99471	PFDN5	0.852997	0.400486	-0.254972	no
P10124	SRGN	0.852872	0.400422	-0.874321	no
Q9NWS8	RMND1	0.852392	0.400659	-0.59558	no
P28906	CD34	0.852033	0.400747	-0.920349	no
Q9BT73	PSMG3	0.851884	0.400694	-0.457926	no
O43670	ZNF207	0.851288	0.401093	-0.273869	no
O60488	ACSL4	0.850307	0.401824	-0.251859	no
Q96CW1	AP2M1	0.850252	0.40165	-0.185124	no
P30044	PRDX5	0.849872	0.401759	0.203788	no
Q96ND0	FAM210A	0.849546	0.401862	-0.76092	no
Q15022	SUZ12	0.849536	0.401645	0.347149	no
Q13227	GPS2	0.849365	0.401574	-0.588568	no
Q7Z4H8	KDELC2	0.849095	0.401582	-0.629086	no
Q92839	HAS1	0.847955	0.402495	-0.395508	no
O76096	CST7	0.847936	0.402296	-1.27642	no
O75880	SCO1	0.847142	0.402927	0.531336	no
P30679	GNA15	0.846999	0.402824	-0.430365	no
Q7Z4G4	TRMT11	0.846773	0.402836	-0.368962	no
Q9Y3C0	CCDC53	0.846337	0.403049	-0.381065	no
P53805	RCAN1	0.845946	0.403222	0.854065	no
Q969Q0	RPL36AL	0.845849	0.403077	0.484587	no
P22061	PCMT1	0.845362	0.403319	-0.187444	no
Q9BX68	HINT2	0.845139	0.403333	-0.412189	no
P00403	MT-CO2	0.845014	0.40323	-0.254879	no
Q92556	ELMO1	0.843964	0.404049	0.313796	no
O75781	PALM	0.842665	0.405177	-1.25674	no
Q8WW01	TSEN15	0.842583	0.405053	-0.409693	no
P52564	MAP2K6	0.841736	0.405736	1.03851	no
P27144	AK4	0.840914	0.406331	-0.94658	no
Q5T653	MRPL2	0.839795	0.407195	-0.550201	no
Q9Y4F1	FARP1	0.839139	0.407656	-0.504573	no
Q9BQ52	ELAC2	0.838686	0.407889	-0.204816	no
P43897	TSFM	0.838465	0.407929	-0.192415	no
Q7Z6Z7	HUWE1	0.837869	0.4083	-0.232292	no
P04066	FUCA1	0.837682	0.408264	0.665969	no
Q9UEU0	VTI1B	0.837312	0.40845	0.784451	no
Q02952	AKAP12	0.836878	0.408691	0.970855	no
P52952	NKX2-5	0.8362	0.40912	0.978285	no
P55060	CSE1L	0.835809	0.409279	-0.116949	no
Q9BQF6	SENP7	0.835749	0.40909	0.761486	no
P07195	LDHB	0.83544	0.409227	-0.256072	no
Q8NBZ7	UXS1	0.834713	0.40976	-0.822299	no
Q9NXF7	DCAF16	0.834695	0.409543	-0.471653	no
P0CG12	CHTF8	0.834654	0.409372	0.426323	no
O15226	NKRF	0.834608	0.409186	-0.523721	no
P06702	S100A9	0.83458	0.408983	-1.6803	no
Q7L2H7	EIF3M	0.83368	0.409663	0.314222	no
Q96CW5	TUBGCP3	0.83356	0.409545	0.252925	no
P16403	HIST1H1C	0.833266	0.409622	0.270153	no
P06331	IGHV4-34	0.833157	0.409537	-0.686817	no
Q8N0X4	CLYBL	0.832147	0.410345	-0.574767	no
P60866	RPS20	0.831345	0.410902	-0.214655	no
O95801	TTC4	0.830605	0.411467	-0.467188	no
Q8IYW5	RNF168	0.830448	0.411401	0.276669	no
O60831	PRAF2	0.830023	0.411607	1.41456	no
Q96A26	FAM162A	0.829847	0.411577	-0.484895	no
Q08211	DHX9	0.829145	0.412083	0.192909	no
P56134	ATP5J2	0.828762	0.412199	-0.644038	no
P28072	PSMB6	0.827899	0.412893	0.602111	no
O95983	MBD3	0.827602	0.412989	-0.301492	no
Q13769	THOC5	0.827576	0.412802	0.178106	no
Q8TF68	ZNF384	0.827208	0.413003	-0.2964	no
Q9UBS4	DNAJB11	0.82714	0.412828	0.152133	no
P32322	PYCR1	0.82671	0.413063	-0.550845	no
Q00534	CDK6	0.826513	0.41304	0.19121	no
Q9NUL7	DDX28	0.826208	0.413144	-0.182137	no
P49458	SRP9	0.82603	0.413089	-0.391728	no
P63172	DYNLT1	0.825846	0.413065	-0.587173	no
Q5TBB1	RNASEH2B	0.825771	0.412949	-0.282918	no
P12429	ANXA3	0.824684	0.413853	-0.979386	no
Q92922	SMARCC1	0.824468	0.413846	0.321982	no
Q16186	ADRM1	0.824306	0.413827	0.22257	no
P50440	GATM	0.823951	0.413985	1.00974	no
Q9HCC0	MCCC2	0.823698	0.414051	-0.233773	no
Q8IWZ3	ANKHD1	0.822087	0.415579	0.321619	no
Q38SD2	LRRK1	0.821621	0.415779	-0.721831	no
O60826	CCDC22	0.821553	0.415627	-0.507706	no
Q9H6D7	HAUS4	0.821254	0.415699	0.834721	no
Q92552	MRPS27	0.820675	0.416108	-0.334235	no
Q15075	EEA1	0.820595	0.415952	-0.245276	no
Q15326	ZMYND11	0.820121	0.416192	0.411022	no
Q6PI98	INO80C	0.819983	0.416143	0.813213	no
Q8TE82	SH3TC1	0.819782	0.416106	0.536881	no
O14746	TERT	0.819503	0.416216	-0.194065	no
Q9NZJ4	SACS	0.819488	0.416009	0.332821	no
P62829	RPL23	0.819396	0.415871	-0.230833	no
O75150	RNF40	0.819312	0.415728	0.298591	no
Q9Y6V7	DDX49	0.819059	0.415774	-0.870495	no
P23526	AHCY	0.819018	0.4156	-0.308451	no
Q8N6F7	GCSAM	0.818772	0.415654	-1.1575	no
Q6ZRQ5	MMS22L	0.818471	0.415787	0.600036	no
Q8TEW0	PARD3	0.817995	0.416026	0.870348	no
P11586	MTHFD1	0.817332	0.416479	-0.282935	no
O75817	POP7	0.817185	0.416406	-1.09691	no
Q9BRX8	FAM213A	0.816911	0.416464	0.416185	no
Q9UKN8	GTF3C4	0.81572	0.417465	0.10315	no
Q9BU76	MMTAG2	0.81553	0.417393	-0.335415	no
Q86U44	METTL3	0.814927	0.417716	-0.14251	no
P15927	RPA2	0.814422	0.418032	0.333086	no
Q10567	AP1B1	0.814154	0.418065	-0.11757	no
Q7L3S4	ZNF771	0.814053	0.41797	-0.58018	no
Q9BTY7	HGH1	0.813946	0.417877	-0.292307	no
P28066	PSMA5	0.81324	0.41838	-0.203881	no
Q8N6L1	KRTCAP2	0.813139	0.418255	0.564005	no
Q6IC98	GRAMD4	0.812611	0.418555	0.474435	no
Q9UL46	PSME2	0.811934	0.419102	-0.453287	no
Q8NBT2	SPC24	0.811386	0.419463	0.718142	no
Q99584	S100A13	0.8112	0.419416	-0.534703	no
P52306	RAP1GDS1	0.810845	0.419502	0.425451	no
Q15750	TAB1	0.810671	0.419478	-0.338529	no
P08574	CYC1	0.808587	0.421453	-0.168889	no
Q01196	RUNX1	0.807197	0.422699	0.29059	no
Q86UV5	USP48	0.805929	0.42383	-0.286804	no
O95376	ARIH2	0.805585	0.423979	-0.29684	no
Q9BRA2	TXNDC17	0.80557	0.423773	-0.618257	no
Q13362	PPP2R5C	0.805314	0.423847	0.326074	no
Q96MG7	NDNL2	0.805167	0.423758	0.283059	no
Q9H4L4	SENP3	0.804855	0.423898	0.387958	no
O75352	MPDU1	0.804708	0.42382	0.513368	no
P00918	CA2	0.80379	0.424612	0.983571	no
Q9BU89	DOHH	0.803699	0.42447	-0.293974	no
Q86UX7	FERMT3	0.80346	0.424472	0.206692	no
Q15370	TCEB2	0.802787	0.424949	0.217038	no
Q9BQ67	GRWD1	0.802092	0.425509	-0.641762	no
Q9UDY8	MALT1	0.80164	0.425804	0.900689	no
Q00613	HSF1	0.80153	0.425695	0.224285	no
P04181	OAT	0.800858	0.426228	-0.748184	no
Q16555	DPYSL2	0.800497	0.426406	0.525926	no
P36915	GNL1	0.80013	0.426542	0.18199	no
P20962	PTMS	0.799788	0.426681	1.22515	no
P50238	CRIP1	0.799785	0.426463	0.805484	no
Q96QT6	PHF12	0.799608	0.426468	-0.589767	no
Q6IBW4	NCAPH2	0.799565	0.426292	0.225469	no
Q96EV2	RBM33	0.799302	0.426335	0.216701	no
O60830	TIMM17B	0.798865	0.426582	0.784183	no
Q7Z739	YTHDF3	0.798718	0.426507	-0.403893	no
P49748	ACADVL	0.798672	0.426321	0.323846	no
Q9Y303	AMDHD2	0.798243	0.426599	0.532132	no
P78563	ADARB1	0.798132	0.426499	0.446316	no
Q13287	NMI	0.798023	0.426391	-0.236026	no
P18206	VCL	0.797726	0.426461	0.277764	no
Q92686	NRGN	0.797147	0.426809	-0.421856	no
Q8IU85	CAMK1D	0.79617	0.42755	0.670472	no
P13727	PRG2	0.79584	0.427672	-0.891985	no
Q9ULK4	MED23	0.795099	0.428232	-0.201486	no
P48730	CSNK1D	0.794855	0.428242	0.945194	no
P84074	HPCA	0.793645	0.429303	-0.469257	no
P84103	SRSF3	0.793243	0.429463	-0.39789	no
P61970	NUTF2	0.792733	0.429783	-0.358218	no
O60232	SSSCA1	0.792586	0.429686	-0.850744	no
Q14318	FKBP8	0.792432	0.429594	0.276393	no
P58546	MTPN	0.792327	0.429474	0.201355	no
Q8NHG8	ZNRF2	0.792049	0.429536	-0.832556	no
Q9H4Z3	PCIF1	0.791561	0.42981	0.176503	no
Q7Z2Z2	EFTUD1	0.791413	0.429757	1.07407	no
Q5PRF9	SAMD4B	0.791128	0.429845	-0.72427	no
Q9BUL5	PHF23	0.791058	0.429713	0.411587	no
Q9BUI4	POLR3C	0.790517	0.430082	-0.666139	no
P78559	MAP1A	0.79049	0.429892	-0.980696	no
Q9H7D7	WDR26	0.789617	0.430594	0.579337	no
Q96FS4	SIPA1	0.787922	0.432228	0.276873	no
P52888	THOP1	0.787631	0.432313	0.506002	no
Q99439	CNN2	0.787565	0.432153	0.540764	no
P11172	UMPS	0.786775	0.43283	-0.274121	no
Q86W92	PPFIBP1	0.786772	0.432608	0.352799	no
Q9C0E8	LNP	0.786548	0.432573	0.251345	no
Q9HB19	PLEKHA2	0.785968	0.433029	0.70566	no
P18754	RCC1	0.785862	0.432921	-0.148909	no
P40818	USP8	0.785415	0.433238	-0.392539	no
Q15276	RABEP1	0.784947	0.433553	-0.520866	no
P52758	HRSP12	0.784078	0.434247	-0.535905	no
Q96QR8	PURB	0.78386	0.434296	-0.344178	no
Q9Y697	NFS1	0.783571	0.434402	-0.60375	no
P17612	PRKACA	0.783218	0.434551	0.568248	no
Q9Y6B7	AP4B1	0.783172	0.434389	0.933854	no
O43752	STX6	0.78307	0.434279	-0.235251	no
Q02880	TOP2B	0.782908	0.434273	0.302216	no
P55854	SUMO3	0.782761	0.434196	-0.484701	no
P09960	LTA4H	0.782507	0.434242	-0.268405	no
Q15651	HMGN3	0.781984	0.434631	-0.514951	no
Q13442	PDAP1	0.781505	0.434917	-0.176863	no
Q9ULL5	PRR12	0.78115	0.435133	-0.425347	no
P50749	RASSF2	0.781084	0.434973	0.393119	no
Q9Y6I4	USP3	0.780795	0.435095	0.698513	no
Q9UII4	HERC5	0.780787	0.43488	1.0285	no
Q9NY27	PPP4R2	0.77996	0.435617	0.0899999	no
Q13427	PPIG	0.779652	0.435751	-0.238334	no
P56279	TCL1A	0.779089	0.436145	1.04904	no
P06744	GPI	0.777993	0.437103	-0.305865	no
Q96F24	NRBF2	0.777925	0.436962	-0.811002	no
P29728	OAS2	0.776396	0.438373	-0.382056	no
Q96BW1	UPRT	0.776309	0.438223	-0.360932	no
Q9BX59	TAPBPL	0.776032	0.438326	1.59944	no
Q99536	VAT1	0.775929	0.438233	0.213944	no
Q96E29	MTERF3	0.7759	0.438039	-0.4384	no
P01023	A2M	0.775763	0.437983	1.1283	no
P62487	POLR2G	0.775432	0.438073	0.115693	no
O95379	TNFAIP8	0.775241	0.438074	0.337614	no
Q9UI09	NDUFA12	0.774431	0.438746	0.181469	no
P55008	AIF1	0.774159	0.438836	0.417205	no
O14802	POLR3A	0.773677	0.43918	-0.930305	no
Q8WUW1	BRK1	0.773006	0.439625	0.558524	no
Q9Y287	ITM2B	0.772834	0.439576	-1.27687	no
P21283	ATP6V1C1	0.772773	0.439418	-0.250699	no
Q86X53	ERICH1	0.772429	0.439552	-0.83407	no
P62873	GNB1	0.772038	0.439741	0.293299	no
Q9Y2R5	MRPS17	0.77132	0.440354	-0.343926	no
Q99735	MGST2	0.771276	0.440196	-0.345623	no
P61006	RAB8A	0.771183	0.440077	0.261236	no
P12931	SRC	0.769834	0.44137	0.277775	no
Q6UW02	CYP20A1	0.769104	0.441909	0.815459	no
Q5BKZ1	ZNF326	0.768428	0.442385	-0.161413	no
P13674	P4HA1	0.768418	0.442176	-0.56935	no
P38646	HSPA9	0.767719	0.442649	-0.155143	no
Q9BZI7	UPF3B	0.766123	0.444169	-0.20523	no
Q13231	CHIT1	0.765045	0.445183	-1.12412	no
P37802	TAGLN2	0.764722	0.445327	-0.68441	no
Q06330	RBPJ	0.764456	0.445401	0.176392	no
O43617	TRAPPC3	0.763394	0.446316	-0.205963	no
Q02447	SP3	0.763326	0.446166	-0.392252	no
P42704	LRPPRC	0.763086	0.446159	-0.267365	no
Q9UKX7	NUP50	0.763061	0.445977	-0.141593	no
Q96IG2	FBXL20	0.762918	0.445926	0.366164	no
Q96K21	ZFYVE19	0.762701	0.445935	1.16013	no
P19404	NDUFV2	0.762697	0.445717	0.181758	no
P17568	NDUFB7	0.762557	0.44567	-0.148893	no
Q86T24	ZBTB33	0.762475	0.445531	0.915876	no
Q9Y4B6	VPRBP	0.762021	0.445871	-0.451536	no
Q9BTE6	AARSD1	0.76149	0.446268	0.497408	no
P23284	PPIB	0.76131	0.446219	0.191668	no
[truncated: 3,555 more rows]

## Sheet: T-test-N termini
				B-ALL-Relapse	B-ALL-Diagnosis	B-ALL-Relapse	B-ALL-Diagnosis	B-ALL-Diagnosis	B-ALL-Relapse	B-ALL-Relapse	B-ALL-Relapse	B-ALL-Relapse	B-ALL-Diagnosis	B-ALL-Relapse	B-ALL-Relapse	B-ALL-Relapse	B-ALL-Diagnosis	B-ALL-Diagnosis	B-ALL-Diagnosis
				PDX	PDX	Patient	PDX	Patient	PDX	PDX	PDX	Patient	PDX	Patient	PDX	PDX	Patient	PDX	Patient
Protein_accession	Gene_names	N_termini	PeptidePosition	B-06-R3-PDXb	B-02-Dx-PDXb	B-06-R2	B-02-Dx-PDXa	B-03-Dx	B-06-R2-PDXb	B-06-R2-PDXa	B-07-R3-PDXa	B-06-R3	B-03-Dx-PDXa	B-07-R3	B-06-R3-PDXa	B-07-R3-PDXb	B-04-Dx	B-03-Dx-PDXb	B-02-Dx	-Log Student's T-test p-value BALL_BALLRe	Student's T-test q-value BALL_BALLRe	Student's T-test Difference BALL_BALLRe	Student's T-test Test statistic BALL_BALLRe	Modification
O00411	POLRMT	_[DimethNter0]SSSASPQEQDQDR_	41	8.14958	6.76059	7.29842	7.17672	6.27124	7.67715	7.99887	8.27601	8.97258	5.21132	8.54194	8.25707	8.11776	4.38507	6.19186	6.58862	4.1915	0.008	-2.05963	-5.60974	Dimethyl (N-term)
O15446	CD3EAP	_[Acetyl (N-term)]MEEPQAGDAAR_	1	9.57962	8.79169	10.1454	6.91617	5.86684	9.50341	9.88921	9.77287	9.54354	6.06377	10.3677	9.97134	8.81361	7.83393	6.58907	8.50048	4.4596	0.0052	-2.50871	-5.96272	Acetyl (N-term)
O60336	MAPKBP1	_[Acetyl (N-term)]AVEGSTITSR_	2	9.40082	6.50295	9.64833	7.29372	7.15952	9.63679	10.0121	9.27754	8.92714	6.88932	8.70785	9.1281	7.60703	6.85175	6.61723	5.82069	5.69884	0.008	-2.41592	-7.74231	Acetyl (N-term)
O60610	DIAPH1	_[Acetyl (N-term)]M[Oxidation (M)]EPPGGSLGPGR_	1	13.2489	11.8632	13.0855	10.1457	11.4631	12.6238	12.8753	12.9654	12.6186	9.03631	11.6555	12.3565	12.5669	10.5433	11.5122	11.5916	3.44862	0.0232857	-1.78691	-4.67763	Acetyl (N-term);Oxidation (M)
O60678	PRMT3	_[Acetyl (N-term)]C[Carbamidomethyl (C)]SLASGATGGR_	2	9.9218	7.50883	8.85158	7.55156	6.88631	9.64808	9.15287	10.8922	9.0546	4.25336	8.72986	9.71457	10.2806	5.8051	7.10093	7.49064	4.50018	0.00444444	-2.92623	-6.01703	Acetyl (N-term);Carbamidomethyl (C)
O75127	PTCD1	_[DimethNter0]SSSSSQLPLGQER_	47	7.88237	7.76167	8.1055	7.02689	6.06777	8.14235	8.49116	8.82273	8.15007	6.40696	8.79182	8.46249	9.49378	7.6105	6.18373	8.14313	3.19217	0.0317949	-1.45381	-4.36867	Dimethyl (N-term)
O75150	RNF40	_[Acetyl (N-term)]VASALSR_	627	13.195	14.2457	13.8872	13.9306	14.5221	13.0125	12.931	13.1887	12.6089	14.0843	13.8949	13.4671	14.3297	14.8467	15.1246	14.6884	3.17253	0.0325	1.10121	4.34522	Acetyl (N-term)
P06454	PTMA	_[DimethNter0]GDEDEEAESATGK[DimethLys0]R_	77	8.84119	6.89691	8.82542	7.10833	7.16519	9.15169	9.37327	8.68311	9.94039	6.77412	9.02968	9.43491	7.42562	6.75901	5.22439	8.99195	3.21966	0.0313333	-1.9787	-4.40154	Dimethyl (N-term);
P07305	H1F0	_[Acetyl (N-term)]TENSTSAPAAK[DimethLys0]PK[DimethLys0]R_	2	9.8863	14.1603	10.7985	14.683	14.257	9.95369	11.0405	10.8783	12.3735	12.5579	12.0695	11.1241	9.96068	14.0766	12.499	15.9873	4.45328	0.00472727	3.13323	5.95429	Acetyl (N-term);;
P07305	H1F0	_[DimethNter0]TENSTSAPAAK[DimethLys0]PK[DimethLys0]R_	2	8.30773	14.2608	8.36835	14.1308	13.4329	10.1048	10.6822	11.2221	11.0874	12.647	11.6382	10.5065	10.2896	13.2115	12.6664	15.7617	4.51215	0.005	3.48492	6.03308	Dimethyl (N-term);;
P07305	H1F0	_[Acetyl (N-term)]M[Oxidation (M)]TENSTSAPAAK[DimethLys0]PK[DimethLys0]R_	1	6.29596	12.7538	5.83906	11.9404	11.0402	6.13106	5.76707	5.64615	6.06279	7.1874	6.89076	5.73149	6.64613	6.94144	7.19663	11.7238	3.10523	0.0351628	3.71397	4.26511	Acetyl (N-term);Oxidation (M);;
P07355	ANXA2	_[DimethNter0]STPPSAYGSVK[DimethLys0]AYTNFDAER_	18	12.7984	8.6506	13.3295	7.09938	9.93033	12.3729	12.6323	11.2545	11.4759	6.51789	11.3479	13.587	10.2814	8.76754	10.9133	6.71191	4.03712	0.00975	-3.74985	-5.41081	Dimethyl (N-term);
P08670	VIM	_[DimethNter0]AINTEFK[DimethLys0]NTR_	91	9.57057	11.6853	10.0427	11.8302	11.2585	10.2249	10.7775	10.4012	9.3478	10.9737	10.1934	10.5979	10.6263	12.3496	10.7134	11.0833	3.40767	0.024	1.21542	4.62792	Dimethyl (N-term);
P13995	MTHFD2	_[DimethNter0]EAVVISGR_	36	11.8899	10.7716	11.0207	10.2562	10.1165	10.8274	11.1103	13.4882	11.8328	9.21626	11.1053	11.9884	13.5613	7.27937	9.81566	8.10508	3.20623	0.0309474	-2.50356	-4.38547	Dimethyl (N-term)
P14735	IDE	_[Acetyl (N-term)]MNNPAIK[DimethLys0]R_	42	9.26903	7.71967	8.93447	6.23037	8.24592	8.84706	8.94551	8.349	8.74914	8.0109	8.72938	9.12576	8.60658	6.52417	6.97509	7.86581	3.91846	0.012	-1.47213	-5.25989	Acetyl (N-term);
P25705	ATP5A1	_[DimethNter0]QK[DimethLys0]TGTAEMSSILEER_	44	12.9587	11.6338	12.7146	11.8649	11.3238	11.6274	12.6835	12.7582	12.4942	11.3515	12.0493	13.0196	12.3975	12.0062	12.0407	11.4672	3.15051	0.0330732	-0.852825	-4.31897	Dimethyl (N-term);
P26599	PTBP1	_[Acetyl (N-term)]SSNSASAANGNDSK[DimethLys0]K[DimethLys0]FK[DimethLys0]GDSR_	32	9.47907	8.50876	10.2084	9.18896	9.44975	9.57768	10.4548	9.37715	10.0864	7.90828	9.40412	10.4479	9.05235	8.46158	8.21803	9.12055	2.90117	0.0446429	-1.09384	-4.02402	Acetyl (N-term);;;
P29466;Q5EG05;Q5XLA6	CASP1;CARD16;CARD17	_[Acetyl (N-term)]ADK[DimethLys0]VLK[DimethLys0]EK[DimethLys0]R_	2;2;2	10.3745	6.05473	10.4274	6.23097	8.83869	11.2123	10.8041	8.84178	9.74698	7.59472	9.66709	10.5038	8.65667	8.91487	9.28804	6.93876	3.07481	0.0351304	-2.33167	-4.229	Acetyl (N-term);;;
P49069	CAMLG	_[Acetyl (N-term)]MESMAVATDGGERPGVPAGSGLSASQR_	1	9.32992	8.07222	9.58945	8.25234	6.41608	9.83002	9.53967	8.39939	8.90519	6.27	8.04787	8.98456	9.25821	7.16801	6.17095	8.88122	3.06262	0.0349787	-1.77956	-4.21454	Acetyl (N-term)
P49368	CCT3	_[Acetyl (N-term)]M[Oxidation (M)]M[Oxidation (M)]GHRPVLVLSQNTK[DimethLys0]R_	1	9.01404	5.85678	8.10289	5.47588	6.8664	6.21324	8.47891	7.67061	8.25861	5.32148	7.84345	8.51219	7.72489	5.03426	5.87635	7.05116	3.89119	0.0113684	-2.05383	-5.22545	Acetyl (N-term);Oxidation (M);Oxidation (M);
P54803	GALC	_[DimethNter0]YVLDDSDGLGR_	43	10.4839	9.56267	10.8773	10.0438	7.38575	10.4461	10.274	11.1796	10.7075	7.21752	11.1593	10.8169	11.0829	9.14578	6.78989	5.70365	3.80627	0.0125455	-2.80238	-5.11873	Dimethyl (N-term)
P61165	TMEM258	_[Acetyl (N-term)]M[Oxidation (M)]ELEAMSR_	1	10.1612	8.39502	10.4469	9.10301	8.23854	10.6431	10.0489	10.6643	9.43387	6.14655	10.267	9.71563	10.5537	7.61219	9.5767	9.34912	3.22149	0.032	-1.86907	-4.40372	Acetyl (N-term);Oxidation (M)
Q03154	ACY1	_[Acetyl (N-term)]TSK[DimethLys0]GPEEEHPSVTLFR_	2	10.9203	5.57091	10.1892	6.27665	8.18948	8.46063	9.05434	10.7847	10.6707	3.39525	9.63332	10.8678	11.1887	8.14653	7.90448	3.86424	3.94503	0.0117647	-4.00412	-5.29354	Acetyl (N-term);
Q12912	LRMP	_[Acetyl (N-term)]MNDDPSMEENGVER_	57	8.71224	8.27114	9.551	6.69859	4.88253	9.40274	10.2348	7.48634	9.17163	7.18968	9.22999	9.61996	7.70995	6.0807	5.62017	7.76378	3.31626	0.026875	-2.36938	-4.51749	Acetyl (N-term)
Q13283	G3BP1	_[Acetyl (N-term)]MEK[DimethLys0]PSPLLVGR_	3	11.8468	10.5266	12.0116	10.9716	10.2666	11.5953	11.4871	12.0071	11.5542	11.4376	11.1256	12.1086	11.9827	10.6599	10.8425	11.2945	3.55605	0.0212174	-0.889509	-4.80879	Acetyl (N-term);
Q13451	FKBP5	_[Acetyl (N-term)]TTDEGAK[DimethLys0]NNEESPTATVAEQGEDITSK[DimethLys0]K[DimethLys0]DR_	2	9.43624	5.0132	11.8232	5.54976	4.61329	7.81214	5.89782	9.44968	10.9334	5.20757	11.9472	9.27901	9.82902	6.31289	6.82851	8.09918	3.20838	0.0316757	-3.65451	-4.38804	Acetyl (N-term);;;
Q13541	EIF4EBP1	_[Acetyl (N-term)]SGGSSC[Carbamidomethyl (C)]SQTPSR_	2	12.1252	10.8857	11.0337	8.48838	9.63556	12.1661	11.6552	12.0611	11.9624	10.086	12.0442	12.0855	10.5928	10.9631	10.7898	9.34047	3.38545	0.0244	-1.72037	-4.60101	Acetyl (N-term);Carbamidomethyl (C)
Q14194	CRMP1	_[Acetyl (N-term)]SYQGK[DimethLys0]K[DimethLys0]SIPHITSDR_	2	6.11556	11.3918	6.68326	11.3445	13.0524	3.93094	5.45612	7.59947	6.31787	11.2966	9.35293	5.53165	6.66499	13.4321	12.2564	11.8425	6.39341	0	5.68218	8.86911	Acetyl (N-term);;
Q14554	PDIA5	_[DimethNter0]AK[DimethLys0]VSSLIER_	24	9.17703	6.73191	9.90066	6.14786	5.90126	8.30546	8.2514	10.9957	9.8387	6.60433	11.7344	9.54501	10.039	6.67118	5.93252	9.28582	3.85304	0.0114286	-3.00061	-5.1774	Dimethyl (N-term);
Q14690	PDCD11	_[Acetyl (N-term)]ANLEESFPR_	2	10.6999	7.90373	10.7482	9.61577	7.48849	9.96182	9.96952	9.2643	10.4961	6.87397	9.22184	9.84643	9.53722	7.68602	7.59302	9.32719	3.51277	0.0210769	-1.90196	-4.75582	Acetyl (N-term)
Q15120	PDK3	_[DimethNter0]K[DimethLys0]QPVPK[DimethLys0]QIER_	9	10.9228	7.65685	9.38533	7.50189	7.76039	9.05342	10.2205	8.37774	10.7831	6.28152	9.3389	11.1962	7.85194	6.99605	6.32271	9.29143	2.9351	0.0435385	-2.27955	-4.06392	Dimethyl (N-term);;
Q15836	VAMP3	_[Acetyl (N-term)]STGPTAATGSNR_	2	10.3083	9.26392	10.4936	8.20086	8.64311	10.6509	11.1994	9.7348	11.0166	8.59955	10.1709	11.3904	8.99222	9.23955	9.0472	9.61024	3.34712	0.0263226	-1.49619	-4.55469	Acetyl (N-term)
Q16643	DBN1	_[Acetyl (N-term)]AGVSFSGHR_	2	11.3079	13.2882	11.4718	13.7123	13.3795	12.0633	11.2835	10.8801	11.5513	12.9829	11.0018	12.3171	10.0912	14.7763	12.4981	12.7522	4.27654	0.00733333	2.01157	5.72064	Acetyl (N-term)
Q16644	MAPKAPK3	_[Acetyl (N-term)]MDGETAEEQGGPVPPPVAPGGPGLGGAPGGR_	1	8.89829	7.11211	9.68649	6.65954	4.91419	11.1871	9.70934	9.85623	8.90622	6.60695	10.8635	8.82526	10.4104	6.64616	9.16175	9.64307	2.93471	0.0428679	-2.56676	-4.06347	Acetyl (N-term)
Q16773	KYAT1	_[Acetyl (N-term)]AK[DimethLys0]QLQAR_	2	9.30143	6.64894	8.58366	7.16415	6.59418	9.40372	8.42472	7.56118	8.4135	4.7098	7.96423	8.31706	7.70853	6.5878	4.7876	8.23129	3.04827	0.0356667	-2.01956	-4.19754	Acetyl (N-term);
Q5T3I0	GPATCH4	_[Acetyl (N-term)]MNVTPEVK[DimethLys0]SR_	1	8.00614	5.88948	8.05595	6.66415	6.81709	7.89994	7.75784	9.32923	7.36646	4.85964	8.58874	7.86357	8.74234	5.60004	4.72257	6.65812	4.66773	0.0064	-2.29161	-6.2438	Acetyl (N-term);
Q5T6F2	UBAP2	_[Acetyl (N-term)]TSVSSDHC[Carbamidomethyl (C)]R_	3	10.114	8.48154	9.43738	7.64415	7.78157	9.10217	10.0004	10.1334	9.79097	7.82914	10.3331	9.97747	9.17437	9.53182	8.73062	8.44419	3.8558	0.0118	-1.4358	-5.18087	Acetyl (N-term);Carbamidomethyl (C)
Q5VYK3	ECM29	_[Acetyl (N-term)]AAAAASASQDELNQLER_	2	11.4235	5.50718	11.5931	8.59982	6.28803	11.8694	11.2903	10.7774	11.324	3.50537	11.5548	11.3101	11.0424	10.6776	5.443	11.0373	3.10493	0.0343636	-4.05984	-4.26475	Acetyl (N-term)
Q6L8Q7	PDE12	_[DimethNter0]AGSQTAAGAMER_	26	11.3371	7.76614	9.96766	6.94329	6.63932	10.3447	10.9406	8.91909	10.9218	6.16398	9.01196	11.2987	8.43536	6.49146	4.22127	7.88611	4.54261	0.00666667	-3.54342	-6.07406	Dimethyl (N-term)
Q6P4A7	SFXN4	_[Acetyl (N-term)]SLEQEEETQPGR_	2	10.4618	10.1673	10.3054	9.73471	9.26707	10.6332	10.2647	11.5468	10.6469	8.39909	10.9368	10.9999	11.82	10.1695	10.0989	9.39972	3.04006	0.0356735	-1.24096	-4.18783	Acetyl (N-term)
Q6ZUJ8	PIK3AP1	_[DimethNter0]ERPGNFYVSSESIR_	564	11.7009	10.6569	12.2159	11.2454	8.15773	11.699	12.437	12.3379	11.9388	10.9513	11.6529	12.1456	13.0212	10.4991	10.8066	11.3148	2.9433	0.043451	-1.60887	-4.07359	Dimethyl (N-term)
Q75N03	CBLL1	_[Acetyl (N-term)]M[Oxidation (M)]DHTDNELQGTNSSGSLGGLDVR_	1	8.26875	4.76552	8.57361	6.30815	7.8936	9.04656	9.0748	9.53718	8.73211	7.0646	8.24217	8.52929	7.92	6.38011	6.31134	7.05036	4.25375	0.00738462	-2.11918	-5.69083	Acetyl (N-term);Oxidation (M)
Q8IZ73	RPUSD2	_[Acetyl (N-term)]AETVSTQVGTEGGLR_	36	11.1351	9.93643	11.7151	10.9161	11.3163	11.4523	11.0603	12.0912	11.2521	9.92986	11.9669	11.025	11.7344	9.95372	10.4824	10.9857	2.91821	0.0431273	-0.989585	-4.04405	Acetyl (N-term)
Q8N2U0	TMEM256	_[Acetyl (N-term)]AGPAAAFR_	2	12.0887	13.8214	12.8027	13.7192	13.9109	12.7586	11.5498	12.649	12.6242	14.4473	12.3106	13.1737	11.9634	13.4557	13.4841	13.9632	4.71728	0.008	1.39323	6.31167	Acetyl (N-term)
Q8WVX3	C4orf3	_[Acetyl (N-term)]M[Oxidation (M)]EVDAPGVDGR_	1	10.4173	9.6648	10.0248	9.25038	7.47986	9.69416	10.6205	9.78688	10.4416	7.62588	9.70837	10.3693	10.1393	7.72588	8.97269	9.21853	3.51444	0.0216	-1.57101	-4.75785	Acetyl (N-term);Oxidation (M)
Q96D46	NMD3	_[Acetyl (N-term)]MEYMAESTDR_	1	8.84182	7.22278	10.4558	7.91648	6.56523	10.282	9.82925	7.38001	9.24879	6.24293	8.67581	9.79567	8.96442	6.91566	6.33161	9.07313	3.09028	0.0345778	-2.09373	-4.24735	Acetyl (N-term)
Q96SK2	TMEM209	_[Acetyl (N-term)]M[Oxidation (M)]QGEAHPSASLIDR_	2	10.1805	8.84746	10.0383	8.69857	8.98761	9.64653	9.69171	9.32498	9.68535	8.47673	9.48803	9.76043	9.4327	8.07242	9.3179	9.37083	3.47474	0.0226667	-0.86978	-4.70942	Acetyl (N-term);Oxidation (M)
Q9BTV4	TMEM43	_[DimethNter0]AANYSSTSTR_	2	10.4275	9.05316	10.1644	6.4963	8.98488	9.94749	10.4152	9.2062	10.8332	7.04253	10.5563	10.942	8.21091	9.49871	7.8241	7.26174	2.93133	0.0425185	-2.05509	-4.05949	Dimethyl (N-term)
Q9BUB7	TMEM70	_[DimethNter0]LNTPSDK[DimethLys0]SEDGR_	82	11.4697	10.04	10.7167	9.8103	9.82293	10.1626	11.0576	10.7621	11.6128	9.22976	10.7563	11.4067	10.1189	10.3462	9.27717	10.01	3.29294	0.0284848	-1.10503	-4.48942	Dimethyl (N-term);
Q9GZY6	LAT2	_[DimethNter0]AQQEGIGGLC[Carbamidomethyl (C)]R_	151	11.1291	10.0218	10.806	8.82524	7.88442	11.7617	11.4401	11.593	10.3687	7.96171	11.1871	10.8994	10.7937	9.42964	8.92633	9.31684	5.31878	0.008	-2.19932	-7.16779	Dimethyl (N-term);Carbamidomethyl (C)
Q9H6R4	NOL6	_[DimethNter0]GPAPAGEQLR_	2	11.4326	9.23092	11.1016	10.1202	6.54024	10.7404	11.0509	10.6677	11.5938	6.10479	10.0198	11.4272	11.2145	6.08137	8.43889	9.94592	3.522	0.0221667	-2.96157	-4.76709	Dimethyl (N-term)
Q9NYL4	FKBP11	_[DimethNter0]EAGLETESPVR_	26	10.3765	6.94806	11.0071	7.94426	7.60427	9.15212	9.34178	8.99067	10.9518	4.78728	9.49887	10.3376	8.89144	7.07057	6.15138	7.7988	4.51742	0.00571429	-2.93799	-6.04016	Dimethyl (N-term)
Q9UEY8	ADD3	_[Acetyl (N-term)]SSDASQGVITTPPPPSM[Oxidation (M)]PHK[DimethLys0]ER_	2	10.091	11.1693	10.6293	10.9558	11.3938	10.2332	11.0954	10.0382	9.6634	11.2147	11.0806	10.5027	10.0273	11.0767	11.9477	11.741	3.2334	0.0322353	0.983534	4.41798	Acetyl (N-term);Oxidation (M);
Q9UHB9	SRP68	_[DimethNter0]AAEK[DimethLys0]QVPGGGGGGGSGGGGGSGGGGSGGGR_	2	10.1817	8.69302	8.87624	8.75241	7.50389	9.48394	9.6017	9.95521	10.4196	7.60956	10.0287	9.89575	9.49612	8.17669	9.46043	9.28642	2.997	0.04	-1.27351	-4.13692	Dimethyl (N-term);
Q9Y2Q9	MRPS28	_[DimethNter0]VGTESGSESGSSNAK[DimethLys0]EPK[DimethLys0]TR_	29	10.6015	9.0725	11.0734	9.13147	8.07479	10.367	10.9418	9.93091	11.4946	7.37191	10.3637	10.7947	9.61553	9.20172	8.65524	9.64286	4.05755	0.00986667	-1.84011	-5.43696	Dimethyl (N-term);;
Q9Y399	MRPS2	_[DimethNter0]GSATALMIR_	42	10.366	8.91044	10.6236	8.79397	6.62231	9.64499	10.0076	10.4741	10.2226	7.74155	10.1247	10.0588	11.6549	9.35668	9.61152	9.12194	3.13751	0.0333333	-1.75899	-4.3035	Dimethyl (N-term)

## Sheet: ScatterPlot-N termini
GeneName_PeptidePosition	Protein_accession	Gene_name	-Log-p-value	q-value	Log2FC-DxVsRelapse	Dysregulation_Trend
IGKV1-27;IGKV1D-33;IGKV1-33;IGKV1-39;IGKV1-17;IGKV1D-16;IGKV1-16;IGKV1D-39_P23;23;23;23;23;23;23;23	A0A075B6S5;P01593;P01594;P01597;P01599;P01601;P04430;P04432	IGKV1-27;IGKV1D-33;IGKV1-33;IGKV1-39;IGKV1-17;IGKV1D-16;IGKV1-16;IGKV1D-39	0.656498	0.62123	-1.95304	no
UQCRHL;UQCRH_P14;14	A0A096LP55;P07919	UQCRHL;UQCRH	0.363276	0.7808	-0.967572	no
IGHV3-74;IGHV3-72;IGHV3-64D;IGHV3-48;IGHV3-23;IGHV3-13;IGHV3-7_P20;20;20;20;20;20;20	A0A0B4J1X5;A0A0B4J1Y9;A0A0J9YX35;P01763;P01764;P01766;P01780	IGHV3-74;IGHV3-72;IGHV3-64D;IGHV3-48;IGHV3-23;IGHV3-13;IGHV3-7	0.969203	0.502286	2.54486	no
TARSL2_P2	A2RTX5	TARSL2	1.42096	0.323286	-1.6722	no
LCHN_P2	A4D1U4	LCHN	0.818166	0.553864	-0.88025	no
POTEF_P702	A5A3E0	POTEF	0.0883852	0.947002	-0.434321	no
POTEF_P702	A5A3E0	POTEF	0.117817	0.928934	-0.571976	no
PGP_P2	A6NDG6	PGP	0.00405963	0.999604	-0.00425651	no
C5orf51_P2	A6NDU8	C5orf51	1.14045	0.423152	-0.747866	no
NEMP2_P25	A6NFY4	NEMP2	0.694666	0.604479	0.555077	no
SMCHD1_P2	A6NHR9	SMCHD1	0.719821	0.597646	0.421614	no
UNC119B_P2	A6NIH7	UNC119B	0.112404	0.931253	-0.210906	no
RAP1B;RAP1A_P59;59;59	A6NIZ1;P61224;P62834	;RAP1B;RAP1A	0.62225	0.638017	-0.702929	no
RAP1B;RAP1A_P85;85;85	A6NIZ1;P61224;P62834	;RAP1B;RAP1A	0.306435	0.811356	0.355148	no
SOWAHD;NDUFA2;ONECUT2;HAND2_P46;2;97;28	A6NJG2;O43678;O95948;P61296	SOWAHD;NDUFA2;ONECUT2;HAND2	0.184284	0.888114	-0.201474	no
RGPD3;RGPD1;RGPD2;RANBP2;RGPD4_P1308;1292;1300;2283;1308	A6NKT7;P0DJD0;P0DJD1;P49792;Q7Z3J3	RGPD3;RGPD1;RGPD2;RANBP2;RGPD4	0.45885	0.735053	0.389443	no
LRRC37A2;LRRC37A_P335;335	A6NM11;A6NMS7	LRRC37A2;LRRC37A	0.333454	0.797232	0.342787	no
POM121C;POM121_P2;2	A8CG34;Q96HA1	POM121C;POM121	1.67582	0.227881	-1.02902	no
CENPX_P1	A8MT69	CENPX	1.91235	0.169273	-1.4026	no
NUDT19_P2	A8MXV4	NUDT19	0.504698	0.702293	0.285645	no
SMIM1_P1	B2RUZ4	SMIM1	1.44244	0.315946	-0.589573	no
NACA_P1917;54	E9PAV3;Q13765	NACA	0.642327	0.630395	-0.898182	no
NACA_P1914;51	E9PAV3;Q13765	NACA	0.567667	0.657223	-0.768889	no
NACA_P1918;55	E9PAV3;Q13765	NACA	0.781963	0.566753	-1.17779	no
I3L1I5_P2	I3L1I5	I3L1I5	1.79448	0.197596	1.57155	no
AGPS_P77	O00116	AGPS	1.60185	0.25077	-1.11577	no
PDLIM1_P2	O00151	PDLIM1	0.984771	0.498996	-1.68778	no
PDLIM1_P220	O00151	PDLIM1	1.23937	0.384658	-2.95849	no
PDLIM1_P124	O00151	PDLIM1	0.703855	0.60006	-1.42081	no
PDLIM1_P108	O00151	PDLIM1	1.45199	0.311824	-1.75828	no
PDLIM1_P221	O00151	PDLIM1	2.62359	0.0697778	-1.65034	no
PDLIM1_P107	O00151	PDLIM1	1.83052	0.189237	-1.71727	no
PDLIM1_P19	O00151	PDLIM1	0.0786257	0.949501	-0.164591	no
PDLIM1_P74	O00151	PDLIM1	0.857828	0.534539	-1.28122	no
SNAP23_P1	O00161	SNAP23	0.231373	0.853526	0.126759	no
SNAP23_P125	O00161	SNAP23	0.146167	0.916909	-0.175829	no
NDUFS8_P35	O00217	NDUFS8	1.28738	0.362522	-1.78459	no
PSMD11_P2	O00231	PSMD11	0.16474	0.901661	-0.10095	no
PSMD11_P3	O00231	PSMD11	0.712637	0.599311	-0.74013	no
DFFA_P1	O00273	DFFA	0.566582	0.657308	-0.354401	no
CLIC1_P2	O00299	CLIC1	0.31805	0.806197	-0.712091	no
ECM29_P2	Q5VYK3	ECM29	3.10493	0.0343636	-4.05984	yes-down
RTCA_P208	O00442	RTCA	0.198551	0.87653	-0.473883	no
KPNA3_P2	O00505	KPNA3	0.892694	0.526258	-0.392596	no
NOP56_P519	O00567	NOP56	0.138539	0.91805	0.289636	no
NOP56_P425	O00567	NOP56	0.182316	0.889993	-0.324487	no
NOP56_P386	O00567	NOP56	0.873655	0.533129	-0.812349	no
DDX3X_P17	O00571	DDX3X	0.0309939	0.978759	-0.0454012	no
DDX3X_P343	O00571	DDX3X	0.131562	0.922834	-0.478321	no
DDX3X_P299	O00571	DDX3X	0.434153	0.742678	-0.858626	no
DDX3X_P2	O00571	DDX3X	0.0343316	0.977445	-0.0875265	no
KPNA4_P2	O00629	KPNA4	0.428004	0.747888	-0.341926	no
PPP6C_P2	O00743	PPP6C	0.103867	0.934511	-0.326735	no
MAN2B1_P602	O00754	MAN2B1	0.968315	0.500819	-0.570946	no
ARID1A_P2	O14497	ARID1A	0.722843	0.596054	0.510351	no
SDHD_P57	O14521	SDHD	0.139644	0.918592	-0.268966	no
NDUFAB1_P69	O14561	NDUFAB1	0.821559	0.550953	-0.508864	no
UBFD1_P2	O14562	UBFD1	0.0339925	0.977487	0.0393514	no
CYB561D2_P2	O14569	CYB561D2	1.32519	0.348411	-0.771587	no
CYB561D2_P2	O14569	CYB561D2	0.224399	0.858511	-0.202104	no
DYNC1I1_P2	O14576	DYNC1I1	0.277859	0.828165	-0.692353	no
EIF1AY;EIF1AX_P132;132	O14602;P47813	EIF1AY;EIF1AX	0.191958	0.881566	-0.537531	no
AP3D1_P2	O14617	AP3D1	1.0381	0.478065	-1.46811	no
TP53I11_P2	O14683	TP53I11	0.110838	0.931354	0.1933	no
TP53I11_P26	O14683	TP53I11	0.108212	0.932419	-0.112044	no
MAP2K7_P2	O14733	MAP2K7	1.35786	0.340541	-1.50134	no
PDCD5_P2	O14737	PDCD5	1.93538	0.164912	-0.743705	no
PDCD5_P2	O14737	PDCD5	0.879585	0.531745	-0.947421	no
PRMT5_P2	O14744	PRMT5	0.812135	0.556491	-0.423673	no
PRMT5_P3	O14744	PRMT5	0.401439	0.755981	-0.424463	no
SLC9A3R1_P2	O14745	SLC9A3R1	0.76746	0.572267	-0.616475	no
SLC9A3R1_P121	O14745	SLC9A3R1	2.54188	0.0710233	-2.74511	no
SLC9A3R1_P3	O14745	SLC9A3R1	1.63061	0.244506	-0.967196	no
TPP1_P196	O14773	TPP1	1.82763	0.188735	-1.46744	no
TPP1_P197	O14773	TPP1	0.355993	0.787557	0.604238	no
TPP1_P324	O14773	TPP1	0.0256991	0.98436	0.0270585	no
TPP1_P326	O14773	TPP1	0.338937	0.79716	0.406755	no
GNB5_P240	O14775	GNB5	0.571068	0.654789	1.08998	no
SCAMP3_P36	O14828	SCAMP3	0.706637	0.599939	-0.678943	no
TAX1BP3_P2	O14907	TAX1BP3	1.6407	0.241554	1.05199	no
UQCRQ_P2	O14949	UQCRQ	0.339357	0.796846	-0.552113	no
MYL12B_P91	O14950	MYL12B	0.969106	0.501528	-1.23624	no
MYL12B_P110	O14950	MYL12B	0.0273163	0.982976	-0.138748	no
MYL12B_P135	O14950	MYL12B	0.799532	0.561152	-0.661796	no
MYL12B_P35	O14950	MYL12B	0.218435	0.863408	-0.396426	no
MYL12B_P2	O14950	MYL12B	0.0369861	0.97698	-0.103634	no
MYL12B_P111	O14950	MYL12B	0.426147	0.748948	-0.680837	no
XPO1_P6	O14980	XPO1	0.323437	0.802571	-0.154436	no
XPO1_P7	O14980	XPO1	0.598843	0.643209	-0.433699	no
XPO1_P7	O14980	XPO1	0.142306	0.918821	-0.376428	no
XPO1_P431	O14980	XPO1	0.115969	0.930056	-0.622853	no
SPTBN2_P2	O15020	SPTBN2	0.977398	0.499193	0.480952	no
U2SURP_P2	O15042	U2SURP	0.538906	0.680387	-0.786702	no
SYNJ2;SLF2_P2;644	O15056;Q8IX21	SYNJ2;SLF2	0.228336	0.856093	0.232674	no
PFAS_P2	O15067	PFAS	0.732345	0.591447	-0.702805	no
FYB1_P2	O15117	FYB1	1.28819	0.365781	2.34024	no
ARPC2_P1	O15144	ARPC2	2.62418	0.0706479	-1.79396	no
POLR1C_P2	O15160	POLR1C	0.878254	0.532035	-0.756877	no
TRIM24_P15	O15164	TRIM24	0.60606	0.642027	1.14213	no
ACOX3_P2	O15254	ACOX3	1.52546	0.28176	-1.90244	no
RER1_P2	O15258	RER1	0.167156	0.899605	0.0966553	no
RER1_P2	O15258	RER1	0.135238	0.921184	-0.176607	no
OGT_P2	O15294	OGT	1.02195	0.482345	0.68458	no
PPM1G_P165	O15355	PPM1G	1.22726	0.386995	-0.784357	no
EIF3D_P2	O15371	EIF3D	0.312533	0.806965	-0.445264	no
STX7_P2	O15400	STX7	0.0997402	0.938077	0.144492	no
STX7_P213	O15400	STX7	0.00328798	0.999905	0.0140708	no
PIN1P1;PIN1_P2;2	O15428;Q13526	PIN1P1;PIN1	0.732582	0.591714	-0.772304	no
ACY1_P2	Q03154	ACY1	3.94503	0.0117647	-4.00412	yes-down
ARPC5_P2	O15511	ARPC5	2.59411	0.0691282	-0.814681	no
ARPC5_P25	O15511	ARPC5	0.947218	0.504376	-0.503305	no
MEFV_P171	O15553	MEFV	0.506237	0.700968	-0.882691	no
CYB5B_P2	O43169	CYB5B	0.0403386	0.974817	-0.0893033	no
CYB5B_P11	O43169	CYB5B	0.523938	0.692426	-0.500035	no
PHGDH_P2	O43175	PHGDH	1.34325	0.34264	2.19185	no
PHGDH_P76	O43175	PHGDH	0.138741	0.918474	0.24152	no
PHGDH_P75	O43175	PHGDH	0.988303	0.500106	0.711396	no
PSMD3_P1	O43242	PSMD3	0.627087	0.634918	-1.28906	no
PSMD3_P1	O43242	PSMD3	0.947002	0.503754	1.05775	no
PSMD3_P53	O43242	PSMD3	0.0541097	0.963992	-0.0560497	no
SART1_P317	O43290	SART1	0.368112	0.777069	-0.586874	no
SART1_P427	O43290	SART1	0.143395	0.917735	0.178076	no
HNRNPR_P432	O43390	HNRNPR	0.173771	0.896353	-0.574877	no
HNRNPR_P134	O43390	HNRNPR	0.423331	0.750571	-0.595982	no
TXNL1_P2	O43396	TXNL1	0.0600275	0.959767	0.0442157	no
TPD52L2_P1	O43399	TPD52L2	0.0230396	0.984843	-0.0403907	no
TPD52L2_P12	O43399	TPD52L2	1.19183	0.400585	-1.67947	no
TPD52L2_P19	O43399	TPD52L2	0.265347	0.831185	0.222388	no
PPIH_P18	O43447	PPIH	0.359156	0.785831	-0.505593	no
AKR7A2_P31	O43488	AKR7A2	1.78602	0.200449	-0.970178	no
AKR7A2_P30	O43488	AKR7A2	0.171876	0.897656	-0.153601	no
LAT_P174	O43561	LAT	0.454949	0.733981	-0.305464	no
XPOT_P1	O43592	XPOT	1.85941	0.180804	-1.45745	no
DNPH1_P2	O43598	DNPH1	0.291989	0.818965	-0.524636	no
PLRG1_P2	O43660	PLRG1	0.373335	0.773199	-0.691768	no
BUB3_P130	O43684	BUB3	0.922109	0.510646	-0.998569	no
ACTN4_P748	O43707	ACTN4	0.972228	0.50213	-1.0579	no
ACTN4_P637	O43707	ACTN4	0.353203	0.790831	0.33735	no
ACTN4_P760	O43707	ACTN4	0.053916	0.964077	-0.1898	no
ACTN4_P459	O43707	ACTN4	0.793795	0.565626	1.13766	no
TRIAP1_P1	O43715	TRIAP1	1.24087	0.38414	-1.36795	no
HTATSF1_P2	O43719	HTATSF1	0.494488	0.711202	0.307326	no
HTATSF1_P73	O43719	HTATSF1	0.458588	0.734938	0.532313	no
HTATSF1_P77	O43719	HTATSF1	0.57533	0.655521	-0.842111	no
SYNGR1_P1	O43759	SYNGR1	0.542819	0.680627	-0.794641	no
ENSA_P2	O43768	ENSA	0.091347	0.945605	0.0942296	no
ENSA_P2	O43768	ENSA	0.21959	0.862489	-0.796282	no
RRP9_P2	O43818	RRP9	2.77273	0.055619	-1.30791	no
GAS2_P2	O43903	GAS2	1.32734	0.349524	0.72533	no
GMFG_P2	O60234	GMFG	0.31614	0.805813	-0.863943	no
GNG7_P2	O60262	GNG7	0.329853	0.797637	0.160611	no
SPAG9_P1	O60271	SPAG9	0.548715	0.672307	-0.545103	no
KIF1B_P2	O60333	KIF1B	0.0326861	0.977494	-0.0362689	no
ANXA2_P18	P07355	ANXA2	4.03712	0.00975	-3.74985	yes-down
PHLPP1_P1	O60346	PHLPP1	0.920592	0.511069	0.766991	no
NME2P1;NME1;NME2_P77;92;92	O60361;P15531;P22392	NME2P1;NME1;NME2	0.0370214	0.977258	-0.0557216	no
FADS1_P2	O60427	FADS1	0.0884281	0.947687	0.129257	no
FADS1_P1	O60427	FADS1	0.466641	0.727937	0.40247	no
SNX3_P2	O60493	SNX3	0.0527104	0.964599	-0.0524954	no
SNX3_P2	O60493	SNX3	0.81117	0.557048	-0.985866	no
MGEA5_P2	O60502	MGEA5	0.27675	0.827551	-0.310107	no
SORBS3_P344	O60504	SORBS3	0.270982	0.828654	-0.275786	no
FKBP5_P2	Q13451	FKBP5	3.20838	0.0316757	-3.65451	yes-down
PLIN3_P2	O60664	PLIN3	2.27385	0.108865	1.85249	no
PLIN3_P172	O60664	PLIN3	0.163274	0.903426	-0.316592	no
PLIN3_P145	O60664	PLIN3	0.538081	0.681196	0.60261	no
PLIN3_P217	O60664	PLIN3	0.854615	0.531858	-0.684367	no
REV3L_P2708	O60673	REV3L	0.142278	0.918462	0.143687	no
PDE12_P26	Q6L8Q7	PDE12	4.54261	0.00666667	-3.54342	yes-down
KPNA6_P1	O60684	KPNA6	0.618939	0.638223	-0.935845	no
SNX2_P119	O60749	SNX2	1.04215	0.477156	-0.949778	no
SNX2_P350	O60749	SNX2	0.228221	0.855882	-0.366568	no
PFKFB2_P2	O60825	PFKFB2	0.789461	0.565231	1.36691	no
DKC1_P433	O60832	DKC1	0.0182876	0.987256	-0.05438	no
EDF1_P2	O60869	EDF1	0.759523	0.578566	-1.62454	no
SH2D1A_P1	O60880	SH2D1A	0.254222	0.835235	0.310647	no
CUTA_P45	O60888	CUTA	0.708253	0.6003	-0.917386	no
PPP1R11_P2	O60927	PPP1R11	0.669125	0.616839	-0.37344	no
ADAM23_P260	O75077	ADAM23	0.377655	0.770448	0.485357	no
WDR1_P452	O75083	WDR1	0.133727	0.921043	-0.219654	no
ROCK2_P2	O75116	ROCK2	2.02465	0.15098	-1.18871	no
PDIA5_P24	Q14554	PDIA5	3.85304	0.0114286	-3.00061	yes-down
HIP1R_P1	O75146	HIP1R	1.01904	0.483196	-1.16877	no
NOL6_P2	Q9H6R4	NOL6	3.522	0.0221667	-2.96157	yes-down
ANKRD17_P1	O75179	ANKRD17	0.983182	0.498262	-0.835689	no
SIN3B_P2	O75182	SIN3B	0.993347	0.501816	-0.75084	no
DNAJB6_P2	O75190	DNAJB6	1.96518	0.158036	-1.87519	no
DNAJB6_P2	O75190	DNAJB6	0.760117	0.578403	-0.737985	no
NDUFS7_P30	O75251	NDUFS7	0.0969346	0.940162	-0.0589115	no
NDUFS7_P38	O75251	NDUFS7	0.24607	0.843598	0.595742	no
SMIM24_P71	O75264	SMIM24	0.909817	0.518539	-1.29663	no
NDUFS2_P311	O75306	NDUFS2	1.54312	0.275126	0.971083	no
ATP6V1G1;ATP6V1G2_P2;2	O75348;O95670	ATP6V1G1;ATP6V1G2	1.16775	0.412126	-0.89239	no
MPDU1_P2	O75352	MPDU1	0.960209	0.501043	0.395914	no
FLNB_P1545	O75369	FLNB	0.0242273	0.983968	-0.0518099	no
FLNB_P1535	O75369	FLNB	0.640104	0.631794	-0.749446	no
PEX14_P2	O75381	PEX14	1.72641	0.215312	0.673683	no
CS_P83	O75390	CS	0.0239944	0.984126	0.0993069	no
CS_P173	O75390	CS	0.0291802	0.979487	-0.106983	no
SEC22B_P2	O75396	SEC22B	0.114716	0.930764	-0.174336	no
LRCH4_P2	O75427	LRCH4	0.273091	0.830604	0.393608	no
LRCH4_P3	O75427	LRCH4	0.298881	0.81567	0.573088	no
LRCH4_P2	O75427	LRCH4	0.33778	0.796845	0.356065	no
PMPCB_P44	O75439	PMPCB	0.423411	0.750918	-0.169545	no
PMPCB_P43	O75439	PMPCB	0.122673	0.927327	0.128299	no
SAP30_P1	O75446	SAP30	1.05552	0.466335	-1.63088	no
NDUFS3_P37	O75489	NDUFS3	0.852689	0.531902	-0.752405	no
SF3B1_P2	O75533	SF3B1	0.597039	0.643613	-0.445248	no
SF3B1_P183	O75533	SF3B1	0.295275	0.817806	-0.519504	no
NPM3_P2	O75607	NPM3	0.0768907	0.947935	-0.121932	no
LYPLA1_P7	O75608	LYPLA1	0.0903382	0.946175	-0.0862107	no
SNRNP200_P2	O75643	SNRNP200	0.0302388	0.978929	0.0249225	no
SNRNP200_P332	O75643	SNRNP200	0.142255	0.918089	-0.215274	no
TIPRL_P1	O75663	TIPRL	2.20215	0.125809	-1.38266	no
TIPRL_P2	O75663	TIPRL	0.204196	0.870283	-0.238995	no
SLC25A12_P2	O75746	SLC25A12	0.0214417	0.984197	-0.0190252	no
PALM_P1	O75781	PALM	0.492848	0.71288	-1.42175	no
PALM_P247	O75781	PALM	1.40282	0.325755	-2.07596	no
RNASEH2A_P1	O75792	RNASEH2A	0.829973	0.545804	-0.443387	no
EIF3J_P2	O75822	EIF3J	0.520363	0.695072	-0.576416	no
IDH1_P2	O75874	IDH1	1.80919	0.19306	-1.31544	no
IDH1_P3	O75874	IDH1	0.388522	0.763137	0.590417	no
ARL6IP5_P1	O75915	ARL6IP5	0.619016	0.638719	-0.427973	no
ARL6IP5_P1	O75915	ARL6IP5	0.905624	0.519252	-1.40828	no
DYSF_P174	O75923	DYSF	2.16435	0.126912	1.30791	no
BCAS2_P15	O75934	BCAS2	0.633787	0.6333	0.564843	no
SASH3_P129	O75995	SASH3	1.19643	0.398089	-1.44613	no
RSL1D1_P1	O76021	RSL1D1	0.189847	0.883885	-0.200346	no
RSL1D1_P99	O76021	RSL1D1	0.87813	0.531394	-1.26261	no
RSL1D1_P12	O76021	RSL1D1	0.00407944	1	-0.00469873	no
WFS1_P1	O76024	WFS1	0.513886	0.698027	-0.72877	no
CIAO1_P1	O76071	CIAO1	2.77463	0.0562581	-2.4832	no
RGS20_P167	O76081	RGS20	0.394549	0.760174	0.701107	no
SRP72_P2	O76094	SRP72	0.328832	0.798182	-0.755032	no
CST7_P20	O76096	CST7	1.16938	0.411449	-0.652102	no
URI1_P1	O94763	URI1	1.49509	0.290258	-1.0059	no
KBTBD11_P197	O94819	KBTBD11	0.438856	0.739221	-0.442933	no
TOMM70_P2	O94826	TOMM70	0.430044	0.745545	-0.3382	no
TOMM70_P21	O94826	TOMM70	0.118674	0.929005	0.175398	no
TOMM70_P13	O94826	TOMM70	1.11847	0.43344	-1.03555	no
TOMM70_P19	O94826	TOMM70	0.405594	0.755408	-0.525885	no
TOMM70_P14	O94826	TOMM70	0.0823788	0.94858	-0.057649	no
UFL1_P2	O94874	UFL1	0.59598	0.643603	-1.04112	no
PLPBP_P8	O94903	PLPBP	2.05324	0.141189	-1.09145	no
PRPF6_P409	O94906	PRPF6	0.41164	0.753721	0.407667	no
PCF11_P2	O94913	PCF11	0.320075	0.804904	-0.187775	no
SOGA1_P940	O94964	SOGA1	0.161313	0.904029	0.0996199	no
SEC31A_P1	O94979	SEC31A	0.127761	0.923204	0.116935	no
NDUFB6_P2	O95139	NDUFB6	0.260119	0.833164	-0.133713	no
NDUFB6_P2	O95139	NDUFB6	0.53975	0.681982	0.336472	no
UBE4B_P1	O95155	UBE4B	0.0771959	0.948811	-0.0751301	no
NDUFB4_P2	O95168	NDUFB4	0.0752441	0.947194	0.0813869	no
NDUFB8_P29	O95169	NDUFB8	0.796085	0.563819	-0.648368	no
NDUFB2_P34	O95178	NDUFB2	0.495216	0.711083	-0.836967	no
MBD4_P2	O95243	MBD4	1.17248	0.410231	-1.39661	no
GOSR1_P2	O95249	GOSR1	0.420611	0.751498	-0.650477	no
SNAPIN_P2	O95295	SNAPIN	0.138022	0.917935	-0.197711	no
LYPLA2_P7	O95372	LYPLA2	1.01928	0.484674	-0.870086	no
SEC24B_P2	O95487	SEC24B	0.243677	0.843439	-0.275893	no
CBX6;CBX8_P1;1	O95503;Q9HC52	CBX6;CBX8	0.414248	0.753216	-0.594634	no
TDP2_P1	O95551	TDP2	2.77599	0.056918	-1.39365	no
STAMBP_P2	O95630	STAMBP	0.955467	0.500223	-0.546384	no
CDS2_P47	O95674	CDS2	0.108602	0.932475	0.201767	no
CDS2_P29	O95674	CDS2	0.44359	0.737313	0.403855	no
KRT75;KRT5_P367;386	O95678;P13647	KRT75;KRT5	0.0581694	0.961141	0.0866997	no
FGFR1OP_P2	O95684	FGFR1OP	1.62555	0.244484	-1.09496	no
RAB3D_P2	O95716	RAB3D	0.991843	0.499179	0.778258	no
OXSR1_P2	O95747	OXSR1	0.126324	0.923804	0.276012	no
GGPS1_P1	O95749	GGPS1	0.43499	0.742859	-0.360851	no
LSM8_P2	O95777	LSM8	0.756002	0.579492	-0.398308	no
CAVIN2_P2	O95810	CAVIN2	0.860914	0.53523	-0.724725	no
BAG2_P2	O95816	BAG2	0.782247	0.567755	-0.518933	no
MLYCD_P28	O95822	MLYCD	0.408235	0.754005	-0.507997	no
BPNT1_P2	O95861	BPNT1	0.31187	0.80687	0.20286	no
DDAH2_P2	O95865	DDAH2	1.06908	0.455552	0.796904	no
SYF2_P170	O95926	SYF2	1.62679	0.244713	-1.53421	no
NUDT3_P1	O95989	NUDT3	0.927804	0.510072	-1.40989	no
PTTG1_P2	O95997	PTTG1	0.127202	0.923168	0.139849	no
CLPTM1_P2	O96005	CLPTM1	0.156992	0.908495	-0.179518	no
TOMM40_P42	O96008	TOMM40	0.258838	0.834648	-0.240126	no
LDHA_P158	P00338	LDHA	2.18435	0.123541	-1.71512	no
LDHA_P79	P00338	LDHA	0.349151	0.791435	-0.417253	no
LDHA_P86	P00338	LDHA	0.268596	0.82957	0.391626	no
GSR_P308	P00390	GSR	0.272963	0.829906	-0.346209	no
GOT2_P173	P00505	GOT2	1.10108	0.44158	-1.07146	no
PGK1_P2	P00558	PGK1	0.2579	0.834776	-0.942595	no
PGK1_P100	P00558	PGK1	0.323556	0.802854	0.334369	no
HP_P304	P00738	HP	1.24719	0.383251	-1.2359	no
HP_P19	P00738	HP	0.321509	0.803733	-0.266913	no
CA2_P50	P00918	CA2	0.990941	0.499529	0.673383	no
NPY_P29	P01303	NPY	0.906775	0.519298	-1.3414	no
IGKV3-20_P21	P01619	IGKV3-20	1.28547	0.362383	-1.37099	no
HLA-B_P50;50;50;50;50;50;50;50;50	P01889;P18463;P30460;P30462;P30475;P30480;Q29718;Q29836;Q95365	HLA-B	0.511842	0.698379	-0.877907	no
HLA-B_P53;53;53;53;53;53;53;53;53	P01889;P18463;P30460;P30462;P30475;P30480;Q29718;Q29836;Q95365	HLA-B	0.963578	0.502255	-0.95584	no
HLA-B_P244;244;244;244;244;244;244;244;244	P01889;P18463;P30460;P30462;P30475;P30480;Q29718;Q29836;Q95365	HLA-B	0.191377	0.881947	-0.317484	no
HLA-B_P48;48;48;48;48;48;48;48;48	P01889;P18463;P30460;P30462;P30475;P30480;Q29718;Q29836;Q95365	HLA-B	0.59105	0.647652	-0.946656	no
HLA-B_P159;159;159;159;159;159;159;159;159	P01889;P18463;P30460;P30462;P30475;P30480;Q29718;Q29836;Q95365	HLA-B	0.456165	0.734609	-0.315476	no
HLA-DRA_P156	P01903	HLA-DRA	0.367803	0.776601	-0.808645	no
KRT6A;KRT6B;KRT6C_P2;2;2	P02538;P04259;P48668	KRT6A;KRT6B;KRT6C	0.27772	0.827963	0.392736	no
LMNA_P1	P02545	LMNA	1.0826	0.449008	-1.45415	no
LMNA_P12	P02545	LMNA	0.00492389	0.999458	0.0140341	no
FGA_P20	P02671	FGA	0.0772091	0.949161	0.140372	no
FN1_P1900	P02751	FN1	0.1894	0.884349	0.238006	no
AHSG_P133	P02765	AHSG	0.437228	0.740074	-0.558667	no
ALB_P502	P02768	ALB	0.605171	0.641687	-0.714974	no
ALB_P438	P02768	ALB	0.370687	0.774038	0.472115	no
ALB_P25	P02768	ALB	0.333261	0.796589	0.787905	no
PF4;PF4V1_P32;35	P02776;P10720	PF4;PF4V1	0.0630067	0.95819	-0.0925222	no
TFRC_P110	P02786	TFRC	1.17509	0.409221	-0.785558	no
TFRC_P606	P02786	TFRC	0.168803	0.899546	0.202725	no
TFRC_P658	P02786	TFRC	0.344233	0.792159	-0.428909	no
LTF_P97	P02788	LTF	0.0487743	0.966924	-0.133351	no
LTF_P87	P02788	LTF	0.0396305	0.975353	-0.0860151	no
LTF_P609	P02788	LTF	0.175859	0.893368	0.238065	no
FTH1_P2	P02794	FTH1	0.086151	0.946905	-0.134397	no
CAT_P56	P04040	CAT	0.432134	0.744093	-0.672389	no
ALDOA_P121	P04075	ALDOA	0.161865	0.903347	0.158138	no
ALDOA_P44	P04075	ALDOA	0.717412	0.597867	0.933387	no
ALDOA_P117	P04075	ALDOA	0.263125	0.83153	-0.297513	no
CSTB_P1	P04080	CSTB	0.964644	0.501896	0.58848	no
CSTB_P4	P04080	CSTB	0.102116	0.93702	-0.186571	no
ANXA1_P169	P04083	ANXA1	0.597703	0.643878	-0.428649	no
NR3C1_P1	P04150	NR3C1	0.775325	0.566077	1.67836	no
NR3C1_P1	P04150	NR3C1	1.99239	0.154101	-2.13737	no
OAT_P26	P04181	OAT	2.37202	0.09476	-1.9616	no
TK1_P2	P04183	TK1	0.195365	0.880327	0.548121	no
CD74_P84	P04233	CD74	0.179957	0.889526	-0.488587	no
CD74_P25	P04233	CD74	0.528708	0.688745	-0.951532	no
CD74_P17	P04233	CD74	0.0403998	0.975038	-0.0566613	no
CD3D_P22	P04234	CD3D	0.536016	0.682137	-0.966667	no
KRT1_P71	P04264	KRT1	0.438027	0.739155	0.721663	no
KRT1_P2	P04264	KRT1	0.79992	0.56137	1.17999	no
GAPDH_P2	P04406	GAPDH	0.00115012	1	-0.000917223	no
GAPDH_P2	P04406	GAPDH	0.860444	0.534236	-0.486879	no
GAPDH_P4	P04406	GAPDH	0.245294	0.844293	0.661194	no
GAPDH_P238	P04406	GAPDH	0.00104091	1	-0.00424851	no
GAPDH_P241	P04406	GAPDH	0.0951262	0.940721	-0.438123	no
GAPDH_P96	P04406	GAPDH	0.180577	0.888595	-0.413785	no
GAPDH_P104	P04406	GAPDH	0.472045	0.724319	0.880682	no
ASL_P2	P04424	ASL	0.138089	0.918202	-0.302529	no
HLA-A_P48;48;48;48;48;48;48;48;48;48;48;48;48;48	P04439;P10314;P13746;P16189;P16190;P18462;P30443;P30450;P30453;P30455;P30456;P30457;P30459;P30512	HLA-A	0.142547	0.918719	-0.319172	no
HLA-DPB1_P30	P04440	HLA-DPB1	0.654887	0.622942	2.18552	no
HLA-DPB1_P31	P04440	HLA-DPB1	1.3714	0.337759	2.99468	no
CAPNS1_P92	P04632	CAPNS1	0.97046	0.501581	-0.836298	no
CAPNS1_P87	P04632	CAPNS1	0.257515	0.835101	-0.231262	no
CAPNS1_P88	P04632	CAPNS1	0.908845	0.518942	-0.819499	no
CAPNS1_P89	P04632	CAPNS1	0.600492	0.643018	0.623229	no
CAPNS1_P74	P04632	CAPNS1	0.277462	0.827574	-0.272873	no
HSPB1_P80	P04792	HSPB1	0.705794	0.599788	-1.26662	no
HSPB1_P79	P04792	HSPB1	0.304738	0.81315	-0.620712	no
HSPB1_P47	P04792	HSPB1	0.803236	0.56214	-1.35781	no
HSPB1_P55	P04792	HSPB1	0.740516	0.587573	-1.65596	no
HSPB1_P189	P04792	HSPB1	0.292075	0.819276	-0.293394	no
HSPB1_P114	P04792	HSPB1	0.00766243	0.996473	-0.0118902	no
HSPB1_P105	P04792	HSPB1	0.0862397	0.94749	0.114965	no
RPN1_P25	P04843	RPN1	0.665772	0.617339	-0.316861	no
RPN1_P25	P04843	RPN1	0.498817	0.708386	-1.35623	no
RPN1_P54	P04843	RPN1	0.162416	0.903506	0.252633	no
RPN1_P89	P04843	RPN1	0.100496	0.937677	-0.137873	no
RPN1_P23	P04843	RPN1	0.348353	0.791545	-0.259385	no
RPN2_P23	P04844	RPN2	0.0374127	0.977116	0.0916756	no
RPN2_P168	P04844	RPN2	0.667306	0.617685	-1.24262	no
GNAI2_P113	P04899	GNAI2	0.126748	0.923315	-0.18813	no
HIST1H2AB;HIST3H2A_P22;22	P04908;Q7L7L0	HIST1H2AB;HIST3H2A	0.953318	0.501261	-1.32237	no
HIST1H2AB;HIST3H2A_P83;83	P04908;Q7L7L0	HIST1H2AB;HIST3H2A	0.540842	0.682575	-0.504387	no
HIST1H2AB;HIST3H2A_P83;83	P04908;Q7L7L0	HIST1H2AB;HIST3H2A	0.458573	0.734415	-1.10068	no
HIST1H2AB;HIST3H2A_P21;21	P04908;Q7L7L0	HIST1H2AB;HIST3H2A	0.239077	0.846565	-0.259638	no
HIST1H2AB;HIST3H2A_P37;37	P04908;Q7L7L0	HIST1H2AB;HIST3H2A	0.0705674	0.952687	-0.248105	no
HIST1H2AB;HIST3H2A_P61;61	P04908;Q7L7L0	HIST1H2AB;HIST3H2A	0.0155975	0.988961	-0.0254735	no
HIST1H2AB;HIST3H2A_P2;2	P04908;Q7L7L0	HIST1H2AB;HIST3H2A	0.11482	0.930951	-0.392075	no
HIST1H2AB;HIST3H2A_P89;89	P04908;Q7L7L0	HIST1H2AB;HIST3H2A	0.403806	0.756349	-0.816897	no
HIST1H2AB;HIST3H2A_P116;116	P04908;Q7L7L0	HIST1H2AB;HIST3H2A	0.0152354	0.988731	-0.0652023	no
HIST1H2AB;HIST3H2A_P60;60	P04908;Q7L7L0	HIST1H2AB;HIST3H2A	0.0630337	0.958503	0.112446	no
HIST1H2AB;HIST3H2A_P117;117	P04908;Q7L7L0	HIST1H2AB;HIST3H2A	0.0714407	0.951161	0.134164	no
SLC25A5_P130	P05141	SLC25A5	0.328891	0.798574	-0.751656	no
SLC25A5_P141	P05141	SLC25A5	0.0267871	0.983768	-0.0830159	no
SLC25A5_P22	P05141	SLC25A5	0.159688	0.905061	0.468586	no
SLC25A5_P224	P05141	SLC25A5	1.08249	0.448192	-1.21177	no
SLC25A5_P221	P05141	SLC25A5	0.127435	0.923104	-0.237705	no
MPO_P166	P05164	MPO	0.213684	0.86587	-0.790472	no
MPO_P165	P05164	MPO	0.454548	0.733079	-1.41036	no
MPO_P164	P05164	MPO	0.0187834	0.98727	-0.0795821	no
MPO_P560	P05164	MPO	0.404826	0.755715	-0.996541	no
MPO_P692	P05164	MPO	0.277954	0.82846	-0.634972	no
MPO_P343	P05164	MPO	1.32222	0.347945	0.710623	no
MPO_P340	P05164	MPO	0.282972	0.825921	-0.231431	no
MPO_P338	P05164	MPO	0.422018	0.750761	-0.470695	no
MPO_P713	P05164	MPO	0.243698	0.843849	-0.290134	no
HMGN2_P5	P05204	HMGN2	0.219143	0.862934	-0.566284	no
HMGN2_P12	P05204	HMGN2	0.251928	0.837427	-0.57167	no
PRKCB_P2	P05771	PRKCB	2.51901	0.0708444	1.35094	no
PRKCB_P312	P05771	PRKCB	2.10864	0.129686	1.41026	no
INSR_P28	P06213	INSR	0.255191	0.834666	0.162733	no
GSN_P274	P06396	GSN	0.00883978	0.99493	0.0347724	no
GSN_P134	P06396	GSN	0.454172	0.732651	1.35602	no
GSN_P511	P06396	GSN	0.0171873	0.987588	-0.030175	no
GSN_P512	P06396	GSN	0.000781409	1	-0.0010068	no
PTMA_P2	P06454	PTMA	0.962034	0.500653	-0.387353	no
PTMA_P73	P06454	PTMA	1.0105	0.488431	-2.25278	no
FKBP11_P26	Q9NYL4	FKBP11	4.51742	0.00571429	-2.93799	yes-down
PTMA_P70	P06454	PTMA	0.320346	0.805386	-0.6305	no
PTMA_P75	P06454	PTMA	0.836772	0.543523	-1.4958	no
PTMA_P68	P06454	PTMA	0.393252	0.761392	-1.15932	no
PTMA_P91	P06454	PTMA	0.722475	0.595915	-2.34593	no
PTMA_P4	P06454	PTMA	0.791561	0.566675	-1.09282	no
PTMA_P61	P06454	PTMA	1.21412	0.393779	-1.66792	no
PTMA_P21	P06454	PTMA	0.188931	0.883943	-0.486795	no
PTMA_P16	P06454	PTMA	0.227424	0.856539	-0.548364	no
PTMA_P72	P06454	PTMA	1.09557	0.443698	-2.18412	no
PTMA_P10	P06454	PTMA	0.0818915	0.948537	-0.237879	no
PTMA_P19	P06454	PTMA	0.793167	0.564931	-1.04901	no
PTMA_P13	P06454	PTMA	0.324983	0.801453	-0.445799	no
PTMA_P9	P06454	PTMA	0.356958	0.787215	-0.596028	no
ATP5B_P47	P06576	ATP5B	0.985466	0.498981	-0.739209	no
ATP5B_P48	P06576	ATP5B	0.487127	0.715436	-0.551847	no
ATP5B_P49	P06576	ATP5B	2.47185	0.0767234	-2.7824	no
ATP5B_P100	P06576	ATP5B	0.585189	0.651922	-1.36238	no
ATP5B_P144	P06576	ATP5B	1.29081	0.365534	-1.20129	no
ATP5B_P313	P06576	ATP5B	1.34309	0.341812	-1.46131	no
ATP5B_P112	P06576	ATP5B	0.137242	0.918665	-0.435131	no
S100A9_P2	P06702	S100A9	0.10707	0.932	-0.368551	no
EIF4E_P2	P06730	EIF4E	0.125107	0.925524	-0.154748	no
ENO1_P2	P06733	ENO1	1.5839	0.254098	-1.35915	no
ENO1_P247	P06733	ENO1	0.223702	0.858594	-0.907416	no
ENO1_P316	P06733	ENO1	0.0670674	0.956697	0.166302	no
ENO1_P413	P06733	ENO1	0.716562	0.596953	-1.15533	no
ENO1_P317	P06733	ENO1	0.406582	0.754771	0.668309	no
ENO1_P309	P06733	ENO1	0.743705	0.585892	-0.701182	no
PYGL_P2	P06737	PYGL	0.870295	0.532357	-2.25422	no
GPI_P168	P06744	GPI	0.714947	0.597332	-0.73531	no
GPI_P336	P06744	GPI	0.796119	0.564479	-1.73078	no
NPM1_P211	P06748	NPM1	0.416532	0.752935	-0.744895	no
NPM1_P158	P06748	NPM1	0.239202	0.846784	-0.426319	no
NPM1_P159	P06748	NPM1	0.19937	0.875355	-0.548383	no
TPM3_P79	P06753	TPM3	0.615177	0.639491	-0.758266	no
TPM3_P127	P06753	TPM3	0.209323	0.867974	-0.264127	no
TPM3_P148	P06753	TPM3	0.0182452	0.987	-0.0217884	no
DBI_P2	P07108	DBI	0.502253	0.70511	0.297189	no
P4HB_P18	P07237	P4HB	1.62033	0.245888	-0.714004	no
P4HB_P85	P07237	P4HB	0.0940231	0.941459	0.113295	no
P4HB_P82	P07237	P4HB	0.694078	0.604771	-0.520856	no
P4HB_P81	P07237	P4HB	0.756507	0.580188	0.668046	no
P4HB_P319	P07237	P4HB	0.615243	0.640007	0.552129	no
P4HB_P83	P07237	P4HB	0.173065	0.896193	0.189512	no
PRMT3_P2	O60678	PRMT3	4.50018	0.00444444	-2.92623	yes-down
GALC_P43	P54803	GALC	3.80627	0.0125455	-2.80238	yes-down
MAPKAPK3_P1	Q16644	MAPKAPK3	2.93471	0.0428679	-2.56676	yes-down
H1F0_P5	P07305	H1F0	1.01217	0.487414	1.61621	no
CD3EAP_P1	O15446	CD3EAP	4.4596	0.0052	-2.50871	yes-down
CAPN1_P2	P07384	CAPN1	0.431258	0.744577	0.874197	no
TUBB_P35	P07437	TUBB	0.153547	0.909071	-0.168881	no
TUBB_P47	P07437	TUBB	0.0218916	0.984526	-0.0657564	no
TUBB_P52	P07437	TUBB	0.674623	0.61558	-0.352239	no
TUBB_P115	P07437	TUBB	0.0302071	0.978632	-0.0555487	no
TUBB_P67	P07437	TUBB	0.077516	0.950029	-0.317379	no
TUBB_P51	P07437	TUBB	0.593128	0.646086	-0.751859	no
TUBB_P50	P07437	TUBB	1.09289	0.444886	-1.40214	no
TUBB_P256	P07437	TUBB	0.000281038	1	-0.00154814	no
TUBB_P114	P07437	TUBB	0.173391	0.89675	-0.541139	no
TUBB_P420	P07437	TUBB	0.632186	0.633902	1.35014	no
TUBB_P66	P07437	TUBB	0.0724132	0.949816	0.226373	no
TUBB_P48	P07437	TUBB	0.175619	0.893444	-0.400785	no
TUBB_P426	P07437	TUBB	0.0439749	0.971566	0.151714	no
TUBB_P65	P07437	TUBB	0.0177254	0.987442	-0.054309	no
TUBB_P423	P07437	TUBB	0.353351	0.791027	-0.938012	no
TUBB_P24	P07437	TUBB	0.271942	0.829155	0.278677	no
TUBB_P34	P07437	TUBB	2.06001	0.140767	-1.51959	no
PFN1_P44	P07737	PFN1	0.748208	0.585178	-1.26858	no
PFN1_P42	P07737	PFN1	0.588682	0.649504	-1.50556	no
PFN1_P80	P07737	PFN1	0.23703	0.849195	-0.298042	no
PFN1_P78	P07737	PFN1	0.0106326	0.994732	0.0218208	no
APRT_P2	P07741	APRT	0.414637	0.753596	-0.391231	no
HSP90AA1_P219	P07900	HSP90AA1	0.23996	0.846111	0.784733	no
HSP90AA1_P446	P07900	HSP90AA1	0.278399	0.829038	-0.631196	no
HNRNPC_P120	P07910	HNRNPC	0.47607	0.720178	-0.518839	no
HNRNPC_P83	P07910	HNRNPC	0.190731	0.883014	-0.741007	no
ZFY;ZFX_P357;361	P08048;P17010	ZFY;ZFX	0.223951	0.858978	0.436615	no
ANXA6_P2	P08133	ANXA6	1.32616	0.348501	-1.58122	no
ANXA6_P510	P08133	ANXA6	0.867717	0.533299	-0.835701	no
SLC3A2_P1	P08195	SLC3A2	0.19508	0.880004	-0.200449	no
GUSB_P23	P08236	GUSB	1.36586	0.335044	-0.699829	no
HSP90AB1_P594	P08238	HSP90AB1	0.766582	0.572787	-1.82381	no
HSP90AB1_P186	P08238	HSP90AB1	0.184002	0.887853	0.195202	no
HSP90AB1_P457	P08238	HSP90AB1	2.11215	0.12941	-0.752643	no
ELANE_P137	P08246	ELANE	0.454342	0.732897	-1.76351	no
ELANE_P136	P08246	ELANE	0.0467184	0.968064	-0.143918	no
ELANE_P132	P08246	ELANE	0.579509	0.653579	-1.32359	no
ELANE_P81	P08246	ELANE	0.0417802	0.973197	0.0688153	no
ELANE_P130	P08246	ELANE	1.20649	0.392555	-1.18905	no
ELANE_P96	P08246	ELANE	0.335611	0.797543	-0.47121	no
ELANE_P134	P08246	ELANE	0.215639	0.864607	0.242641	no
ELANE_P129	P08246	ELANE	0.241073	0.845343	-0.247147	no
ELANE_P132	P08246	ELANE	0.187243	0.885129	-0.169625	no
CTSG_P38	P08311	CTSG	0.245215	0.844019	-0.618453	no
CTSG_P96	P08311	CTSG	0.584982	0.651594	-1.19871	no
CTSG_P35	P08311	CTSG	1.16485	0.413247	-1.03791	no
CTSG_P39	P08311	CTSG	0.794332	0.565623	-0.620232	no
CTSG_P37	P08311	CTSG	0.11206	0.93163	-0.190338	no
CTSG_P36	P08311	CTSG	0.489409	0.714272	-0.267352	no
CTSG_P73	P08311	CTSG	0.049661	0.966053	-0.0675365	no
MME_P8	P08473	MME	0.643207	0.630833	-1.90544	no
MME_P2	P08473	MME	0.17923	0.889839	0.402516	no
PDHA1_P30	P08559	PDHA1	0.0624139	0.958742	-0.140534	no
PDHA1_P107	P08559	PDHA1	0.232284	0.853955	-0.402782	no
CYC1_P85	P08574	CYC1	1.14108	0.424417	-1.58382	no
SNRNP70_P220	P08621	SNRNP70	0.118457	0.928676	0.18283	no
SNRNP70_P310	P08621	SNRNP70	0.570431	0.654668	-0.656138	no
VIM_P54	P08670	VIM	0.149595	0.913615	-0.17101	no
VIM_P55	P08670	VIM	0.593515	0.646696	-0.722386	no
VIM_P72	P08670	VIM	0.705066	0.600099	-2.49282	no
VIM_P197	P08670	VIM	0.208191	0.867595	-0.67325	no
VIM_P51	P08670	VIM	0.164087	0.902553	-0.411372	no
VIM_P208	P08670	VIM	0.377898	0.770478	-0.671155	no
VIM_P443	P08670	VIM	0.172026	0.897746	0.359278	no
VIM_P54	P08670	VIM	0.350438	0.79154	-1.37473	no
VIM_P176	P08670	VIM	0.326337	0.80038	-1.2136	no
MTHFD2_P36	P13995	MTHFD2	3.20623	0.0309474	-2.50356	yes-down
VIM_P296	P08670	VIM	0.193007	0.881547	0.64858	no
VIM_P90	P08670	VIM	0.0310081	0.97946	0.145673	no
VIM_P89	P08670	VIM	0.809181	0.556919	-1.6984	no
VIM_P39	P08670	VIM	0.0890333	0.947125	-0.227425	no
VIM_P451	P08670	VIM	0.622233	0.637431	-0.548144	no
VIM_P100	P08670	VIM	0.414439	0.753362	-1.05665	no
VIM_P356	P08670	VIM	0.0871475	0.947742	-0.309681	no
VIM_P42	P08670	VIM	0.112445	0.93156	-0.405653	no
VIM_P146	P08670	VIM	0.188173	0.884607	-0.427736	no
VIM_P331	P08670	VIM	0.169714	0.898143	-0.427722	no
VIM_P450	P08670	VIM	0.196306	0.87973	-0.624597	no
VIM_P297	P08670	VIM	0.091223	0.945469	-0.238911	no
VIM_P133	P08670	VIM	0.237853	0.84844	-0.343574	no
VIM_P101	P08670	VIM	0.0156736	0.989138	0.0254128	no
VIM_P329	P08670	VIM	0.427705	0.747294	0.50262	no
VIM_P257	P08670	VIM	0.267056	0.830215	0.331336	no
VIM_P332	P08670	VIM	0.956569	0.501338	-0.801237	no
VIM_P71	P08670	VIM	0.15702	0.908845	0.229194	no
VIM_P187	P08670	VIM	0.00073199	1	-0.00167468	no
RPSA_P90	P08865	RPSA	0.0663787	0.95635	-0.0701468	no
ENO2_P2	P09104	ENO2	0.400536	0.755066	0.940033	no
ACAA1_P27	P09110	ACAA1	0.204267	0.870575	-0.467011	no
LGALS1_P2	P09382	LGALS1	1.17437	0.409127	-1.80018	no
QDPR_P2	P09417	QDPR	1.08659	0.450073	-0.964081	no
HMGB1_P2	P09429	HMGB1	0.0570099	0.960592	0.157722	no
HMGB1_P2	P09429	HMGB1	0.056748	0.960839	-0.331477	no
HMGB1_P178	P09429	HMGB1	0.281466	0.826449	-0.524317	no
FBP1_P2	P09467	FBP1	0.987432	0.500248	-0.954256	no
CLTA_P95	P09496	CLTA	0.972296	0.502916	-1.60164	no
ANXA4_P1	P09525	ANXA4	0.42783	0.747608	-0.952195	no
ANXA4_P2	P09525	ANXA4	1.27824	0.364	-1.44114	no
ANXA4_P88	P09525	ANXA4	0.381827	0.769082	-0.868026	no
ANXA4_P12	P09525	ANXA4	1.47701	0.298639	-0.69781	no
HNRNPA1_P2	P09651	HNRNPA1	0.299197	0.815586	0.146577	no
HNRNPA1_P26	P09651	HNRNPA1	0.0469313	0.968309	-0.249047	no
HNRNPA1_P353	P09651	HNRNPA1	1.76251	0.208402	-0.894195	no
HNRNPA1_P63	P09651	HNRNPA1	0.344824	0.792555	-1.15538	no
HNRNPA1_P65	P09651	HNRNPA1	0.0756843	0.94746	0.290578	no
HNRNPA1_P4	P09651	HNRNPA1	0.666734	0.61785	-1.00223	no
HNRNPA1_P64	P09651	HNRNPA1	0.0243552	0.984053	-0.050978	no
HNRNPA1_P110	P09651	HNRNPA1	0.282325	0.826696	-0.377309	no
HNRNPA1_P62	P09651	HNRNPA1	0.275248	0.828678	-0.385516	no
HNRNPA1_P337	P09651	HNRNPA1	0.217579	0.864244	-0.302929	no
HNRNPA1_P63	P09651	HNRNPA1	0.187865	0.884723	-0.198125	no
HNRNPA1_P342	P09651	HNRNPA1	0.318783	0.806732	-0.388643	no
COX6C_P2	P09669	COX6C	0.221409	0.860665	-0.155988	no
COX6C_P1	P09669	COX6C	0.229103	0.854987	-0.230562	no
PARP1_P2	P09874	PARP1	0.409433	0.753992	0.514152	no
PARP1_P2	P09874	PARP1	0.14082	0.919063	0.630117	no
PARP1_P487	P09874	PARP1	0.0454232	0.96909	-0.159126	no
PARP1_P486	P09874	PARP1	0.0570601	0.960849	0.28919	no
H2AFZ_P2	P0C0S5	H2AFZ	1.60802	0.25053	-2.36746	no
H2AFZ_P2	P0C0S5	H2AFZ	1.30996	0.355607	-0.939562	no
H2AFZ_P6	P0C0S5	H2AFZ	0.334593	0.79752	1.1834	no
UQCRFS1P1;UQCRFS1_P88;79	P0C7P4;P47985	UQCRFS1P1;UQCRFS1	0.576558	0.656526	-0.772439	no
JMJD7_P2	P0C870	JMJD7	1.92145	0.167448	-1.43654	no
TMSB15A;TMSB15B_P2;2	P0CG34;P0CG35	TMSB15A;TMSB15B	0.152035	0.91061	0.38651	no
SETSIP;SET_P136;126	P0DME0;Q01105	SETSIP;SET	0.483429	0.717056	-1.05304	no
SETSIP;SET_P133;123	P0DME0;Q01105	SETSIP;SET	0.628424	0.634649	-0.81978	no
HSPA1A;HSPA1B_P43;43	P0DMV8;P0DMV9	HSPA1A;HSPA1B	0.162728	0.903283	-0.514191	no
HSPA1A;HSPA1B_P60;60	P0DMV8;P0DMV9	HSPA1A;HSPA1B	0.895152	0.523869	-1.0604	no
HSPA1A;HSPA1B_P220;220	P0DMV8;P0DMV9	HSPA1A;HSPA1B	0.281505	0.82684	-0.561151	no
HSPA1A;HSPA1B_P432;432	P0DMV8;P0DMV9	HSPA1A;HSPA1B	0.801384	0.562114	-1.32779	no
HSPA1A;HSPA1B_P223;223	P0DMV8;P0DMV9	HSPA1A;HSPA1B	0.352102	0.791511	-0.763325	no
HSPA1A;HSPA1B_P143;143	P0DMV8;P0DMV9	HSPA1A;HSPA1B	0.625149	0.634306	-1.22534	no
HSPA1A;HSPA1B_P37;37	P0DMV8;P0DMV9	HSPA1A;HSPA1B	1.60492	0.250698	1.18894	no
CALM1;CALM2;CALM3_P99;99;99	P0DP23;P0DP24;P0DP25	CALM1;CALM2;CALM3	0.835753	0.544096	-1.07925	no
CALM1;CALM2;CALM3_P81;81;81	P0DP23;P0DP24;P0DP25	CALM1;CALM2;CALM3	0.301618	0.815264	-0.720497	no
POLR1D_P1;1	P0DPB5;P0DPB6	POLR1D	0.857093	0.53255	-0.673407	no
TROVE2_P1	P10155	TROVE2	0.145075	0.91746	0.182672	no
HIST1H1E_P2	P10412	HIST1H1E	0.0362258	0.977242	0.0303385	no
HIST1H1E_P2	P10412	HIST1H1E	0.139351	0.918376	0.412302	no
HIST1H1E_P4	P10412	HIST1H1E	0.025386	0.982853	0.0970316	no
HIST1H1E_P9	P10412	HIST1H1E	0.445659	0.735425	0.924232	no
HIST1H1E_P2	P10412	HIST1H1E	0.966049	0.501044	4.92553	no
DLAT_P87	P10515	DLAT	0.416621	0.753793	-0.761381	no
COX5B_P32	P10606	COX5B	0.256727	0.834775	0.281189	no
COX5B_P33	P10606	COX5B	0.0223691	0.984929	0.0281218	no
COX5B_P34	P10606	COX5B	0.430328	0.745571	-2.29754	no
COX5B_P31	P10606	COX5B	0.342183	0.792972	0.633665	no
PRKAR1A_P1	P10644	PRKAR1A	2.4941	0.0724301	0.896731	no
PRKAR1A_P1	P10644	PRKAR1A	0.0121585	0.992748	0.0526299	no
HSPD1_P27	P10809	HSPD1	1.15882	0.416722	-0.607599	no
HSPD1_P26	P10809	HSPD1	0.0964606	0.939939	-0.126358	no
HSPD1_P102	P10809	HSPD1	0.00134275	1	-0.00473977	no
HSPD1_P106	P10809	HSPD1	0.345488	0.79291	-0.830876	no
HSPD1_P274	P10809	HSPD1	0.308507	0.810304	-0.382594	no
HSPD1_P48	P10809	HSPD1	0.821786	0.551313	-0.986582	no
HSPA5_P170	P11021	HSPA5	0.748389	0.585599	-0.804367	no
HSPA5_P245	P11021	HSPA5	0.100245	0.937403	-0.123924	no
HSPA5_P513	P11021	HSPA5	0.156159	0.907735	-0.210906	no
HSPA5_P246	P11021	HSPA5	0.214299	0.866022	-0.246705	no
HSPA8_P141	P11142	HSPA8	0.342952	0.792477	-0.960147	no
HSPA8_P325	P11142	HSPA8	0.515465	0.698186	-0.968394	no
HSPA8_P220	P11142	HSPA8	0.106997	0.931762	-0.279458	no
HSPA8_P182	P11142	HSPA8	0.0662771	0.956177	-0.158737	no
HSPA8_P60	P11142	HSPA8	0.0318377	0.978634	-0.0739163	no
HSPA8_P221	P11142	HSPA8	0.380654	0.769701	-0.37385	no
HSPA8_P140	P11142	HSPA8	0.139855	0.91984	-0.373233	no
HSPA8_P406	P11142	HSPA8	0.517625	0.696248	-1.19812	no
HSPA8_P489	P11142	HSPA8	0.108379	0.932514	-0.167109	no
HSPA8_P160	P11142	HSPA8	1.26174	0.372582	-0.937629	no
HSPA8_P510	P11142	HSPA8	0.223934	0.858579	-0.185768	no
ITGAM_P17	P11215	ITGAM	1.30848	0.353962	-0.807515	no
PYGB_P2	P11216	PYGB	1.99426	0.154497	-1.03385	no
TOP1_P2	P11387	TOP1	0.138832	0.918662	0.131573	no
G6PD_P2	P11413	G6PD	2.18084	0.123675	1.23278	no
G6PD_P310	P11413	G6PD	0.614918	0.638716	-0.465701	no
G6PD_P321	P11413	G6PD	0.210732	0.867715	-0.17856	no
PC_P19	P11498	PC	0.0884069	0.947342	0.189131	no
MTHFD1_P2	P11586	MTHFD1	1.78939	0.19949	-1.6683	no
IGF2R_P1151	P11717	IGF2R	0.833443	0.543485	1.24035	no
PABPC1_P58	P11940	PABPC1	0.639158	0.631383	-0.827203	no
PCNA_P82	P12004	PCNA	0.263954	0.832086	-0.448727	no
COX6A1_P24	P12074	COX6A1	0.324537	0.801863	-0.72114	no
COX6A1_P25	P12074	COX6A1	0.410642	0.753913	1.59799	no
COL6A2_P581	P12110	COL6A2	1.21166	0.395233	-0.491977	no
SLC25A6_P224	P12236	SLC25A6	1.60194	0.251656	-1.56995	no
SLC25A6_P221	P12236	SLC25A6	0.648545	0.627475	0.60041	no
TPR_P1821	P12270	TPR	1.59659	0.252062	-1.28865	no
ANXA3_P2	P12429	ANXA3	0.418903	0.753409	-1.22349	no
GZMA_P29	P12544	GZMA	0.00995946	0.995221	-0.0114028	no
RNASE3_P76	P12724	RNASE3	0.413857	0.753497	-0.305081	no
RNASE3_P80	P12724	RNASE3	0.373468	0.773448	-0.332755	no
ACTN1_P462	P12814	ACTN1	0.00705053	0.997592	0.0137428	no
XRCC6_P222	P12956	XRCC6	0.445941	0.73548	-0.816069	no
XRCC6_P306	P12956	XRCC6	0.264769	0.831377	-0.420437	no
XRCC6_P171	P12956	XRCC6	1.15202	0.418101	0.783787	no
XRCC6_P526	P12956	XRCC6	0.0687166	0.954492	-0.11242	no
XRCC5_P579	P13010	XRCC5	0.181689	0.890135	-0.317658	no
XRCC5_P588	P13010	XRCC5	0.189367	0.883992	-0.328539	no
XRCC5_P587	P13010	XRCC5	0.316213	0.806613	-0.330857	no
COX4I1_P23	P13073	COX4I1	1.38938	0.331753	-1.0231	no
COX4I1_P30	P13073	COX4I1	0.747663	0.585223	-0.719259	no
RNH1_P2	P13489	RNH1	0.11292	0.931331	-0.120324	no
RNH1_P7	P13489	RNH1	1.14009	0.421569	0.421639	no
RNH1_P174	P13489	RNH1	0.0781944	0.949696	-0.125808	no
RNH1_P288	P13489	RNH1	0.332253	0.796578	0.902365	no
EEF2_P2	P13639	EEF2	0.166713	0.899627	-0.0841295	no
EEF2_P732	P13639	EEF2	0.35029	0.79131	-1.17449	no
EEF2_P133	P13639	EEF2	0.00495584	0.99974	0.0148644	no
EEF2_P717	P13639	EEF2	0.347647	0.791425	-0.30171	no
EEF2_P831	P13639	EEF2	0.139526	0.918393	0.366549	no
EEF2_P132	P13639	EEF2	0.272647	0.829671	-0.568522	no
EEF2_P1	P13639	EEF2	0.0107649	0.994809	-0.0149705	no
KRT10_P37	P13645	KRT10	0.168262	0.899836	0.392615	no
KRT10_P44	P13645	KRT10	0.145891	0.916587	0.371226	no
KRT10_P41	P13645	KRT10	0.101297	0.937188	0.18656	no
PDIA4_P24	P13667	PDIA4	0.620378	0.639019	-0.369651	no
PDIA4_P25	P13667	PDIA4	0.660574	0.619563	-0.275197	no
PDIA4_P118	P13667	PDIA4	0.143448	0.918463	-0.203295	no
PRG2_P150	P13727	PRG2	0.955821	0.500578	0.502872	no
PRG2_P148	P13727	PRG2	0.761378	0.578635	-0.417442	no
LCP1_P351	P13796	LCP1	0.232691	0.85402	-0.828618	no
LCP1_P168	P13796	LCP1	0.463664	0.729489	-0.997314	no
LCP1_P475	P13796	LCP1	0.988945	0.500171	-1.05056	no
LCP1_P477	P13796	LCP1	0.374778	0.772942	0.3856	no
LCP1_P378	P13796	LCP1	0.222486	0.859729	-0.170254	no
LCP1_P474	P13796	LCP1	0.0544553	0.963649	-0.0948623	no
LCP1_P571	P13796	LCP1	0.488387	0.714895	0.421455	no
APEH_P185	P13798	APEH	0.0830766	0.949378	-0.259561	no
MAPKBP1_P2	O60336	MAPKBP1	5.69884	0.008	-2.41592	yes-down
MIF_P3	P14174	MIF	0.196906	0.879402	0.719708	no
MIF_P2	P14174	MIF	0.956842	0.501822	-3.47105	no
MIF_P61	P14174	MIF	0.456731	0.734772	-0.642529	no
CD99_P89	P14209	CD99	1.30847	0.353005	-1.76029	no
CD99_P91	P14209	CD99	1.67997	0.227829	-1.94536	no
CD99_P87	P14209	CD99	1.49546	0.290867	-1.53342	no
CD99_P93	P14209	CD99	1.322	0.347132	-1.1868	no
CD99_P88	P14209	CD99	1.02453	0.48032	-0.985474	no
PRKCSH_P256	P14314	PRKCSH	0.165581	0.90074	0.306643	no
PRKCSH_P258	P14314	PRKCSH	0.418105	0.753309	-0.561835	no
HCLS1_P215	P14317	HCLS1	0.311728	0.805764	-0.509699	no
HCLS1_P331	P14317	HCLS1	0.735874	0.589207	-1.46926	no
HCLS1_P11	P14317	HCLS1	1.2516	0.381069	-1.50002	no
HCLS1_P213	P14317	HCLS1	0.347345	0.791031	-0.503498	no
FDPS_P67	P14324	FDPS	0.539104	0.681232	0.824599	no
AKR1A1_P208	P14550	AKR1A1	0.114666	0.930475	-0.34922	no
PKM_P111	P14618	PKM	0.00111723	1	0.00584014	no
PKM_P360	P14618	PKM	0.112894	0.931001	-0.366124	no
PKM_P46	P14618	PKM	0.549069	0.672817	-0.837391	no
PKM_P483	P14618	PKM	1.02573	0.479888	-1.12237	no
PKM_P109	P14618	PKM	0.178293	0.890886	-0.321802	no
PKM_P362	P14618	PKM	0.800674	0.561683	-1.47775	no
PKM_P359	P14618	PKM	0.345014	0.79274	-0.414059	no
PKM_P281	P14618	PKM	0.216334	0.865341	-0.34321	no
HSP90B1_P22	P14625	HSP90B1	1.99438	0.155462	-0.774622	no
HSP90B1_P52	P14625	HSP90B1	1.23506	0.38482	-1.6325	no
HSP90B1_P493	P14625	HSP90B1	0.322057	0.804125	-0.322062	no
HSP90B1_P646	P14625	HSP90B1	0.330338	0.797244	-0.386863	no
HSP90B1_P437	P14625	HSP90B1	0.348492	0.79223	0.490225	no
HSP90B1_P148	P14625	HSP90B1	0.519226	0.695806	-0.761872	no
HSP90B1_P597	P14625	HSP90B1	0.00908088	0.994728	0.0147186	no
SNRPB_P192	P14678	SNRPB	0.888692	0.527488	1.94606	no
SNRPB_P2	P14678	SNRPB	0.0262006	0.984009	0.0711144	no
LRMP_P57	Q12912	LRMP	3.31626	0.026875	-2.36938	yes-down
COX6B1_P2	P14854	COX6B1	0.254677	0.835226	-1.47661	no
HNRNPL_P33	P14866	HNRNPL	0.254517	0.83509	-0.460801	no
HNRNPL_P33	P14866	HNRNPL	0.00105878	1	-0.00231036	no
HNRNPL_P36	P14866	HNRNPL	0.516633	0.697389	1.25762	no
HNRNPL_P63	P14866	HNRNPL	0.120622	0.929659	-0.201224	no
HNRNPL_P459	P14866	HNRNPL	0.273904	0.83082	-0.713611	no
HNRNPL_P329	P14866	HNRNPL	0.492082	0.712385	-1.35297	no
HNRNPL_P34	P14866	HNRNPL	0.271336	0.829323	-0.641745	no
HNRNPL_P32	P14866	HNRNPL	1.10319	0.44395	-0.387651	no
HNRNPL_P64	P14866	HNRNPL	0.335359	0.797089	0.267694	no
HNRNPL_P172	P14866	HNRNPL	0.148643	0.914694	0.294198	no
DARS_P18	P14868	DARS	1.16141	0.41475	-1.1352	no
UQCRB_P2	P14927	UQCRB	1.22864	0.387745	-2.11096	no
RAC2_P52	P15153	RAC2	0.00260798	1	0.0114902	no
RAC2_P56	P15153	RAC2	0.0645716	0.95775	-0.0789252	no
RAC2_P48	P15153	RAC2	1.8614	0.181733	0.80565	no
EZR_P491	P15311	EZR	0.123131	0.927634	0.354106	no
CD19_P373	P15391	CD19	0.90543	0.518747	0.639086	no
RPS2_P2	P15880	RPS2	0.130499	0.92135	-0.230855	no
RPA2_P10	P15927	RPA2	0.0689715	0.954321	-0.0636088	no
H2AFX_P124	P16104	H2AFX	0.144981	0.917243	-0.55371	no
SPN_P321	P16150	SPN	0.873063	0.533196	-2.40087	no
CREB1_P269	P16220	CREB1	0.581447	0.652806	-1.05192	no
CREB1_P244	P16220	CREB1	0.386996	0.764749	-0.613119	no
CREB1_P261	P16220	CREB1	0.050298	0.967285	0.125524	no
GLB1_P427	P16278	GLB1	1.59205	0.254015	-0.967402	no
HIST1H1B_P2	P16401	HIST1H1B	0.698714	0.602	3.50723	no
HIST1H1B_P70	P16401	HIST1H1B	0.612318	0.639782	-1.2934	no
HIST1H1B_P2	P16401	HIST1H1B	0.639532	0.631953	2.28775	no
HIST1H1B_P68	P16401	HIST1H1B	0.240559	0.845918	-0.703108	no
HIST1H1B_P4	P16401	HIST1H1B	0.816475	0.554833	2.30793	no
HIST1H1D_P66	P16402	HIST1H1D	0.425921	0.748903	-1.60444	no
HIST1H1D_P2	P16402	HIST1H1D	0.499275	0.708314	2.0225	no
HIST1H1D_P48	P16402	HIST1H1D	0.134304	0.921093	0.458198	no
HIST1H1D_P68	P16402	HIST1H1D	0.287669	0.822045	-0.539172	no
HIST1H1D_P68	P16402	HIST1H1D	1.08626	0.448581	-1.31189	no
HIST1H1D_P114	P16402	HIST1H1D	0.176792	0.892316	-0.817216	no
HIST1H1D_P65	P16402	HIST1H1D	0.639101	0.630848	-1.50928	no
HIST1H1D_P70	P16402	HIST1H1D	0.765864	0.573048	-1.45705	no
HIST1H1D_P46	P16402	HIST1H1D	0.167277	0.899783	0.315492	no
HIST1H1C_P2	P16403	HIST1H1C	0.833289	0.542934	3.85497	no
HIST1H1C_P2	P16403	HIST1H1C	0.44285	0.737016	1.97299	no
HIST1H1C_P4	P16403	HIST1H1C	0.897799	0.522999	2.18915	no
HIST1H1C_P11	P16403	HIST1H1C	0.10881	0.932386	0.193725	no
MGMT_P1	P16455	MGMT	0.541636	0.68178	-1.02134	no
PLCG2_P2	P16885	PLCG2	0.26448	0.831505	-0.280946	no
STMN1_P2	P16949	STMN1	0.999936	0.496659	0.670189	no
STMN1_P112	P16949	STMN1	0.735223	0.589438	-1.39765	no
STMN1_P125	P16949	STMN1	0.327605	0.799519	-0.608873	no
STMN1_P2	P16949	STMN1	0.0656806	0.956725	-0.326188	no
STMN1_P113	P16949	STMN1	0.131878	0.922547	-0.329809	no
STMN1_P3	P16949	STMN1	0.480327	0.719652	-0.250549	no
YBX3_P268	P16989	YBX3	0.472814	0.723633	-1.23246	no
HMGA1_P2	P17096	HMGA1	0.863799	0.534295	-0.482395	no
HMGA1_P8	P17096	HMGA1	0.92484	0.50898	-0.961662	no
HMGA1_P42	P17096	HMGA1	0.0865131	0.947606	-0.231139	no
BPI_P32	P17213	BPI	0.130776	0.922004	0.800595	no
BPI_P31	P17213	BPI	0.342907	0.792073	-1.04571	no
BPI_P394	P17213	BPI	0.490778	0.713608	-0.584427	no
PRKCA_P2	P17252	PRKCA	1.51138	0.285381	2.46479	no
NPR3_P252	P17342	NPR3	0.477932	0.721447	-1.06919	no
UBTF_P1	P17480	UBTF	2.5487	0.0709176	-1.10394	no
PTPN2_P335	P17706	PTPN2	0.295155	0.817549	-0.360496	no
ENG_P26	P17813	ENG	0.560614	0.661444	-0.444427	no
DDX5_P2	P17844	DDX5	0.800191	0.56161	-0.406278	no
PFKL_P2	P17858	PFKL	2.19149	0.124538	-2.01219	no
PFKL_P17	P17858	PFKL	0.0173834	0.987862	-0.0205862	no
TCP1_P1	P17987	TCP1	0.958693	0.501997	-1.08395	no
TCP1_P344	P17987	TCP1	0.452384	0.730831	-0.91722	no
PTPN1_P356	P18031	PTPN1	1.79771	0.197307	-0.761529	no
RPL35A_P36	P18077	RPL35A	0.522419	0.692806	-0.850495	no
RPL7_P1	P18124	RPL7	0.363603	0.780753	-0.739927	no
RPL7_P168	P18124	RPL7	0.154778	0.908199	-0.368843	no
RPL7_P228	P18124	RPL7	0.920451	0.509696	-2.04168	no
VCL_P62	P18206	VCL	1.10363	0.444425	-1.99301	no
VCL_P492	P18206	VCL	0.389047	0.762702	-0.720447	no
VCL_P63	P18206	VCL	0.0479829	0.966423	0.0416594	no
SON_P2	P18583	SON	0.6073	0.641923	0.557912	no
RPL17_P2	P18621	RPL17	0.018707	0.98704	-0.0350909	no
PGAM1;PGAM4_P2;2	P18669;Q8N0Y7	PGAM1;PGAM4	1.43667	0.317033	-2.10836	no
NCL_P589	P19338	NCL	0.0152087	0.988441	0.057153	no
NCL_P584	P19338	NCL	0.318635	0.806073	-0.634994	no
NCL_P334	P19338	NCL	0.400784	0.756165	-0.453395	no
POLR2E_P1	P19388	POLR2E	0.391286	0.762284	-0.273454	no
NDUFV2_P33	P19404	NDUFV2	0.275618	0.828361	0.403759	no
SRM_P1	P19623	SRM	0.716736	0.598082	-0.850609	no
NFKB1_P36	P19838	NFKB1	0.780485	0.567249	1.79014	no
TCN1_P24	P20061	TCN1	0.0502743	0.96659	-0.112251	no
CCNA2_P1	P20248	CCNA2	0.29921	0.816025	0.612256	no
CCNA2_P1	P20248	CCNA2	0.0127746	0.9917	0.0128927	no
BTF3_P50	P20290	BTF3	0.456321	0.734896	-0.491008	no
BTF3_P45	P20290	BTF3	0.383051	0.767886	-1.21172	no
RAB6A_P2	P20340	RAB6A	0.0114312	0.993618	0.00992546	no
COX5A_P42	P20674	COX5A	0.0797381	0.949654	-0.062135	no
COX5A_P41	P20674	COX5A	0.8543	0.531438	-1.0096	no
LMNB1_P2	P20700	LMNB1	1.1968	0.398579	0.684568	no
LMNB1_P15	P20700	LMNB1	1.00704	0.49165	-1.43686	no
LMNB1_P279	P20700	LMNB1	0.72897	0.592582	0.9522	no
LMNB1_P80	P20700	LMNB1	0.271257	0.829017	-0.360255	no
LMNB1_P226	P20700	LMNB1	0.660053	0.618517	-0.944582	no
LMNB1_P261	P20700	LMNB1	0.33718	0.797007	-0.872782	no
LMNB1_P276	P20700	LMNB1	0.273295	0.83066	-0.271862	no
LMNB1_P277	P20700	LMNB1	0.11457	0.930302	0.200451	no
CAPN3_P741	P20807	CAPN3	0.269489	0.828775	-0.829916	no
ATP6V1B2_P13	P21281	ATP6V1B2	0.462405	0.731088	-0.384853	no
FLNA_P1019	P21333	FLNA	0.113452	0.930998	-0.305339	no
FLNA_P2477	P21333	FLNA	0.62766	0.634674	-0.536549	no
FLNA_P1500	P21333	FLNA	1.51649	0.283914	-0.741477	no
FLNA_P508	P21333	FLNA	0.0811311	0.949014	-0.112258	no
VDAC1_P2	P21796	VDAC1	0.146885	0.916285	0.129226	no
SDHB_P29	P21912	SDHB	1.96155	0.157557	-1.00356	no
SDHB_P29	P21912	SDHB	0.0133694	0.990722	0.0430944	no
BCKDHB_P51	P21953	BCKDHB	0.139816	0.919098	-0.166695	no
PCMT1_P2	P22061	PCMT1	0.275804	0.828471	-0.590862	no
FBL_P233	P22087	FBL	0.272218	0.829084	-0.479398	no
RPS4Y1;RPS4X;RPS4Y2_P2;2;2	P22090;P62701;Q8TD47	RPS4Y1;RPS4X;RPS4Y2	0.129624	0.921049	-0.35302	no
UBA1_P2	P22314	UBA1	0.134522	0.921833	0.11138	no
UBA1_P42	P22314	UBA1	0.938896	0.507208	0.919431	no
UBA1_P810	P22314	UBA1	0.248886	0.840217	0.185625	no
UBA1_P870	P22314	UBA1	0.131397	0.92234	0.183031	no
HNRNPA2B1_P1	P22626	HNRNPA2B1	0.791495	0.566057	-0.343539	no
HNRNPA2B1_P175	P22626	HNRNPA2B1	1.96408	0.157398	-1.04697	no
HNRNPA2B1_P191	P22626	HNRNPA2B1	0.0481347	0.966822	-0.0410164	no
HNRNPA2B1_P214	P22626	HNRNPA2B1	0.665003	0.616665	-1.08735	no
HNRNPA2B1_P70	P22626	HNRNPA2B1	1.09653	0.443607	-1.57728	no
HNRNPA2B1_P291	P22626	HNRNPA2B1	0.281549	0.827251	0.898049	no
HNRNPA2B1_P33	P22626	HNRNPA2B1	0.130623	0.921905	-0.65573	no
HNRNPA2B1_P4	P22626	HNRNPA2B1	0.056629	0.960395	-0.164354	no
HNRNPA2B1_P73	P22626	HNRNPA2B1	0.591497	0.647488	-0.978085	no
HNRNPA2B1_P70	P22626	HNRNPA2B1	0.729792	0.592773	-1.18356	no
HNRNPA2B1_P248	P22626	HNRNPA2B1	0.00590975	0.998738	-0.00788677	no
HNRNPA2B1_P204	P22626	HNRNPA2B1	0.107847	0.93159	-0.174209	no
HNRNPA2B1_P312	P22626	HNRNPA2B1	0.863784	0.533574	-1.28304	no
HNRNPA2B1_P161	P22626	HNRNPA2B1	0.110127	0.932084	-0.305927	no
HNRNPA2B1_P71	P22626	HNRNPA2B1	0.409787	0.754323	-0.599006	no
HNRNPA2B1_P241	P22626	HNRNPA2B1	0.140616	0.919061	0.13567	no
SLC2A5_P1	P22732	SLC2A5	2.56913	0.0708642	-2.87178	no
FECH_P37	P22830	FECH	0.223496	0.858597	0.471526	no
XPA_P2	P23025	XPA	0.712772	0.599785	0.722411	no
TCEA1_P1	P23193	TCEA1	0.690928	0.604744	-0.298467	no
TCEA1_P105	P23193	TCEA1	1.71525	0.218429	-2.42469	no
SFPQ_P668	P23246	SFPQ	2.56212	0.0712683	-1.60313	no
SFPQ_P654	P23246	SFPQ	0.20451	0.870518	-0.306557	no
PPIB_P109	P23284	PPIB	0.185601	0.886794	-0.416064	no
GLDC_P37	P23378	GLDC	0.138307	0.918134	0.232587	no
RPS3_P2	P23396	RPS3	0.231617	0.853905	-0.254747	no
RPS3_P19	P23396	RPS3	0.226494	0.856989	0.208666	no
RPS3_P28	P23396	RPS3	2.85316	0.0503158	-1.791	no
RPS3_P30	P23396	RPS3	0.167401	0.899939	0.232435	no
SP100_P2	P23497	SP100	1.62459	0.244209	-0.831312	no
HIST1H2BO;HIST1H2BH_P2;2	P23527;Q93079	HIST1H2BO;HIST1H2BH	0.222424	0.859407	0.529049	no
HIST1H2BO;HIST1H2BH_P2;2	P23527;Q93079	HIST1H2BO;HIST1H2BH	0.380153	0.770132	0.801702	no
CFL1_P23	P23528	CFL1	1.12429	0.429125	-1.1351	no
EIF4B_P357	P23588	EIF4B	0.156983	0.908095	-0.15909	no
F8A1_P2	P23610	F8A1	0.307027	0.812118	0.25136	no
CPT2_P26	P23786	CPT2	1.09346	0.445141	-0.506371	no
RRM1_P1	P23921	RRM1	0.0869579	0.94739	-0.100295	no
PRTN3_P28	P24158	PRTN3	0.522992	0.693539	-1.52119	no
PRTN3_P28	P24158	PRTN3	0.0993474	0.938507	0.191919	no
ATP5F1_P43	P24539	ATP5F1	0.575273	0.65504	-1.17189	no
ACAT1_P34	P24752	ACAT1	1.05976	0.464188	-1.7681	no
ACAT1_P87	P24752	ACAT1	0.954125	0.500923	-0.902778	no
ACAT1_P209	P24752	ACAT1	1.92589	0.166798	-2.02279	no
ACAT1_P239	P24752	ACAT1	0.0412875	0.973859	-0.152577	no
POLR2A_P1	P24928	POLR2A	0.587764	0.649192	-0.284485	no
POLR2A_P1	P24928	POLR2A	0.320119	0.805307	-0.293971	no
GRK2;GRK3_P17;17	P25098;P35626	GRK2;GRK3	0.607555	0.64265	-1.07557	no
MCM3_P2	P25205	MCM3	1.88117	0.176459	-1.90904	no
MCM3_P220	P25205	MCM3	0.230498	0.854365	-0.666215	no
DNAJB1_P2	P25685	DNAJB1	0.692495	0.604481	-0.372026	no
CASP1;CARD16;CARD17_P2;2;2	P29466;Q5EG05;Q5XLA6	CASP1;CARD16;CARD17	3.07481	0.0351304	-2.33167	yes-down
ATP5A1_P451	P25705	ATP5A1	0.673236	0.616645	-1.72531	no
ATP5A1_P276	P25705	ATP5A1	0.0757578	0.948431	0.108817	no
ATP5A1_P222	P25705	ATP5A1	0.219596	0.862899	0.730834	no
ATP5A1_P59	P25705	ATP5A1	0.170079	0.898186	-0.489519	no
PSMA3_P2	P25788	PSMA3	0.411797	0.753954	0.328664	no
MSN_P468	P26038	MSN	0.97707	0.498616	-1.23397	no
MSN_P90	P26038	MSN	1.01851	0.482851	-1.18397	no
MSN_P394	P26038	MSN	0.0499588	0.966168	-0.113794	no
MSN_P221	P26038	MSN	0.251868	0.837108	-0.548839	no
U2AF2_P2	P26368	U2AF2	0.326202	0.800169	0.169405	no
U2AF2_P129	P26368	U2AF2	0.334206	0.796342	0.47681	no
RPL13_P146	P26373	RPL13	0.334459	0.797319	-0.676984	no
RPL13_P149	P26373	RPL13	0.246588	0.843508	-0.565576	no
RPL13_P145	P26373	RPL13	0.224861	0.858482	-0.346869	no
IVD_P30	P26440	IVD	0.78855	0.565646	-1.24354	no
HMGB2_P2	P26583	HMGB2	0.686843	0.606309	-2.73827	no
PTBP1_P1	P26599	PTBP1	0.642344	0.630976	-0.814089	no
GPATCH4_P1	Q5T3I0	GPATCH4	4.66773	0.0064	-2.29161	yes-down
PTBP1_P173	P26599	PTBP1	0.119504	0.930009	-0.213462	no
PTBP1_P174	P26599	PTBP1	0.669303	0.617235	-1.14999	no
PTBP1_P342	P26599	PTBP1	0.00947741	0.995301	0.0494488	no
PTBP1_P339	P26599	PTBP1	0.185155	0.887251	-0.491947	no
PTBP1_P32	P26599	PTBP1	0.673961	0.616062	-0.829714	no
PTBP1_P306	P26599	PTBP1	0.318275	0.806241	-0.473059	no
PTBP1_P419	P26599	PTBP1	0.628164	0.63446	-1.58812	no
PTBP1_P172	P26599	PTBP1	0.750012	0.584612	-1.11672	no
PTBP1_P167	P26599	PTBP1	0.178086	0.890417	-0.31043	no
TARS_P14	P26639	TARS	0.0205136	0.984857	0.0273837	no
VARS_P2	P26640	VARS	0.492227	0.712745	-0.415836	no
EEF1G_P2	P26641	EEF1G	0.29747	0.816537	-0.658487	no
EEF1G_P18	P26641	EEF1G	0.152086	0.910936	0.17312	no
STOM_P134	P27105	STOM	0.298227	0.816479	-0.349171	no
STOM_P130	P27105	STOM	0.63162	0.633543	0.475744	no
YWHAQ_P1	P27348	YWHAQ	1.13184	0.426017	-0.405914	no
YWHAQ_P230	P27348	YWHAQ	0.331269	0.796493	0.693377	no
MAPK3_P2	P27361	MAPK3	0.0504529	0.967332	-0.0539067	no
ARNT_P2	P27540	ARNT	0.349707	0.791373	0.609425	no
RPL10;RPL10L_P117;117	P27635;Q96L21	RPL10;RPL10L	0.400651	0.755846	-0.773873	no
APEX1_P209	P27695	APEX1	0.670955	0.617474	-0.578796	no
APEX1_P143	P27695	APEX1	0.288402	0.821979	-0.51246	no
CAD_P2	P27708	CAD	0.0952329	0.940865	-0.165899	no
CALR_P18	P27797	CALR	0.527308	0.689909	-1.74546	no
CALR_P377	P27797	CALR	0.471158	0.72523	-1.97083	no
CALR_P52	P27797	CALR	0.255512	0.835406	0.316929	no
CALR_P51	P27797	CALR	0.0319613	0.978732	-0.042427	no
MAP4_P813	P27816	MAP4	1.5274	0.281358	-1.3149	no
MAP4_P812	P27816	MAP4	2.14461	0.127446	-3.07704	no
MAP4_P326	P27816	MAP4	0.404206	0.756193	-0.441507	no
CANX_P264	P27824	CANX	0.422108	0.751163	-0.477818	no
CANX_P252	P27824	CANX	0.0456568	0.969964	0.0722268	no
PIK3R1_P2	P27986	PIK3R1	0.780621	0.567751	0.37826	no
PSMB9_P21	P28065	PSMB9	0.486923	0.714678	-1.13231	no
PSMB4_P199	P28070	PSMB4	0.432236	0.744468	-0.497812	no
PSMB4_P117	P28070	PSMB4	0.573442	0.654517	-0.545477	no
PSMB6_P43	P28072	PSMB6	0.134019	0.921246	0.166872	no
PSMB6_P35	P28072	PSMB6	0.268168	0.82945	-0.345553	no
SSFA2_P62	P28290	SSFA2	0.156037	0.907589	-0.402322	no
MAPK1_P2	P28482	MAPK1	1.53977	0.276443	-0.370064	no
MAPK1_P3	P28482	MAPK1	1.78111	0.201942	-0.845929	no
GCA_P59	P28676	GCA	0.131912	0.922866	-0.413668	no
GCA_P62	P28676	GCA	0.314391	0.808266	0.298224	no
GRN_P205	P28799	GRN	0.908573	0.518507	-0.865941	no
GRN_P281	P28799	GRN	0.0953888	0.940936	0.265547	no
GRN_P204	P28799	GRN	0.71495	0.597985	-0.522934	no
GRN_P280	P28799	GRN	0.441743	0.737974	0.522523	no
GRN_P518	P28799	GRN	0.116754	0.929622	0.105829	no
CD34_P358	P28906	CD34	0.851578	0.53256	-1.49981	no
CD38_P2	P28907	CD38	0.898948	0.522269	0.840517	no
CD38_P2	P28907	CD38	1.3225	0.348729	1.52909	no
GTF2E1_P2	P29083	GTF2E1	0.18203	0.890245	-0.214474	no
SHC1_P111	P29353	SHC1	0.817565	0.554039	-0.66474	no
TKT_P1	P29401	TKT	0.0217362	0.984543	-0.0277431	no
PDK3_P9	Q15120	PDK3	2.9351	0.0435385	-2.27955	yes-down
PML_P1	P29590	PML	0.249589	0.839313	-0.64668	no
ATP5D_P145	P30049	ATP5D	2.52792	0.0711364	-1.05643	no
ATP5D_P23	P30049	ATP5D	0.0137573	0.990224	0.0320287	no
RPL12_P2	P30050	RPL12	0.747051	0.585347	-1.69089	no
ECHS1_P28	P30084	ECHS1	0.727396	0.59289	-0.346827	no
PEBP1_P93	P30086	PEBP1	0.519568	0.695777	-0.632159	no
PEBP1_P98	P30086	PEBP1	0.21424	0.865699	-0.308882	no
PDIA3_P25	P30101	PDIA3	0.111508	0.93156	0.105471	no
PDIA3_P108	P30101	PDIA3	0.0382178	0.976304	-0.120366	no
PDIA3_P437	P30101	PDIA3	0.510113	0.699539	-0.822721	no
PDIA3_P319	P30101	PDIA3	0.863036	0.533897	-0.739934	no
PDIA3_P312	P30101	PDIA3	0.431294	0.745022	0.567788	no
PDIA3_P434	P30101	PDIA3	0.581574	0.653211	-0.81518	no
PPP2R1A_P288	P30153	PPP2R1A	0.960451	0.501597	-1.3157	no
PPIF_P36	P30405	PPIF	0.316184	0.806195	-0.286291	no
HMOX2_P2	P30519	HMOX2	0.0219705	0.984716	-0.0246237	no
ADSS_P2	P30520	ADSS	0.0793693	0.949363	0.105983	no
ADSL_P2	P30566	ADSL	0.745265	0.585096	-0.339351	no
SERPINB1_P1	P30740	SERPINB1	0.77071	0.569699	-0.758719	no
CORO1A_P417	P31146	CORO1A	0.214351	0.866337	0.352662	no
CORO1A_P416	P31146	CORO1A	0.299674	0.815599	0.461072	no
CORO1A_P391	P31146	CORO1A	0.258407	0.834584	-0.721771	no
CORO1A_P20	P31146	CORO1A	0.145504	0.916951	-0.287089	no
CORO1A_P230	P31146	CORO1A	0.0593058	0.96018	-0.117803	no
CORO1A_P207	P31146	CORO1A	0.042784	0.972415	0.0594447	no
CORO1A_P13	P31146	CORO1A	0.560156	0.661073	-0.380282	no
TIA1_P1	P31483	TIA1	0.133869	0.921151	0.125887	no
DNAJA1_P2	P31689	DNAJA1	0.555909	0.66479	-0.948752	no
UQCRC1_P155	P31930	UQCRC1	0.95278	0.501155	-1.46466	no
ATIC_P364	P31939	ATIC	0.721201	0.596986	-0.828643	no
HNRNPH3_P1	P31942	HNRNPH3	1.49597	0.291523	-1.27326	no
HNRNPH3_P224	P31942	HNRNPH3	0.357503	0.786768	-0.77362	no
HNRNPH3_P7	P31942	HNRNPH3	0.780459	0.566607	-0.875812	no
HNRNPH3_P70	P31942	HNRNPH3	0.0333798	0.977397	-0.0391511	no
HNRNPH1_P2	P31943	HNRNPH1	0.301437	0.815118	-0.487561	no
HNRNPH1_P2	P31943	HNRNPH1	0.660165	0.618924	-1.80523	no
HNRNPH1_P317	P31943	HNRNPH1	0.192755	0.881202	-0.317827	no
HNRNPH1_P316	P31943	HNRNPH1	0.356322	0.787419	-1.24274	no
HNRNPH1_P1	P31943	HNRNPH1	0.532034	0.68578	-1.18023	no
HNRNPH1_P250	P31943	HNRNPH1	0.383245	0.768034	-0.683829	no
HNRNPH1_P1	P31943	HNRNPH1	0.963105	0.501963	-1.75409	no
HNRNPH1_P318	P31943	HNRNPH1	0.0537361	0.963758	-0.192301	no
HNRNPH1_P101	P31943	HNRNPH1	0.0334871	0.977509	-0.0670773	no
HNRNPH1_P99	P31943	HNRNPH1	0.0863342	0.947611	-0.118007	no
YWHAB_P2	P31946	YWHAB	0.0192417	0.986571	0.0227239	no
YWHAB_P3	P31946	YWHAB	0.253541	0.83565	-0.155002	no
YWHAB_P1	P31946	YWHAB	0.615987	0.640123	-1.43109	no
YWHAB_P232	P31946	YWHAB	0.480766	0.719454	-0.63977	no
S100A11_P2	P31949	S100A11	0.401819	0.756387	-1.04472	no
PRDX2;PRDX1_P140;141	P32119;Q06830	PRDX2;PRDX1	0.0629425	0.957964	-0.0803626	no
RPL9_P1	P32969	RPL9	0.203719	0.870768	-0.503402	no
RPL9_P6	P32969	RPL9	0.180949	0.889526	-0.256093	no
ACSL1_P1	P33121	ACSL1	0.776613	0.566369	-1.13436	no
CSTF2_P2	P33240	CSTF2	0.860465	0.534964	-0.714267	no
LSP1_P2	P33241	LSP1	2.13408	0.126015	-3.32137	no
LSP1_P2	P33241	LSP1	1.84292	0.185396	-3.29377	no
DUT_P70	P33316	DUT	0.489739	0.714836	-0.915043	no
DUT_P185	P33316	DUT	0.152528	0.910432	-0.435601	no
MCM4_P2	P33991	MCM4	1.73988	0.211211	-1.40045	no
MCM4_P534	P33991	MCM4	0.434283	0.742965	-0.701357	no
MCM5_P2	P33992	MCM5	1.24937	0.382193	-0.669091	no
MCM5_P12	P33992	MCM5	0.515712	0.698297	-1.06098	no
MCM5_P405	P33992	MCM5	0.121636	0.928359	-0.408093	no
MCM5_P14	P33992	MCM5	1.37699	0.335455	0.838162	no
MCM7_P625	P33993	MCM7	0.136289	0.919418	-0.323306	no
MCM7_P309	P33993	MCM7	1.23616	0.384832	0.653438	no
MCM7_P252	P33993	MCM7	0.669967	0.61754	0.403771	no
SHMT2_P27	P34897	SHMT2	0.870851	0.532449	-1.28162	no
SHMT2_P29	P34897	SHMT2	0.00162248	1	-0.0022053	no
HSPA4_P291	P34932	HSPA4	0.0573222	0.961078	0.10475	no
RPA3_P2	P35244	RPA3	0.0455944	0.969401	0.037474	no
RFC1_P164	P35251	RFC1	0.306499	0.811678	-0.38175	no
RPL22_P53	P35268	RPL22	0.331982	0.796549	-0.296316	no
RPL22_P71	P35268	RPL22	0.216375	0.865689	-0.288016	no
RPL22_P116	P35268	RPL22	0.295091	0.817217	-0.285427	no
GTF2F1_P2	P35269	GTF2F1	0.278297	0.828789	0.22404	no
SCN1A;SCN2A_P1880;1870	P35498;Q99250	SCN1A;SCN2A	1.20771	0.393381	0.596269	no
KRT9_P15	P35527	KRT9	0.415642	0.753963	0.881165	no
KRT9_P13	P35527	KRT9	0.025161	0.982958	-0.0871002	no
KRT9_P12	P35527	KRT9	0.346175	0.79218	-1.1663	no
KRT9_P14	P35527	KRT9	0.0646063	0.958033	0.119202	no
MYH9_P1154	P35579	MYH9	0.412008	0.754617	-0.763937	no
MYH9_P1577	P35579	MYH9	0.186643	0.885941	-0.681088	no
MYH9_P628	P35579	MYH9	0.210426	0.867481	0.887946	no
MYH9_P1592	P35579	MYH9	0.711156	0.598137	-1.05454	no
MYH9_P1848	P35579	MYH9	0.023446	0.984645	-0.0519542	no
MYH9_P1651	P35579	MYH9	0.810908	0.556629	-1.13082	no
MYH9_P1684	P35579	MYH9	0.896128	0.5234	-1.10443	no
MYH9_P1877	P35579	MYH9	0.218557	0.863596	-0.331792	no
MYH9_P625	P35579	MYH9	0.670752	0.617092	-1.19639	no
MYH9_P320	P35579	MYH9	0.625329	0.635225	-0.618478	no
MYH9_P1686	P35579	MYH9	0.378851	0.769407	-0.349125	no
MYH9_P329	P35579	MYH9	0.224471	0.858854	-0.289817	no
MYH9_P484	P35579	MYH9	0.612589	0.640551	-0.513516	no
SOAT1_P1	P35610	SOAT1	0.0304481	0.979207	-0.0325777	no
FUS_P185	P35637	FUS	0.108077	0.932337	0.19254	no
NUP214_P2	P35658	NUP214	0.148382	0.914427	-0.506577	no
DEK_P2	P35659	DEK	1.211	0.395053	0.809209	no
SOX11_P2	P35716	SOX11	0.396644	0.759515	-0.238465	no
HMGCL_P21	P35914	HMGCL	0.746806	0.584329	-0.530128	no
KDR_P293	P35968	KDR	1.43781	0.317262	-2.88862	no
ATP5C1_P26	P36542	ATP5C1	0.317369	0.806424	-0.245236	no
ATP5C1_P25	P36542	ATP5C1	0.119374	0.929084	0.327649	no
RPL4_P55	P36578	RPL4	0.728774	0.592189	-0.877542	no
RPL4_P58	P36578	RPL4	0.526089	0.690707	-1.25564	no
RPL4_P53	P36578	RPL4	0.325829	0.800408	-0.592087	no
RPL4_P209	P36578	RPL4	0.568159	0.657434	-1.31908	no
PGM1_P2	P36871	PGM1	0.442239	0.737607	-0.895631	no
PPP1CC_P2	P36873	PPP1CC	0.209816	0.867832	0.52186	no
GNL1_P344	P36915	GNL1	0.144651	0.917583	0.231051	no
POLR2I_P1	P36954	POLR2I	0.0639225	0.958002	-0.0598633	no
DLST_P68	P36957	DLST	0.576545	0.655972	-0.351737	no
DLST_P206	P36957	DLST	0.48802	0.714398	-0.585313	no
DLST_P200	P36957	DLST	0.951762	0.501518	-1.14739	no
SRP14_P2	P37108	SRP14	0.0634858	0.958264	0.0941679	no
TAGLN2_P2	P37802	TAGLN2	0.931465	0.507152	-1.46593	no
RBMX_P204	P38159	RBMX	0.219848	0.86282	-0.672184	no
RBMX_P56	P38159	RBMX	0.384872	0.766534	-1.07301	no
RBMX_P81	P38159	RBMX	0.304699	0.812764	0.663592	no
RBMX_P55	P38159	RBMX	0.00407256	0.999927	0.00613368	no
HSPA9_P111	P38646	HSPA9	0.847818	0.535269	-1.01508	no
HSPA9_P207	P38646	HSPA9	1.86169	0.182516	-1.34152	no
EIF4A3_P2	P38919	EIF4A3	0.19429	0.880721	0.125735	no
EIF4A3_P108	P38919	EIF4A3	0.134432	0.921617	0.212114	no
RPS19_P3	P39019	RPS19	0.257507	0.834674	-1.04359	no
RPS19_P2	P39019	RPS19	0.2794	0.82853	0.944817	no
RPS19_P7	P39019	RPS19	0.109709	0.932497	-0.244292	no
RPS19_P3	P39019	RPS19	0.56201	0.661024	-0.377433	no
ANP32A_P215	P39687	ANP32A	0.113026	0.931483	-0.498779	no
CAPG_P1	P40121	CAPG	0.0966639	0.939906	-0.185888	no
CAPG_P4	P40121	CAPG	0.115108	0.931122	0.342872	no
CAP2_P2	P40123	CAP2	0.114923	0.931133	0.137032	no
CCT6A_P2	P40227	CCT6A	0.0362638	0.977534	0.0338335	no
CCT6A_P3	P40227	CCT6A	0.702769	0.600834	-0.684769	no
PSMB10_P1	P40306	PSMB10	1.90399	0.172452	-0.932297	no
RPL13A_P2	P40429	RPL13A	1.33273	0.348748	-0.731808	no
RPL13A_P2	P40429	RPL13A	1.22756	0.387619	-1.24852	no
STAT3_P2	P40763	STAT3	0.550791	0.671782	-1.01223	no
PEX19_P2	P40855	PEX19	0.396849	0.759647	-0.497765	no
RFC5_P1	P40937	RFC5	0.256736	0.835201	0.148329	no
HADHA_P37	P40939	HADHA	0.184081	0.88812	0.522324	no
EIF2S3;EIF2S3L_P2;2	P41091;Q2VIR3	EIF2S3;EIF2S3L	1.00605	0.491869	-0.557831	no
EIF2S3;EIF2S3L_P2;2	P41091;Q2VIR3	EIF2S3;EIF2S3L	0.571437	0.654798	-0.211706	no
BCL6_P196	P41182	BCL6	0.550052	0.672416	1.45263	no
CETN2_P2	P41208	CETN2	0.508137	0.700117	-0.689289	no
ETV6_P2	P41212	ETV6	0.114404	0.930219	0.214986	no
MNDA_P187	P41218	MNDA	0.711421	0.599702	-1.40514	no
MNDA_P285	P41218	MNDA	0.333227	0.796166	0.779089	no
MNDA_P148	P41218	MNDA	0.0698347	0.953583	-0.0905169	no
MNDA_P104	P41218	MNDA	0.986529	0.500438	-0.651834	no
MNDA_P284	P41218	MNDA	0.121658	0.928723	-0.241134	no
MNDA_P281	P41218	MNDA	0.253059	0.836203	-0.319671	no
MNDA_P152	P41218	MNDA	0.66026	0.619387	0.392056	no
MNDA_P287	P41218	MNDA	0.039751	0.975413	-0.0513405	no
MNDA_P102	P41218	MNDA	0.301072	0.814499	-0.2302	no
GARS_P55	P41250	GARS	1.4193	0.323405	-1.40033	no
EIF1_P14	P41567	EIF1	0.688888	0.606544	-0.552116	no
TMPO_P354	P42167	TMPO	0.711829	0.599777	0.635989	no
TMPO_P59	P42167	TMPO	0.0396136	0.975029	-0.0772136	no
TMPO_P287	P42167	TMPO	0.0340243	0.977783	0.0835229	no
TMPO_P284	P42167	TMPO	0.165102	0.901332	-0.420739	no
TMPO_P329	P42167	TMPO	0.0728846	0.949529	0.0954263	no
TMPO_P286	P42167	TMPO	0.0906689	0.945949	-0.229041	no
STAT5A_P2	P42229	STAT5A	0.288212	0.821387	-0.625045	no
EPS15_P2	P42566	EPS15	1.05708	0.46643	-1.24757	no
CASP2_P2	P42575	CASP2	1.42276	0.323895	-1.66838	no
RBM34_P2	P42696	RBM34	0.558996	0.661682	-1.27153	no
LRPPRC_P60	P42704	LRPPRC	0.697911	0.602577	-0.44424	no
ACAA2_P320	P42765	ACAA2	0.779146	0.565581	0.849248	no
WAS_P2	P42768	WAS	0.314352	0.807862	-0.704016	no
WAS_P201	P42768	WAS	0.774439	0.566579	0.725285	no
CDKN2C_P2	P42773	CDKN2C	0.454682	0.73339	-1.10303	no
SLC1A4_P1	P43007	SLC1A4	0.130138	0.92087	0.395679	no
SLC1A4_P13	P43007	SLC1A4	0.402249	0.757191	0.813343	no
SLC1A4_P16	P43007	SLC1A4	0.984108	0.499019	-1.07345	no
CRAT_P29	P43155	CRAT	0.216263	0.865027	-0.540439	no
MATR3_P2	P43243	MATR3	0.452902	0.730479	0.361366	no
MATR3_P120	P43243	MATR3	0.4113	0.753826	-0.943351	no
MATR3_P31	P43243	MATR3	0.354183	0.790104	-0.547463	no
MATR3_P237	P43243	MATR3	0.45173	0.73081	-0.390154	no
MATR3_P366	P43243	MATR3	0.737816	0.588517	1.157	no
MATR3_P374	P43243	MATR3	0.306329	0.811103	-0.245154	no
MSH2_P2	P43246	MSH2	0.258447	0.83494	-0.39475	no
MSH2_P200	P43246	MSH2	0.235908	0.850056	-0.469661	no
GPD2_P43	P43304	GPD2	0.769999	0.569873	-0.519875	no
RANBP1_P60	P43487	RANBP1	0.167401	0.900357	0.286566	no
TSFM_P42	P43897	TSFM	0.582272	0.653886	-0.79496	no
VDAC2_P2	P45880	VDAC2	0.634922	0.632204	-0.77453	no
USP5_P768	P45974	USP5	0.0374954	0.977267	-0.0661709	no
MAP2K4_P2	P45985	MAP2K4	0.465474	0.728877	0.452457	no
CRKL_P213	P46109	CRKL	0.265875	0.831034	-0.381497	no
RPL5_P2	P46777	RPL5	0.11174	0.931898	0.202811	no
RPL28_P2	P46779	RPL28	1.42587	0.323645	-2.13843	no
RPL28_P26	P46779	RPL28	0.283649	0.826472	-0.76439	no
RPL28_P50	P46779	RPL28	1.23645	0.385499	-1.51588	no
RPS10_P1	P46783	RPS10	0.273053	0.830217	-0.708469	no
MAP1B_P2	P46821	MAP1B	0.0849372	0.947976	0.0943998	no
IQGAP1_P2	P46940	IQGAP1	0.666611	0.617443	0.297588	no
IQGAP1_P2	P46940	IQGAP1	0.453717	0.73172	-0.449386	no
IQGAP1_P1366	P46940	IQGAP1	0.0649043	0.957698	0.133467	no
IQGAP1_P1405	P46940	IQGAP1	0.08387	0.948462	0.107573	no
STT3A_P484	P46977	STT3A	0.861716	0.534771	-0.86725	no
RABIF_P1	P47224	RABIF	0.635074	0.63264	-0.377664	no
CAPZA2_P2	P47755	CAPZA2	0.588019	0.649409	-0.39091	no
CAPZB_P2	P47756	CAPZB	0.737671	0.58811	0.957499	no
CAPZB_P99	P47756	CAPZB	0.8569	0.532121	-0.511556	no
RPL29_P2	P47914	RPL29	0.367069	0.775965	-1.0304	no
ATP5O_P24	P48047	ATP5O	0.603645	0.641052	-1.18232	no
PREP_P1	P48147	PREP	0.775985	0.565848	-0.523973	no
RFX5_P2	P48382	RFX5	1.94086	0.163788	-1.01217	no
PRRC2A_P707	P48634	PRRC2A	0.635169	0.633126	1.81945	no
IDH2_P175	P48735	IDH2	0.296134	0.817147	-0.575858	no
IDH2_P51	P48735	IDH2	0.208818	0.868128	-0.464742	no
IDH2_P332	P48735	IDH2	0.0809417	0.948633	0.222574	no
PITPNB_P2	P48739	PITPNB	0.823634	0.551289	-0.613638	no
POLD2_P1	P49005	POLD2	1.86009	0.181468	-1.2305	no
LAT2_P151	Q9GZY6	LAT2	5.31878	0.008	-2.19932	yes-down
ALDH9A1_P2	P49189	ALDH9A1	0.438656	0.739034	-0.405185	no
ALDH9A1_P2	P49189	ALDH9A1	1.01498	0.485985	-1.32447	no
ALDH9A1_P1	P49189	ALDH9A1	0.914627	0.514954	-0.450864	no
RPIA_P76	P49247	RPIA	0.760126	0.579084	-1.054	no
LMAN1_P31	P49257	LMAN1	0.757885	0.579674	-0.466135	no
NASP_P680	P49321	NASP	0.0327038	0.977822	-0.0365932	no
NASP_P677	P49321	NASP	0.207925	0.867272	-0.320923	no
CBLL1_P1	Q75N03	CBLL1	4.25375	0.00738462	-2.11918	yes-down
CCT3_P3	P49368	CCT3	0.130594	0.921563	-0.323307	no
CCT3_P249	P49368	CCT3	0.203074	0.870352	0.339405	no
CCT3_P439	P49368	CCT3	0.261376	0.832547	0.302356	no
CCT3_P79	P49368	CCT3	0.168115	0.899721	0.26497	no
TUFM_P44	P49411	TUFM	0.776264	0.566149	-0.666019	no
TUFM_P152	P49411	TUFM	0.652843	0.624111	-0.870498	no
TUFM_P240	P49411	TUFM	0.286245	0.823886	0.228324	no
CENPF_P2470	P49454	CENPF	0.0604834	0.959907	-0.126934	no
PCYT1A_P1	P49585	PCYT1A	0.625851	0.635678	-1.27649	no
AARS_P1	P49588	AARS	0.470238	0.724558	0.47242	no
CARS_P2	P49589	CARS	0.5755	0.65584	0.964121	no
MCM2_P2	P49736	MCM2	0.0613792	0.960231	-0.0698011	no
MCM2_P228	P49736	MCM2	0.533492	0.684604	0.544837	no
ACADVL_P41	P49748	ACADVL	0.352799	0.791111	0.275422	no
ACADVL_P42	P49748	ACADVL	0.455103	0.734229	0.597148	no
ACADVL_P308	P49748	ACADVL	0.0944742	0.94129	0.175547	no
ACADVL_P216	P49748	ACADVL	0.69378	0.60397	-1.70586	no
ACOT2;ACOT1_P64;2	P49753;Q86TX2	ACOT2;ACOT1	1.03822	0.478874	-1.39776	no
TMED10_P32	P49755	TMED10	0.582038	0.653096	-0.930787	no
HINT1_P2	P49773	HINT1	0.306846	0.812007	-0.304584	no
NUP153_P2	P49790	NUP153	1.43452	0.317479	-0.503076	no
NDUFV1_P21	P49821	NDUFV1	0.890833	0.527964	-1.50033	no
GSK3A_P2	P49840	GSK3A	1.14095	0.423636	-0.622835	no
CAMP_P78	P49913	CAMP	0.618309	0.638632	-1.0797	no
MTHFS_P2	P49914	MTHFS	0.47386	0.722905	-0.391592	no
GDI2_P182	P50395	GDI2	0.394832	0.760648	0.453598	no
GDI2_P312	P50395	GDI2	0.938578	0.506769	0.512859	no
GATM_P38	P50440	GATM	0.0824791	0.948718	-0.172601	no
SERPINB9_P1	P50453	SERPINB9	0.283336	0.82615	-0.403835	no
SERPINH1_P19	P50454	SERPINH1	0.834596	0.544075	1.78417	no
VASP_P2	P50552	VASP	0.232635	0.853705	-0.45997	no
METAP2_P2	P50579	METAP2	1.3464	0.343055	-1.30638	no
LRBA_P1588	P50851	LRBA	2.06715	0.140306	-1.65683	no
FXR1_P2	P51114	FXR1	0.334404	0.796446	-0.168698	no
FXR1_P478	P51114	FXR1	0.510854	0.699395	-0.702844	no
DAP_P2	P51397	DAP	0.951183	0.501353	-2.04839	no
DAP3_P31	P51398	DAP3	0.185042	0.887064	-0.137151	no
SMARCA4_P2	P51532	SMARCA4	1.42151	0.32387	0.595433	no
IDH3G_P39	P51553	IDH3G	0.286583	0.823723	-0.21516	no
HCFC1_P108	P51610	HCFC1	0.486692	0.71394	-1.55464	no
HCFC1_P1296	P51610	HCFC1	0.333272	0.797043	0.402414	no
HCFC1_P1490	P51610	HCFC1	0.668205	0.616931	-1.33325	no
HCFC1_P2	P51610	HCFC1	0.170105	0.89855	0.205192	no
HSD17B4_P497	P51659	HSD17B4	0.0311155	0.979561	-0.0495313	no
CLCN3_P1	P51790	CLCN3	0.699065	0.602795	-0.498825	no
DYNLT3_P1	P51808	DYNLT3	0.385644	0.766128	0.214148	no
AFF2;ABCE1_P1263;2	P51816;P61221	AFF2;ABCE1	0.971679	0.501997	-0.465288	no
PRKX_P1	P51817	PRKX	1.81113	0.194343	0.901927	no
HDGF_P210	P51858	HDGF	1.17593	0.409425	-2.26672	no
HNRNPA3_P1	P51991	HNRNPA3	0.146954	0.916563	0.0781178	no
HNRNPA3_P1	P51991	HNRNPA3	0.464316	0.729333	-0.612836	no
HNRNPA3_P1	P51991	HNRNPA3	0.00551868	0.99927	0.00442493	no
HNRNPA3_P86	P51991	HNRNPA3	0.134857	0.92158	-0.403038	no
HNRNPA3_P84	P51991	HNRNPA3	0.645796	0.629676	0.674616	no
HNRNPA3_P361	P51991	HNRNPA3	0.256367	0.835082	-0.323966	no
HNRNPA3_P22	P51991	HNRNPA3	1.09739	0.443525	1.747	no
HNRNPA3_P336	P51991	HNRNPA3	0.0304309	0.978887	0.0393461	no
PGD_P279	P52209	PGD	0.0820798	0.94851	-0.196734	no
PGD_P95	P52209	PGD	0.321543	0.804142	-0.564625	no
PGD_P92	P52209	PGD	0.0560498	0.960837	0.0506786	no
HNRNPM_P635	P52272	HNRNPM	0.661005	0.619595	-0.575524	no
HNRNPM_P23	P52272	HNRNPM	0.0533277	0.963982	0.0947185	no
HNRNPM_P608	P52272	HNRNPM	0.279744	0.828345	-0.522409	no
HNRNPM_P633	P52272	HNRNPM	0.229422	0.855234	-0.238305	no
HNRNPM_P389	P52272	HNRNPM	0.000215128	0.999528	-0.000702377	no
HNRNPM_P591	P52272	HNRNPM	2.17118	0.125452	-2.13537	no
HNRNPM_P386	P52272	HNRNPM	0.276471	0.827641	-0.505743	no
HNRNPM_P387	P52272	HNRNPM	0.866283	0.532686	-1.47895	no
HNRNPM_P2	P52272	HNRNPM	0.0617392	0.959836	-0.197975	no
HNRNPM_P232	P52272	HNRNPM	0.283131	0.826107	-0.851365	no
HNRNPM_P383	P52272	HNRNPM	0.350599	0.791754	0.330612	no
HNRNPM_P636	P52272	HNRNPM	0.215869	0.86542	-0.306873	no
HNRNPM_P628	P52272	HNRNPM	0.701749	0.600956	0.584502	no
HNRNPM_P607	P52272	HNRNPM	0.436061	0.741586	-0.444823	no
HNRNPM_P592	P52272	HNRNPM	0.441423	0.738016	-0.503466	no
KPNA2_P2	P52292	KPNA2	0.200347	0.873829	0.182396	no
KPNA1_P2	P52294	KPNA1	0.537404	0.681161	-0.308684	no
ARHGDIA_P2	P52565	ARHGDIA	0.79054	0.565968	-1.48731	no
ARHGDIA_P2	P52565	ARHGDIA	0.727662	0.593102	-1.14691	no
ARHGDIA_P138	P52565	ARHGDIA	0.0390616	0.975581	-0.0661396	no
ARHGDIB_P55	P52566	ARHGDIB	1.08612	0.447775	-1.15156	no
ARHGDIB_P51	P52566	ARHGDIB	0.42461	0.750035	-0.507303	no
ARHGDIB_P54	P52566	ARHGDIB	0.386493	0.765059	-0.905074	no
ARHGDIB_P99	P52566	ARHGDIB	0.0185117	0.987132	-0.0604433	no
ARHGDIB_P50	P52566	ARHGDIB	0.409141	0.753936	0.420552	no
HNRNPF_P2	P52597	HNRNPF	0.687345	0.606186	-1.09377	no
HNRNPF_P99	P52597	HNRNPF	0.0784202	0.949603	-0.106757	no
HNRNPF_P35	P52597	HNRNPF	0.0456003	0.969751	-0.0575836	no
HNRNPF_P250	P52597	HNRNPF	0.84661	0.535449	-0.614413	no
GTF2A1_P2	P52655	GTF2A1	0.400577	0.755497	0.330041	no
CAPZA1_P2	P52907	CAPZA1	0.505687	0.701245	-0.614633	no
CAPZA1_P66	P52907	CAPZA1	0.196238	0.87943	0.313541	no
PLK1_P2	P53350	PLK1	0.280392	0.827565	-0.358493	no
ARFIP1_P2	P53367	ARFIP1	0.251443	0.83744	-0.616694	no
NUBP1_P1	P53384	NUBP1	0.942541	0.506834	1.04893	no
COPB1_P522	P53618	COPB1	0.540537	0.681932	-0.667852	no
COPA_P1	P53621	COPA	0.573785	0.654475	-0.573282	no
RCAN1_P1	P53805	RCAN1	0.29334	0.818791	-0.699128	no
IST1_P1	P53990	IST1	0.23581	0.849805	-0.310632	no
SUB1_P47	P53999	SUB1	0.0790079	0.949434	-0.335724	no
SUB1_P48	P53999	SUB1	0.270223	0.827844	-0.657888	no
CRISP3_P21	P54108	CRISP3	0.396541	0.759174	-0.640257	no
TERF1_P2	P54274	TERF1	0.532386	0.685824	-0.800306	no
YARS_P2	P54577	YARS	1.37087	0.337093	-1.56273	no
YARS_P357	P54577	YARS	0.751596	0.583106	-0.826107	no
RAD23B_P136	P54727	RAD23B	0.605913	0.641712	-0.713186	no
NMD3_P1	Q96D46	NMD3	3.09028	0.0345778	-2.09373	yes-down
AK2_P4	P54819	AK2	2.07622	0.138986	-0.740321	no
AK2_P2	P54819	AK2	0.277372	0.82728	-0.171869	no
AK2_P4	P54819	AK2	0.24521	0.843589	-0.183491	no
NAPA_P1	P54920	NAPA	1.41158	0.324038	-0.919329	no
PSMD4_P2	P55036	PSMD4	0.38954	0.762837	-0.373598	no
PSMD4_P59	P55036	PSMD4	0.0835652	0.948753	0.115564	no
VCP_P2	P55072	VCP	0.939735	0.506976	-2.10559	no
MFAP1_P2	P55081	MFAP1	0.122433	0.927443	0.0930645	no
HADHB_P34	P55084	HADHB	0.271096	0.828882	-1.33768	no
MANF_P25	P55145	MANF	0.0212337	0.984319	0.0535357	no
NAP1L1_P43	P55209	NAP1L1	1.18591	0.403025	-1.44284	no
NAP1L1_P43	P55209	NAP1L1	1.98226	0.155702	-1.53468	no
NAP1L1_P58	P55209	NAP1L1	0.0972052	0.940031	0.128822	no
CASP7_P2	P55210	CASP7	0.450516	0.730801	0.842806	no
CASP6_P20	P55212	CASP6	0.326494	0.800549	0.431407	no
ADK_P2	P55263	ADK	0.393182	0.761025	-1.30673	no
ADAR_P516	P55265	ADAR	0.154969	0.908616	-0.327436	no
CDH4_P206	P55283	CDH4	0.514755	0.697685	0.949561	no
HNRNPH2_P1	P55795	HNRNPH2	0.162962	0.903631	0.161555	no
EIF3B_P1	P55884	EIF3B	0.402376	0.757457	-0.439343	no
EIF3B_P4	P55884	EIF3B	0.567872	0.657415	-0.447576	no
EIF3B_P97	P55884	EIF3B	0.0669137	0.956626	0.212591	no
EIF3B_P1	P55884	EIF3B	0.459025	0.735321	-0.720195	no
BID_P1	P55957	BID	0.195224	0.880172	0.227806	no
ARPP19_P2	P56211	ARPP19	0.373898	0.77315	-0.850806	no
ARPP19_P41	P56211	ARPP19	1.32432	0.348055	-1.32517	no
MAZ_P243	P56270	MAZ	0.479442	0.719994	0.722544	no
TCL1A_P2	P56279	TCL1A	0.783892	0.566336	1.80356	no
TCL1A_P2	P56279	TCL1A	0.844739	0.536296	1.75086	no
ATP5I_P2	P56385	ATP5I	1.47182	0.3	-1.62628	no
HDAC4_P2	P56524	HDAC4	0.885639	0.529247	0.676624	no
CTBP2_P26	P56545	CTBP2	0.241456	0.845474	-0.249899	no
CTBP2_P2	P56545	CTBP2	0.313905	0.80772	-0.809559	no
DEFA1_P63	P59665	DEFA1	0.00873812	0.994796	-0.0161731	no
DEFA3_P70	P59666	DEFA3	0.34775	0.791741	-0.610174	no
DEFA3_P50	P59666	DEFA3	0.139044	0.918642	-0.295306	no
DEFA3_P48	P59666	DEFA3	0.496628	0.709747	-1.06113	no
DEFA3_P63	P59666	DEFA3	0.0153695	0.989147	0.0376872	no
DEFA3_P46	P59666	DEFA3	0.69696	0.602627	-0.956437	no
DEFA3_P49	P59666	DEFA3	0.1677	0.90019	-0.300671	no
DEFA3_P45	P59666	DEFA3	0.807365	0.557125	-1.70501	no
DEFA3_P80	P59666	DEFA3	0.0664219	0.956635	-0.0838075	no
DEFA3_P69	P59666	DEFA3	0.359066	0.785536	0.356163	no
GNG2_P2	P59768	GNG2	0.644064	0.630208	0.583793	no
ARPC4_P2	P59998	ARPC4	0.722905	0.596622	-0.984249	no
EIF3E_P2	P60228	EIF3E	0.760605	0.579188	-0.325616	no
PPP4C_P2	P60510	PPP4C	0.242694	0.844451	0.147635	no
MYL6_P78	P60660	MYL6	0.105804	0.932427	0.126156	no
ACTB_P19	P60709	ACTB	0.236687	0.849459	-0.259092	no
ACTB_P18	P60709	ACTB	1.2848	0.362115	-0.508226	no
ACTB_P197	P60709	ACTB	0.784247	0.5666	-1.35561	no
ACTB_P20	P60709	ACTB	0.457663	0.734251	-0.418265	no
ACTB_P231	P60709	ACTB	0.18169	0.890557	-0.533601	no
ACTB_P48	P60709	ACTB	0.872136	0.532205	-0.74493	no
ACTB_P300	P60709	ACTB	0.79032	0.56484	-0.999856	no
ACTB_P238	P60709	ACTB	0.501395	0.705964	-0.752181	no
ACTB_P2	P60709	ACTB	0.178137	0.890753	0.410366	no
ACTB_P107	P60709	ACTB	0.933174	0.50735	-0.687865	no
ACTB_P233	P60709	ACTB	0.19256	0.881167	-0.417433	no
ACTB_P303	P60709	ACTB	0.687509	0.606556	-0.315744	no
ACTB_P232	P60709	ACTB	0.28835	0.821596	-0.51845	no
ACTB_P236	P60709	ACTB	0.392098	0.761913	-0.544076	no
ACTB_P234	P60709	ACTB	0.439897	0.738465	-0.661577	no
ACTB_P96	P60709	ACTB	1.06991	0.455559	-1.21064	no
ACTB_P326	P60709	ACTB	0.0393105	0.975381	0.0777784	no
ACTB_P106	P60709	ACTB	0.567435	0.656488	-0.529959	no
ACTB_P40	P60709	ACTB	0.921779	0.51029	-0.719164	no
ACTB_P321	P60709	ACTB	2.36887	0.0948119	-1.5032	no
ACTB_P235	P60709	ACTB	0.283475	0.826358	-0.453842	no
ACTB_P295	P60709	ACTB	1.15387	0.416934	-0.965935	no
ACTB_P104	P60709	ACTB	0.0767304	0.9475	0.431642	no
ACTB_P301	P60709	ACTB	0.139706	0.918876	0.23243	no
ACTB_P298	P60709	ACTB	0.31349	0.807481	-0.854586	no
ACTB_P239	P60709	ACTB	0.15065	0.912149	-0.310079	no
ACTB_P327	P60709	ACTB	1.65547	0.236689	-1.35547	no
ACTB_P47	P60709	ACTB	1.03747	0.477901	-0.963013	no
ACTB_P13	P60709	ACTB	0.749862	0.584168	-0.949813	no
ACTB_P291	P60709	ACTB	0.658078	0.620774	-1.20454	no
ACTB_P105	P60709	ACTB	0.741226	0.587329	-0.605262	no
ACTB_P45	P60709	ACTB	0.378888	0.769852	-0.910413	no
ACTB_P14	P60709	ACTB	0.785649	0.566806	-0.92386	no
ACTB_P46	P60709	ACTB	0.992585	0.500186	-1.21371	no
ACTB_P245	P60709	ACTB	0.295748	0.81742	0.305492	no
ACTB_P16	P60709	ACTB	1.10131	0.442227	-2.01888	no
ACTB_P95	P60709	ACTB	0.707187	0.601138	-0.830307	no
ACTB_P304	P60709	ACTB	0.402189	0.756789	-0.545459	no
ACTB_P229	P60709	ACTB	0.14091	0.9193	-0.427684	no
ACTB_P297	P60709	ACTB	0.875362	0.532523	-0.516662	no
ACTB_P328	P60709	ACTB	0.170905	0.898692	-0.416346	no
ACTB_P51	P60709	ACTB	0.756507	0.580873	-1.21756	no
ACTB_P299	P60709	ACTB	0.391134	0.762007	-0.729855	no
ACTB_P44	P60709	ACTB	0.347566	0.7911	-0.727849	no
ACTB_P11	P60709	ACTB	0.0773157	0.949717	-0.140332	no
ACTB_P318	P60709	ACTB	1.24488	0.383577	-1.31049	no
ACTB_P319	P60709	ACTB	0.415432	0.753802	-0.580214	no
ACTB_P17	P60709	ACTB	0.202855	0.87037	0.437696	no
ACTB_P2	P60709	ACTB	0.143396	0.918143	-0.183555	no
ACTB_P228	P60709	ACTB	0.300169	0.81561	-0.702169	no
ACTB_P220	P60709	ACTB	0.117841	0.92927	-0.244215	no
ACTB_P296	P60709	ACTB	0.537804	0.681092	1.18814	no
ACTB_P302	P60709	ACTB	0.596934	0.64318	-0.906236	no
ACTB_P294	P60709	ACTB	0.222685	0.859777	-0.311872	no
ACTB_P135	P60709	ACTB	0.179917	0.889197	-0.283637	no
ACTB_P292	P60709	ACTB	0.111287	0.931636	-0.238666	no
ACTB_P106	P60709	ACTB	0.607967	0.642637	0.462585	no
ACTB_P241	P60709	ACTB	0.707023	0.600677	0.498769	no
ACTB_P221	P60709	ACTB	0.027607	0.982673	-0.0642812	no
ACTB_P358	P60709	ACTB	0.827056	0.54893	0.628122	no
ACTB_P360	P60709	ACTB	0.915106	0.515234	-0.55939	no
ACTB_P12	P60709	ACTB	0.710724	0.598105	-0.466393	no
ACTB_P39	P60709	ACTB	0.700114	0.602002	-0.748478	no
EIF4A1_P2	P60842	EIF4A1	0.025637	0.984121	-0.0506651	no
RPS20_P2	P60866	RPS20	0.0874292	0.947536	0.112273	no
RPS20_P5	P60866	RPS20	0.0741106	0.948032	0.131451	no
RPS20_P2	P60866	RPS20	0.424722	0.750369	0.437049	no
DSTN_P2	P60981	DSTN	0.0297128	0.979019	-0.0486938	no
SPCS3_P1	P61009	SPCS3	0.0867775	0.947385	0.0928971	no
CKS1B_P2	P61024	CKS1B	0.160575	0.905045	-0.175049	no
UBE2K_P2	P61086	UBE2K	0.301859	0.815328	-0.679199	no
ACTR3_P300	P61158	ACTR3	0.153657	0.90968	0.245368	no
ACTR2_P1	P61160	ACTR2	0.549082	0.673357	-0.777836	no
ACTR2_P238	P61160	ACTR2	0.0948834	0.940843	-0.301911	no
ACTR2_P239	P61160	ACTR2	1.71151	0.219378	-2.44624	no
TMEM258_P1	P61165	TMEM258	0.443064	0.737211	-0.980179	no
POLRMT_P41	O00411	POLRMT	4.1915	0.008	-2.05963	yes-down
RPS3A_P70	P61247	RPS3A	0.372308	0.773562	-0.884045	no
RPS3A_P72	P61247	RPS3A	0.13659	0.919634	-0.246035	no
RPS3A_P2	P61247	RPS3A	0.376968	0.771228	-0.468399	no
RPL26;RPL26L1_P1;1	P61254;Q9UNX3	RPL26;RPL26L1	1.37869	0.335088	-0.788161	no
RPL26;RPL26L1_P52;52	P61254;Q9UNX3	RPL26;RPL26L1	0.0507028	0.967144	-0.14043	no
RPL15_P97	P61313	RPL15	0.0635595	0.958481	0.141339	no
MAGOH_P1	P61326	MAGOH	0.324499	0.801485	-0.239586	no
VBP1_P2	P61758	VBP1	1.98123	0.155235	-0.876695	no
DAD1_P2	P61803	DAD1	1.44644	0.314923	-1.19494	no
DAD1_P2	P61803	DAD1	0.63732	0.632884	-0.834453	no
RPL37_P2	P61927	RPL37	2.15739	0.126835	-1.013	no
WDR5_P2	P61964	WDR5	1.89214	0.175709	-0.981465	no
HNRNPK_P1	P61978	HNRNPK	0.450585	0.731199	0.393222	no
HNRNPK_P1	P61978	HNRNPK	0.089051	0.947474	0.148439	no
HNRNPK_P366	P61978	HNRNPK	0.389918	0.762692	-0.826477	no
HNRNPK_P360	P61978	HNRNPK	0.718986	0.597527	-0.999901	no
HNRNPK_P70	P61978	HNRNPK	0.702364	0.60073	0.67358	no
HNRNPK_P27	P61978	HNRNPK	2.05571	0.141252	-1.21043	no
HNRNPK_P361	P61978	HNRNPK	0.813681	0.555829	-0.903801	no
HNRNPK_P38	P61978	HNRNPK	0.998926	0.496919	-0.636652	no
HNRNPK_P74	P61978	HNRNPK	0.477334	0.720788	0.377138	no
HNRNPK_P73	P61978	HNRNPK	1.68101	0.228189	0.712409	no
HNRNPK_P415	P61978	HNRNPK	2.62126	0.0681622	-1.76317	no
YWHAG_P2	P61981	YWHAG	0.543815	0.679589	-0.566522	no
YWHAG_P2	P61981	YWHAG	0.137299	0.918946	-0.28505	no
YWHAG_P31	P61981	YWHAG	0.692385	0.604	0.710746	no
RPS7_P46	P62081	RPS7	0.440472	0.738011	-0.502124	no
PPP1CA_P2	P62136	PPP1CA	0.825903	0.549773	-1.24907	no
PPP1CB_P2	P62140	PPP1CB	1.17689	0.409382	-1.24475	no
PPP1CB_P172	P62140	PPP1CB	0.983354	0.498993	-1.1863	no
PSMC5_P2	P62195	PSMC5	0.272807	0.829764	-0.291824	no
RPS8_P101	P62241	RPS8	0.0982917	0.939983	-0.314205	no
RPS8_P128	P62241	RPS8	0.0430382	0.972574	0.0653551	no
RPS8_P63	P62241	RPS8	0.107881	0.931924	0.250039	no
RPS8_P126	P62241	RPS8	0.417993	0.752928	0.904595	no
YWHAE_P1	P62258	YWHAE	0.120262	0.930002	0.0755466	no
YWHAE_P233	P62258	YWHAE	0.810608	0.556468	-0.811041	no
RPS14_P129	P62263	RPS14	0.693992	0.604275	-0.674148	no
RPS14_P73	P62263	RPS14	0.384764	0.766243	-0.738028	no
RPS14_P64	P62263	RPS14	0.597082	0.64414	-0.938825	no
RPS14_P127	P62263	RPS14	0.082522	0.948998	0.087837	no
RPS18_P55	P62269	RPS18	0.610363	0.640961	-0.993304	no
RPS29_P2	P62273	RPS29	0.0814423	0.948755	-0.229063	no
RPS11_P2	P62280	RPS11	0.448573	0.732516	-0.339702	no
LSM3_P2	P62310	LSM3	0.815833	0.555064	-0.583925	no
SNRPD2_P2	P62316	SNRPD2	0.589825	0.648892	-0.425113	no
SNRPD2_P1	P62316	SNRPD2	0.0385376	0.976	0.179788	no
TMSB4X_P21	P62328	TMSB4X	0.454155	0.732158	-1.18211	no
TMSB4X_P2	P62328	TMSB4X	0.65122	0.625941	-1.98684	no
TMSB4X_P2	P62328	TMSB4X	0.484186	0.716435	-0.937222	no
TMSB4X_P3	P62328	TMSB4X	0.468083	0.727216	-1.06362	no
SELENOT_P20	P62341	SELENOT	0.405973	0.755292	0.252664	no
ETF1_P2	P62495	ETF1	1.1197	0.43308	-0.360437	no
CNBP_P2	P62633	CNBP	0.0226887	0.984558	0.0692131	no
PPP2CB;PPP2CA_P225;225	P62714;P67775	PPP2CB;PPP2CA	0.0605052	0.96026	-0.081375	no
RPS6_P117	P62753	RPS6	0.453627	0.731336	-0.64853	no
RPS6_P1	P62753	RPS6	0.563624	0.660153	-1.24057	no
RPS6_P37	P62753	RPS6	0.210881	0.867887	-0.3302	no
HIST1H4A_P25	P62805	HIST1H4A	0.297481	0.81698	-0.30059	no
HIST1H4A_P27	P62805	HIST1H4A	0.02672	0.983186	0.0316892	no
HIST1H4A_P97	P62805	HIST1H4A	0.212585	0.867209	-0.244008	no
HIST1H4A_P25	P62805	HIST1H4A	0.120021	0.929282	-0.103423	no
HIST1H4A_P26	P62805	HIST1H4A	0.363236	0.780358	-0.642719	no
HIST1H4A_P24	P62805	HIST1H4A	0.100596	0.937868	-0.373644	no
HIST1H4A_P23	P62805	HIST1H4A	0.1731	0.896536	-0.308907	no
HIST1H4A_P69	P62805	HIST1H4A	0.289022	0.821706	-0.842073	no
HIST1H4A_P5	P62805	HIST1H4A	0.194744	0.880294	-0.621285	no
HIST1H4A_P2	P62805	HIST1H4A	0.512858	0.698471	-1.37896	no
HIST1H4A_P71	P62805	HIST1H4A	0.0377295	0.977072	-0.153104	no
HIST1H4A_P48	P62805	HIST1H4A	0.109131	0.932927	-0.592378	no
HIST1H4A_P72	P62805	HIST1H4A	0.0348735	0.977354	-0.15707	no
HIST1H4A_P83	P62805	HIST1H4A	0.169782	0.898404	-0.406416	no
HIST1H4A_P28	P62805	HIST1H4A	0.14185	0.91853	-0.535022	no
HIST1H4A_P28	P62805	HIST1H4A	1.34433	0.343782	-2.32588	no
HIST1H4A_P84	P62805	HIST1H4A	0.927193	0.509211	-1.1692	no
HIST1H2BC;HIST2H2BE_P94;94	P62807;Q16778	HIST1H2BC;HIST2H2BE	0.196627	0.879532	0.251525	no
HIST1H2BC;HIST2H2BE_P81;81	P62807;Q16778	HIST1H2BC;HIST2H2BE	0.11947	0.92967	-0.649566	no
HIST1H2BC;HIST2H2BE_P18;18	P62807;Q16778	HIST1H2BC;HIST2H2BE	0.411805	0.754459	-1.64885	no
HIST1H2BC;HIST2H2BE_P112;112	P62807;Q16778	HIST1H2BC;HIST2H2BE	0.267572	0.830101	-0.620484	no
HIST1H2BC;HIST2H2BE_P51;51	P62807;Q16778	HIST1H2BC;HIST2H2BE	0.270544	0.827637	0.530988	no
HIST1H2BC;HIST2H2BE_P113;113	P62807;Q16778	HIST1H2BC;HIST2H2BE	0.270875	0.8284	-0.82976	no
HIST1H2BC;HIST2H2BE_P20;20	P62807;Q16778	HIST1H2BC;HIST2H2BE	0.852701	0.532627	0.73041	no
RAN_P48	P62826	RAN	0.0520479	0.965603	-0.1774	no
RPS15_P2	P62841	RPS15	2.01159	0.150571	-1.39207	no
RPS24_P1	P62847	RPS24	0.801924	0.562731	-0.657086	no
RPS24_P1	P62847	RPS24	0.968634	0.501275	-2.04419	no
FAU_P1	P62861	FAU	0.000351106	1	-0.00145902	no
GNB1_P29	P62873	GNB1	0.0171088	0.987377	-0.0209822	no
GNB1_P31	P62873	GNB1	0.15919	0.905594	-0.230276	no
RBX1_P2	P62877	RBX1	0.119329	0.928793	0.164304	no
RBX1_P5	P62877	RBX1	1.03102	0.479051	-0.636991	no
RPL30_P2	P62888	RPL30	0.175312	0.893654	0.529592	no
RPL39_P2	P62891	RPL39	0.285439	0.824568	-0.892851	no
RPL39_P2	P62891	RPL39	0.0579441	0.960884	-0.0971672	no
RPL31_P15	P62899	RPL31	0.236675	0.849038	-0.44649	no
RPL31_P4	P62899	RPL31	0.105773	0.932119	-0.170482	no
RPL10A_P2	P62906	RPL10A	0.156626	0.907645	-0.458276	no
RPL32_P2	P62910	RPL32	0.475938	0.719918	0.898695	no
RPL11_P2	P62913	RPL11	1.74525	0.210389	-0.515448	no
RPL11_P2	P62913	RPL11	0.772059	0.568522	0.442257	no
PPIA_P63	P62937	PPIA	0.975897	0.499381	-1.87478	no
PPIA_P26	P62937	PPIA	1.59805	0.252016	-1.82341	no
PPIA_P8	P62937	PPIA	0.0649668	0.957942	-0.211418	no
PPIA_P9	P62937	PPIA	0.371075	0.774758	-0.456607	no
PPIA_P2	P62937	PPIA	0.21188	0.867327	-0.359813	no
PPIA_P130	P62937	PPIA	1.33687	0.345875	-1.26362	no
FKBP1A_P2	P62942	FKBP1A	0.981811	0.497264	1.08971	no
FKBP1A_P2	P62942	FKBP1A	1.03371	0.477626	-1.25118	no
FKBP1A_P29	P62942	FKBP1A	0.443264	0.737367	0.647678	no
TRA2B_P2	P62995	TRA2B	0.664057	0.616889	-1.08829	no
TRA2B_P148	P62995	TRA2B	0.0668444	0.956014	-0.245547	no
VAMP2_P2	P63027	VAMP2	1.33026	0.348924	0.369636	no
GNAS_P2	P63092	GNAS	0.0105697	0.994524	-0.0256857	no
YWHAZ_P1	P63104	YWHAZ	0.331099	0.796358	0.245064	no
YWHAZ_P230	P63104	YWHAZ	0.18087	0.889268	-0.44245	no
YWHAZ_P30	P63104	YWHAZ	0.232115	0.853838	-0.350133	no
YWHAZ_P28	P63104	YWHAZ	0.0610054	0.959969	-0.13445	no
YWHAZ_P26	P63104	YWHAZ	0.604756	0.641076	-0.623296	no
YWHAZ_P63	P63104	YWHAZ	1.44061	0.31628	-1.31408	no
YWHAZ_P47	P63104	YWHAZ	1.21056	0.394492	1.1345	no
RPS21_P1	P63220	RPS21	1.04198	0.476415	-0.9895	no
EIF5A;EIF5AL1_P2;2	P63241;Q6IS14	EIF5A;EIF5AL1	0.358889	0.785372	-0.233742	no
EIF5A;EIF5AL1_P77;77	P63241;Q6IS14	EIF5A;EIF5AL1	0.151555	0.911196	-0.258556	no
EIF5A;EIF5AL1_P7;7	P63241;Q6IS14	EIF5A;EIF5AL1	0.226365	0.856819	-0.206626	no
EIF5A;EIF5AL1_P12;12	P63241;Q6IS14	EIF5A;EIF5AL1	0.0150683	0.988409	-0.0290871	no
RACK1_P2	P63244	RACK1	1.72431	0.215441	-0.502739	no
RACK1_P48	P63244	RACK1	0.337542	0.796803	0.437658	no
ACTG1_P2	P63261	ACTG1	0.0363493	0.977693	-0.161843	no
ACTG1_P2	P63261	ACTG1	0.0943312	0.941221	-0.281879	no
SUPT4H1_P2	P63272	SUPT4H1	0.000576008	1	-0.000465499	no
UBE2I_P2	P63279	UBE2I	0.578928	0.653927	0.282428	no
TMSB10_P2	P63313	TMSB10	0.202127	0.871397	-0.358978	no
YBX1_P257	P67809	YBX1	0.71883	0.597149	-1.75864	no
YBX1_P171	P67809	YBX1	1.52257	0.282551	-1.42537	no
YBX1_P163	P67809	YBX1	0.338316	0.797326	-0.602393	no
YBX1_P112	P67809	YBX1	1.53297	0.278945	-1.32369	no
YBX1_P219	P67809	YBX1	0.639213	0.631911	-0.913645	no
YBX1_P209	P67809	YBX1	0.037376	0.976832	-0.0612363	no
TPM4_P2	P67936	TPM4	0.931812	0.507547	-0.591908	no
UBE2L3_P122	P68036	UBE2L3	0.0804677	0.948904	0.0944165	no
EEF1A1;EEF1A1P5_P413;413	P68104;Q5VTE0	EEF1A1;EEF1A1P5	0.470972	0.724459	-1.43037	no
ACTA1_P300	P68133	ACTA1	0.625679	0.635342	-1.14677	no
ACTA1_P291	P68133	ACTA1	0.525337	0.691255	-0.67172	no
TUBA1B;TUBA1A_P88;88	P68363;Q71U36	TUBA1B;TUBA1A	0.0428603	0.972604	0.183944	no
TUBA1B;TUBA1A_P69;69	P68363;Q71U36	TUBA1B;TUBA1A	0.119099	0.928476	-0.496892	no
TUBA1B;TUBA1A_P68;68	P68363;Q71U36	TUBA1B;TUBA1A	0.113845	0.930946	-0.437026	no
TUBA1B;TUBA1A_P97;97	P68363;Q71U36	TUBA1B;TUBA1A	0.350689	0.792047	0.816115	no
TUBA1B;TUBA1A_P84;84	P68363;Q71U36	TUBA1B;TUBA1A	0.663654	0.616848	-1.23498	no
TUBA1B;TUBA1A_P94;94	P68363;Q71U36	TUBA1B;TUBA1A	0.616028	0.64069	-2.15882	no
TUBA1B;TUBA1A_P216;216	P68363;Q71U36	TUBA1B;TUBA1A	0.857383	0.53355	-0.815903	no
TUBA1B;TUBA1A_P251;251	P68363;Q71U36	TUBA1B;TUBA1A	0.039822	0.975641	-0.125689	no
TUBA1B;TUBA1A_P67;67	P68363;Q71U36	TUBA1B;TUBA1A	0.113708	0.930811	-0.243252	no
TUBA1B;TUBA1A_P356;356	P68363;Q71U36	TUBA1B;TUBA1A	0.244112	0.844015	-0.896505	no
TUBA1B;TUBA1A_P87;87	P68363;Q71U36	TUBA1B;TUBA1A	0.321843	0.804026	-0.249552	no
TUBA1B;TUBA1A_P353;353	P68363;Q71U36	TUBA1B;TUBA1A	0.207407	0.867412	0.212171	no
TUBA1B;TUBA1A_P54;54	P68363;Q71U36	TUBA1B;TUBA1A	0.133412	0.921289	-0.232931	no
TUBA1B;TUBA1A_P406;406	P68363;Q71U36	TUBA1B;TUBA1A	0.448788	0.732692	-0.759077	no
TUBA1B;TUBA1A_P410;410	P68363;Q71U36	TUBA1B;TUBA1A	0.273409	0.8309	-0.360495	no
TUBA1B;TUBA1A_P379;379	P68363;Q71U36	TUBA1B;TUBA1A	0.389178	0.76299	-0.568998	no
TUBA1B;TUBA1A_P327;327	P68363;Q71U36	TUBA1B;TUBA1A	1.03735	0.477128	-0.487673	no
TUBA1B;TUBA1A_P93;93	P68363;Q71U36	TUBA1B;TUBA1A	0.572583	0.654757	-1.05062	no
TUBA1B;TUBA1A_P436;436	P68363;Q71U36	TUBA1B;TUBA1A	0.925347	0.509161	-1.40964	no
TUBA1B;TUBA1A_P377;377	P68363;Q71U36	TUBA1B;TUBA1A	0.222402	0.859028	0.363477	no
TUBA4A_P69	P68366	TUBA4A	0.178802	0.8903	0.174122	no
PAFAH1B2_P2	P68402	PAFAH1B2	0.785758	0.567338	0.873021	no
PAFAH1B2_P2	P68402	PAFAH1B2	0.85508	0.532805	-1.04654	no
HIST1H3A;HIST2H3A_P19;19	P68431;Q71DI3	HIST1H3A;HIST2H3A	0.132181	0.923122	-0.50973	no
HIST1H3A;HIST2H3A_P74;74	P68431;Q71DI3	HIST1H3A;HIST2H3A	0.261976	0.832349	-0.383885	no
HIST1H3A;HIST2H3A_P42;42	P68431;Q71DI3	HIST1H3A;HIST2H3A	0.957396	0.502056	0.404245	no
HIST1H3A;HIST2H3A_P29;29	P68431;Q71DI3	HIST1H3A;HIST2H3A	1.28758	0.364255	-1.32006	no
HIST1H3A;HIST2H3A_P28;28	P68431;Q71DI3	HIST1H3A;HIST2H3A	2.06662	0.139448	-1.08187	no
HIST1H3A;HIST2H3A_P55;55	P68431;Q71DI3	HIST1H3A;HIST2H3A	0.291009	0.819827	-0.56491	no
HIST1H3A;HIST2H3A_P19;19	P68431;Q71DI3	HIST1H3A;HIST2H3A	0.0572661	0.960833	-0.269285	no
HIST1H3A;HIST2H3A_P56;56	P68431;Q71DI3	HIST1H3A;HIST2H3A	0.758191	0.58	-0.963248	no
HIST1H3A;HIST2H3A_P54;54	P68431;Q71DI3	HIST1H3A;HIST2H3A	0.0359757	0.97676	0.0845136	no
HIST1H3A;HIST2H3A_P57;57	P68431;Q71DI3	HIST1H3A;HIST2H3A	0.872342	0.53269	-1.61088	no
HIST1H3A;HIST2H3A_P118;118	P68431;Q71DI3	HIST1H3A;HIST2H3A	0.625329	0.634625	-1.48754	no
HIST1H3A;HIST2H3A_P58;58	P68431;Q71DI3	HIST1H3A;HIST2H3A	0.855035	0.53212	-0.735246	no
HIST1H3A;HIST2H3A_P118;118	P68431;Q71DI3	HIST1H3A;HIST2H3A	0.466744	0.728254	-1.64686	no
HIST1H3A;HIST2H3A_P109;109	P68431;Q71DI3	HIST1H3A;HIST2H3A	0.117689	0.928421	-0.402957	no
HIST1H3A;HIST2H3A_P30;30	P68431;Q71DI3	HIST1H3A;HIST2H3A	0.311777	0.806583	-0.794096	no
HIST1H3A;HIST2H3A_P20;20	P68431;Q71DI3	HIST1H3A;HIST2H3A	0.108955	0.932467	-0.34158	no
HIST1H3A;HIST2H3A_P121;121	P68431;Q71DI3	HIST1H3A;HIST2H3A	0.0585466	0.96069	-0.187023	no
HIST1H3A;HIST2H3A_P73;73	P68431;Q71DI3	HIST1H3A;HIST2H3A	0.263042	0.83123	-0.773924	no
HIST1H3A;HIST2H3A_P119;119	P68431;Q71DI3	HIST1H3A;HIST2H3A	0.453003	0.731378	-0.850483	no
HIST1H3A;HIST2H3A_P33;33	P68431;Q71DI3	HIST1H3A;HIST2H3A	0.0553197	0.962067	-0.215174	no
HIST1H3A;HIST2H3A_P76;76	P68431;Q71DI3	HIST1H3A;HIST2H3A	0.0299169	0.978899	-0.140928	no
HIST1H3A;HIST2H3A_P53;53	P68431;Q71DI3	HIST1H3A;HIST2H3A	0.0593785	0.96077	-0.20199	no
HIST1H3A;HIST2H3A_P106;106	P68431;Q71DI3	HIST1H3A;HIST2H3A	0.0180086	0.98719	0.0653933	no
HIST1H3A;HIST2H3A_P117;117	P68431;Q71DI3	HIST1H3A;HIST2H3A	0.402823	0.757174	-0.935019	no
HIST1H3A;HIST2H3A_P9;9	P68431;Q71DI3	HIST1H3A;HIST2H3A	1.19594	0.397693	-2.53218	no
HIST1H3A;HIST2H3A_P103;103	P68431;Q71DI3	HIST1H3A;HIST2H3A	0.0639561	0.958289	0.112563	no
HIST1H3A;HIST2H3A_P27;27	P68431;Q71DI3	HIST1H3A;HIST2H3A	0.822546	0.551123	-1.10806	no
HBB_P22	P68871	HBB	0.0871085	0.947439	-0.143429	no
HBB_P13	P68871	HBB	0.301332	0.8149	-0.305601	no
HBB_P32	P68871	HBB	1.58564	0.254015	1.15076	no
HBA1_P18	P69905	HBA1	0.258027	0.834977	0.227908	no
HBA1_P23	P69905	HBA1	0.409501	0.754335	-0.857777	no
HBA1_P2	P69905	HBA1	0.374607	0.772718	-0.857173	no
HBA1_P21	P69905	HBA1	0.268345	0.829569	-0.265195	no
HBA1_P19	P69905	HBA1	0.206765	0.868272	-0.111558	no
IGBP1_P2	P78318	IGBP1	0.889803	0.526934	-0.574178	no
PSPH_P2	P78330	PSPH	1.61105	0.250741	-0.790927	no
PSPH_P1	P78330	PSPH	1.03068	0.477659	-0.705547	no
EIF4G2_P1	P78344	EIF4G2	0.741441	0.587701	-0.475125	no
GTF2I_P2	P78347	GTF2I	1.40833	0.32342	0.906336	no
GTF2I_P846	P78347	GTF2I	0.210673	0.8674	0.256961	no
CCT2_P2	P78371	CCT2	0.562064	0.661534	-0.855073	no
CCT2_P467	P78371	CCT2	0.104957	0.933079	-0.0963622	no
SLC35A2_P2	P78381	SLC35A2	2.14369	0.125727	1.57859	no
SLC35B1_P2	P78383	SLC35B1	0.401458	0.756449	-0.386151	no
PRKDC_P2	P78527	PRKDC	1.87568	0.178022	-1.3983	no
PRKDC_P3792	P78527	PRKDC	1.2875	0.363354	-1.99667	no
PRKDC_P1433	P78527	PRKDC	1.63214	0.244492	-1.6196	no
PRKDC_P2610	P78527	PRKDC	0.367198	0.776223	-0.720553	no
PRKDC_P1435	P78527	PRKDC	0.369098	0.77631	-0.80666	no
PRKDC_P2204	P78527	PRKDC	0.0349265	0.977596	-0.127358	no
PRKDC_P806	P78527	PRKDC	0.462194	0.730852	-1.48617	no
PRKDC_P496	P78527	PRKDC	0.967363	0.501142	-1.52426	no
PRKDC_P2877	P78527	PRKDC	0.612326	0.640362	0.83934	no
PRKDC_P2107	P78527	PRKDC	0.0528429	0.964704	-0.0605811	no
MAP1A_P2580	P78559	MAP1A	2.57355	0.0708	-2.88939	no
SSBP2_P1	P81877	SSBP2	0.261975	0.831911	0.199151	no
MRPS35_P23	P82673	MRPS35	0.598777	0.642771	0.669203	no
MRPS36_P3	P82909	MRPS36	0.756501	0.579515	-1.0113	no
MRPS36_P1	P82909	MRPS36	0.497467	0.708929	-0.586916	no
MRPS36_P4	P82909	MRPS36	0.316996	0.805753	0.659973	no
RPL24_P7	P83731	RPL24	0.370951	0.774499	-1.08383	no
RPL24_P83	P83731	RPL24	0.337984	0.797461	-0.520726	no
RPL24_P1	P83731	RPL24	0.385339	0.766192	0.508147	no
ERH_P2	P84090	ERH	0.607426	0.642284	-0.276679	no
RHOG_P36	P84095	RHOG	0.131952	0.923184	0.0904215	no
RPL19_P23	P84098	RPL19	0.13632	0.919777	-0.270294	no
SRSF3_P15	P84103	SRSF3	0.418206	0.753645	-0.316581	no
H3F3A_P29	P84243	H3F3A	0.35254	0.791169	1.08779	no
FOXK1_P2	P85037	FOXK1	1.28437	0.360615	-1.04211	no
RBM3_P66	P98179	RBM3	0.582111	0.653554	-0.865875	no
RBM3_P55	P98179	RBM3	0.410178	0.7542	-0.742931	no
MPP1_P42	Q00013	MPP1	0.255493	0.835016	0.342894	no
TFAM_P43	Q00059	TFAM	1.08223	0.447546	-1.28383	no
PITPNA_P2	Q00169	PITPNA	0.30317	0.81427	-0.522246	no
SLC25A3_P179	Q00325	SLC25A3	0.940148	0.507276	-0.935984	no
SLC25A3_P176	Q00325	SLC25A3	0.0849197	0.947627	-0.151327	no
HDLBP_P2	Q00341	HDLBP	0.230526	0.85476	-0.158733	no
CDK6_P1	Q00534	CDK6	0.48968	0.714373	-0.303387	no
SORD_P2	Q00796	SORD	2.32469	0.102438	-2.24314	no
HNRNPU_P195	Q00839	HNRNPU	0.334425	0.796892	-0.948258	no
HNRNPU_P58	Q00839	HNRNPU	0.900022	0.522515	-1.18689	no
HNRNPU_P197	Q00839	HNRNPU	0.0500921	0.966233	0.281249	no
HNRNPU_P258	Q00839	HNRNPU	0.514315	0.697875	-0.766075	no
HNRNPU_P576	Q00839	HNRNPU	0.101879	0.936352	-0.211136	no
HNRNPU_P2	Q00839	HNRNPU	0.22139	0.860265	-0.496974	no
HNRNPU_P605	Q00839	HNRNPU	0.00498556	1	0.0239466	no
HNRNPU_P139	Q00839	HNRNPU	0.993337	0.500942	-0.977548	no
HNRNPU_P194	Q00839	HNRNPU	0.0255676	0.983533	0.0463926	no
HNRNPU_P750	Q00839	HNRNPU	0.481741	0.718214	-0.740627	no
HNRNPU_P59	Q00839	HNRNPU	0.890758	0.527261	0.732045	no
HNRNPU_P575	Q00839	HNRNPU	1.05236	0.468271	1.12435	no
SRSF2_P2	Q01130	SRSF2	1.15675	0.416905	-0.412684	no
SRSF2_P67	Q01130	SRSF2	0.0612251	0.960212	0.0951891	no
RUNX1_P26	Q01196	RUNX1	0.29344	0.819033	0.300389	no
RUNX1_P1	Q01196	RUNX1	0.0207078	0.984757	0.0584113	no
FABP5_P2	Q01469	FABP5	2.79076	0.0572203	-1.12044	no
CAP1_P2	Q01518	CAP1	0.495301	0.711454	-0.435732	no
CAP1_P158	Q01518	CAP1	0.185976	0.886433	-0.344735	no
CAP1_P275	Q01518	CAP1	0.0405949	0.974982	0.048472	no
SLC7A5_P28	Q01650	SLC7A5	2.62224	0.0688767	-1.81057	no
SLC7A5_P29	Q01650	SLC7A5	0.0771313	0.948565	-0.11327	no
DR1_P2	Q01658	DR1	0.90745	0.51917	-0.347451	no
OTUD4_P1	Q01804	OTUD4	0.0361183	0.977119	0.0750906	no
PFKP_P1	Q01813	PFKP	1.10297	0.443344	-1.02793	no
EWSR1_P255	Q01844	EWSR1	0.416558	0.753404	-0.375013	no
EWSR1_P259	Q01844	EWSR1	0.500498	0.706735	-0.639364	no
EWSR1_P279	Q01844	EWSR1	0.423009	0.750597	-0.652993	no
EWSR1_P472	Q01844	EWSR1	0.0160182	0.989058	-0.0392997	no
EWSR1_P257	Q01844	EWSR1	0.706055	0.600078	-0.508331	no
SP3_P287	Q02447	SP3	0.0691582	0.954298	-0.183058	no
MUC3A_P1585	Q02505	MUC3A	0.517746	0.696589	1.4191	no
RPL18A_P1	Q02543	RPL18A	0.513192	0.698498	-0.878521	no
RPL18A_P1	Q02543	RPL18A	2.51887	0.0700659	-0.98068	no
PAX5_P1	Q02548	PAX5	0.936022	0.507314	-1.19178	no
FKBP4_P2	Q02790	FKBP4	0.654507	0.622832	-0.860083	no
TOP2B_P333	Q02880	TOP2B	0.000631855	1	0.00147885	no
TOP2B_P1279	Q02880	TOP2B	0.10614	0.932905	-0.181526	no
SLC25A11_P2	Q02978	SLC25A11	1.41447	0.323705	0.890238	no
MLLT1_P1	Q03111	MLLT1	1.36595	0.335953	-1.1678	no
TMEM43_P2	Q9BTV4	TMEM43	2.93133	0.0425185	-2.05509	yes-down
KMT2A_P2719	Q03164	KMT2A	0.387278	0.764721	-0.319462	no
CENPC_P2	Q03188	CENPC	0.457532	0.733984	-1.33813	no
LMNB2_P422	Q03252	LMNB2	0.871683	0.53204	-1.1105	no
LMNB2_P419	Q03252	LMNB2	0.248305	0.840916	-0.42573	no
UBXN1_P185	Q04323	UBXN1	0.550865	0.672228	-0.923253	no
UBXN1_P62	Q04323	UBXN1	1.5524	0.271507	-1.82651	no
UBXN1_P66	Q04323	UBXN1	0.560081	0.660631	-0.743181	no
EIF4G1_P501	Q04637	EIF4G1	0.40017	0.755184	-0.650761	no
EIF4G1_P830	Q04637	EIF4G1	0.673177	0.616127	-0.603594	no
GLO1_P2	Q04760	GLO1	0.117167	0.929118	-0.270743	no
SSBP1_P18	Q04837	SSBP1	0.155659	0.908036	0.12104	no
SSBP1_P17	Q04837	SSBP1	0.367873	0.776972	-0.18708	no
REL_P2	Q04864	REL	0.346988	0.791217	-0.417081	no
YWHAH_P2	Q04917	YWHAH	0.0354068	0.977279	0.031033	no
YWHAH_P2	Q04917	YWHAH	0.0878907	0.947302	-0.293001	no
YWHAH_P29	Q04917	YWHAH	0.63122	0.633549	0.533901	no
CLC_P9	Q05315	CLC	0.270573	0.828478	0.241047	no
SRSF11_P2	Q05519	SRSF11	0.303008	0.81409	0.328971	no
EEF1A2_P302	Q05639	EEF1A2	0.636229	0.632688	2.40901	no
EEF1A2_P235	Q05639	EEF1A2	0.0346376	0.977165	0.161999	no
EEF1A2_P257	Q05639	EEF1A2	0.306722	0.811747	-0.793453	no
EEF1A2_P254	Q05639	EEF1A2	0.885235	0.528953	-1.19475	no
EEF1A2_P251	Q05639	EEF1A2	0.260237	0.833394	-0.436653	no
EEF1A2_P88	Q05639	EEF1A2	0.227369	0.856205	-0.337598	no
FPGS_P384	Q05932	FPGS	0.0821958	0.948599	-0.155606	no
FPGS_P43	Q05932	FPGS	1.13483	0.425763	-0.892361	no
EXOSC9_P1	Q06265	EXOSC9	0.838832	0.543086	-0.777465	no
MEF2C_P158	Q06413	MEF2C	0.440511	0.738435	-0.863548	no
RING1_P2	Q06587	RING1	0.450651	0.73161	-0.731291	no
FMR1_P1	Q06787	FMR1	0.0339789	0.977148	-0.0421305	no
RPL18_P79	Q07020	RPL18	0.0608197	0.95995	-0.157597	no
C1QBP_P187	Q07021	C1QBP	0.0587417	0.960658	0.123084	no
KHDRBS1_P18	Q07666	KHDRBS1	0.571861	0.654663	-1.10075	no
KHDRBS1_P21	Q07666	KHDRBS1	0.791423	0.565481	0.387675	no
BAX_P1	Q07812	BAX	0.011819	0.993112	-0.0157999	no
SRSF1_P2	Q07955	SRSF1	0.629605	0.634139	0.430107	no
SRSF1_P154	Q07955	SRSF1	1.83385	0.18885	-2.0432	no
SRSF1_P66	Q07955	SRSF1	0.122906	0.927297	-0.249313	no
SRSF1_P163	Q07955	SRSF1	0.565076	0.658609	-0.778229	no
SRSF1_P59	Q07955	SRSF1	0.470132	0.724186	-1.09677	no
SRSF1_P145	Q07955	SRSF1	0.0861769	0.947238	0.0892801	no
SRSF1_P164	Q07955	SRSF1	0.064303	0.957931	-0.162232	no
PPP3CA_P2	Q08209	PPP3CA	1.24322	0.383078	-1.04472	no
DHX9_P129	Q08211	DHX9	0.539254	0.681558	-1.2034	no
DHX9_P1120	Q08211	DHX9	0.47703	0.719685	-1.38416	no
DHX9_P439	Q08211	DHX9	0.415104	0.753831	-1.20815	no
DHX9_P121	Q08211	DHX9	0.517765	0.697122	-1.31399	no
DHX9_P1115	Q08211	DHX9	0.278094	0.828676	-0.495942	no
DHX9_P39	Q08211	DHX9	0.103207	0.935117	-0.216062	no
CRYZ_P2	Q08257	CRYZ	0.930649	0.507373	-0.89793	no
GOLGA3_P1	Q08378	GOLGA3	1.34745	0.343249	0.533293	no
LGALS3BP_P19	Q08380	LGALS3BP	1.94743	0.161704	-2.81329	no
PPID_P2	Q08752	PPID	0.263387	0.831874	-0.235832	no
SSRP1_P2	Q08945	SSRP1	0.417006	0.75361	-0.720244	no
RBBP4_P2	Q09028	RBBP4	0.931985	0.50817	0.451721	no
RBBP4_P3	Q09028	RBBP4	0.000277621	0.999705	0.000152815	no
RBBP4_P326	Q09028	RBBP4	1.09279	0.444089	-1.70389	no
EP300_P2	Q09472	EP300	0.708873	0.600009	0.60705	no
AHNAK_P1	Q09666	AHNAK	0.780367	0.56601	-1.24112	no
AHNAK_P110	Q09666	AHNAK	1.11045	0.439992	-1.15714	no
LAMTOR4_P2	Q0VGL1	LAMTOR4	2.28749	0.107706	-0.990193	no
FUT7_P1	Q11130	FUT7	2.64595	0.0696716	-2.16824	no
NUP160_P36	Q12769	NUP160	0.0983876	0.940183	-0.205905	no
FOXO1_P2	Q12778	FOXO1	1.74833	0.210991	1.1585	no
FOXO1_P2	Q12778	FOXO1	1.59013	0.253649	1.10314	no
TBL3_P2	Q12788	TBL3	1.15677	0.417822	-0.717974	no
SF3A3_P1	Q12874	SF3A3	0.0799358	0.949636	0.057497	no
AIMP1_P2	Q12904	AIMP1	0.572997	0.654625	-0.329398	no
ILF3_P312	Q12906	ILF3	0.570461	0.655181	-0.711431	no
LMAN2_P45	Q12907	LMAN2	0.317113	0.805972	-0.310682	no
CCT3_P1	P49368	CCT3	3.89119	0.0113684	-2.05383	yes-down
LRMP_P63	Q12912	LRMP	1.36677	0.337262	-2.074	no
PTP4A2_P1	Q12974	PTP4A2	1.97639	0.155024	-1.37565	no
ECH1_P33	Q13011	ECH1	0.0826581	0.949085	-0.305296	no
ECH1_P34	Q13011	ECH1	0.181337	0.889989	0.99708	no
ECH1_P199	Q13011	ECH1	0.0726288	0.949687	0.112978	no
STRN3_P1	Q13033	STRN3	0.308342	0.810138	-0.888367	no
FLII_P1	Q13045	FLII	0.666145	0.617433	-0.810664	no
TRIM32_P2	Q13049	TRIM32	0.394667	0.760449	-0.457868	no
ACACA_P1	Q13085	ACACA	0.508068	0.699703	-0.560379	no
IK_P320	Q13123	IK	0.102033	0.936404	-0.0940332	no
PRKAA1_P11	Q13131	PRKAA1	0.140344	0.919174	0.253281	no
EIF2B5_P2	Q13144	EIF2B5	0.240207	0.846116	0.232706	no
HNRNPA0_P173	Q13151	HNRNPA0	0.0446945	0.97032	-0.0865407	no
HNRNPA0_P177	Q13151	HNRNPA0	0.0978782	0.940478	-0.349053	no
HNRNPA0_P171	Q13151	HNRNPA0	0.32685	0.800385	-0.758817	no
HNRNPA0_P56	Q13151	HNRNPA0	0.203551	0.870231	-0.428069	no
PAK1_P2	Q13153	PAK1	0.110839	0.931746	0.272388	no
AIMP2_P3	Q13155	AIMP2	1.21604	0.393166	-0.939861	no
MAP2K5_P12	Q13163	MAP2K5	0.887145	0.527982	0.55471	no
PAK2_P2	Q13177	PAK2	1.46396	0.304503	0.748999	no
SRSF9_P140	Q13242	SRSF9	0.434575	0.74301	-0.602869	no
SRSF6_P32	Q13247	SRSF6	0.0658371	0.956769	0.115221	no
TRIM28_P3	Q13263	TRIM28	1.33115	0.349266	0.549177	no
TRIM28_P2	Q13263	TRIM28	0.832768	0.542909	0.640462	no
TRIM28_P5	Q13263	TRIM28	0.0681715	0.955208	-0.277001	no
TRIM28_P569	Q13263	TRIM28	0.935399	0.505605	-1.24564	no
TRIM28_P507	Q13263	TRIM28	0.335929	0.797918	0.739889	no
TRIM28_P312	Q13263	TRIM28	0.337844	0.797203	0.439984	no
TRIM28_P689	Q13263	TRIM28	0.604396	0.640526	0.508128	no
TRIM28_P410	Q13263	TRIM28	0.338448	0.797548	-0.528865	no
TRIM28_P686	Q13263	TRIM28	0.835114	0.544128	-0.639135	no
TRIM28_P459	Q13263	TRIM28	1.01907	0.484059	-1.1418	no
KYAT1_P2	Q16773	KYAT1	3.04827	0.0356667	-2.01956	yes-down
G3BP1_P2	Q13283	G3BP1	2.12119	0.128058	-1.23231	no
G3BP1_P2	Q13283	G3BP1	0.609425	0.641615	-0.948686	no
KCNAB2_P1	Q13303	KCNAB2	0.179294	0.890102	-0.785903	no
KCNAB2_P1	Q13303	KCNAB2	1.6752	0.227291	-2.32197	no
PTK7_P31	Q13308	PTK7	0.0854169	0.947303	0.149306	no
EIF3I_P1	Q13347	EIF3I	1.575	0.258977	-0.786131	no
UBE2V1_P2	Q13404	UBE2V1	0.417898	0.752563	0.357937	no
UBE2V1_P3	Q13404	UBE2V1	1.19096	0.4005	-2.52717	no
UBE2V1_P72	Q13404	UBE2V1	0.458448	0.734089	-0.332403	no
MRPL49_P27	Q13405	MRPL49	0.148162	0.914491	0.0728017	no
MRPL49_P26	Q13405	MRPL49	0.690408	0.604866	-0.438983	no
DYNC1I2_P2	Q13409	DYNC1I2	0.790529	0.565274	-0.288398	no
ILK_P1	Q13418	ILK	1.3823	0.334361	-1.01233	no
PTMA_P77	P06454	PTMA	3.21966	0.0313333	-1.9787	yes-down
FKBP5_P2	Q13451	FKBP5	2.81018	0.0551724	-3.69908	no
FKBP5_P1	Q13451	FKBP5	1.22276	0.389447	-1.3583	no
MYO9B_P2	Q13459	MYO9B	1.60758	0.249843	-0.817677	no
MTM1_P2	Q13496	MTM1	0.0773185	0.95009	-0.157334	no
PRPF4B_P2	Q13523	PRPF4B	1.11449	0.436546	0.386103	no
PDCD11_P2	Q14690	PDCD11	3.51277	0.0210769	-1.90196	yes-down
EIF4EBP2_P2	Q13542	EIF4EBP2	0.745659	0.585241	-0.618132	no
DCTN2_P2	Q13561	DCTN2	0.233646	0.853495	-0.231634	no
SNW1_P12	Q13573	SNW1	0.371294	0.774911	0.927441	no
TRA2A_P2	Q13595	TRA2A	0.0030195	1	0.00578507	no
SNX1_P2	Q13596	SNX1	0.586445	0.65065	-0.583616	no
KRR1_P2	Q13601	KRR1	0.495071	0.710756	-2.1638	no
MTMR1_P1	Q13613	MTMR1	0.439541	0.738538	-0.704714	no
CUL3_P2	Q13618	CUL3	1.97832	0.155264	-0.869653	no
RAB32_P2	Q13637	RAB32	0.143527	0.918674	0.15454	no
RAB32_P2	Q13637	RAB32	0.260464	0.833429	0.356558	no
FHL1_P2	Q13642	FHL1	0.189151	0.883943	-0.291581	no
MOGS_P441	Q13724	MOGS	0.192503	0.880855	0.603467	no
SPTAN1_P1	Q13813	SPTAN1	0.18159	0.889942	-0.472174	no
SPTAN1_P1372	Q13813	SPTAN1	0.156653	0.908415	-0.463979	no
DDX39B_P2	Q13838	DDX39B	0.413568	0.753444	-0.893537	no
DDX39B_P37	Q13838	DDX39B	0.560388	0.661233	-0.470152	no
SNTB1_P2	Q13884	SNTB1	2.45743	0.077875	-2.76039	no
IL16_P889	Q14005	IL16	0.901642	0.521007	-1.43943	no
IL16_P850	Q14005	IL16	0.0807089	0.948765	0.162365	no
COTL1_P2	Q14019	COTL1	0.181262	0.889732	-0.432545	no
HNRNPD_P37	Q14103	HNRNPD	0.381422	0.76927	-0.661164	no
HNRNPD_P184	Q14103	HNRNPD	0.153586	0.909417	-0.226333	no
HNRNPD_P330	Q14103	HNRNPD	0.407417	0.754855	1.15246	no
HNRNPD_P187	Q14103	HNRNPD	0.328536	0.798298	-0.340563	no
43714_P2	Q14141	SEP6	0.208311	0.867809	0.228169	no
KEAP1_P32	Q14145	SEP2	0.881702	0.530628	1.12459	no
SAFB2_P2	Q14151	SEP7	0.00399072	0.999397	-0.00348839	no
SAFB2_P226	Q14151	SEP7	0.529162	0.688595	-1.4493	no
ARHGEF7_P180	Q14155	SEP1	0.20608	0.86925	0.153682	no
UBAP2L_P587	Q14157	SEP11	2.61318	0.0686933	-1.54633	no
UBAP2L_P266	Q14157	SEP9	1.15573	0.416132	-0.749271	no
UBAP2L_P1	Q14157		0.230231	0.854486	-0.320808	no
TMEM258_P1	P61165	TMEM258	3.22149	0.032	-1.86907	yes-down
DYNC1H1_P2	Q14204	DYNC1H1	0.249867	0.839624	-0.447367	no
EIF4A2_P2	Q14240	EIF4A2	0.521581	0.693592	-0.363274	no
EIF4A2_P343	Q14240	EIF4A2	0.0978224	0.940226	-0.238627	no
EIF4A2_P148	Q14240	EIF4A2	0.414871	0.753698	-0.304771	no
RCN2_P23	Q14257	RCN2	0.486991	0.715123	0.392142	no
RCN2_P22	Q14257	RCN2	0.444717	0.736511	0.40885	no
RCN2_P26	Q14257	RCN2	0.0838711	0.948846	-0.0793669	no
FKBP8_P199	Q14318	FKBP8	0.344007	0.791623	-0.476624	no
FAM50A_P2	Q14320	FAM50A	1.74335	0.210341	1.42743	no
GAMT_P2	Q14353	GAMT	0.581364	0.652347	0.965522	no
CAPRIN1_P575	Q14444	CAPRIN1	0.867791	0.533963	-1.37577	no
CAPRIN1_P588	Q14444	CAPRIN1	0.10445	0.933732	-0.214158	no
RBM39_P332	Q14498	RBM39	0.0455455	0.969153	-0.0491728	no
MRPS28_P29	Q9Y2Q9	MRPS28	4.05755	0.00986667	-1.84011	yes-down
MCM6_P1	Q14566	MCM6	0.73437	0.589864	-0.401766	no
MCM6_P541	Q14566	MCM6	0.615275	0.640551	-1.32628	no
MCM6_P420	Q14566	MCM6	0.356726	0.78712	-0.53956	no
MCM6_P423	Q14566	MCM6	0.548788	0.672739	-0.505498	no
MCM6_P270	Q14566	MCM6	0.0317985	0.978354	0.0541006	no
MCM6_P5	Q14566	MCM6	0.711231	0.598677	0.45188	no
LAGE3_P1	Q14657	LAGE3	0.0310019	0.97911	-0.0357174	no
TRIP12_P2	Q14669	TRIP12	0.879152	0.53152	-0.71732	no
RRP1B_P2	Q14684	RRP1B	1.47445	0.299384	-1.25753	no
RRP1B_P4	Q14684	RRP1B	0.0766039	0.947393	0.264691	no
DIAPH1_P1	O60610	DIAPH1	3.44862	0.0232857	-1.78691	yes-down
MESD_P33	Q14696	MESD	0.883537	0.529673	-1.17762	no
GANAB_P796	Q14697	GANAB	0.280951	0.826923	-0.492727	no
GANAB_P580	Q14697	GANAB	0.106318	0.932892	0.228224	no
LBR_P194	Q14739	LBR	0.746835	0.584993	-0.812495	no
LBR_P97	Q14739	LBR	0.0424359	0.972788	0.0901898	no
PTPRCAP_P125	Q14761	PTPRCAP	1.3952	0.329919	-1.60481	no
MVP_P2	Q14764	MVP	0.180614	0.88894	-0.367114	no
MVP_P636	Q14764	MVP	0.800968	0.561904	-0.630043	no
KIF22_P15	Q14807	KIF22	0.508552	0.700555	0.689991	no
CHD4_P246	Q14839	CHD4	0.262967	0.830902	-0.628404	no
LASP1_P1	Q14847	LASP1	0.494461	0.710702	-0.369582	no
LASP1_P184	Q14847	LASP1	0.715887	0.597207	-1.15447	no
LASP1_P177	Q14847	LASP1	1.01306	0.487354	-1.48297	no
LASP1_P173	Q14847	LASP1	0.331817	0.796402	-0.539616	no
LASP1_P158	Q14847	LASP1	0.15436	0.908686	-0.29333	no
LASP1_P182	Q14847	LASP1	0.478455	0.721052	0.366236	no
ZNF638_P120	Q14966	ZNF638	0.593511	0.646123	-1.52811	no
NUMA1_P1974	Q14980	NUMA1	0.0388605	0.975669	-0.142231	no
NUMA1_P1368	Q14980	NUMA1	0.107749	0.931024	-0.361354	no
ARHGAP19_P2	Q14CB8	ARHGAP19	0.277306	0.82695	0.394925	no
NCAPH_P2	Q15003	NCAPH	0.344191	0.79176	-0.511046	no
PCLAF_P27	Q15004	PCLAF	0.86003	0.534061	-1.42306	no
SPCS2_P2	Q15005	SPCS2	0.725698	0.593942	0.473029	no
WTAP_P2	Q15007	WTAP	0.576887	0.656631	-0.444791	no
43710_P2	Q15019	SEP2	0.103438	0.935048	0.099027	no
SART3_P2	Q15020	SART3	0.786	0.567782	0.440247	no
SNX17_P1	Q15036	SNX17	2.69932	0.0637538	-1.87316	no
KARS_P2	Q15046	KARS	0.365538	0.778187	-1.39053	no
EIF4H_P2	Q15056	EIF4H	2.07289	0.139329	-0.600636	no
EIF4H_P96	Q15056	EIF4H	0.313205	0.807551	-0.354329	no
BRD3_P2	Q15059	BRD3	0.582301	0.654415	0.60026	no
NCF4_P2	Q15080	NCF4	0.121597	0.928036	0.156136	no
PDIA6_P20	Q15084	PDIA6	0.0148625	0.988511	-0.0120297	no
PDIA6_P8	Q15084	PDIA6	0.0434084	0.972505	-0.175986	no
PDIA6_P223	Q15084	PDIA6	0.090946	0.945728	-0.349493	no
PDIA6_P21	Q15084	PDIA6	1.21018	0.393971	-1.44849	no
PDIA6_P22	Q15084	PDIA6	0.836871	0.544113	-0.939186	no
PDIA6_P221	Q15084	PDIA6	0.0255147	0.982932	0.0398173	no
PAFAH1B3_P2	Q15102	PAFAH1B3	0.5747	0.654785	0.655333	no
PDK1_P29	Q15118	PDK1	0.455332	0.73436	-0.559463	no
CAMLG_P1	P49069	CAMLG	3.06262	0.0349787	-1.77956	yes-down
EBP_P2	Q15125	EBP	0.0973106	0.940199	-0.237722	no
PPA1_P2	Q15181	PPA1	0.588973	0.649643	-0.777545	no
PPA1_P162	Q15181	PPA1	0.211348	0.86745	-0.292982	no
PTGES3_P1	Q15185	PTGES3	0.646303	0.629531	-0.86626	no
PTGES3_P1	Q15185	PTGES3	0.050103	0.966568	0.126921	no
STK38_P2	Q15208	STK38	0.309963	0.808055	-0.366271	no
NONO_P1	Q15233	NONO	1.14583	0.421747	-0.853928	no
NONO_P445	Q15233	NONO	0.927344	0.509831	-2.07829	no
NONO_P457	Q15233	NONO	0.846189	0.535202	-0.528245	no
NONO_P8	Q15233	NONO	0.348408	0.791908	-0.673621	no
RABEP1_P2	Q15276	RABEP1	0.962244	0.501282	0.547285	no
RASA2_P2	Q15283	RASA2	0.755732	0.579122	0.986355	no
PCBP1_P1	Q15365	PCBP1	0.215711	0.864882	-0.35645	no
PCBP1_P229	Q15365	PCBP1	0.449907	0.731371	-1.32635	no
PCBP1_P189	Q15365	PCBP1	0.0267429	0.983494	0.0795799	no
PCBP1_P124	Q15365	PCBP1	0.212133	0.867685	-0.440754	no
CNN3_P209	Q15417	CNN3	0.273492	0.831183	0.567308	no
SAFB_P2	Q15424	SAFB	0.373903	0.773622	0.258985	no
SAFB_P2	Q15424	SAFB	0.630382	0.633485	-0.423768	no
SF3B4_P2	Q15427	SF3B4	0.248281	0.84053	0.161134	no
SF3A2_P1	Q15428	SF3A2	0.116616	0.929137	-0.0645713	no
SEC23A_P2	Q15436	SEC23A	0.482236	0.717922	-0.506193	no
SEC23B_P2	Q15437	SEC23B	1.03082	0.478368	-0.739802	no
CYTH1_P1	Q15438	CYTH1	0.392905	0.761009	-1.10087	no
RGN_P123	Q15493	RGN	0.567537	0.656863	0.3743	no
SS18_P2	Q15532	SS18	0.246213	0.843804	-0.253506	no
TERF2_P6	Q15554	TERF2	0.335448	0.797378	-0.366283	no
TERF2_P2	Q15554	TERF2	0.140942	0.919646	-0.125015	no
TERF2_P2	Q15554	TERF2	0.393396	0.761641	0.431316	no
SF1_P2	Q15637	SF1	0.688663	0.606205	-0.410465	no
JMJD1C_P289	Q15652	JMJD1C	0.558845	0.661333	-0.640341	no
PTPN14_P828	Q15678	PTPN14	0.182635	0.890189	0.737852	no
MAPRE1_P2	Q15691	MAPRE1	0.85538	0.533141	0.480586	no
MAPRE1_P171	Q15691	MAPRE1	0.293486	0.819405	-0.336908	no
MAPRE1_P7	Q15691	MAPRE1	0.391832	0.761849	-0.572291	no
ELAVL1_P2	Q15717	ELAVL1	0.292205	0.819483	0.252247	no
ELAVL1_P2	Q15717	ELAVL1	0.263228	0.831744	-0.20407	no
NSDHL_P1	Q15738	NSDHL	2.01824	0.150158	-2.05978	no
TOMM34_P2	Q15785	TOMM34	2.20031	0.12531	-1.85425	no
SMAD2_P2	Q15796	SMAD2	2.11328	0.129768	-1.32176	no
TBCE_P2	Q15813	TBCE	2.37916	0.094303	-1.64205	no
TBCC_P1	Q15814	TBCC	1.64453	0.240116	-0.934769	no
UBE2V2_P2	Q15819	UBE2V2	0.0574343	0.961213	0.0460185	no
MRPS2_P42	Q9Y399	MRPS2	3.13751	0.0333333	-1.75899	yes-down
43715_P22	Q16181	SEP7	0.0347025	0.977362	-0.0353917	no
43715_P21	Q16181	SEP7	0.427025	0.74802	-0.383311	no
ADRM1_P2	Q16186	ADRM1	1.12843	0.427651	-0.965789	no
E2F4_P2	Q16254	E2F4	0.859998	0.533359	-1.21477	no
PKN1_P2	Q16512	PKN1	0.372416	0.773903	-0.394252	no
PPP2R5E_P2	Q16537	PPP2R5E	0.774321	0.566086	1.19279	no
MAPK14_P2	Q16539	MAPK14	0.561551	0.660531	-0.479198	no
DPYSL2_P2	Q16555	DPYSL2	0.626751	0.634832	0.711048	no
DPYSL2_P518	Q16555	DPYSL2	0.36733	0.776438	-0.743614	no
DPYSL2_P2	Q16555	DPYSL2	0.281848	0.827096	1.91155	no
DPYSL2_P518	Q16555	DPYSL2	0.777888	0.565925	1.66681	no
RBBP7_P2	Q16576	RBBP7	0.612911	0.641238	-0.37692	no
RBBP7_P72	Q16576	RBBP7	0.00592202	0.999058	0.0182966	no
FXN_P81	Q16595	FXN	0.351471	0.791109	-0.556042	no
ECM1_P20	Q16610	ECM1	0.291272	0.819805	0.517206	no
BAK1_P2	Q16611	BAK1	0.935412	0.506392	-0.522536	no
MEA1_P15	Q16626	MEA1	0.65285	0.624714	-0.790483	no
SMN1_P2	Q16637	SMN1	1.14487	0.421839	1.00213	no
SMN1_P4	Q16637	SMN1	0.312839	0.806876	-0.368658	no
EIF4EBP1_P2	Q13541	EIF4EBP1	3.38545	0.0244	-1.72037	yes-down
DBN1_P398	Q16643	DBN1	0.0792298	0.949286	-0.259249	no
PIK3AP1_P564	Q6ZUJ8	PIK3AP1	2.9433	0.043451	-1.60887	yes-down
UBE2S_P1	Q16763	UBE2S	1.35385	0.341684	-1.87339	no
C4orf3_P1	Q8WVX3	C4orf3	3.51444	0.0216	-1.57101	yes-down
HIST2H2AC;HIST1H2AH;HIST1H2AJ_P37;37;37	Q16777;Q96KK5;Q99878	HIST2H2AC;HIST1H2AH;HIST1H2AJ	0.343568	0.791922	-1.27998	no
HADH_P146	Q16836	HADH	0.739987	0.587601	-1.63194	no
HADH_P149	Q16836	HADH	0.332651	0.7963	-0.476939	no
UGP2_P13	Q16851	UGP2	0.0507358	0.96744	-0.040266	no
INF2_P2	Q27J81	INF2	1.95111	0.161048	-1.19639	no
WASHC4_P2	Q2M389	WASHC4	1.03278	0.477796	-0.95468	no
SMU1_P2	Q2TAY7	SMU1	0.138682	0.91818	-0.105318	no
[truncated: 833 more rows]

## Sheet: T-test Phosphosite
				Patient	PDX	PDX	PDX	Patient	Patient	PDX	Patient	PDX	PDX	PDX	PDX	PDX	Patient	PDX	PDX	Patient	PDX	Patient	Patient	PDX
Protein_accession	Gene_names	ModifiedSequence	PTM_collapse_key	B-03-Dx	B-07-R3-PDXa	B-06-R3-PDXb	B-02-Dx-PDXa	B-08-R2	B-02-Dx	B-07-R3-PDXb	B-06-R2	B-01-Dx-PDX	B-03-Dx-PDXb	B-06-R3-PDXa	B-02-Dx-PDXb	B-04-Dx-PDX	B-01-Dx	B-06-R2-PDXb	B-08-R2-PDX	B-04-Dx	B-03-Dx-PDXa	B-06-R3	B-07-R3	B-06-R2-PDXa
P52948	NUP98	_DSENLAS[Phospho (STY)]PSEYPENGER_	NUP98_S623_M1	-0.842424	0.831438	0.0120869	-1.80296	0.752541	-1.60302	0.681649	-0.102236	-0.424813	-0.589519	0.565348	-0.849586	-0.812815	-2.24854	0.422187	0.347983	-1.03193	-2.5295	0.336425	-0.0120869	0.0893345
Q8IZP0	ABI1	_LGS[Phospho (STY)]QHSPGR_	ABI1_S222_M1	0.237807	-1.74207	-2.127	-1.58909	-2.23051	2.96511	-1.51756	-1.56835	0.242838	-0.401614	-0.747994	-0.29384	0.846956	1.39191	-2.38734	-2.38606	0.965374	0.396504	-2.34256	-2.45122	-0.237807
Q14152	EIF3A	_LGDS[Phospho (STY)]SLSR_	EIF3A_S881_M1	0.42575	-1.34526	-2.16239	-1.89724	-2.23198	-0.0568438	0	-0.654349	0.479177	-0.104585	-1.85209	-0.493193	0.709508	0.669775	-2.97638	-2.29289	0.720344	0.666444	-1.71411	-2.58669	-1.45405
Q1KMD3	HNRNPUL2	_SKS[Phospho (STY)]PLPPEEEAK_	HNRNPUL2_S228_M1	0	-1.66883	-1.61638	-1.75995	-2.1237	-0.745213	-2.01306	-1.60648	0.124879	-1.50725	-1.35994	0.11647	0.490911	-1.6586	-2.54398	-2.01537	0.529959	-0.157806	-1.52799	-2.2077	-1.97873
Q9Y385	UBE2J1	_RLS[Phospho (STY)]TSPDVIQGHQPR_	UBE2J1_S266_M1	0.320834	-1.53385	-2.28495	-1.28579	-1.64348	-0.0501518	-1.6413	-1.62223	-1.54089	0.662735	-1.54365	-0.201139	-0.540417	0.0501518	-1.64511	-2.47067	-2.10398	0.308095	-2.38747	-2.1863	-1.86156
Q53EL6	PDCD4	_SGLTVPTS[Phospho (STY)]PK_	PDCD4_S94_M1	-1.75512	0.820713	-0.394218	-0.755491	0	-1.73418	0.662615	0.430632	-0.0297832	-0.609798	0.0564079	-1.45212	-1.11268	0.0478573	0.405485	-0.802937	-1.65475	-2.45507	0.327938	0.866323	0.40584
Q01543	FLI1	_S[Phospho (STY)]PPLGGAQTISK_	FLI1_S241_M1	0.758872	-0.0310111	-0.743286	0.949737	-2.00636	-0.175274	0.0301623	0.31709	-0.101982	0.615467	-2.13077	0.923529	0.970919	-0.325616	-0.894551	-1.53718	1.15841	1.13802	-1.82034	-1.6415	-0.299119
Q02952	AKAP12	_EGVTPWAS[Phospho (STY)]FKK_;_EGVTPWAS[Phospho (STY)]FK_	AKAP12_S612_M1	1.62372	-1.60407	-0.411202	-1.0823	-2.25932	-1.45709	-1.79383	-2.14951	-1.33837	2.14552	-1.47209	0.406203	0.462327	-0.0589123	-1.46396	-1.89147	0.0589123	0.840617	-1.67802	-3.13147	-1.9365

## Sheet: Scatterplot-Phosphosite
Protein_accession	Gene_names	PTM_collapse_key	-Log-p-value	Log2FC-DxVsRelapse	Dysregulation_Trend
P52948	NUP98	NUP98_S623_M1	5.71804	-1.6303	yes-down
Q8IZP0	ABI1	ABI1_S222_M1	4.35123	2.2706	yes-up
Q14152	EIF3A	EIF3A_S881_M1	4.16089	1.86375	yes-up
Q1KMD3	HNRNPUL2	HNRNPUL2_S228_M1	3.99556	1.42172	yes-up
Q9Y385	UBE2J1	UBE2J1_S266_M1	3.98399	1.45472	yes-up
Q53EL6	PDCD4	PDCD4_S94_M1	3.91317	-1.40373	yes-down
Q01543	FLI1	FLI1_S241_M1	3.84688	1.5691	yes-up
Q02952	AKAP12	AKAP12_S612_M1	3.78045	1.95928	yes-up
P15884	TCF4	TCF4_S318_M1	3.58623	1.35973	no
Q96PK6	RBM14	RBM14_S620_M1	3.46147	1.65507	no
P13796	LCP1	LCP1_S5_M1	3.41842	-1.68941	no
Q15032	R3HDM1	R3HDM1_S282_M1	3.28768	1.73481	no
Q86UE4	MTDH	MTDH_S568_M1	3.152	-1.63617	no
O60832	DKC1	DKC1_S513_M1	3.11741	-1.27257	no
P51812	RPS6KA3	RPS6KA3_S715_M1	3.03501	-1.66199	no
Q8TDB6	DTX3L	DTX3L_S221_M1	2.89961	-1.75513	no
O00567	NOP56	NOP56_S563_M1	2.89062	-1.66289	no
P12980	LYL1	LYL1_S260_M1	2.81193	1.45443	no
Q9UBL0	ARPP21	ARPP21_S383_M1	2.78354	1.89318	no
P07305	H1F0	H1F0_T153_M1	2.77664	1.43186	no
Q9ULD9	ZNF608	ZNF608_S1430_M1	2.75246	1.35557	no
P42229;P51692	STAT5A;STAT5B	STAT5A_Y694_M1	2.75064	-1.96375	no
P38159	RBMX	RBMX_S337_M1	2.73006	1.28575	no
Q9BTE3	MCMBP	MCMBP_S298_M1	2.7248	-1.67659	no
Q8TDB6	DTX3L	DTX3L_S202_M1	2.69327	-1.40708	no
P43243	MATR3	MATR3_S211_M1	2.69094	1.67214	no
Q02952	AKAP12	AKAP12_S1331_M1	2.64668	1.53809	no
Q8IZP0	ABI1	ABI1_S231_M1	2.61646	1.71157	no
P49006	MARCKSL1	MARCKSL1_S104_M1	2.61508	1.39813	no
O95466	FMNL1	FMNL1_S211_M1	2.60506	1.77753	no
P61978	HNRNPK	HNRNPK_S284_M1	2.60494	-0.740174	no
Q6ZSZ5	ARHGEF18	ARHGEF18_S71_M1	2.56715	1.66375	no
Q16555	DPYSL2	DPYSL2_T514_M1	2.51958	1.30541	no
Q6PKG0	LARP1	LARP1_S774_M1	2.5051	-1.24764	no
Q9Y4D8	HECTD4	HECTD4_T2080_M1	2.50181	1.16284	no
P51532	SMARCA4	SMARCA4_S1452_M1	2.4854	1.42174	no
Q04726	TLE3	TLE3_S203_M1	2.48526	1.15514	no
O95251	KAT7	KAT7_T88_M1	2.46922	1.31739	no
Q99856	ARID3A	ARID3A_S101_M1	2.46424	1.45106	no
Q8IYB3	SRRM1	SRRM1_T220_M1	2.4493	-0.541157	no
Q9UNL4	ING4	ING4_S150_M1	2.44859	-1.47357	no
Q86SQ0	PHLDB2	PHLDB2_S204_M1	2.44485	1.41908	no
Q96JM3	CHAMP1	CHAMP1_S476_M1	2.42895	-1.15078	no
P16401	HIST1H1B	HIST1H1B_S2_M2	2.40307	-1.35634	no
Q53EL6	PDCD4	PDCD4_S457_M1	2.39613	-1.21074	no
Q14643	ITPR1	ITPR1_S1598_M1	2.39539	1.64303	no
Q8N684	CPSF7	CPSF7_T203_M1	2.39433	1.08534	no
Q05519	SRSF11	SRSF11_T325_M1	2.35618	-1.51827	no
Q15942	ZYX	ZYX_S344_M1	2.34955	-1.71219	no
P81877	SSBP2	SSBP2_S321_M1	2.34614	1.37145	no
Q9NR19	ACSS2	ACSS2_S30_M1	2.30534	-1.49527	no
Q01105	SET	SET_S7_M1	2.29511	-1.18542	no
Q13425	SNTB2	SNTB2_S110_M1	2.27465	1.25567	no
Q8IZP0	ABI1	ABI1_S323_M1	2.24309	0.888633	no
O15014	ZNF609	ZNF609_S1313_M1	2.23655	1.0539	no
Q9UQC2	GAB2	GAB2_S210_M1	2.23483	0.940314	no
Q9H6F5	CCDC86	CCDC86_S91_M1	2.23165	-0.916686	no
Q15596	NCOA2	NCOA2_S493_M1	2.23098	1.35567	no
Q02952	AKAP12	AKAP12_S371_M1	2.21792	1.36675	no
Q9UPT8	ZC3H4	ZC3H4_S1275_M1	2.21767	-0.575455	no
Q8N488	RYBP	RYBP_S99_M1	2.20624	0.846392	no
Q92614	MYO18A	MYO18A_S2007_M1	2.199	0.769364	no
Q13459	MYO9B	MYO9B_S1115_M1	2.19399	0.855055	no
Q99661	KIF2C	KIF2C_S187_M1	2.18144	1.42475	no
P49006	MARCKSL1	MARCKSL1_T85_M1	2.17802	2.09185	no
P21796	VDAC1	VDAC1_S104_M1	2.17579	1.46165	no
O75995	SASH3	SASH3_S38_M1	2.15024	-1.03864	no
Q7RTP6	MICAL3	MICAL3_S1310_M1	2.13654	0.982704	no
Q15311	RALBP1	RALBP1_S29_M1	2.12079	1.07645	no
O15164	TRIM24	TRIM24_S811_M1	2.11299	1.24982	no
Q86U70	LDB1	LDB1_T61_M1	2.10637	1.78094	no
Q9UKX7	NUP50	NUP50_S221_M1	2.08522	-1.71785	no
Q96ER3	SAAL1	SAAL1_S6_M1	2.07504	1.16449	no
P11274	BCR	BCR_S698_M1	2.06712	1.32711	no
Q96ST3	SIN3A	SIN3A_S860_M1	2.06014	0.920953	no
Q02952	AKAP12	AKAP12_S514_M1	2.05949	1.38472	no
O43719	HTATSF1	HTATSF1_S579_M1	2.0568	1.5207	no
O43719	HTATSF1	HTATSF1_S616_M1	2.04503	1.51967	no
Q96S94	CCNL2	CCNL2_S338_M1	2.03817	-1.30661	no
O95251	KAT7	KAT7_S57_M1	2.03266	0.998657	no
P46087	NOP2	NOP2_S786_M1	2.02457	-0.927728	no
P35251	RFC1	RFC1_S312_M1	2.01424	-1.10205	no
P16401	HIST1H1B	HIST1H1B_T4_M2	2.00998	-1.13666	no
Q9UQ35	SRRM2	SRRM2_S2398_M1	2.00697	-0.824867	no
P48960	CD97	CD97_S831_M1	2.00655	-1.5196	no
Q01518	CAP1	CAP1_S308_M1	1.99893	0.95312	no
Q15648	MED1	MED1_S1252_M1	1.99206	1.11217	no
Q8TDB6	DTX3L	DTX3L_S539_M1	1.98415	-1.58727	no
Q8IU81	IRF2BP1	IRF2BP1_S436_M1	1.96833	1.33776	no
Q96CB8	INTS12	INTS12_S378_M1	1.9656	-1.30321	no
Q8N2U9	PQLC1	PQLC1_S110_M1	1.94995	1.11248	no
Q13501	SQSTM1	SQSTM1_S272_M1	1.94816	-1.12565	no
Q7RTP6	MICAL3	MICAL3_S1221_M1	1.94549	1.34005	no
Q03252	LMNB2	LMNB2_T34_M1	1.91963	-1.35594	no
P06400	RB1	RB1_T821_M1	1.89767	1.16813	no
P43243	MATR3	MATR3_S4_M1	1.89155	1.19531	no
Q9BYV9	BACH2	BACH2_S510_M1	1.87562	1.43088	no
Q92609	TBC1D5	TBC1D5_S541_M1	1.87414	-0.963348	no
Q14152	EIF3A	EIF3A_S882_M1	1.86949	0.974244	no
P49006	MARCKSL1	MARCKSL1_S22_M1	1.86401	0.986746	no
Q9UPN4	CEP131	CEP131_S78_M1	1.86236	1.24584	no
Q9NQ55	PPAN	PPAN_S359_M1	1.84745	-1.13685	no
O75995	SASH3	SASH3_S7_M1	1.84704	1.4245	no
P18615	NELFE	NELFE_S115_M1	1.84423	-0.582107	no
P06748	NPM1	NPM1_T199_M1	1.84215	1.16453	no
Q9NYF8	BCLAF1	BCLAF1_S496_M1	1.83919	-0.297637	no
Q6JBY9	RCSD1	RCSD1_S83_M1	1.83302	-1.42531	no
Q09666	AHNAK	AHNAK_S135_M1	1.82847	-1.37783	no
Q13422	IKZF1	IKZF1_S63_M1	1.82495	1.08595	no
Q9BTE3	MCMBP	MCMBP_S154_M1	1.81485	-1.06455	no
Q9HB58	SP110	SP110_S256_M1	1.81343	-1.23715	no
P24928	POLR2A	POLR2A_S5_M1	1.81258	0.938137	no
P08670	VIM	VIM_Y61_M1	1.80586	-1.70461	no
P17858	PFKL	PFKL_S775_M1	1.79797	-1.61459	no
Q6PKG0	LARP1	LARP1_S521_M1	1.79564	-1.01017	no
Q13523	PRPF4B	PRPF4B_S431_M1	1.79513	1.4294	no
P22626	HNRNPA2B1	HNRNPA2B1_S236_M1	1.79255	0.812217	no
P49454	CENPF	CENPF_S821_M1	1.79043	1.55103	no
P26358	DNMT1	DNMT1_S143_M1	1.78608	-1.42033	no
Q06413	MEF2C	MEF2C_S396_M1	1.78593	0.970848	no
Q8IYB3	SRRM1	SRRM1_S389_M2	1.78239	-1.08583	no
P38159	RBMX	RBMX_S208_M1	1.78183	-0.938548	no
Q13177	PAK2	PAK2_S141_M1	1.77766	1.06964	no
Q14005	IL16	IL16_S838_M1	1.76596	1.23929	no
Q13586	STIM1	STIM1_S575_M1	1.75683	-1.10144	no
Q9P266	JCAD	JCAD_S1044_M1	1.75596	-1.29811	no
Q5VUA4	ZNF318	ZNF318_S1267_M1	1.75063	0.696548	no
Q14155	ARHGEF7	ARHGEF7_S249_M1	1.74976	0.943356	no
Q9P246	STIM2	STIM2_S631_M1	1.74806	0.709005	no
P49792	RANBP2	RANBP2_S2280_M1	1.74477	-1.08785	no
Q9BTC0	DIDO1	DIDO1_S1714_M1	1.73436	1.24531	no
P17026	ZNF22	ZNF22_S49_M1	1.73216	-1.45038	no
Q9NYF8	BCLAF1	BCLAF1_S177_M1	1.7317	-0.385913	no
Q96FF9	CDCA5	CDCA5_S21_M1	1.72195	0.86346	no
Q92922	SMARCC1	SMARCC1_S310_M1	1.71545	0.759849	no
Q86YV0	RASAL3	RASAL3_S841_M1	1.7138	0.89501	no
Q1KMD3	HNRNPUL2	HNRNPUL2_S161_M1	1.71095	1.16752	no
Q7Z5L9	IRF2BP2	IRF2BP2_S71_M1	1.7086	-1.13288	no
Q01433	AMPD2	AMPD2_S76_M1	1.70598	0.835458	no
Q86VM9	ZC3H18	ZC3H18_S842_M1	1.70192	1.46654	no
Q9UQR1	ZNF148	ZNF148_S665_M1	1.68706	-0.910301	no
Q04727	TLE4	TLE4_T325_M1	1.68389	1.19744	no
Q8IZP0	ABI1	ABI1_S225_M1	1.67804	1.16444	no
Q71RC2	LARP4	LARP4_S647_M1	1.6733	0.822225	no
P05129	PRKCG	PRKCG_T655_M1	1.67032	1.37882	no
P05771	PRKCB	PRKCB_T644_M1	1.66855	0.693198	no
Q5UIP0	RIF1	RIF1_S1579_M1	1.6633	-0.721419	no
Q9H2G2	SLK	SLK_S779_M1	1.66047	1.03615	no
Q9Y2W1	THRAP3	THRAP3_S243_M1	1.65886	-0.446933	no
P78559	MAP1A	MAP1A_S2022_M1	1.6584	-1.47439	no
P42331	ARHGAP25	ARHGAP25_S362_M1	1.64857	-1.26873	no
Q4KMP7	TBC1D10B	TBC1D10B_S132_M1	1.64743	0.937074	no
Q86SQ0	PHLDB2	PHLDB2_S415_M1	1.647	1.12289	no
Q9UBL0	ARPP21	ARPP21_S364_M1	1.64623	1.03499	no
P06239	LCK	LCK_Y394_M1	1.64495	-0.661846	no
Q14004	CDK13	CDK13_S325_M1	1.64424	1.0846	no
Q9BY44	EIF2A	EIF2A_S506_M1	1.63525	-0.947777	no
Q9BWT3	PAPOLG	PAPOLG_S648_M1	1.63429	0.798071	no
P17096	HMGA1	HMGA1_T53_M1	1.63383	1.23313	no
Q6ZSZ5	ARHGEF18	ARHGEF18_S71_M1	1.63129	1.31634	no
Q6ZSZ5	ARHGEF18	ARHGEF18_S155_M1	1.62573	1.2253	no
Q5VUA4	ZNF318	ZNF318_S40_M1	1.62336	0.889146	no
Q6ZSZ5	ARHGEF18	ARHGEF18_S155_M1	1.62176	1.25815	no
Q9H307	PNN	PNN_S347_M1	1.61774	1.10893	no
Q14005	IL16	IL16_S922_M1	1.6138	0.920142	no
P46379	BAG6	BAG6_S964_M1	1.60441	0.853801	no
Q53F19	NCBP3	NCBP3_S415_M1	1.60183	0.931751	no
Q14155	ARHGEF7	ARHGEF7_S257_M1	1.59773	0.94793	no
Q63ZY6	NSUN5P2	NSUN5P2_S260_M1	1.59316	0.878332	no
Q5VSL9	STRIP1	STRIP1_S335_M1	1.58892	-0.594795	no
P53396	ACLY	ACLY_S481_M1	1.58427	-0.859627	no
Q9BQF6	SENP7	SENP7_S11_M1	1.57902	1.03482	no
Q92888	ARHGEF1	ARHGEF1_S10_M1	1.57318	1.28976	no
Q9HCG8	CWC22	CWC22_S829_M1	1.57146	-0.297761	no
P56524	HDAC4	HDAC4_S246_M1	1.57118	0.796806	no
Q14669	TRIP12	TRIP12_S77_M1	1.56726	0.681745	no
Q9Y4H2	IRS2	IRS2_S1100_M1	1.5653	0.956837	no
Q9Y4P8	WIPI2	WIPI2_S413_M1	1.56197	-0.997446	no
Q6KC79	NIPBL	NIPBL_T735_M1	1.5607	1.03228	no
Q7Z417	NUFIP2	NUFIP2_S112_M1	1.54998	-0.378972	no
Q8TAQ2	SMARCC2	SMARCC2_S302_M1	1.54809	1.04558	no
Q6ZSZ5	ARHGEF18	ARHGEF18_S1202_M1	1.54314	1.05147	no
Q8IYB3	SRRM1	SRRM1_S260_M1	1.53983	-1.35363	no
O43719	HTATSF1	HTATSF1_S387_M1	1.53883	0.725064	no
P12980	LYL1	LYL1_S276_M1	1.53452	0.490494	no
Q5W0B1	RNF219	RNF219_S719_M1	1.52677	0.907087	no
Q86VM9	ZC3H18	ZC3H18_S46_M1	1.51672	0.771343	no
Q86YV0	RASAL3	RASAL3_S819_M1	1.50605	0.750224	no
P10075	GLI4	GLI4_S86_M1	1.50063	0.460065	no
Q9UQ35	SRRM2	SRRM2_S2449_M1	1.49345	0.532876	no
P05771	PRKCB	PRKCB_S311_M1	1.49178	1.01361	no
Q14938	NFIX	NFIX_S265_M1	1.48413	-1.12715	no
Q96S55	WRNIP1	WRNIP1_S65_M1	1.48096	-1.55687	no
O75122	CLASP2	CLASP2_S459_M1	1.47938	0.901636	no
Q6UN15	FIP1L1	FIP1L1_S554_M1	1.47887	0.580537	no
Q9UKV3	ACIN1	ACIN1_S243_M1	1.46877	0.464148	no
Q9UQ35	SRRM2	SRRM2_T1492_M1	1.46551	0.733855	no
Q9H7N4	SCAF1	SCAF1_S500_M1	1.46523	0.795377	no
P20700	LMNB1	LMNB1_T20_M1	1.46427	-1.05089	no
Q14153	FAM53B	FAM53B_S167_M1	1.46283	-1.25143	no
Q9UKV3	ACIN1	ACIN1_S898_M1	1.45996	1.21467	no
Q9Y4E8	USP15	USP15_S229_M1	1.4515	-0.994105	no
Q9Y2I7	PIKFYVE	PIKFYVE_S307_M1	1.44873	1.09431	no
Q8IYB3	SRRM1	SRRM1_S646_M1	1.44818	0.485703	no
P15408	FOSL2	FOSL2_S200_M1	1.44758	-1.01541	no
P04792	HSPB1	HSPB1_S15_M1	1.44754	-1.66543	no
Q6ZSZ5	ARHGEF18	ARHGEF18_S1202_M1	1.43928	1.07091	no
O14929	HAT1	HAT1_S361_M1	1.43779	0.938701	no
Q9UQ35	SRRM2	SRRM2_S895_M1	1.43563	-0.995172	no
P08473	MME	MME_S6_M1	1.4313	0.817121	no
O14745	SLC9A3R1	SLC9A3R1_S290_M1	1.4251	-0.637908	no
O00499	BIN1	BIN1_S296_M1	1.42007	0.941785	no
P10412	HIST1H1E	HIST1H1E_T146_M1	1.41692	1.01093	no
Q12789	GTF3C1	GTF3C1_S1856_M1	1.41555	0.550914	no
Q9NRA8	EIF4ENIF1	EIF4ENIF1_S670_M1	1.41281	1.17088	no
O94921	CDK14	CDK14_S24_M1	1.39902	0.953661	no
Q9NRG9	AAAS	AAAS_S495_M1	1.39641	-0.738745	no
P18887	XRCC1	XRCC1_S447_M2	1.39614	-0.831212	no
Q9BTC0	DIDO1	DIDO1_S1040_M1	1.38508	1.92679	no
P08575	PTPRC	PTPRC_S975_M1	1.38502	-0.754518	no
Q49A26	GLYR1	GLYR1_S130_M1	1.3842	0.699533	no
Q86YV0	RASAL3	RASAL3_S72_M1	1.3837	0.766347	no
Q9BW61	DDA1	DDA1_S95_M1	1.37873	-0.44127	no
O60343	TBC1D4	TBC1D4_S588_M1	1.37677	-1.1071	no
O60664	PLIN3	PLIN3_S241_M1	1.37144	1.01798	no
Q9UK76	JPT1	JPT1_S87_M1	1.36681	0.866501	no
Q9Y2D9	ZNF652	ZNF652_S204_M1	1.36494	0.933003	no
Q9HCU9	BRMS1	BRMS1_S237_M1	1.36394	0.865871	no
Q9Y2F5	ICE1	ICE1_S925_M1	1.36234	0.875375	no
Q9H3N1	TMX1	TMX1_S247_M1	1.35829	-0.932709	no
Q9BRD0	BUD13	BUD13_S151_M1	1.35124	-0.636594	no
Q5SW79	CEP170	CEP170_S1165_M1	1.34886	0.936201	no
Q9NYV4	CDK12	CDK12_T692_M1	1.34087	-0.449004	no
Q9UPT8	ZC3H4	ZC3H4_S1269_M1	1.33916	1.06008	no
Q7RTP6	MICAL3	MICAL3_S1156_M1	1.33514	0.810613	no
P37802	TAGLN2	TAGLN2_S163_M1	1.33509	-1.07395	no
Q7L9L4;Q9H8S9	MOB1B;MOB1A	MOB1B_T35_M1	1.33425	0.951056	no
Q9Y618	NCOR2	NCOR2_S2258_M1	1.32936	-0.998859	no
Q96S94	CCNL2	CCNL2_S369_M1	1.32744	0.939535	no
Q9H019	MTFR1L	MTFR1L_S103_M1	1.32654	0.800666	no
Q9UQ35	SRRM2	SRRM2_S1219_M1	1.32544	0.989051	no
Q9UBL0	ARPP21	ARPP21_S410_M1	1.32427	0.944932	no
Q9NV70	EXOC1	EXOC1_S470_M1	1.32135	0.544989	no
Q02952	AKAP12	AKAP12_S286_M1	1.32081	0.940756	no
O00512	BCL9	BCL9_T315_M1	1.3187	0.778247	no
P53396	ACLY	ACLY_S455_M1	1.31726	-0.529346	no
Q9BTA9	WAC	WAC_S511_M1	1.31693	0.769128	no
O75592	MYCBP2	MYCBP2_S3478_M1	1.31524	1.26253	no
Q13200	PSMD2	PSMD2_S16_M1	1.31503	-0.770429	no
Q8NFC6	BOD1L1	BOD1L1_S1077_M1	1.31282	0.846495	no
Q96TC7	RMDN3	RMDN3_S46_M1	1.3121	-0.673762	no
Q96A49	SYAP1	SYAP1_T248_M1	1.30374	-1.10947	no
Q9Y2W1	THRAP3	THRAP3_S55_M1	1.30213	0.576835	no
Q9BQ61	TRIR	TRIR_S114_M1	1.30154	0.772841	no
O15530;Q6A1A2	PDPK1;PDPK2P	PDPK1_S241_M1	1.29732	0.811997	no
Q9UQ35	SRRM2	SRRM2_S2702_M2	1.29642	0.99395	no
Q86W92	PPFIBP1	PPFIBP1_S466_M1	1.29453	0.804317	no
P38159	RBMX	RBMX_S88_M1	1.29094	0.838892	no
Q9NYI0	PSD3	PSD3_S338_M1	1.28852	-0.669976	no
Q15910	EZH2	EZH2_T367_M1	1.28247	0.836142	no
P68431	HIST1H3J	HIST1H3J_S29_M1	1.28233	1.06111	no
Q5VTL8	PRPF38B	PRPF38B_S529_M1	1.27929	1.02683	no
P35606	COPB2	COPB2_T861_M1	1.27761	-0.293918	no
Q6JBY9	RCSD1	RCSD1_S216_M1	1.27476	-0.579685	no
Q92797	SYMPK	SYMPK_S1243_M1	1.27305	0.777931	no
P49116	NR2C2	NR2C2_S46_M1	1.27151	0.964557	no
O75400	PRPF40A	PRPF40A_T373_M1	1.26207	0.997203	no
Q13151	HNRNPA0	HNRNPA0_S188_M1	1.25703	1.23472	no
Q8IU81	IRF2BP1	IRF2BP1_S384_M1	1.2558	0.528969	no
P05412;P17535	JUN;JUND	JUN_S73_M1	1.25482	-1.27283	no
Q9Y4H2	IRS2	IRS2_S391_M1	1.25185	0.680287	no
P28715	ERCC5	ERCC5_S341_M1	1.25123	0.930502	no
P43243	MATR3	MATR3_S157_M1	1.25083	0.966512	no
Q9NTI5	PDS5B	PDS5B_S1383_M1	1.24629	0.575024	no
P16150	SPN	SPN_S336_M1	1.24562	0.729724	no
P18887	XRCC1	XRCC1_T453_M2	1.24549	-0.867304	no
Q5JTD0	TJAP1	TJAP1_S545_M1	1.24544	0.802221	no
Q5FBB7	SGO1	SGO1_S256_M1	1.24453	1.15518	no
P33241	LSP1	LSP1_S252_M1	1.24169	-1.57244	no
H0YHG0;P82979	;SARNP	SARNP_S476_M1	1.24005	0.844768	no
Q14865	ARID5B	ARID5B_S264_M1	1.23329	0.725988	no
Q9UGU5	HMGXB4	HMGXB4_S480_M1	1.23231	0.756482	no
Q9NZM4	BICRA	BICRA_S1413_M1	1.23178	0.619787	no
Q96C57	CUSTOS	CUSTOS_S138_M1	1.23116	-0.742157	no
Q6KC79	NIPBL	NIPBL_T713_M1	1.22974	0.989198	no
Q9P2D1	CHD7	CHD7_S2559_M1	1.22894	0.951523	no
Q9UPN4	CEP131	CEP131_S47_M1	1.2274	0.701014	no
Q5T200	ZC3H13	ZC3H13_S198_M1	1.22628	-0.302549	no
P27824	CANX	CANX_S583_M1	1.22349	-1.51115	no
Q92797	SYMPK	SYMPK_S1173_M1	1.2234	0.624984	no
P49815	TSC2	TSC2_S1411_M1	1.2171	0.928489	no
O75937	DNAJC8	DNAJC8_S35_M1	1.21354	0.582982	no
P49207	RPL34	RPL34_S12_M1	1.21206	0.720039	no
Q9UJU6	DBNL	DBNL_S275_M1	1.21199	0.98857	no
Q12906	ILF3	ILF3_S482_M1	1.21183	1.18957	no
Q9UEY8	ADD3	ADD3_S681_M1	1.21138	0.841974	no
Q9BQA1	WDR77	WDR77_T5_M1	1.21098	-0.92626	no
Q96JM7	L3MBTL3	L3MBTL3_S608_M1	1.21016	-0.969041	no
Q6PKG0	LARP1	LARP1_T526_M1	1.20963	-0.374779	no
Q7Z5L9	IRF2BP2	IRF2BP2_S360_M1	1.20824	-1.12913	no
P18054	ALOX12	ALOX12_S246_M1	1.20635	-0.281004	no
Q5TCZ1	SH3PXD2A	SH3PXD2A_S421_M1	1.20163	0.735499	no
Q14978	NOLC1	NOLC1_S623_M1	1.20116	-1.1207	no
P18615	NELFE	NELFE_S51_M1	1.19722	-0.658317	no
Q8N201	INTS1	INTS1_S104_M1	1.19475	0.963552	no
Q9P1Y6	PHRF1	PHRF1_S1360_M1	1.19339	1.03439	no
Q9H4L7	SMARCAD1	SMARCAD1_S79_M1	1.18896	0.635604	no
Q9UPT8	ZC3H4	ZC3H4_S1269_M2	1.18791	0.727261	no
P49815	TSC2	TSC2_S1132_M1	1.18751	0.777827	no
Q16666	IFI16	IFI16_S153_M1	1.18424	-0.521982	no
Q9UQ35	SRRM2	SRRM2_T2409_M1	1.18219	0.693715	no
Q13435	SF3B2	SF3B2_S307_M1	1.18092	0.841102	no
P83916	CBX1	CBX1_S89_M1	1.18033	0.747801	no
Q92934	BAD	BAD_S134_M1	1.18011	-0.936569	no
Q13123	IK	IK_S536_M1	1.17861	0.473414	no
Q7RTP6	MICAL3	MICAL3_S977_M1	1.17648	0.560291	no
P52272	HNRNPM	HNRNPM_S365_M1	1.17588	0.499581	no
Q13263	TRIM28	TRIM28_S473_M1	1.17586	-0.72411	no
O95696	BRD1	BRD1_S128_M1	1.17529	0.739296	no
P49407	ARRB1	ARRB1_S412_M1	1.17313	-0.705589	no
O75909	CCNK	CCNK_S324_M1	1.17053	0.785456	no
P22626	HNRNPA2B1	HNRNPA2B1_S85_M1	1.16952	1.11518	no
Q13200	PSMD2	PSMD2_S361_M1	1.16801	0.775765	no
Q5JWF2	GNAS	GNAS_S995_M1	1.16778	0.940424	no
O95218	ZRANB2	ZRANB2_S188_M1	1.16756	0.677406	no
Q9BXP5	SRRT	SRRT_S74_M1	1.16494	0.734174	no
Q14978	NOLC1	NOLC1_S538_M1	1.15956	-0.677367	no
Q99961	SH3GL1	SH3GL1_S288_M1	1.15612	0.786719	no
Q13595	TRA2A	TRA2A_T202_M1	1.15392	0.62166	no
Q9UPP1	PHF8	PHF8_S120_M1	1.15259	0.635707	no
Q7Z6E9	RBBP6	RBBP6_T1629_M1	1.15233	-0.671489	no
Q8NDT2	RBM15B	RBM15B_S562_M1	1.15197	0.7897	no
Q9NXV6	CDKN2AIP	CDKN2AIP_S131_M1	1.15082	-0.93158	no
Q9Y232	CDYL	CDYL_S201_M1	1.15014	-1.04889	no
P08651	NFIC	NFIC_S339_M1	1.14994	-1.04115	no
Q92766	RREB1	RREB1_S1320_M1	1.14967	0.764508	no
Q9ULT8	HECTD1	HECTD1_S357_M1	1.14782	0.643438	no
Q7Z3K3	POGZ	POGZ_S425_M1	1.14768	-0.482228	no
Q92597	NDRG1	NDRG1_S330_M1	1.14717	-0.963409	no
Q5SNT2	TMEM201	TMEM201_S454_M1	1.14692	0.918848	no
Q9H1E3	NUCKS1	NUCKS1_S204_M2	1.14668	1.03635	no
Q9Y2W1	THRAP3	THRAP3_S320_M1	1.14607	0.617001	no
Q01105	SET	SET_S63_M1	1.14579	0.979509	no
P22314	UBA1	UBA1_S13_M1	1.1443	1.16696	no
Q04727	TLE4	TLE4_S222_M1	1.14162	0.969796	no
Q92608	DOCK2	DOCK2_S587_M1	1.14103	0.81661	no
P11388	TOP2A	TOP2A_T1397_M1	1.13975	0.520331	no
Q12888	TP53BP1	TP53BP1_S518_M1	1.13773	0.613428	no
P27816	MAP4	MAP4_S1073_M1	1.13467	-0.557559	no
P98175	RBM10	RBM10_S723_M1	1.1265	0.889639	no
P19338	NCL	NCL_T76_M1	1.12615	1.11515	no
Q03188	CENPC	CENPC_S333_M1	1.12239	0.725554	no
Q16643	DBN1	DBN1_S142_M1	1.1219	0.906615	no
Q14865	ARID5B	ARID5B_S1002_M1	1.12074	0.357257	no
P16070	CD44	CD44_S706_M1	1.11909	-1.1565	no
Q9UGP4	LIMD1	LIMD1_S277_M1	1.11773	-0.633149	no
Q8IZD4	DCP1B	DCP1B_S275_M1	1.11671	-0.471632	no
Q9BQ89	FAM110A	FAM110A_S189_M1	1.11376	1.08878	no
Q9UKL0	RCOR1	RCOR1_S460_M1	1.11193	0.877953	no
Q96FV9	THOC1	THOC1_S560_M1	1.1117	0.976613	no
Q6Y7W6	GIGYF2	GIGYF2_T382_M1	1.11024	0.782655	no
P46013	MKI67	MKI67_S374_M1	1.10797	1.10333	no
Q9UKV3	ACIN1	ACIN1_S825_M1	1.1073	1.21794	no
Q16643	DBN1	DBN1_Y597_M1	1.10602	0.41419	no
Q6ZUJ8	PIK3AP1	PIK3AP1_S656_M1	1.10487	-0.890288	no
Q9UQ35	SRRM2	SRRM2_S1329_M1	1.10392	0.750622	no
Q8NEY8	PPHLN1	PPHLN1_S110_M1	1.10357	0.704701	no
Q8N5H7	SH2D3C	SH2D3C_S440_M1	1.10351	-0.812847	no
Q9H1E3	NUCKS1	NUCKS1_T202_M2	1.09977	1.03341	no
Q8IYM9	TRIM22	TRIM22_S87_M1	1.09896	0.732275	no
Q6NZ67	MZT2B	MZT2B_S152_M1	1.09545	-1.00566	no
Q2TBE0	CWF19L2	CWF19L2_S479_M1	1.09468	0.494491	no
O60231	DHX16	DHX16_S160_M1	1.09444	1.0749	no
Q3MHD2	LSM12	LSM12_T75_M1	1.09396	1.24333	no
Q92522	H1FX	H1FX_S31_M1	1.09065	0.407999	no
Q02880	TOP2B	TOP2B_T1403_M1	1.08789	-0.831702	no
Q9Y6D6	ARFGEF1	ARFGEF1_S52_M1	1.08579	0.389244	no
Q9NYF8	BCLAF1	BCLAF1_S285_M2	1.08488	0.434077	no
P46013	MKI67	MKI67_S1131_M1	1.08391	0.95288	no
Q06413	MEF2C	MEF2C_S222_M1	1.08271	0.715876	no
P49321	NASP	NASP_S726_M1	1.08249	1.15823	no
O00571	DDX3X	DDX3X_S612_M1	1.08047	0.636607	no
P04075	ALDOA	ALDOA_S39_M1	1.07994	0.648626	no
Q86U70	LDB1	LDB1_S302_M1	1.07829	0.535516	no
P08670	VIM	VIM_S10_M1	1.07649	1.00105	no
I3L521;Q9Y580	;RBM7	RBM7_S134_M1	1.07028	-0.563315	no
O75533	SF3B1	SF3B1_T326_M1	1.06862	0.50866	no
Q12912	LRMP	LRMP_S363_M1	1.06241	-1.00676	no
P22415;Q15853	USF1;USF2	USF1_S186_M1	1.05646	-0.257312	no
P52272	HNRNPM	HNRNPM_S633_M1	1.05499	0.707937	no
Q9HCG8	CWC22	CWC22_S61_M1	1.05407	0.836916	no
Q9Y4G8	RAPGEF2	RAPGEF2_S1022_M1	1.05288	0.733455	no
Q5SW79	CEP170	CEP170_S1079_M1	1.05234	0.346877	no
Q9HCD5	NCOA5	NCOA5_S151_M1	1.05148	0.925991	no
Q86YV5	PRAG1	PRAG1_S827_M1	1.05006	0.77737	no
Q15121	PEA15	PEA15_S116_M1	1.04839	-1.87038	no
Q9UPT8	ZC3H4	ZC3H4_S1275_M2	1.04424	0.735473	no
Q13242	SRSF9	SRSF9_S189_M1	1.04417	-0.468746	no
P35269	GTF2F1	GTF2F1_S385_M2	1.04371	0.85293	no
Q8WWQ0	PHIP	PHIP_S911_M1	1.04198	0.570301	no
P49790	NUP153	NUP153_S192_M1	1.04174	-0.782562	no
Q9UKV3	ACIN1	ACIN1_S365_M1	1.04158	-0.330872	no
P09884	POLA1	POLA1_S209_M1	1.03952	-0.90369	no
P29966	MARCKS	MARCKS_T150_M1	1.03809	0.454299	no
Q9NVI1	FANCI	FANCI_S407_M1	1.03556	0.255492	no
P52594	AGFG1	AGFG1_S181_M1	1.02922	0.595209	no
Q7Z2E3	APTX	APTX_S132_M1	1.02699	-0.712666	no
Q15276	RABEP1	RABEP1_S410_M1	1.02624	0.742237	no
Q05519	SRSF11	SRSF11_S207_M1	1.02445	-0.500742	no
Q8NDX6	ZNF740	ZNF740_S44_M1	1.02087	-0.666466	no
P52272	HNRNPM	HNRNPM_S701_M1	1.02073	0.433105	no
O43399	TPD52L2	TPD52L2_S166_M1	1.0205	-0.872661	no
Q92615	LARP4B	LARP4B_S498_M1	1.02046	0.790298	no
Q92608	DOCK2	DOCK2_S1685_M1	1.01932	-0.689394	no
Q9Y4H2	IRS2	IRS2_T520_M1	1.01907	0.299603	no
O75151	PHF2	PHF2_S1056_M1	1.01852	0.600177	no
Q9UQ35	SRRM2	SRRM2_S2706_M2	1.01842	0.817868	no
Q9NYF8	BCLAF1	BCLAF1_S427_M1	1.01838	0.870682	no
Q13595	TRA2A	TRA2A_S236_M1	1.01805	0.733474	no
Q8NC51	SERBP1	SERBP1_S203_M1	1.01667	0.753279	no
P62328	TMSB4X	TMSB4X_T23_M1	1.01461	-0.902993	no
O43583	DENR	DENR_S73_M1	1.01405	0.643578	no
Q15629	TRAM1	TRAM1_S365_M1	1.01291	-0.33615	no
Q8IYB3	SRRM1	SRRM1_S391_M2	1.01055	0.964201	no
P61073	CXCR4	CXCR4_S319_M1	1.01051	0.423946	no
P28906	CD34	CD34_S346_M1	1.01018	-0.939863	no
Q14C86	GAPVD1	GAPVD1_S902_M1	1.00891	0.573406	no
O43719	HTATSF1	HTATSF1_S702_M1	1.0068	0.824843	no
O75569	PRKRA	PRKRA_S18_M1	1.00454	-0.601212	no
Q9UKV3	ACIN1	ACIN1_S729_M1	1.00372	-1.52335	no
P48634	PRRC2A	PRRC2A_T782_M1	1.00054	0.56727	no
Q8NDT2	RBM15B	RBM15B_S267_M1	0.998929	0.935623	no
Q8IZL8	PELP1	PELP1_S481_M1	0.99663	0.474425	no
Q9UQ35	SRRM2	SRRM2_S908_M2	0.996098	0.806393	no
Q9NWB6	ARGLU1	ARGLU1_S60_M1	0.995525	0.853951	no
Q9H3N1	TMX1	TMX1_S270_M1	0.994508	0.539767	no
O75396	SEC22B	SEC22B_S177_M1	0.993461	0.765665	no
Q9BW71	HIRIP3	HIRIP3_S227_M1	0.993397	0.924901	no
Q9BSJ6	PIMREG	PIMREG_S131_M1	0.992936	0.866513	no
Q9BZE9	ASPSCR1	ASPSCR1_S500_M1	0.992921	-0.739517	no
Q15061	WDR43	WDR43_S77_M1	0.991977	-1.23645	no
P51991	HNRNPA3	HNRNPA3_S116_M1	0.991133	0.455793	no
P35269	GTF2F1	GTF2F1_S442_M1	0.987079	0.763596	no
Q02446	SP4	SP4_S136_M1	0.986497	0.625573	no
Q8IWS0	PHF6	PHF6_S204_M1	0.982998	0.740279	no
Q9UQ35	SRRM2	SRRM2_S198_M2	0.982564	0.449229	no
Q02952	AKAP12	AKAP12_S627_M1	0.980994	0.666883	no
Q16512	PKN1	PKN1_S374_M1	0.980973	0.697545	no
Q02880	TOP2B	TOP2B_S1400_M1	0.9793	0.773826	no
Q8N2M8	CLASRP	CLASRP_S294_M1	0.979064	0.79963	no
Q9UBL0	ARPP21	ARPP21_S348_M1	0.97903	0.551955	no
P52272	HNRNPM	HNRNPM_S618_M1	0.973789	0.35604	no
O96028	NSD2	NSD2_T544_M1	0.972262	-0.694446	no
Q9UQ35	SRRM2	SRRM2_S857_M1	0.971757	-0.676805	no
P46821	MAP1B	MAP1B_S1793_M1	0.970801	0.335288	no
Q7Z5K2	WAPL	WAPL_S221_M1	0.969349	-0.823841	no
Q96T23	RSF1	RSF1_S604_M1	0.968025	0.470968	no
Q15424	SAFB	SAFB_S604_M1	0.96596	-0.549202	no
P16402	HIST1H1D	HIST1H1D_T147_M1	0.965459	0.666157	no
Q96T60	PNKP	PNKP_T118_M1	0.964011	-0.623234	no
Q9NYF8	BCLAF1	BCLAF1_S290_M2	0.963662	0.495715	no
Q09666	AHNAK	AHNAK_S5110_M1	0.961169	-0.869545	no
Q9P1T7	MDFIC	MDFIC_S124_M1	0.961001	0.938053	no
P26599	PTBP1	PTBP1_S141_M1	0.956399	0.727673	no
P18887	XRCC1	XRCC1_S268_M1	0.955236	-0.69165	no
Q9UQ35	SRRM2	SRRM2_T903_M2	0.954591	0.799994	no
Q9UQ35	SRRM2	SRRM2_S2123_M1	0.952907	0.455602	no
P61513	RPL37A	RPL37A_S21_M1	0.949979	1.12574	no
Q9Y2D9	ZNF652	ZNF652_S57_M1	0.94897	0.507344	no
O94921	CDK14	CDK14_S119_M1	0.948965	0.755489	no
Q86YS7	C2CD5	C2CD5_S323_M1	0.948749	0.42701	no
P08670	VIM	VIM_S39_M1	0.946483	0.510156	no
P50749	RASSF2	RASSF2_S145_M1	0.946273	0.798936	no
Q9NP66	HMG20A	HMG20A_S105_M1	0.945884	-0.555501	no
P78332	RBM6	RBM6_S891_M1	0.945518	0.284157	no
P84103	SRSF3	SRSF3_S108_M1	0.945354	0.75392	no
Q9UI08	EVL	EVL_S304_M1	0.943983	0.452843	no
P46013	MKI67	MKI67_S2528_M1	0.942421	0.970063	no
Q96JP5	ZFP91	ZFP91_S103_M1	0.941024	0.699002	no
Q96JM3	CHAMP1	CHAMP1_S675_M1	0.940443	0.564308	no
P54278;Q68D20	PMS2;PMS2CL	PMS2_S445_M1	0.940375	1.49181	no
O14974	PPP1R12A	PPP1R12A_S507_M1	0.940216	0.696318	no
Q01196	RUNX1	RUNX1_S212_M1	0.939995	0.754364	no
Q9UKV3	ACIN1	ACIN1_S1004_M1	0.936971	-0.281118	no
Q5T200	ZC3H13	ZC3H13_S110_M1	0.935865	0.808107	no
P98175	RBM10	RBM10_S845_M1	0.934512	0.277329	no
Q92610	ZNF592	ZNF592_S334_M1	0.934239	0.655826	no
Q01082	SPTBN1	SPTBN1_S2102_M1	0.932731	0.719672	no
O75821	EIF3G	EIF3G_T38_M1	0.932485	-1.02038	no
Q9NS56	TOPORS	TOPORS_S98_M1	0.932112	0.615842	no
Q92974	ARHGEF2	ARHGEF2_S137_M1	0.930242	0.745417	no
P41212	ETV6	ETV6_S213_M1	0.929111	-0.817171	no
P07910	HNRNPC	HNRNPC_S241_M1	0.929054	0.58029	no
Q9NTI5	PDS5B	PDS5B_S1358_M1	0.928792	-0.566529	no
P14866	HNRNPL	HNRNPL_S52_M1	0.927373	0.648075	no
P23528	CFL1	CFL1_S3_M1	0.927336	-0.890068	no
Q9Y520	PRRC2C	PRRC2C_S2105_M1	0.927186	0.330504	no
Q12906	ILF3	ILF3_S384_M1	0.924736	0.532878	no
Q9Y2V2	CARHSP1	CARHSP1_S41_M1	0.922825	0.624801	no
Q9UKS7	IKZF2	IKZF2_S433_M1	0.922568	-0.749812	no
Q9Y2I8	WDR37	WDR37_S119_M1	0.922523	0.822765	no
Q9HCD5	NCOA5	NCOA5_T11_M1	0.92166	0.403031	no
Q12888	TP53BP1	TP53BP1_S294_M1	0.920854	0.904872	no
Q6PKG0	LARP1	LARP1_S517_M2	0.920794	-0.313311	no
P32519	ELF1	ELF1_S163_M1	0.918451	0.74293	no
Q14739	LBR	LBR_S86_M2	0.918137	0.748777	no
P60709;P63261	ACTB;ACTG1	ACTB_S239_M1	0.917834	0.404054	no
P27816	MAP4	MAP4_S868_M1	0.917137	0.475531	no
P26038	MSN	MSN_S407_M1	0.914733	-0.70954	no
Q13131	PRKAA1	PRKAA1_S496_M1	0.914188	0.325398	no
P78559	MAP1A	MAP1A_S1600_M1	0.912932	-0.6709	no
Q9H1E3	NUCKS1	NUCKS1_S223_M1	0.912445	0.618334	no
P08670	VIM	VIM_S56_M1	0.911502	0.634799	no
Q13057	COASY	COASY_S178_M1	0.910728	0.788237	no
O75533	SF3B1	SF3B1_S129_M1	0.910657	0.623826	no
Q15651	HMGN3	HMGN3_S78_M1	0.909137	0.997902	no
Q04637	EIF4G1	EIF4G1_S1596_M1	0.90572	0.64216	no
Q6ZNJ1	NBEAL2	NBEAL2_S2739_M1	0.903585	-0.648089	no
Q13459	MYO9B	MYO9B_S1261_M1	0.903135	0.704211	no
Q9UQL6	HDAC5	HDAC5_S661_M1	0.897199	0.763775	no
Q8TBZ3	WDR20	WDR20_S434_M1	0.896601	0.629195	no
P35269	GTF2F1	GTF2F1_T446_M1	0.896433	-0.676614	no
Q13464	ROCK1	ROCK1_S1341_M1	0.894399	0.744609	no
Q7Z5R6	APBB1IP	APBB1IP_S526_M1	0.891537	0.813924	no
Q86YV0	RASAL3	RASAL3_S859_M1	0.891092	0.755745	no
Q92614	MYO18A	MYO18A_S2002_M1	0.890736	0.560333	no
P49116	NR2C2	NR2C2_S68_M1	0.890713	-0.536286	no
Q9BZD4	NUF2	NUF2_S247_M1	0.888727	0.727956	no
P08670	VIM	VIM_S5_M1	0.886809	0.809119	no
O00559	EBAG9	EBAG9_S36_M1	0.886152	-0.78665	no
Q9C0K0	BCL11B	BCL11B_S381_M1	0.88453	-0.304792	no
Q8TB72	PUM2	PUM2_S587_M1	0.88436	0.662984	no
Q9UJL9	ZFP69B	ZFP69B_T11_M2	0.883599	-0.423424	no
Q96QC0	PPP1R10	PPP1R10_S313_M1	0.881513	0.497075	no
Q86UP2	KTN1	KTN1_S75_M1	0.880621	-0.636564	no
Q01130	SRSF2	SRSF2_S189_M2	0.880605	-0.860134	no
Q13428	TCOF1	TCOF1_S1228_M1	0.880515	-0.578182	no
Q09666	AHNAK	AHNAK_S5731_M1	0.879527	-0.898475	no
P08238	HSP90AB1	HSP90AB1_S226_M1	0.879138	1.10356	no
Q8IYB3	SRRM1	SRRM1_S694_M1	0.878873	-0.444907	no
P61978	HNRNPK	HNRNPK_S216_M1	0.878681	-0.301421	no
Q5R3F8	ELFN2	ELFN2_S619_M1	0.876937	-0.880304	no
Q14004	CDK13	CDK13_T871_M1	0.875486	0.71526	no
A0A0C4DFX4;Q6ZRS2	;SRCAP	SRCAP_S2692_M1	0.874818	0.672928	no
O95671	ASMTL	ASMTL_S21_M1	0.873445	0.629634	no
Q9UBL0	ARPP21	ARPP21_S33_M1	0.873369	0.72098	no
P54727	RAD23B	RAD23B_S160_M1	0.873184	-0.588937	no
Q9UPP1	PHF8	PHF8_S1021_M1	0.870398	0.783624	no
Q9Y4F1	FARP1	FARP1_S427_M1	0.87021	0.425517	no
Q8N4S0	CCDC82	CCDC82_S131_M1	0.867607	1.73146	no
O43159	RRP8	RRP8_S223_M1	0.866099	-0.722613	no
Q9NZT2	OGFR	OGFR_S378_M1	0.865769	-0.745399	no
O75592	MYCBP2	MYCBP2_S3505_M1	0.865431	-0.748674	no
P23588	EIF4B	EIF4B_S422_M1	0.865089	-0.586247	no
Q6PJG2	ELMSAN1	ELMSAN1_S923_M1	0.863561	0.801397	no
P07900	HSP90AA1	HSP90AA1_S68_M1	0.863527	0.665454	no
Q13523	PRPF4B	PRPF4B_S328_M1	0.862407	0.797895	no
P48634	PRRC2A	PRRC2A_S456_M1	0.861994	0.409643	no
Q9H5H4	ZNF768	ZNF768_S160_M1	0.861601	0.551006	no
Q9Y2W1	THRAP3	THRAP3_S575_M1	0.860586	0.904397	no
Q9H582	ZNF644	ZNF644_T1020_M1	0.858973	0.331641	no
P08559	PDHA1	PDHA1_S232_M1	0.85702	-0.597912	no
P18583	SON	SON_S1769_M1	0.85668	-0.536841	no
Q13427	PPIG	PPIG_S415_M1	0.85618	0.693643	no
Q9NWQ8	PAG1	PAG1_Y227_M1	0.852858	-0.610629	no
Q12888	TP53BP1	TP53BP1_S1114_M1	0.852545	0.401498	no
Q8N3F8	MICALL1	MICALL1_S295_M1	0.851874	0.50089	no
Q04726	TLE3	TLE3_T312_M1	0.85139	0.410048	no
Q04637	EIF4G1	EIF4G1_S1231_M1	0.850861	-0.81756	no
P11388	TOP2A	TOP2A_S1106_M1	0.849769	0.56084	no
Q14135	VGLL4	VGLL4_S103_M1	0.849611	0.680364	no
Q76I76	SSH2	SSH2_S1218_M1	0.848631	0.574661	no
Q9UJ41	RABGEF1	RABGEF1_S132_M1	0.848406	0.472941	no
Q9BW71	HIRIP3	HIRIP3_S530_M1	0.848061	0.381658	no
O94913	PCF11	PCF11_S514_M1	0.846324	0.51882	no
Q92804	TAF15	TAF15_S438_M1	0.844998	-0.341828	no
Q02880	TOP2B	TOP2B_S1524_M1	0.844552	0.579423	no
P53985	SLC16A1	SLC16A1_S213_M1	0.842807	0.564739	no
P42166	TMPO	TMPO_S156_M1	0.842493	0.630452	no
Q15052	ARHGEF6	ARHGEF6_S684_M1	0.840525	0.936251	no
O75791	GRAP2	GRAP2_T262_M1	0.840275	-0.452367	no
O75113	N4BP1	N4BP1_T242_M1	0.839981	0.750664	no
O60293	ZFC3H1	ZFC3H1_S948_M1	0.839769	0.486957	no
Q66PJ3	ARL6IP4	ARL6IP4_S332_M1	0.839292	-0.584616	no
Q9ULD9	ZNF608	ZNF608_S627_M1	0.837579	0.655026	no
Q96MU7	YTHDC1	YTHDC1_S308_M1	0.836947	0.724818	no
Q9H4E7	DEF6	DEF6_S597_M1	0.836901	0.459023	no
O60825	PFKFB2	PFKFB2_S483_M1	0.836152	0.779708	no
P78527	PRKDC	PRKDC_T2620_M1	0.835852	0.456723	no
P51532	SMARCA4	SMARCA4_T1423_M1	0.833111	0.736895	no
P16401	HIST1H1B	HIST1H1B_T11_M1	0.833094	0.565448	no
Q99459	CDC5L	CDC5L_T424_M1	0.832067	0.673547	no
Q01813	PFKP	PFKP_S386_M1	0.831855	-0.35995	no
Q07065	CKAP4	CKAP4_S17_M1	0.831716	-0.219864	no
Q06210	GFPT1	GFPT1_T262_M1	0.831544	0.5851	no
Q8NFC6	BOD1L1	BOD1L1_S3029_M1	0.830291	0.163673	no
P06400	RB1	RB1_S795_M1	0.829493	0.432133	no
P43243	MATR3	MATR3_S208_M1	0.828155	0.751079	no
Q5T200	ZC3H13	ZC3H13_T1033_M1	0.827145	0.484317	no
Q8NEF9	SRFBP1	SRFBP1_S208_M1	0.824701	0.438323	no
Q8NHM5	KDM2B	KDM2B_S1031_M1	0.824559	0.72044	no
P10644	PRKAR1A	PRKAR1A_S83_M1	0.823885	0.356954	no
Q29RF7	PDS5A	PDS5A_S1305_M1	0.823729	-0.320289	no
Q9H582	ZNF644	ZNF644_S1189_M1	0.821559	-0.527687	no
Q13610	PWP1	PWP1_S485_M1	0.820797	0.550144	no
Q3KQU3	MAP7D1	MAP7D1_T97_M1	0.820479	0.726135	no
O95251	KAT7	KAT7_S124_M1	0.820235	0.705308	no
Q9UBW5	BIN2	BIN2_S458_M1	0.819218	-0.56654	no
Q86YS7	C2CD5	C2CD5_S852_M1	0.817914	0.610117	no
O15042	U2SURP	U2SURP_S948_M2	0.817696	-0.498757	no
O75533	SF3B1	SF3B1_T328_M1	0.817351	-0.434101	no
P18583	SON	SON_S1556_M1	0.815521	-0.521452	no
Q9Y5J1	UTP18	UTP18_S121_M1	0.815346	-0.369208	no
Q92609	TBC1D5	TBC1D5_S522_M1	0.81485	-0.763929	no
Q9Y2I8	WDR37	WDR37_S24_M1	0.814622	0.784221	no
Q9UQ35	SRRM2	SRRM2_S1694_M1	0.814367	0.605868	no
O95819	MAP4K4	MAP4K4_S639_M1	0.8122	0.563443	no
Q9UI08	EVL	EVL_S246_M1	0.811064	0.37758	no
O75909	CCNK	CCNK_S340_M1	0.810691	0.408663	no
P51610	HCFC1	HCFC1_S597_M1	0.80825	-0.645586	no
Q16629	SRSF7	SRSF7_S171_M1	0.808085	-0.259084	no
P56524	HDAC4	HDAC4_S266_M1	0.80804	0.201877	no
O75475	PSIP1	PSIP1_T141_M1	0.807817	0.642288	no
P12694	BCKDHA	BCKDHA_S337_M1	0.807744	0.521941	no
Q9BRD0	BUD13	BUD13_S201_M1	0.807585	0.46758	no
P16403	HIST1H1C	HIST1H1C_S2_M2	0.805887	0.65206	no
Q9NSK0	KLC4	KLC4_S590_M1	0.805829	-0.594725	no
Q9NR30	DDX21	DDX21_S121_M1	0.804346	-0.89328	no
Q86TB9	PATL1	PATL1_S179_M1	0.804004	0.224027	no
Q9Y2F5	ICE1	ICE1_S1854_M1	0.803926	0.697123	no
Q15648	MED1	MED1_T1051_M1	0.803804	-0.294546	no
P51610	HCFC1	HCFC1_S598_M1	0.803723	0.778807	no
Q7L2H7	EIF3M	EIF3M_S337_M1	0.802349	0.279059	no
Q5T4S7	UBR4	UBR4_S1760_M1	0.802249	0.724275	no
Q12912	LRMP	LRMP_S461_M1	0.800916	-0.466819	no
Q5T0B9	ZNF362	ZNF362_S410_M1	0.800705	0.734719	no
Q99590	SCAF11	SCAF11_S816_M2	0.800455	-0.260494	no
P50914	RPL14	RPL14_S139_M1	0.799849	-0.567334	no
P35611	ADD1	ADD1_S358_M1	0.799331	0.5277	no
P50613	CDK7	CDK7_T170_M1	0.799283	0.670342	no
Q9P270	SLAIN2	SLAIN2_S48_M1	0.7988	0.459388	no
P15923	TCF3	TCF3_S379_M1	0.797936	1.06602	no
Q8IYB3	SRRM1	SRRM1_S713_M2	0.797414	0.424256	no
Q8NDT2	RBM15B	RBM15B_S609_M1	0.797189	0.693915	no
Q13459	MYO9B	MYO9B_S1290_M1	0.796976	-0.722838	no
P53985	SLC16A1	SLC16A1_S467_M1	0.796573	-0.26636	no
Q9NPI6	DCP1A	DCP1A_S525_M1	0.79617	0.621652	no
Q9H2K8	TAOK3	TAOK3_S442_M1	0.796137	0.716375	no
Q15596	NCOA2	NCOA2_S29_M1	0.796105	0.390235	no
P68363	TUBA1B	TUBA1B_T334_M1	0.795904	0.577194	no
Q5VUA4	ZNF318	ZNF318_S1243_M1	0.795639	0.287367	no
P11171	EPB41	EPB41_S85_M1	0.79547	0.774665	no
P23588	EIF4B	EIF4B_S283_M1	0.793547	0.683123	no
Q8NAV1	PRPF38A	PRPF38A_S209_M1	0.792577	0.428341	no
Q6ZUJ8	PIK3AP1	PIK3AP1_S718_M1	0.792193	0.401234	no
Q9H329	EPB41L4B	EPB41L4B_T804_M1	0.789683	-0.816195	no
O15014	ZNF609	ZNF609_S560_M1	0.789485	-0.492272	no
Q03252	LMNB2	LMNB2_S420_M1	0.78901	0.670074	no
P35269	GTF2F1	GTF2F1_T389_M2	0.787333	0.669117	no
Q92925	SMARCD2	SMARCD2_S199_M1	0.786819	0.316075	no
Q9NXE8	CWC25	CWC25_S218_M1	0.78658	0.579085	no
P13224	GP1BB	GP1BB_S191_M1	0.78587	0.266125	no
Q9UQR0	SCML2	SCML2_S511_M1	0.784535	-0.716822	no
Q96T88	UHRF1	UHRF1_S287_M1	0.784375	1.03911	no
Q09666	AHNAK	AHNAK_S216_M1	0.783466	-0.281377	no
Q01518	CAP1	CAP1_S34_M1	0.783273	0.547265	no
O76024	WFS1	WFS1_S235_M1	0.782414	-0.63945	no
Q6DN90	IQSEC1	IQSEC1_S925_M1	0.782237	0.527459	no
Q96JM3	CHAMP1	CHAMP1_S436_M1	0.781811	-0.653085	no
Q92766	RREB1	RREB1_S1122_M1	0.780749	-0.529412	no
Q14671	PUM1	PUM1_S709_M1	0.780358	-0.829407	no
Q12888	TP53BP1	TP53BP1_T1056_M1	0.78029	0.591638	no
P46013	MKI67	MKI67_S648_M1	0.778305	-0.322763	no
Q13620	CUL4B	CUL4B_T49_M1	0.777776	0.67013	no
P52948	NUP98	NUP98_S612_M1	0.776585	-0.963284	no
Q92785	DPF2	DPF2_S142_M1	0.775707	0.407021	no
Q7Z2W4	ZC3HAV1	ZC3HAV1_S378_M1	0.774638	-0.525581	no
Q86U86	PBRM1	PBRM1_S648_M1	0.774583	0.55413	no
P35611	ADD1	ADD1_S465_M1	0.774074	0.404805	no
Q9UIG0	BAZ1B	BAZ1B_S189_M1	0.774051	0.806704	no
Q9Y2W1	THRAP3	THRAP3_S535_M1	0.773244	0.427349	no
Q9UNL2	SSR3	SSR3_S105_M1	0.773114	0.709307	no
Q9H910	JPT2	JPT2_S97_M1	0.77305	-0.484589	no
P51858	HDGF	HDGF_T200_M1	0.772038	-0.673267	no
Q9UQ35	SRRM2	SRRM2_T1531_M1	0.771505	-0.539237	no
Q9UIG0	BAZ1B	BAZ1B_S345_M1	0.771048	0.624491	no
Q9HCK8	CHD8	CHD8_S2046_M1	0.770429	0.640958	no
Q92945	KHSRP	KHSRP_S181_M1	0.770149	-0.458767	no
Q13619	CUL4A	CUL4A_S10_M1	0.769962	0.553176	no
P16104	H2AFX	H2AFX_S122_M1	0.769235	0.490159	no
P42166	TMPO	TMPO_T172_M1	0.768763	0.536429	no
Q15365	PCBP1	PCBP1_S190_M1	0.768419	0.246913	no
Q9BSJ6	PIMREG	PIMREG_S16_M1	0.767998	0.651762	no
Q6P4R8	NFRKB	NFRKB_S1291_M1	0.767766	-0.610124	no
Q8IV04	TBC1D10C	TBC1D10C_T439_M1	0.766412	0.398584	no
Q92974	ARHGEF2	ARHGEF2_S956_M1	0.765658	0.809422	no
Q9UQ35	SRRM2	SRRM2_S1421_M1	0.764845	-0.680173	no
P04792	HSPB1	HSPB1_S82_M1	0.764631	-1.36069	no
P16403	HIST1H1C	HIST1H1C_T4_M2	0.7643	0.599934	no
Q9UQ35	SRRM2	SRRM2_S937_M1	0.763587	0.312884	no
O75362	ZNF217	ZNF217_S795_M1	0.76291	0.609268	no
Q5T200	ZC3H13	ZC3H13_S242_M1	0.762611	0.564594	no
Q9NRA8	EIF4ENIF1	EIF4ENIF1_S78_M1	0.761327	0.459446	no
P30419	NMT1	NMT1_S47_M1	0.760508	-0.248375	no
O75494	SRSF10	SRSF10_S133_M1	0.760463	0.544524	no
Q9UQ35	SRRM2	SRRM2_S333_M1	0.759378	0.638966	no
P38432	COIL	COIL_S566_M1	0.757499	0.632667	no
Q9ULD9	ZNF608	ZNF608_S1270_M1	0.75711	1.78424	no
Q86YP4	GATAD2A	GATAD2A_S340_M1	0.756955	-0.269955	no
Q14980	NUMA1	NUMA1_S1853_M1	0.75687	-0.454899	no
O60664	PLIN3	PLIN3_S130_M1	0.756775	0.826412	no
Q9NTI5	PDS5B	PDS5B_Y1187_M1	0.756481	0.63255	no
Q9UK61	TASOR	TASOR_S927_M1	0.756127	0.741937	no
Q9P266	JCAD	JCAD_S1281_M1	0.755571	-0.374632	no
Q96N67	DOCK7	DOCK7_S1432_M1	0.755188	0.310495	no
Q13459	MYO9B	MYO9B_S1354_M1	0.753939	0.670028	no
O14867	BACH1	BACH1_S445_M1	0.75382	-0.756912	no
Q5JSH3	WDR44	WDR44_S50_M1	0.75307	-0.777482	no
Q14980	NUMA1	NUMA1_S1847_M1	0.753021	1.03213	no
Q02880	TOP2B	TOP2B_S1552_M1	0.752375	0.744708	no
Q8IYB3	SRRM1	SRRM1_S414_M1	0.751972	0.807572	no
Q86UP2	KTN1	KTN1_T153_M1	0.75035	0.260224	no
Q8N5H7	SH2D3C	SH2D3C_S346_M1	0.748936	-0.544825	no
Q15652	JMJD1C	JMJD1C_S652_M1	0.748677	0.642363	no
Q9UQ35	SRRM2	SRRM2_S1320_M1	0.7481	0.328312	no
P51608	MECP2	MECP2_S360_M1	0.747305	0.561269	no
Q9ULW0	TPX2	TPX2_S738_M1	0.747232	-0.635567	no
P67809	YBX1	YBX1_S176_M1	0.745805	0.590233	no
Q8NFC6	BOD1L1	BOD1L1_S3019_M1	0.74573	0.689103	no
Q9NYV4	CDK12	CDK12_S1083_M1	0.743945	0.254552	no
Q92974	ARHGEF2	ARHGEF2_S143_M1	0.743545	0.517126	no
Q8IX12	CCAR1	CCAR1_T627_M1	0.743284	0.402909	no
Q9C0B5	ZDHHC5	ZDHHC5_S380_M1	0.742167	0.409441	no
P41970	ELK3	ELK3_S396_M1	0.742062	0.702904	no
P49792	RANBP2	RANBP2_S788_M1	0.742055	0.540942	no
P17152	TMEM11	TMEM11_S17_M1	0.741446	0.790518	no
Q9H1E3	NUCKS1	NUCKS1_S58_M1	0.741391	-0.753871	no
Q12849	GRSF1	GRSF1_S335_M1	0.740275	0.775109	no
O75475	PSIP1	PSIP1_S106_M1	0.740048	0.379347	no
P27448	MARK3	MARK3_S469_M1	0.739492	0.262599	no
P62753	RPS6	RPS6_S240_M2	0.739343	0.475772	no
Q9BXM0	PRX	PRX_S1401_M1	0.737345	-0.612264	no
Q9NZI8	IGF2BP1	IGF2BP1_S438_M1	0.736946	0.376691	no
Q12888	TP53BP1	TP53BP1_S265_M1	0.736163	-0.636729	no
P24928	POLR2A	POLR2A_S2_M1	0.735177	0.471505	no
P51610	HCFC1	HCFC1_S1507_M1	0.733735	0.558566	no
Q05D32	CTDSPL2	CTDSPL2_S28_M1	0.733561	0.465189	no
P16402	HIST1H1D	HIST1H1D_T180_M1	0.732427	0.616277	no
Q5SW79	CEP170	CEP170_S466_M1	0.732411	0.338857	no
Q9NZN8	CNOT2	CNOT2_S165_M1	0.732114	0.532361	no
P16949	STMN1	STMN1_S63_M1	0.731425	0.496681	no
Q12789	GTF3C1	GTF3C1_S1653_M1	0.727884	0.209893	no
O60832	DKC1	DKC1_S485_M1	0.727324	0.379297	no
Q9UQ35	SRRM2	SRRM2_S1073_M1	0.726735	-0.428489	no
O60841	EIF5B	EIF5B_S113_M1	0.725226	-0.262644	no
P07910	HNRNPC	HNRNPC_S162_M1	0.725188	-0.908327	no
Q09666	AHNAK	AHNAK_S212_M1	0.724188	-0.539505	no
Q9UQ35	SRRM2	SRRM2_S2426_M1	0.72319	0.411538	no
Q9BRD0	BUD13	BUD13_T159_M1	0.722224	-0.433125	no
Q9BSJ8	ESYT1	ESYT1_S1034_M1	0.721966	-0.416745	no
Q8N1G0	ZNF687	ZNF687_T377_M1	0.721456	0.666279	no
O75781	PALM	PALM_T145_M1	0.721233	-0.261638	no
O95453	PARN	PARN_S623_M1	0.72106	0.569504	no
Q9BQF6	SENP7	SENP7_S24_M1	0.72101	0.490533	no
Q92538	GBF1	GBF1_S1298_M1	0.720822	0.295953	no
Q8NEY8	PPHLN1	PPHLN1_S133_M1	0.720249	0.449844	no
Q86VM9	ZC3H18	ZC3H18_S534_M1	0.720049	-0.457079	no
P52701	MSH6	MSH6_S309_M1	0.719883	-0.325414	no
O60315	ZEB2	ZEB2_S1203_M1	0.7195	1.09057	no
Q09666	AHNAK	AHNAK_S210_M1	0.718931	-0.547829	no
P25788	PSMA3	PSMA3_S243_M1	0.717968	0.633711	no
P16401	HIST1H1B	HIST1H1B_T138_M1	0.717573	0.932461	no
P08670	VIM	VIM_S72_M1	0.717091	-0.517595	no
Q13523	PRPF4B	PRPF4B_S431_M2	0.715437	0.515718	no
Q96T58	SPEN	SPEN_S736_M2	0.7147	0.321319	no
Q5VUA4	ZNF318	ZNF318_S2101_M1	0.71383	0.627919	no
Q5T8P6	RBM26	RBM26_S518_M1	0.71205	-0.586551	no
Q9UQ35	SRRM2	SRRM2_T866_M1	0.711613	0.904991	no
P05114	HMGN1	HMGN1_S86_M1	0.709807	0.706476	no
Q04637	EIF4G1	EIF4G1_S1209_M1	0.709523	0.434944	no
Q8WWM7	ATXN2L	ATXN2L_S339_M1	0.709168	0.653982	no
Q13085	ACACA	ACACA_S80_M1	0.708992	-0.267594	no
P08670	VIM	VIM_Y53_M1	0.708877	0.602442	no
Q5VT52	RPRD2	RPRD2_Y592_M1	0.708533	-0.549243	no
Q9UDT6	CLIP2	CLIP2_S352_M1	0.708432	0.522734	no
Q8NF91	SYNE1	SYNE1_T8360_M1	0.707811	0.488143	no
P06400	RB1	RB1_S919_M1	0.707569	-0.210538	no
Q8IUD2	ERC1	ERC1_S37_M1	0.7063	0.332968	no
Q9NQ29	LUC7L	LUC7L_S336_M1	0.704648	0.510243	no
Q9Y618	NCOR2	NCOR2_S956_M1	0.704237	-0.403604	no
Q66K74	MAP1S	MAP1S_S640_M2	0.702303	0.572063	no
P02545	LMNA	LMNA_S404_M1	0.701817	0.387748	no
Q9UQ35	SRRM2	SRRM2_S1124_M1	0.701687	-0.298877	no
Q96F86	EDC3	EDC3_S161_M1	0.701259	0.562367	no
Q13557	CAMK2D	CAMK2D_T337_M1	0.700813	0.315333	no
P29590	PML	PML_S480_M1	0.700621	-0.675761	no
Q7L1V2	MON1B	MON1B_S61_M1	0.700605	0.453364	no
Q14839	CHD4	CHD4_T1545_M1	0.700376	-0.42165	no
Q8TD16	BICD2	BICD2_S582_M1	0.700191	-0.61192	no
Q14699	RFTN1	RFTN1_S220_M1	0.699138	-0.626207	no
Q9UQ35	SRRM2	SRRM2_S994_M1	0.698671	0.474169	no
Q68DK7	MSL1	MSL1_T386_M1	0.697978	0.303564	no
Q03188	CENPC	CENPC_S684_M1	0.697528	0.610222	no
Q9Y3Q8	TSC22D4	TSC22D4_S165_M1	0.697356	0.384034	no
P27816	MAP4	MAP4_S280_M1	0.696331	-0.574448	no
P06400	RB1	RB1_T373_M1	0.696159	0.987916	no
Q2M1K9	ZNF423	ZNF423_S1160_M1	0.696111	0.608333	no
O43516	WIPF1	WIPF1_S234_M1	0.696016	0.742792	no
Q9UQN3	CHMP2B	CHMP2B_S199_M1	0.695938	-0.22657	no
Q14684	RRP1B	RRP1B_S706_M1	0.695032	0.204574	no
P16949	STMN1	STMN1_S16_M1	0.694547	0.536104	no
Q6JBY9	RCSD1	RCSD1_S120_M2	0.693764	-0.622978	no
Q8NCN4	RNF169	RNF169_S423_M1	0.691607	0.360704	no
Q8IY81	FTSJ3	FTSJ3_S584_M1	0.691071	0.194175	no
Q9P2R6	RERE	RERE_S656_M1	0.690827	-0.439667	no
P16150	SPN	SPN_S368_M1	0.688942	0.726801	no
Q96JH7	VCPIP1	VCPIP1_S747_M1	0.688183	-0.424605	no
Q09666	AHNAK	AHNAK_S5077_M1	0.687422	-0.634208	no
P68363	TUBA1B	TUBA1B_T51_M1	0.687149	-0.340475	no
Q96RL1	UIMC1	UIMC1_S29_M1	0.68646	0.391942	no
Q86X53	ERICH1	ERICH1_S238_M1	0.685919	0.351867	no
Q14157	UBAP2L	UBAP2L_S493_M1	0.685058	0.599468	no
Q96T58	SPEN	SPEN_S1424_M1	0.684729	0.428795	no
Q9UIL8	PHF11	PHF11_S17_M1	0.684704	-0.64983	no
Q99081	TCF12	TCF12_T335_M1	0.684683	0.406599	no
Q8IYB3	SRRM1	SRRM1_S775_M2	0.684605	-0.424599	no
Q8NI27	THOC2	THOC2_S1417_M1	0.684264	0.52181	no
Q14103	HNRNPD	HNRNPD_S83_M1	0.683285	0.474593	no
P29692	EEF1D	EEF1D_S133_M1	0.683243	-0.627184	no
Q99081	TCF12	TCF12_S333_M1	0.68244	0.433969	no
Q5T200	ZC3H13	ZC3H13_S643_M1	0.682234	0.579587	no
Q09666	AHNAK	AHNAK_S5782_M1	0.68163	-0.866333	no
Q9P2K5	MYEF2	MYEF2_S17_M1	0.681557	0.451894	no
Q14562	DHX8	DHX8_S460_M1	0.681089	-0.6254	no
P09651	HNRNPA1	HNRNPA1_S6_M1	0.681068	-0.418367	no
P33991	MCM4	MCM4_S120_M1	0.681024	0.342453	no
Q9Y6X9	MORC2	MORC2_S615_M1	0.680883	0.503864	no
Q8N8A6	DDX51	DDX51_S83_M1	0.680816	-0.316168	no
Q03252	LMNB2	LMNB2_S426_M1	0.680273	0.468715	no
O14683	TP53I11	TP53I11_S14_M1	0.679227	-0.773016	no
Q9UI08	EVL	EVL_S354_M1	0.678564	-0.569394	no
Q8WV28	BLNK	BLNK_S219_M1	0.677845	-0.592273	no
P17544	ATF7	ATF7_T53_M1	0.677557	-0.569627	no
Q15555	MAPRE2	MAPRE2_S200_M1	0.677233	0.647881	no
Q5JTV8	TOR1AIP1	TOR1AIP1_T220_M1	0.676529	0.290967	no
Q16643	DBN1	DBN1_S337_M1	0.674428	0.310876	no
Q7KZI7	MARK2	MARK2_S456_M1	0.674227	0.866759	no
Q9HC52	CBX8	CBX8_S311_M1	0.674045	0.359853	no
O75494	SRSF10	SRSF10_S106_M1	0.672651	0.519619	no
Q13627;Q9Y463	DYRK1A;DYRK1B	DYRK1A_Y321_M1	0.672608	-0.297378	no
O95544	NADK	NADK_S46_M1	0.67137	0.521013	no
P62995	TRA2B	TRA2B_S215_M1	0.670918	0.70253	no
P11388	TOP2A	TOP2A_S1354_M1	0.670774	-0.396156	no
Q9P1Y6	PHRF1	PHRF1_S1202_M1	0.670559	0.394407	no
Q9UIF9	BAZ2A	BAZ2A_T1399_M1	0.668184	0.535975	no
Q8IU81	IRF2BP1	IRF2BP1_S453_M1	0.667888	-0.469751	no
Q9Y3R0	GRIP1	GRIP1_T972_M1	0.667789	0.282126	no
P12694	BCKDHA	BCKDHA_S347_M1	0.667485	0.736043	no
Q9P1Y6	PHRF1	PHRF1_S867_M1	0.665896	-0.238299	no
Q14676	MDC1	MDC1_S1814_M1	0.663543	0.374536	no
P16402	HIST1H1D	HIST1H1D_S2_M2	0.662432	-0.47241	no
Q5VTL8	PRPF38B	PRPF38B_S527_M1	0.662048	0.711565	no
Q15036	SNX17	SNX17_S409_M1	0.662043	0.353073	no
Q96T23	RSF1	RSF1_S748_M1	0.661132	0.499889	no
O95071	UBR5	UBR5_S1549_M1	0.66025	-0.253563	no
P42166	TMPO	TMPO_S354_M1	0.660238	0.559208	no
O75533	SF3B1	SF3B1_T244_M1	0.657998	0.624144	no
P67809	YBX1	YBX1_S174_M1	0.65691	0.623292	no
Q9NWQ8	PAG1	PAG1_S296_M1	0.656806	0.630944	no
Q9NR30	DDX21	DDX21_S89_M1	0.655965	-0.604693	no
Q9H2S9	IKZF4	IKZF4_S491_M1	0.654327	0.430733	no
Q86WB0	ZC3HC1	ZC3HC1_S370_M1	0.653038	-0.261867	no
P98171	ARHGAP4	ARHGAP4_S906_M1	0.652524	0.305413	no
Q9NSI8	SAMSN1	SAMSN1_S23_M1	0.652309	0.498411	no
Q6P1N0	CC2D1A	CC2D1A_S455_M1	0.652164	-0.500658	no
O14686	KMT2D	KMT2D_S4359_M1	0.651741	0.723643	no
Q9Y385	UBE2J1	UBE2J1_S251_M1	0.651622	-0.687489	no
Q93009	USP7	USP7_S255_M1	0.650432	0.47082	no
Q01082	SPTBN1	SPTBN1_S2128_M1	0.649726	0.473856	no
P30414	NKTR	NKTR_S379_M1	0.649084	0.579873	no
Q86U90	YRDC	YRDC_S37_M1	0.648537	-0.653873	no
O60885	BRD4	BRD4_S601_M1	0.647207	0.667077	no
Q01130	SRSF2	SRSF2_S26_M1	0.646661	0.291034	no
O43395	PRPF3	PRPF3_S619_M1	0.646581	1.27171	no
P11388	TOP2A	TOP2A_S1213_M1	0.646219	-0.914774	no
Q9ULU4	ZMYND8	ZMYND8_S756_M1	0.645257	0.722087	no
P85037	FOXK1	FOXK1_S101_M1	0.644978	0.437281	no
Q9H8W4	PLEKHF2	PLEKHF2_S226_M1	0.643617	0.635521	no
Q8N3X1	FNBP4	FNBP4_S432_M1	0.642561	0.575218	no
Q13428	TCOF1	TCOF1_T173_M1	0.642504	0.286547	no
Q92625	ANKS1A	ANKS1A_S663_M1	0.642277	0.44366	no
Q12873	CHD3	CHD3_S712_M1	0.640429	-0.34015	no
Q9BV73	CEP250	CEP250_S2229_M1	0.638746	-0.44345	no
Q9UDY2	TJP2	TJP2_S978_M1	0.638651	0.702025	no
Q7L4I2	RSRC2	RSRC2_S32_M1	0.638409	0.219437	no
Q2M1K9	ZNF423	ZNF423_T383_M1	0.638333	0.56504	no
O95747	OXSR1	OXSR1_S427_M1	0.637211	0.206628	no
Q9Y6Q9	NCOA3	NCOA3_S857_M1	0.636671	0.64705	no
Q5SQI0	ATAT1	ATAT1_S276_M1	0.63592	0.450555	no
Q9UQ35	SRRM2	SRRM2_T1472_M1	0.635898	-0.544943	no
P07900	HSP90AA1	HSP90AA1_S231_M1	0.635646	0.770546	no
Q9BRD0	BUD13	BUD13_T135_M1	0.635508	-0.357057	no
Q96JB2	COG3	COG3_S533_M1	0.635156	0.708189	no
Q15007	WTAP	WTAP_S306_M1	0.634276	-0.475632	no
Q7L2J0	MEPCE	MEPCE_S216_M2	0.634131	0.361138	no
O43432	EIF4G3	EIF4G3_S232_M1	0.633748	0.545699	no
Q92625	ANKS1A	ANKS1A_S647_M1	0.633399	-0.511439	no
Q9Y4E5	ZNF451	ZNF451_S838_M1	0.633282	0.48003	no
Q92597	NDRG1	NDRG1_S332_M1	0.632968	0.378625	no
O43318	MAP3K7	MAP3K7_S439_M1	0.632704	0.496073	no
P35251	RFC1	RFC1_S156_M1	0.632562	-0.411842	no
P15336	ATF2	ATF2_S328_M1	0.630435	0.452984	no
Q12912	LRMP	LRMP_S459_M1	0.629625	-0.551282	no
Q13239	SLA	SLA_S190_M1	0.629206	-0.333752	no
Q86TB9	PATL1	PATL1_T194_M1	0.627521	-0.208857	no
P50750	CDK9	CDK9_S347_M1	0.627422	0.427373	no
Q14135	VGLL4	VGLL4_S52_M1	0.627384	0.509421	no
Q9UQ35	SRRM2	SRRM2_S297_M2	0.627365	-0.242858	no
Q15648	MED1	MED1_S1223_M1	0.62685	-0.236023	no
Q14980	NUMA1	NUMA1_S1991_M1	0.626702	0.773226	no
Q92974	ARHGEF2	ARHGEF2_S151_M1	0.626455	0.424272	no
P52272	HNRNPM	HNRNPM_S432_M1	0.626177	0.558454	no
Q86TI0	TBC1D1	TBC1D1_S237_M1	0.626055	-0.554373	no
Q9Y2F5	ICE1	ICE1_T1852_M1	0.625341	-0.39853	no
Q96T58	SPEN	SPEN_S1261_M1	0.625075	0.372466	no
Q8IYM9	TRIM22	TRIM22_S383_M1	0.62499	0.419358	no
P16401	HIST1H1B	HIST1H1B_T9_M1	0.623703	-0.44354	no
Q96JM3	CHAMP1	CHAMP1_S204_M1	0.622741	-0.625412	no
Q6IN85	PPP4R3A	PPP4R3A_S777_M1	0.622356	0.299131	no
P09651	HNRNPA1	HNRNPA1_S95_M1	0.622296	0.231053	no
Q9NTI5	PDS5B	PDS5B_S1257_M1	0.621379	0.242948	no
P50552	VASP	VASP_S305_M1	0.620312	0.312434	no
P07437	TUBB	TUBB_S172_M1	0.620272	-0.62345	no
Q92530	PSMF1	PSMF1_S153_M1	0.620038	-0.510777	no
P16949	STMN1	STMN1_S25_M1	0.61996	-0.940104	no
Q02078	MEF2A	MEF2A_S408_M1	0.619568	0.523368	no
Q86TM6	SYVN1	SYVN1_S613_M1	0.61911	-0.607185	no
Q13233	MAP3K1	MAP3K1_S21_M1	0.618184	-0.274662	no
P19338	NCL	NCL_T121_M1	0.617162	0.587765	no
P31948	STIP1	STIP1_S481_M1	0.617042	0.529676	no
Q8N122	RPTOR	RPTOR_S863_M1	0.616563	-0.498408	no
Q14004	CDK13	CDK13_T1147_M1	0.615743	0.280265	no
Q9UEW8	STK39	STK39_S371_M1	0.615583	0.218625	no
P49756	RBM25	RBM25_S677_M1	0.613861	0.187009	no
P43243	MATR3	MATR3_S604_M1	0.613745	-0.241138	no
Q14980	NUMA1	NUMA1_S1969_M1	0.61299	0.75908	no
Q9BTA9	WAC	WAC_S53_M1	0.612936	0.377526	no
Q15811	ITSN1	ITSN1_S904_M1	0.612569	0.422508	no
Q5TGY3	AHDC1	AHDC1_S596_M1	0.612341	0.656932	no
P18615	NELFE	NELFE_S131_M1	0.612296	0.390305	no
Q9UGU0	TCF20	TCF20_T1671_M1	0.611196	0.397303	no
Q13576	IQGAP2	IQGAP2_S16_M1	0.611153	-0.679897	no
Q9BVG4	PBDC1	PBDC1_S181_M1	0.610727	0.48603	no
Q96B97	SH3KBP1	SH3KBP1_S587_M1	0.610185	-0.714829	no
Q6JBY9	RCSD1	RCSD1_S298_M1	0.609991	-0.379717	no
Q9UQ35	SRRM2	SRRM2_S2132_M1	0.609176	0.477771	no
Q9C0K0	BCL11B	BCL11B_S97_M1	0.609014	0.263384	no
Q8IYB3	SRRM1	SRRM1_S465_M2	0.608971	0.654383	no
P35611	ADD1	ADD1_S355_M1	0.608499	-0.34442	no
Q13263	TRIM28	TRIM28_S471_M1	0.607203	-0.534394	no
Q9UQ35	SRRM2	SRRM2_S486_M1	0.606922	-0.369607	no
Q9UQ35	SRRM2	SRRM2_S1913_M2	0.605846	0.387433	no
Q9NX63	CHCHD3	CHCHD3_S50_M1	0.605785	-0.745198	no
Q8IZP0	ABI1	ABI1_S183_M1	0.605524	0.622028	no
P02671	FGA	FGA_S364_M1	0.605175	0.465751	no
Q9UBW7	ZMYM2	ZMYM2_T840_M1	0.604404	0.517055	no
Q86UU0	BCL9L	BCL9L_S118_M1	0.603748	-0.569348	no
P14209	CD99	CD99_S168_M1	0.603315	0.469097	no
O15047	SETD1A	SETD1A_S1103_M1	0.603306	0.65732	no
P78344	EIF4G2	EIF4G2_T508_M1	0.603066	-0.464141	no
Q6UB99	ANKRD11	ANKRD11_S1079_M1	0.603046	0.616175	no
Q6P158	DHX57	DHX57_S127_M1	0.602759	0.70685	no
P09651	HNRNPA1	HNRNPA1_Y357_M1	0.602628	-0.333093	no
P16403	HIST1H1C	HIST1H1C_S104_M1	0.602626	-0.621882	no
O60343	TBC1D4	TBC1D4_S570_M1	0.602389	0.263933	no
Q96T37	RBM15	RBM15_T568_M1	0.601917	-0.607297	no
O43314	PPIP5K2	PPIP5K2_S1006_M1	0.601688	0.658264	no
Q92688	ANP32B	ANP32B_T244_M1	0.600802	1.43272	no
P08670	VIM	VIM_S214_M1	0.600509	0.565997	no
O95391	SLU7	SLU7_S215_M1	0.600208	-0.146808	no
P30050	RPL12	RPL12_S38_M1	0.600004	-0.791064	no
Q6Y7W6	GIGYF2	GIGYF2_S26_M1	0.599321	-0.239862	no
Q7Z3K3	POGZ	POGZ_S746_M1	0.598936	0.709527	no
Q12996	CSTF3	CSTF3_S691_M1	0.595466	0.758054	no
P06748	NPM1	NPM1_S70_M1	0.595089	0.534648	no
Q86VM9	ZC3H18	ZC3H18_T162_M1	0.594927	0.398161	no
Q9Y4H2	IRS2	IRS2_S577_M1	0.594151	0.589824	no
O60832	DKC1	DKC1_S494_M1	0.593706	0.309442	no
Q9BXP5	SRRT	SRRT_T544_M1	0.593417	-0.682606	no
Q99590	SCAF11	SCAF11_S338_M1	0.593162	-0.380015	no
O43491	EPB41L2	EPB41L2_S499_M1	0.592525	0.449579	no
Q13242	SRSF9	SRSF9_Y214_M1	0.592365	-0.437917	no
O00499	BIN1	BIN1_S298_M1	0.592268	-0.284847	no
H0YHG0;P82979	;SARNP	SARNP_S478_M1	0.591834	0.368077	no
Q9HC44	GPBP1L1	GPBP1L1_S76_M1	0.591589	0.249606	no
Q13107	USP4	USP4_S244_M1	0.591294	-0.587495	no
Q14160	SCRIB	SCRIB_S1475_M1	0.591245	-0.489305	no
P10398	ARAF	ARAF_S582_M1	0.591068	-0.323048	no
Q9UQ35	SRRM2	SRRM2_T2034_M2	0.590312	0.530255	no
P46087	NOP2	NOP2_S732_M1	0.589996	-0.489187	no
Q8TEK3	DOT1L	DOT1L_S1104_M1	0.589704	-0.484802	no
Q92925	SMARCD2	SMARCD2_T217_M1	0.58929	0.705973	no
O75376	NCOR1	NCOR1_S2151_M1	0.589181	0.298147	no
P62913	RPL11	RPL11_S140_M1	0.588967	0.547945	no
Q15696	ZRSR2	ZRSR2_S349_M1	0.588744	-0.508794	no
P22314	UBA1	UBA1_S46_M1	0.587305	0.291557	no
Q8TEK3	DOT1L	DOT1L_S834_M1	0.586978	0.66018	no
Q9H8Y5	ANKZF1	ANKZF1_S398_M1	0.586866	-1.15875	no
Q9ULU4	ZMYND8	ZMYND8_S490_M1	0.586034	0.526526	no
P11171	EPB41	EPB41_S95_M1	0.585538	0.519789	no
P24928	POLR2A	POLR2A_S1878_M1	0.585321	0.515509	no
Q15185	PTGES3	PTGES3_S113_M1	0.584319	0.532066	no
Q9BYW2	SETD2	SETD2_S614_M1	0.584248	0.548382	no
Q52LA3	LIN52	LIN52_S53_M1	0.58412	0.570149	no
Q6JBY9	RCSD1	RCSD1_S268_M2	0.584076	0.278932	no
Q9UQ35	SRRM2	SRRM2_S2032_M2	0.584002	0.514521	no
Q5TGY3	AHDC1	AHDC1_S1187_M1	0.583975	0.476728	no
P35269	GTF2F1	GTF2F1_S433_M1	0.582986	0.803723	no
P05114	HMGN1	HMGN1_S25_M1	0.581979	0.74946	no
Q9UKV3	ACIN1	ACIN1_S386_M1	0.581535	-0.290627	no
P11388	TOP2A	TOP2A_S1377_M1	0.580383	0.495899	no
Q12888	TP53BP1	TP53BP1_S1656_M1	0.579988	0.243329	no
Q14839	CHD4	CHD4_S1531_M1	0.579964	0.490538	no
Q14839	CHD4	CHD4_S1537_M1	0.578629	-0.309557	no
Q9GZY8	MFF	MFF_S155_M1	0.578107	0.561931	no
Q02078	MEF2A	MEF2A_S496_M1	0.577826	-0.409983	no
Q8IYB3	SRRM1	SRRM1_S738_M1	0.577763	-0.144273	no
P27824	CANX	CANX_S564_M1	0.577611	0.539038	no
Q9H165	BCL11A	BCL11A_S625_M1	0.577565	-0.778736	no
Q92622	RUBCN	RUBCN_S410_M1	0.577092	-0.66229	no
Q15831	STK11	STK11_S31_M1	0.576648	-0.5289	no
Q16666	IFI16	IFI16_S106_M1	0.576226	-0.295962	no
Q14978	NOLC1	NOLC1_S397_M1	0.576	-0.423694	no
O00418	EEF2K	EEF2K_S500_M1	0.575686	1.21729	no
P06400	RB1	RB1_S807_M1	0.575535	0.702518	no
P68431	HIST1H3J	HIST1H3J_S58_M1	0.575173	0.550442	no
O00571	DDX3X	DDX3X_S594_M1	0.574603	0.56679	no
O95453	PARN	PARN_S619_M1	0.574549	-0.321169	no
P18858	LIG1	LIG1_S141_M1	0.574416	-0.208603	no
Q8NHM5	KDM2B	KDM2B_S914_M1	0.574214	0.495632	no
Q14980	NUMA1	NUMA1_S1840_M1	0.574163	0.716285	no
Q14498	RBM39	RBM39_S97_M1	0.572742	-0.289594	no
P31321	PRKAR1B	PRKAR1B_S83_M1	0.571837	0.334615	no
Q9BYW2	SETD2	SETD2_T1872_M1	0.571607	0.299611	no
Q9UI08	EVL	EVL_S349_M1	0.571598	-0.479169	no
Q9H1B7	IRF2BPL	IRF2BPL_S547_M1	0.570536	-0.500448	no
P25098	GRK2	GRK2_S670_M1	0.570147	-0.543614	no
P25054	APC	APC_T1438_M1	0.570038	-0.46493	no
Q9Y2D5	AKAP2	AKAP2_S146_M1	0.569591	-0.403363	no
Q13136	PPFIA1	PPFIA1_S763_M1	0.568451	-0.181964	no
Q9Y520	PRRC2C	PRRC2C_T2682_M1	0.568334	0.279925	no
O43765	SGTA	SGTA_S305_M1	0.568214	-0.414889	no
Q9BW71	HIRIP3	HIRIP3_T84_M1	0.567945	-0.401085	no
P46778	RPL21	RPL21_S104_M1	0.567663	0.553152	no
Q5T200	ZC3H13	ZC3H13_S993_M1	0.567044	-0.536333	no
Q9H2I8	LRMDA	LRMDA_S153_M1	0.566857	-0.27119	no
Q8N5G2	MACO1	MACO1_S332_M1	0.566769	-0.396154	no
Q01130	SRSF2	SRSF2_S191_M2	0.56645	-0.644862	no
Q15776	ZKSCAN8	ZKSCAN8_S193_M1	0.566234	-0.538782	no
Q9H165	BCL11A	BCL11A_T326_M1	0.566135	0.397965	no
O75694	NUP155	NUP155_S992_M1	0.565847	-0.497625	no
O60264	SMARCA5	SMARCA5_S116_M1	0.565673	0.332436	no
Q7KZI7	MARK2	MARK2_S535_M1	0.565169	0.37659	no
Q5SW79	CEP170	CEP170_S1167_M1	0.565012	-0.388381	no
Q9H307	PNN	PNN_S443_M1	0.564092	-0.262232	no
Q9BY44	EIF2A	EIF2A_T483_M1	0.563874	0.311754	no
P54259	ATN1	ATN1_T669_M1	0.563378	0.47894	no
Q9BW71	HIRIP3	HIRIP3_S87_M2	0.563246	0.228748	no
Q9NWQ8	PAG1	PAG1_S229_M1	0.562781	0.252567	no
Q16204	CCDC6	CCDC6_S244_M1	0.562773	-0.516357	no
Q96JM7	L3MBTL3	L3MBTL3_S625_M1	0.562695	-0.353007	no
Q49A26	GLYR1	GLYR1_S158_M1	0.562377	0.644011	no
Q13428	TCOF1	TCOF1_S1257_M1	0.562014	0.655174	no
Q9ULT0	TTC7A	TTC7A_S182_M1	0.561812	0.671034	no
Q01543	FLI1	FLI1_S39_M1	0.561277	0.297217	no
Q9UNE7	STUB1	STUB1_S19_M1	0.560302	0.369967	no
P78347	GTF2I	GTF2I_T413_M1	0.560297	0.49731	no
Q9BXI6	TBC1D10A	TBC1D10A_S407_M1	0.56002	-0.275055	no
P52701	MSH6	MSH6_S227_M1	0.55976	0.497919	no
Q9HDC5	JPH1	JPH1_T448_M1	0.559714	-0.528308	no
Q9NWW5	CLN6	CLN6_S31_M1	0.559318	-0.286321	no
P42331	ARHGAP25	ARHGAP25_S487_M1	0.559229	-0.710304	no
P35611	ADD1	ADD1_T11_M1	0.559159	0.533462	no
Q96GN5	CDCA7L	CDCA7L_S139_M1	0.55873	-0.579887	no
Q8IYB3	SRRM1	SRRM1_S597_M1	0.557574	-0.416963	no
Q02040	AKAP17A	AKAP17A_S537_M1	0.557417	-0.484275	no
P33993	MCM7	MCM7_S314_M1	0.557392	-0.260206	no
Q8NHG8	ZNRF2	ZNRF2_S135_M1	0.557288	0.353643	no
Q01826	SATB1	SATB1_S38_M1	0.557178	-0.585103	no
P21796	VDAC1	VDAC1_S57_M1	0.552212	-0.367756	no
Q9BUA3	SPINDOC	SPINDOC_S308_M1	0.552173	-0.279383	no
Q9UKJ3	GPATCH8	GPATCH8_S1107_M1	0.551705	0.577882	no
P46013	MKI67	MKI67_T1923_M1	0.550976	0.289997	no
O75533	SF3B1	SF3B1_T211_M1	0.550925	0.386368	no
Q14005	IL16	IL16_T947_M1	0.550784	0.348855	no
P23396	RPS3	RPS3_T221_M1	0.550386	0.391079	no
Q92974	ARHGEF2	ARHGEF2_S691_M1	0.549702	0.700762	no
Q6PJG2	ELMSAN1	ELMSAN1_S461_M1	0.549318	0.607705	no
Q13263	TRIM28	TRIM28_S19_M2	0.547852	-0.400057	no
P48651	PTDSS1	PTDSS1_S11_M1	0.547774	0.3125	no
Q14498	RBM39	RBM39_S117_M1	0.54735	0.655559	no
P29966	MARCKS	MARCKS_S27_M1	0.546897	0.19934	no
Q99081	TCF12	TCF12_S559_M1	0.546236	-0.470944	no
Q9NYB0	TERF2IP	TERF2IP_S203_M1	0.545821	-0.365869	no
P16401	HIST1H1B	HIST1H1B_T11_M2	0.545525	0.339141	no
Q92835	INPP5D	INPP5D_T963_M1	0.545475	0.341032	no
Q14739	LBR	LBR_S84_M2	0.544833	0.515535	no
Q8NDT2	RBM15B	RBM15B_T532_M1	0.543509	0.3768	no
Q9Y2K5	R3HDM2	R3HDM2_S349_M1	0.542781	0.432023	no
O15014	ZNF609	ZNF609_S758_M1	0.541018	0.533994	no
Q9NWH9	SLTM	SLTM_S289_M1	0.539781	0.195293	no
P21333	FLNA	FLNA_S1084_M1	0.539398	0.295797	no
Q9UQ35	SRRM2	SRRM2_S876_M1	0.538975	-0.394712	no
P46013	MKI67	MKI67_S2223_M1	0.538906	-0.477991	no
O95155	UBE4B	UBE4B_S105_M1	0.538753	-0.211906	no
O14497	ARID1A	ARID1A_S696_M1	0.538408	0.175917	no
O94819	KBTBD11	KBTBD11_S107_M1	0.538056	0.569219	no
Q96PK6	RBM14	RBM14_S623_M1	0.537997	0.413528	no
Q9NYI0	PSD3	PSD3_S1014_M1	0.537816	-0.525673	no
Q92614	MYO18A	MYO18A_S2041_M1	0.537432	0.590657	no
O15234	CASC3	CASC3_S265_M1	0.536997	0.230412	no
Q9H165	BCL11A	BCL11A_S327_M1	0.536622	0.353354	no
P08575	PTPRC	PTPRC_S1299_M1	0.535536	-0.258809	no
Q9Y2W1	THRAP3	THRAP3_S315_M2	0.534997	0.596762	no
Q9P2D1	CHD7	CHD7_S2533_M1	0.533598	0.336749	no
Q92610	ZNF592	ZNF592_S348_M1	0.533083	0.399592	no
Q6NXT1	ANKRD54	ANKRD54_S63_M1	0.532606	-0.470825	no
Q9Y2W1	THRAP3	THRAP3_S320_M2	0.532146	0.593059	no
Q7Z460	CLASP1	CLASP1_S646_M1	0.530375	0.358634	no
Q9BZX2	UCK2	UCK2_S254_M1	0.529229	0.181597	no
Q9NYF8	BCLAF1	BCLAF1_S287_M2	0.529006	-0.30621	no
P85037	FOXK1	FOXK1_S445_M1	0.529003	-0.528995	no
Q16514	TAF12	TAF12_S51_M1	0.52884	-0.499106	no
Q7Z422	SZRD1	SZRD1_S39_M1	0.528706	-0.319205	no
Q96L91	EP400	EP400_S736_M1	0.528677	-0.257303	no
O15042	U2SURP	U2SURP_S934_M1	0.528281	-0.222097	no
Q8NDT2	RBM15B	RBM15B_S113_M1	0.527443	0.610939	no
P62753	RPS6	RPS6_S236_M2	0.526985	0.362567	no
Q9UQ35	SRRM2	SRRM2_S2581_M1	0.526479	-0.125752	no
P35606	COPB2	COPB2_S859_M1	0.526072	0.531339	no
Q7Z3B3	KANSL1	KANSL1_S249_M1	0.52583	-0.550462	no
O60231	DHX16	DHX16_S338_M1	0.524682	0.378653	no
O14639	ABLIM1	ABLIM1_S431_M1	0.52435	0.290154	no
Q15287	RNPS1	RNPS1_S157_M2	0.524281	0.577972	no
Q9UQ35	SRRM2	SRRM2_T1208_M1	0.524199	0.347886	no
Q6JBY9	RCSD1	RCSD1_S120_M1	0.523801	-0.458128	no
Q14157	UBAP2L	UBAP2L_S609_M1	0.523757	-0.37773	no
P27816	MAP4	MAP4_S928_M1	0.521942	0.297428	no
P32519	ELF1	ELF1_S187_M1	0.52152	0.521505	no
Q96JM3	CHAMP1	CHAMP1_T103_M1	0.521391	0.250308	no
Q8WWM7	ATXN2L	ATXN2L_S335_M1	0.521361	-0.501027	no
Q8NFC6	BOD1L1	BOD1L1_S3021_M1	0.520633	0.577948	no
P10412	HIST1H1E	HIST1H1E_S2_M2	0.520277	-0.703253	no
Q9H0B6	KLC2	KLC2_S610_M1	0.520142	0.228109	no
Q92841	DDX17	DDX17_S599_M1	0.519591	0.583243	no
P35251	RFC1	RFC1_S368_M1	0.518157	-0.372959	no
P42345	MTOR	MTOR_T1162_M1	0.51748	-0.857582	no
P49006	MARCKSL1	MARCKSL1_T174_M1	0.517205	0.295984	no
Q13242	SRSF9	SRSF9_S211_M1	0.516183	-0.623227	no
Q5R372	RABGAP1L	RABGAP1L_S119_M1	0.51615	0.486417	no
P0C1Z6	TFPT	TFPT_T207_M1	0.515951	-0.524814	no
Q9H307	PNN	PNN_S695_M1	0.515748	0.254031	no
Q2M2I8	AAK1	AAK1_T606_M1	0.515656	-0.504489	no
Q9NQ92	COPRS	COPRS_S66_M1	0.515467	-0.183824	no
Q86Y91	KIF18B	KIF18B_S662_M1	0.514559	0.584443	no
O75179	ANKRD17	ANKRD17_S2067_M1	0.514306	-0.249613	no
O14974	PPP1R12A	PPP1R12A_S445_M1	0.514121	0.444956	no
Q9UQ35	SRRM2	SRRM2_S201_M2	0.513716	0.294894	no
O96006	ZBED1	ZBED1_S9_M1	0.513279	0.366228	no
Q16512	PKN1	PKN1_S916_M1	0.513172	0.605947	no
Q9Y2W1	THRAP3	THRAP3_S379_M1	0.512586	-0.522038	no
Q96RL1	UIMC1	UIMC1_S677_M1	0.511991	-0.193497	no
Q96JH7	VCPIP1	VCPIP1_S768_M1	0.511505	-0.358077	no
Q7Z460	CLASP1	CLASP1_S594_M1	0.511469	0.252347	no
Q9NYB0	TERF2IP	TERF2IP_S154_M1	0.511386	0.318847	no
Q15003	NCAPH	NCAPH_S28_M1	0.511322	-0.26677	no
Q13233	MAP3K1	MAP3K1_S1018_M1	0.51127	0.233023	no
Q9Y6G9	DYNC1LI1	DYNC1LI1_S421_M1	0.511111	-0.184905	no
Q7L2J0	MEPCE	MEPCE_S217_M2	0.510434	0.331379	no
Q96JM7	L3MBTL3	L3MBTL3_S610_M1	0.509318	-0.273538	no
P42166	TMPO	TMPO_T74_M1	0.508917	0.509207	no
Q8IYB3	SRRM1	SRRM1_S696_M1	0.508133	0.150522	no
P05114	HMGN1	HMGN1_S7_M1	0.508009	0.811099	no
Q9BW19	KIFC1	KIFC1_S6_M1	0.507461	-0.230431	no
Q8IYB3	SRRM1	SRRM1_S638_M2	0.507425	-0.594029	no
Q15287	RNPS1	RNPS1_S125_M1	0.507316	0.257501	no
P04150	NR3C1	NR3C1_S134_M1	0.507249	-0.56201	no
P52732	KIF11	KIF11_T926_M1	0.507082	0.331352	no
P19338	NCL	NCL_S67_M1	0.507073	-0.311929	no
P27816	MAP4	MAP4_T521_M1	0.506639	0.462985	no
Q5SW79	CEP170	CEP170_S1529_M1	0.50662	-0.18532	no
P51826	AFF3	AFF3_S878_M1	0.506511	-0.391134	no
Q9NXR1	NDE1	NDE1_S306_M1	0.505775	0.365483	no
Q6P0N0	MIS18BP1	MIS18BP1_T653_M1	0.505592	0.597882	no
Q01130	SRSF2	SRSF2_S189_M1	0.505476	0.223298	no
P06748	NPM1	NPM1_S243_M1	0.504725	-0.350599	no
A6NJU9;A8MRT5;C9IYD2;C9JG80;E5RHQ5;Q92617	NPIPB13;NPIPB5;NPIPB12;NPIPB4;NPIPB11;NPIPB3	NPIPB13_S1100_M1	0.504336	-0.192908	no
Q9Y618	NCOR2	NCOR2_S1479_M1	0.504222	-0.428053	no
P23443	RPS6KB1	RPS6KB1_S447_M1	0.503904	-0.358516	no
Q8TDD1	DDX54	DDX54_S782_M1	0.503471	-0.259905	no
Q12873	CHD3	CHD3_S713_M1	0.503289	0.504298	no
Q5T200	ZC3H13	ZC3H13_S1438_M1	0.502699	0.512309	no
Q9UKV3	ACIN1	ACIN1_S710_M1	0.502662	-0.204022	no
Q9ULD9	ZNF608	ZNF608_S782_M1	0.502489	0.925708	no
Q14865	ARID5B	ARID5B_S1032_M1	0.502319	0.554084	no
P10398	ARAF	ARAF_S257_M1	0.501969	0.369295	no
Q5VZL5	ZMYM4	ZMYM4_S1181_M1	0.499433	0.667148	no
Q99081	TCF12	TCF12_S67_M1	0.499142	-0.285771	no
P55196	AFDN	AFDN_S1721_M1	0.498753	0.201249	no
Q14847	LASP1	LASP1_S146_M1	0.497734	0.445224	no
Q9UMZ2	SYNRG	SYNRG_S1075_M1	0.497492	0.452482	no
P08670	VIM	VIM_S8_M1	0.497406	0.346704	no
Q9HCD5	NCOA5	NCOA5_S126_M1	0.496546	0.482639	no
P18583	SON	SON_S1952_M1	0.495911	0.244639	no
Q96ST2	IWS1	IWS1_S313_M1	0.495661	0.477077	no
Q9Y2W1	THRAP3	THRAP3_S939_M1	0.495538	0.555189	no
P49815	TSC2	TSC2_S939_M1	0.495371	0.435211	no
Q9UI08	EVL	EVL_S306_M1	0.495296	0.333913	no
O14639	ABLIM1	ABLIM1_S452_M1	0.495194	-0.194205	no
Q6WCQ1	MPRIP	MPRIP_S993_M1	0.494897	0.227012	no
Q13263	TRIM28	TRIM28_S697_M1	0.494049	0.464789	no
Q8IYB3	SRRM1	SRRM1_S638_M1	0.493975	0.229979	no
P02794	FTH1	FTH1_S179_M1	0.49299	-0.480637	no
Q8ND56	LSM14A	LSM14A_S178_M1	0.491649	0.318783	no
Q66K74	MAP1S	MAP1S_T638_M2	0.491414	0.411725	no
Q9GZR7	DDX24	DDX24_S82_M1	0.491397	0.410498	no
Q9Y314	NOSIP	NOSIP_S107_M1	0.490995	0.592915	no
Q8IYB3	SRRM1	SRRM1_T727_M1	0.490781	-0.51924	no
Q9UQ35	SRRM2	SRRM2_S1866_M1	0.49071	0.273656	no
Q9BZL6	PRKD2	PRKD2_S396_M1	0.490625	-0.486101	no
Q7Z460	CLASP1	CLASP1_S600_M1	0.489567	-0.18505	no
Q14202	ZMYM3	ZMYM3_T817_M1	0.489252	-0.446845	no
A6NFI3	ZNF316	ZNF316_S112_M1	0.488745	-0.810702	no
Q147X3	NAA30	NAA30_S55_M1	0.488649	0.411641	no
Q03252	LMNB2	LMNB2_S422_M1	0.488468	0.348514	no
Q01130	SRSF2	SRSF2_Y23_M1	0.488141	-0.265149	no
Q9NY27	PPP4R2	PPP4R2_S226_M1	0.487892	0.414841	no
Q9NQG6	MIEF1	MIEF1_S59_M1	0.487066	0.182967	no
Q96IZ7	RSRC1	RSRC1_S6_M1	0.486852	0.286098	no
P35269	GTF2F1	GTF2F1_T331_M1	0.484893	0.418791	no
P51531	SMARCA2	SMARCA2_S1377_M1	0.484453	0.54497	no
Q9H3U1	UNC45A	UNC45A_T15_M1	0.481669	0.469527	no
Q6JBY9	RCSD1	RCSD1_S116_M2	0.481661	-0.449555	no
P16104	H2AFX	H2AFX_S140_M1	0.481307	-0.514093	no
O60256	PRPSAP2	PRPSAP2_S227_M1	0.481056	0.510322	no
Q16204	CCDC6	CCDC6_S52_M1	0.48093	-0.230861	no
Q96B97	SH3KBP1	SH3KBP1_S230_M1	0.48047	-0.668152	no
Q9ULU4	ZMYND8	ZMYND8_T404_M1	0.480449	-0.330774	no
P08670	VIM	VIM_S34_M1	0.480162	0.309198	no
Q12830	BPTF	BPTF_S761_M1	0.479795	0.463657	no
Q14677	CLINT1	CLINT1_S227_M1	0.479532	0.543749	no
Q9NYF8	BCLAF1	BCLAF1_S285_M1	0.479473	-0.238978	no
Q8IYB3	SRRM1	SRRM1_S797_M1	0.479182	-0.228389	no
P51608	MECP2	MECP2_S78_M1	0.479103	-0.170704	no
Q6P3W7	SCYL2	SCYL2_S677_M1	0.478759	0.250293	no
Q9P2R6	RERE	RERE_S1266_M1	0.47866	0.389263	no
Q8NAF0	ZNF579	ZNF579_S483_M1	0.478393	-0.220528	no
Q6NYC8	PPP1R18	PPP1R18_S125_M1	0.477646	0.458182	no
Q9NYF8	BCLAF1	BCLAF1_S531_M1	0.476979	-0.529566	no
Q14839	CHD4	CHD4_T517_M1	0.475953	0.371288	no
Q03111	MLLT1	MLLT1_S267_M1	0.474786	0.425452	no
Q9BV73	CEP250	CEP250_S2322_M1	0.474766	-0.505596	no
P27708	CAD	CAD_S1406_M1	0.473893	0.478451	no
Q8WVC0	LEO1	LEO1_S630_M1	0.472874	0.44783	no
P18887	XRCC1	XRCC1_S241_M1	0.47228	-0.586684	no
Q8IX21	SLF2	SLF2_S701_M1	0.471715	-0.375626	no
P38159	RBMX	RBMX_S316_M1	0.470923	0.384368	no
O75376	NCOR1	NCOR1_S1472_M1	0.470846	0.391829	no
P55196	AFDN	AFDN_S216_M1	0.469956	0.47464	no
Q13185	CBX3	CBX3_S176_M1	0.469953	-0.170345	no
P54578	USP14	USP14_S143_M1	0.469377	0.376645	no
Q15287	RNPS1	RNPS1_S155_M2	0.468741	0.540864	no
O94979	SEC31A	SEC31A_S1163_M1	0.467924	0.231215	no
Q15025	TNIP1	TNIP1_S266_M1	0.467855	-0.488097	no
P35659	DEK	DEK_S51_M1	0.467448	0.524777	no
Q5VT52	RPRD2	RPRD2_S665_M1	0.46741	0.305489	no
Q5T200	ZC3H13	ZC3H13_T364_M1	0.467021	0.439398	no
Q9NPF5	DMAP1	DMAP1_T445_M1	0.466913	0.474357	no
Q8WWM7	ATXN2L	ATXN2L_S557_M1	0.466798	0.168402	no
Q96E09	FAM122A	FAM122A_S62_M1	0.466775	0.511922	no
Q7Z460	CLASP1	CLASP1_S1196_M1	0.466645	-0.324379	no
P52272	HNRNPM	HNRNPM_S637_M1	0.466547	0.32551	no
Q8ND56	LSM14A	LSM14A_S216_M1	0.466462	0.579961	no
Q92538	GBF1	GBF1_S1318_M1	0.465086	0.279307	no
Q8NEY8	PPHLN1	PPHLN1_S205_M1	0.465057	0.406576	no
O14745	SLC9A3R1	SLC9A3R1_S288_M1	0.464978	-0.20157	no
Q8IYB3	SRRM1	SRRM1_S463_M2	0.464802	0.537136	no
P17096	HMGA1	HMGA1_S44_M1	0.464122	-0.213809	no
Q14694	USP10	USP10_Y364_M1	0.463727	0.302644	no
P16403	HIST1H1C	HIST1H1C_S102_M1	0.463557	0.499337	no
Q9NQC3	RTN4	RTN4_S7_M2	0.463156	0.320923	no
Q9BXW6	OSBPL1A	OSBPL1A_S499_M1	0.462573	-0.165579	no
Q6JBY9	RCSD1	RCSD1_S284_M2	0.462537	0.252491	no
Q9NWB6	ARGLU1	ARGLU1_S77_M1	0.462246	0.349802	no
Q8IYB3	SRRM1	SRRM1_S675_M1	0.46213	-0.558354	no
Q9H307	PNN	PNN_S413_M1	0.462077	0.533568	no
O75151	PHF2	PHF2_S905_M1	0.460631	-0.248167	no
Q9BSL1	UBAC1	UBAC1_S98_M1	0.460457	-0.288233	no
Q8IWX8	CHERP	CHERP_S904_M1	0.459898	0.530671	no
Q9UQ80	PA2G4	PA2G4_S361_M1	0.459648	-0.249794	no
Q96AE4	FUBP1	FUBP1_S630_M1	0.458254	0.224398	no
O15042	U2SURP	U2SURP_S948_M1	0.457374	-0.212085	no
P49207	RPL34	RPL34_S17_M1	0.457218	0.466192	no
Q9UIF9	BAZ2A	BAZ2A_S1397_M1	0.45721	-0.374896	no
P49006	MARCKSL1	MARCKSL1_S41_M1	0.456905	0.233074	no
Q9H1E3	NUCKS1	NUCKS1_T179_M2	0.456578	-0.190074	no
P55081	MFAP1	MFAP1_S432_M1	0.456538	0.529995	no
P28715	ERCC5	ERCC5_S526_M1	0.456408	-0.466444	no
Q6F5E8	CARMIL2	CARMIL2_T1119_M1	0.456302	0.388371	no
Q9UQ35	SRRM2	SRRM2_S1539_M1	0.456016	0.181631	no
Q6PK04	CCDC137	CCDC137_S19_M1	0.455961	0.285196	no
O00418	EEF2K	EEF2K_S18_M1	0.45549	-0.618902	no
Q13233	MAP3K1	MAP3K1_S923_M1	0.455418	-0.375272	no
P46527	CDKN1B	CDKN1B_S10_M1	0.455292	-0.495451	no
O60341	KDM1A	KDM1A_S849_M1	0.454335	-0.219756	no
Q86VZ1	P2RY8	P2RY8_S324_M1	0.454175	-0.343698	no
Q08170	SRSF4	SRSF4_S431_M1	0.453915	0.345338	no
Q6PKG0	LARP1	LARP1_S766_M1	0.452919	0.16088	no
Q00341	HDLBP	HDLBP_S944_M1	0.452915	0.171256	no
Q5VT52	RPRD2	RPRD2_S758_M1	0.45221	0.381571	no
Q5T8P6	RBM26	RBM26_S127_M1	0.45205	0.384891	no
O75995	SASH3	SASH3_S110_M1	0.451725	-0.295039	no
Q9Y520	PRRC2C	PRRC2C_S2694_M1	0.450743	-0.210323	no
Q03111	MLLT1	MLLT1_S292_M1	0.450592	-0.392174	no
Q8ND76	CCNY	CCNY_S324_M1	0.449549	0.354968	no
P04053	DNTT	DNTT_T142_M1	0.448768	-0.550814	no
Q86VM9	ZC3H18	ZC3H18_S893_M1	0.447915	0.218335	no
P78536	ADAM17	ADAM17_S791_M1	0.447877	-0.183107	no
P46087	NOP2	NOP2_S58_M1	0.44762	-0.596986	no
Q96N67	DOCK7	DOCK7_S440_M1	0.447578	0.34857	no
Q92835	INPP5D	INPP5D_S971_M1	0.447559	-0.176593	no
P07900	HSP90AA1	HSP90AA1_S263_M1	0.44693	0.554862	no
Q8IX12	CCAR1	CCAR1_S626_M1	0.44684	-0.363554	no
O43719	HTATSF1	HTATSF1_S453_M1	0.445209	-0.671914	no
P49792	RANBP2	RANBP2_S837_M1	0.444735	0.543921	no
O95997;Q9NZH5	PTTG1;PTTG2	PTTG1_S165_M1	0.444605	0.577184	no
P19338	NCL	NCL_S563_M1	0.444487	-0.485397	no
P27816	MAP4	MAP4_S941_M1	0.444223	0.336313	no
Q01167	FOXK2	FOXK2_S170_M1	0.442485	0.390292	no
P08670	VIM	VIM_S9_M1	0.442157	0.285404	no
Q9ULU4	ZMYND8	ZMYND8_S668_M1	0.442073	0.851989	no
Q9UBW5	BIN2	BIN2_S259_M1	0.440832	-0.156427	no
P27816	MAP4	MAP4_S636_M1	0.439822	0.35954	no
Q9Y2W1	THRAP3	THRAP3_S682_M1	0.439776	0.369129	no
O75175	CNOT3	CNOT3_S299_M1	0.439738	0.401837	no
Q9C0K0	BCL11B	BCL11B_S398_M1	0.439631	0.151749	no
Q9ULU4	ZMYND8	ZMYND8_S406_M1	0.439619	-0.344224	no
Q7L4P6	BEND5	BEND5_S53_M1	0.439406	0.466373	no
Q9UBC2	EPS15L1	EPS15L1_S255_M1	0.439376	0.366258	no
Q9UQ35	SRRM2	SRRM2_S377_M2	0.439146	0.194862	no
P49736	MCM2	MCM2_S27_M1	0.438656	-0.291024	no
Q9BXF6	RAB11FIP5	RAB11FIP5_S307_M1	0.438569	-0.301392	no
O75533	SF3B1	SF3B1_S242_M1	0.437357	-0.218194	no
Q9BRD0	BUD13	BUD13_S127_M1	0.437045	-0.331886	no
Q13613	MTMR1	MTMR1_S653_M1	0.436734	0.325714	no
O14686	KMT2D	KMT2D_S654_M1	0.436214	0.488699	no
Q9UQ35	SRRM2	SRRM2_S1326_M1	0.43612	-0.307639	no
Q5SSJ5	HP1BP3	HP1BP3_T51_M1	0.436103	-0.320138	no
Q8N201	INTS1	INTS1_T1319_M1	0.435863	0.256812	no
Q96N67	DOCK7	DOCK7_S180_M1	0.435512	-0.207987	no
Q9H9C1	VIPAS39	VIPAS39_S121_M1	0.435041	0.237529	no
Q8WUA4	GTF3C2	GTF3C2_S220_M1	0.434892	0.329137	no
P78549	NTHL1	NTHL1_S22_M1	0.434213	0.708758	no
P13807	GYS1	GYS1_S645_M1	0.434043	0.336323	no
Q7Z5L9	IRF2BP2	IRF2BP2_S175_M1	0.433655	-0.564679	no
Q9UQ35	SRRM2	SRRM2_S351_M2	0.433287	0.375389	no
Q7Z5J4	RAI1	RAI1_S1374_M1	0.432713	-0.253429	no
Q96ST2	IWS1	IWS1_S250_M1	0.432477	-0.28357	no
P07305	H1F0	H1F0_S92_M1	0.431508	0.621262	no
P16150	SPN	SPN_T341_M1	0.431211	0.199386	no
P11171	EPB41	EPB41_S104_M1	0.431142	0.180168	no
Q9NZJ0	DTL	DTL_T429_M1	0.430127	-0.191088	no
O75475	PSIP1	PSIP1_T122_M1	0.429984	0.374841	no
Q9NS91	RAD18	RAD18_S471_M1	0.429816	-0.266921	no
Q6PL18	ATAD2	ATAD2_S1302_M1	0.42966	0.311301	no
Q13595	TRA2A	TRA2A_S100_M1	0.429053	-0.32754	no
P27816	MAP4	MAP4_S696_M1	0.428787	-0.978986	no
P38159	RBMX	RBMX_S332_M1	0.428596	0.266869	no
Q9BZ23	PANK2	PANK2_S189_M1	0.428274	0.404858	no
O14545	TRAFD1	TRAFD1_S327_M1	0.428015	-0.428739	no
Q96QZ7	MAGI1	MAGI1_S1443_M1	0.427571	-0.587975	no
Q01082	SPTBN1	SPTBN1_T2187_M1	0.426916	0.507887	no
Q9H1E3	NUCKS1	NUCKS1_S75_M2	0.426781	0.192508	no
Q5UIP0	RIF1	RIF1_S2196_M1	0.426419	-0.228952	no
P32519	ELF1	ELF1_S168_M1	0.426289	0.458584	no
P18615	NELFE	NELFE_S251_M1	0.42624	0.486618	no
Q8TEU7	RAPGEF6	RAPGEF6_S1157_M1	0.424866	0.215286	no
Q9UKV3	ACIN1	ACIN1_S386_M2	0.424791	-0.507908	no
Q7L2J0	MEPCE	MEPCE_T213_M2	0.424425	0.209586	no
P62328	TMSB4X	TMSB4X_T21_M1	0.424219	-0.380487	no
Q92619	ARHGAP45	ARHGAP45_S67_M1	0.423892	0.416388	no
Q14814	MEF2D	MEF2D_S251_M1	0.423804	0.295558	no
Q9P2R6	RERE	RERE_S600_M1	0.423714	0.354117	no
O75376	NCOR1	NCOR1_S158_M1	0.423527	-0.342506	no
P46821	MAP1B	MAP1B_S1785_M1	0.423178	-0.163058	no
Q3KQU3	MAP7D1	MAP7D1_S460_M1	0.423085	0.546221	no
Q01196	RUNX1	RUNX1_T18_M2	0.423048	-0.37687	no
O94915	FRYL	FRYL_T1959_M1	0.423032	0.212936	no
Q03252	LMNB2	LMNB2_S409_M1	0.42287	0.281237	no
Q5JSZ5	PRRC2B	PRRC2B_S613_M1	0.422514	-0.795742	no
P23588	EIF4B	EIF4B_S497_M1	0.4219	0.282634	no
P30414	NKTR	NKTR_S1146_M1	0.421433	0.452793	no
Q96T58	SPEN	SPEN_S2120_M1	0.421305	0.446858	no
Q9H5H4	ZNF768	ZNF768_S125_M1	0.421279	0.199706	no
Q96GX9	APIP	APIP_S87_M1	0.421163	0.351679	no
Q9HCK8	CHD8	CHD8_S1995_M1	0.420939	-0.190911	no
Q9C086	INO80B	INO80B_S138_M1	0.420637	0.453921	no
O60814;P57053;P58876;P62807;Q5QNW6;Q93079;Q99877;Q99879;Q99880	HIST1H2BK;H2BFS;HIST1H2BD;HIST1H2BI;HIST2H2BF;HIST1H2BH;HIST1H2BN;HIST1H2BM;HIST1H2BL	HIST1H2BK_S37_M1	0.420248	0.311	no
Q9BUQ8	DDX23	DDX23_S109_M1	0.419924	-0.285714	no
Q03188	CENPC	CENPC_T130_M1	0.419649	-0.262116	no
P42356	PI4KA	PI4KA_S265_M1	0.419436	0.156751	no
Q14839	CHD4	CHD4_T1553_M1	0.419272	-0.3602	no
Q02880	TOP2B	TOP2B_S1466_M1	0.418917	0.226566	no
Q3KQU3	MAP7D1	MAP7D1_S86_M1	0.418883	0.165447	no
Q9NR09	BIRC6	BIRC6_S490_M1	0.418099	0.438312	no
Q9ULU4	ZMYND8	ZMYND8_S547_M1	0.417707	0.352478	no
P62070	RRAS2	RRAS2_S186_M1	0.417364	0.178753	no
O43719	HTATSF1	HTATSF1_S529_M1	0.417151	0.373742	no
Q9UQ35	SRRM2	SRRM2_S1762_M2	0.417101	0.5496	no
P46379	BAG6	BAG6_S973_M1	0.416996	0.141976	no
Q66K14	TBC1D9B	TBC1D9B_S435_M1	0.416779	-0.391026	no
Q13242	SRSF9	SRSF9_S204_M1	0.41604	0.273645	no
P17812	CTPS1	CTPS1_S575_M1	0.416005	0.401982	no
Q14839	CHD4	CHD4_S1535_M2	0.415878	0.430866	no
Q8WXE1	ATRIP	ATRIP_S224_M1	0.415594	-0.201713	no
Q12802	AKAP13	AKAP13_S2728_M1	0.414342	0.359658	no
P16157	ANK1	ANK1_S856_M1	0.414194	-0.178861	no
O00567	NOP56	NOP56_S570_M1	0.414061	-0.385908	no
Q9Y266	NUDC	NUDC_T145_M1	0.413985	-0.187314	no
Q7L576	CYFIP1	CYFIP1_T1234_M1	0.413725	-0.236207	no
P09874	PARP1	PARP1_S504_M1	0.413638	0.728696	no
Q8IYB3	SRRM1	SRRM1_S715_M2	0.413297	0.262469	no
Q96PK6	RBM14	RBM14_S618_M1	0.413079	0.515021	no
Q14966	ZNF638	ZNF638_S605_M1	0.413021	0.715396	no
Q9NYV4	CDK12	CDK12_S423_M1	0.412842	0.393912	no
Q8IYB3	SRRM1	SRRM1_S874_M1	0.412579	-0.385493	no
Q16881	TXNRD1	TXNRD1_T413_M1	0.412191	0.305897	no
Q13425	SNTB2	SNTB2_S95_M1	0.412189	0.40462	no
P60468	SEC61B	SEC61B_S17_M1	0.412017	-0.334184	no
Q92835	INPP5D	INPP5D_S960_M1	0.411411	0.421738	no
Q5VT52	RPRD2	RPRD2_S614_M1	0.411286	-0.229883	no
P85037	FOXK1	FOXK1_S213_M1	0.411264	-0.357905	no
Q96T58	SPEN	SPEN_S727_M2	0.410315	0.274559	no
Q7Z460	CLASP1	CLASP1_S1091_M1	0.410073	0.175052	no
Q8N6N3	C1orf52	C1orf52_T38_M1	0.409735	0.417348	no
P39748	FEN1	FEN1_S349_M1	0.408791	-0.309897	no
Q9H1B7	IRF2BPL	IRF2BPL_S659_M1	0.408546	-0.190866	no
P81877	SSBP2	SSBP2_T333_M1	0.408537	-0.48882	no
P35658	NUP214	NUP214_S678_M1	0.408233	-0.46574	no
Q14678	KANK1	KANK1_T1334_M1	0.407797	-0.189094	no
Q8NF50	DOCK8	DOCK8_S904_M1	0.40731	0.315189	no
P60468	SEC61B	SEC61B_S49_M1	0.406748	0.186218	no
P02545	LMNA	LMNA_T24_M1	0.40654	0.238979	no
Q5JSH3	WDR44	WDR44_S96_M1	0.406409	0.243159	no
Q13595	TRA2A	TRA2A_S260_M2	0.406226	0.26548	no
Q96ST2	IWS1	IWS1_S248_M1	0.406122	0.391835	no
Q9BRD0	BUD13	BUD13_T159_M2	0.40581	0.382626	no
P19838	NFKB1	NFKB1_S907_M1	0.405652	0.252888	no
O94979	SEC31A	SEC31A_S799_M1	0.405072	0.307222	no
P07910	HNRNPC	HNRNPC_S233_M1	0.404751	0.326326	no
Q9NS56	TOPORS	TOPORS_S585_M1	0.404659	0.344539	no
Q9UQ35	SRRM2	SRRM2_T1205_M1	0.404036	-0.283245	no
P46821	MAP1B	MAP1B_Y1062_M1	0.403818	0.162503	no
Q9UHD8	2019-09-09	09-Sep_S30_M1	0.403745	0.227343	no
O75367	H2AFY	H2AFY_T129_M1	0.401906	0.515599	no
Q7KZI7	MARK2	MARK2_S486_M1	0.401747	0.42977	no
Q13523	PRPF4B	PRPF4B_S277_M1	0.40089	-0.175909	no
Q6F5E8	CARMIL2	CARMIL2_S1120_M1	0.40085	0.258089	no
Q15311	RALBP1	RALBP1_S30_M1	0.400804	-0.344808	no
P11171	EPB41	EPB41_S542_M1	0.399939	-0.469736	no
Q14839	CHD4	CHD4_S515_M1	0.399672	-0.236981	no
Q9NYF8	BCLAF1	BCLAF1_Y284_M1	0.399667	-0.291715	no
P12956	XRCC6	XRCC6_T455_M1	0.399556	-0.508809	no
Q96EV2	RBM33	RBM33_S973_M1	0.399429	-0.333132	no
O00425	IGF2BP3	IGF2BP3_S184_M1	0.399287	0.427618	no
Q9NQC3	RTN4	RTN4_S15_M1	0.399121	0.251059	no
P29966	MARCKS	MARCKS_S170_M1	0.39882	0.529951	no
P78362	SRPK2	SRPK2_S497_M1	0.398356	0.21276	no
Q9Y4A5	TRRAP	TRRAP_S2077_M1	0.398074	0.523879	no
Q4KMP7	TBC1D10B	TBC1D10B_S22_M1	0.398013	0.413196	no
Q14676	MDC1	MDC1_T966_M1	0.397962	-0.349417	no
Q9UIF9	BAZ2A	BAZ2A_S1783_M1	0.397486	0.458566	no
Q9UQ35	SRRM2	SRRM2_S1975_M1	0.3972	-0.256453	no
Q5VTL8	PRPF38B	PRPF38B_S290_M1	0.396722	-0.161931	no
Q8IYB3	SRRM1	SRRM1_S380_M1	0.395877	0.440977	no
Q9BRD0	BUD13	BUD13_S151_M2	0.395254	-0.218534	no
P51003	PAPOLA	PAPOLA_S660_M2	0.39447	0.198344	no
Q7Z2W4	ZC3HAV1	ZC3HAV1_S284_M1	0.394271	0.419805	no
P06400	RB1	RB1_S624_M1	0.393977	-0.143356	no
O95400	CD2BP2	CD2BP2_S49_M1	0.393879	-0.123091	no
Q14669	TRIP12	TRIP12_S1016_M1	0.393672	-0.165455	no
Q9Y2W1	THRAP3	THRAP3_S253_M1	0.393524	-0.453951	no
Q13330	MTA1	MTA1_S449_M1	0.393465	-0.417073	no
Q8IYB3	SRRM1	SRRM1_S549_M2	0.39344	0.440557	no
P46379	BAG6	BAG6_S1117_M1	0.392885	0.392672	no
O94804	STK10	STK10_S438_M1	0.392805	0.263351	no
Q9UNE7	STUB1	STUB1_S23_M1	0.392753	0.237845	no
O43765	SGTA	SGTA_T303_M1	0.392647	0.217237	no
P52272	HNRNPM	HNRNPM_S528_M1	0.392572	-0.515772	no
O14646	CHD1	CHD1_S1622_M1	0.392118	0.480281	no
O15042	U2SURP	U2SURP_T919_M1	0.392102	-0.342947	no
Q14160	SCRIB	SCRIB_S1486_M1	0.391499	-0.316862	no
P09874	PARP1	PARP1_S519_M1	0.391066	0.373124	no
Q96E09	FAM122A	FAM122A_S76_M1	0.390815	0.414228	no
G9CGD6;Q8WWN9	CNK3/IPCEF1;IPCEF1	CNK3/IPCEF1_S891_M1	0.390541	-0.302718	no
Q9P2G1	ANKIB1	ANKIB1_S737_M1	0.389921	0.412533	no
Q12873	CHD3	CHD3_S1601_M1	0.389278	-0.321309	no
P46379	BAG6	BAG6_S1081_M1	0.389261	-0.134745	no
P62805	HIST4H4	HIST4H4_S48_M1	0.388442	-0.312971	no
Q13523	PRPF4B	PRPF4B_S292_M2	0.387456	0.326589	no
Q15435	PPP1R7	PPP1R7_S27_M1	0.38727	0.248048	no
Q9NS87	KIF15	KIF15_S568_M1	0.387205	0.307105	no
Q66K74	MAP1S	MAP1S_S640_M1	0.387075	0.41995	no
Q14160	SCRIB	SCRIB_S1448_M1	0.386887	-0.382916	no
P29590	PML	PML_S518_M1	0.386675	0.385712	no
P41227	NAA10	NAA10_S186_M1	0.386366	-0.332072	no
Q5TCZ1	SH3PXD2A	SH3PXD2A_S1002_M1	0.385214	0.160233	no
Q9UPN3	MACF1	MACF1_T4498_M1	0.384565	-0.191487	no
O95218	ZRANB2	ZRANB2_S193_M1	0.384399	0.176716	no
Q9UFH2	DNAH17	DNAH17_T3694_M1	0.384397	0.313868	no
P18754	RCC1	RCC1_S11_M1	0.384121	-0.973687	no
Q9Y5S9	RBM8A	RBM8A_S42_M1	0.383823	-0.243754	no
Q13428	TCOF1	TCOF1_S982_M1	0.383381	-0.183284	no
Q8IZ21	PHACTR4	PHACTR4_S118_M1	0.382624	-0.378796	no
Q9UQ35	SRRM2	SRRM2_S1404_M1	0.382087	0.360994	no
Q86YV0	RASAL3	RASAL3_S857_M1	0.382041	0.436902	no
Q9UQ35	SRRM2	SRRM2_S353_M1	0.381841	-0.156856	no
Q9UQ35	SRRM2	SRRM2_S783_M1	0.381667	0.206309	no
P18583	SON	SON_S1766_M1	0.381374	0.42908	no
O15318	POLR3G	POLR3G_S157_M1	0.380859	0.15211	no
Q8N9T8	KRI1	KRI1_Y130_M1	0.380699	-0.32403	no
Q5BKZ1	ZNF326	ZNF326_S270_M1	0.380613	-0.349146	no
Q9NRL2	BAZ1A	BAZ1A_S1281_M1	0.380613	0.466912	no
Q8N5Y2	MSL3	MSL3_S400_M1	0.380544	0.216096	no
Q9UQ35	SRRM2	SRRM2_S2044_M2	0.380516	0.260585	no
Q3KQU3	MAP7D1	MAP7D1_S93_M1	0.380516	-0.394462	no
Q9UQ35	SRRM2	SRRM2_S1916_M2	0.380278	0.30562	no
P08670	VIM	VIM_S7_M1	0.37945	0.457779	no
Q9Y3X0	CCDC9	CCDC9_S202_M1	0.378433	0.425395	no
Q7Z5R6	APBB1IP	APBB1IP_S531_M1	0.378111	-0.230192	no
Q12912	LRMP	LRMP_S129_M1	0.377829	-0.433472	no
Q9BUH6	PAXX	PAXX_S148_M1	0.377332	-0.319972	no
P16989	YBX3	YBX3_S34_M1	0.377332	-0.290207	no
Q9BZ23	PANK2	PANK2_Y190_M1	0.377322	-0.277834	no
Q01167	FOXK2	FOXK2_S398_M1	0.376425	-0.179083	no
Q66K74	MAP1S	MAP1S_S759_M1	0.376128	0.410212	no
Q8N3X1	FNBP4	FNBP4_S464_M1	0.375857	0.409731	no
Q6VMQ6	ATF7IP	ATF7IP_S477_M1	0.375019	0.390729	no
P23588	EIF4B	EIF4B_S504_M1	0.374391	-0.327014	no
Q9UIG0	BAZ1B	BAZ1B_S349_M1	0.374192	0.40939	no
Q6ULP2	AFTPH	AFTPH_S518_M1	0.373881	0.445036	no
Q969E4	TCEAL3	TCEAL3_S65_M1	0.373707	0.373484	no
Q5VUA4	ZNF318	ZNF318_S464_M1	0.373581	-0.159349	no
Q9UQ35	SRRM2	SRRM2_S974_M1	0.373403	0.184	no
Q14814	MEF2D	MEF2D_S180_M1	0.373347	-0.467972	no
Q8IY67	RAVER1	RAVER1_S17_M1	0.373136	0.451559	no
P22087	FBL	FBL_S124_M1	0.372808	0.298015	no
O15014	ZNF609	ZNF609_S467_M1	0.372732	-0.391832	no
P53621	COPA	COPA_S173_M1	0.372567	-0.141852	no
Q86VM9	ZC3H18	ZC3H18_S536_M1	0.372269	-0.141548	no
P49454	CENPF	CENPF_S2900_M1	0.372148	-0.159309	no
Q7Z6Z7	HUWE1	HUWE1_S1395_M1	0.372009	0.320437	no
Q02952	AKAP12	AKAP12_S696_M1	0.371925	0.433434	no
Q96AQ6	PBXIP1	PBXIP1_S547_M1	0.371697	0.348037	no
Q12830	BPTF	BPTF_S2471_M1	0.371517	0.398863	no
Q92945	KHSRP	KHSRP_S480_M1	0.371202	0.414746	no
Q96T58	SPEN	SPEN_S1062_M1	0.371065	0.332205	no
Q9Y2H0	DLGAP4	DLGAP4_T915_M1	0.370774	0.164283	no
Q13428	TCOF1	TCOF1_S381_M1	0.370712	-0.234479	no
P11388	TOP2A	TOP2A_T1244_M1	0.370208	0.131037	no
Q13422	IKZF1	IKZF1_S277_M1	0.369878	0.536745	no
P12931	SRC	SRC_S17_M1	0.369662	0.127031	no
Q8IXT5	RBM12B	RBM12B_S562_M1	0.369645	0.35333	no
P12694	BCKDHA	BCKDHA_T338_M1	0.368976	0.262317	no
Q9UKA4	AKAP11	AKAP11_S1242_M1	0.368783	0.503642	no
Q92974	ARHGEF2	ARHGEF2_S932_M1	0.368262	-0.338089	no
P02765	AHSG	AHSG_S138_M1	0.367908	0.53807	no
Q15545	TAF7	TAF7_S171_M1	0.367553	0.419328	no
Q15054	POLD3	POLD3_S307_M1	0.367402	0.461544	no
Q32P44	EML3	EML3_T881_M1	0.367186	-0.272051	no
Q9UGU0	TCF20	TCF20_S1522_M1	0.367135	0.434882	no
Q8N5F7	NKAP	NKAP_S149_M1	0.367046	-0.527794	no
Q8TAD8	SNIP1	SNIP1_S35_M1	0.366717	-0.176701	no
Q9BZL6	PRKD2	PRKD2_S198_M1	0.36646	-0.244368	no
P05455	SSB	SSB_S366_M1	0.366077	0.449552	no
Q9NZI8	IGF2BP1	IGF2BP1_S181_M1	0.365626	0.6095	no
Q9UQ35	SRRM2	SRRM2_T200_M2	0.364737	0.264794	no
P39687	ANP32A	ANP32A_T15_M1	0.364268	0.303533	no
Q96T58	SPEN	SPEN_S2101_M1	0.364052	-0.276428	no
Q96T58	SPEN	SPEN_S727_M1	0.363558	-0.246358	no
Q96EB6	SIRT1	SIRT1_S47_M1	0.36307	-0.253488	no
Q9UQ35	SRRM2	SRRM2_S2121_M1	0.36268	-0.208258	no
P35251	RFC1	RFC1_T506_M1	0.362509	-0.338712	no
Q92922	SMARCC1	SMARCC1_T398_M1	0.36213	0.320564	no
O75995	SASH3	SASH3_S97_M1	0.361948	-0.191016	no
Q9NYF8	BCLAF1	BCLAF1_S658_M1	0.361644	0.299753	no
P78347	GTF2I	GTF2I_T558_M1	0.36131	-0.184372	no
Q96JM3	CHAMP1	CHAMP1_S603_M1	0.361167	-0.227891	no
Q14135	VGLL4	VGLL4_S54_M1	0.361052	-0.247583	no
Q13428	TCOF1	TCOF1_S1111_M1	0.360562	0.154844	no
P22681	CBL	CBL_S483_M1	0.360275	-0.232421	no
Q13263	TRIM28	TRIM28_T531_M1	0.360026	0.158584	no
P50990	CCT8	CCT8_S537_M1	0.359959	0.332794	no
Q96PV6	LENG8	LENG8_S351_M1	0.359691	0.344793	no
Q8ND56	LSM14A	LSM14A_S183_M1	0.359474	0.406665	no
P05771	PRKCB	PRKCB_T642_M1	0.358942	0.226807	no
Q13523	PRPF4B	PRPF4B_S427_M2	0.358519	0.34178	no
Q9NPF5	DMAP1	DMAP1_S454_M1	0.35829	0.437369	no
Q6KC79	NIPBL	NIPBL_S892_M1	0.358179	-0.471919	no
Q7Z5L9	IRF2BP2	IRF2BP2_S457_M1	0.357756	0.162099	no
P53985	SLC16A1	SLC16A1_S498_M1	0.357703	-0.181831	no
Q9P2E9	RRBP1	RRBP1_S615_M1	0.357644	0.207614	no
Q9Y2V2	CARHSP1	CARHSP1_S30_M2	0.357437	0.403772	no
H0YIS7;Q8IXM2	RNASEK-C17orf49;BAP18	RNASEK-C17orf49_S137_M1	0.35732	0.406768	no
Q5T200	ZC3H13	ZC3H13_S877_M1	0.357233	0.297689	no
O43566	RGS14	RGS14_S288_M1	0.356742	-0.330372	no
Q92610	ZNF592	ZNF592_S346_M1	0.356196	-0.13764	no
Q68EM7	ARHGAP17	ARHGAP17_S674_M1	0.35619	0.33423	no
Q7Z3K3	POGZ	POGZ_S1364_M1	0.356152	0.420985	no
Q6JBY9	RCSD1	RCSD1_S351_M1	0.355821	-0.362644	no
P50613	CDK7	CDK7_S164_M1	0.355815	0.199889	no
Q5T1M5	FKBP15	FKBP15_S956_M1	0.355738	0.363393	no
Q9H307	PNN	PNN_S692_M1	0.354995	-0.275041	no
Q9H4E7	DEF6	DEF6_S590_M1	0.353733	0.26881	no
Q9HCD5	NCOA5	NCOA5_S9_M1	0.353676	0.213596	no
Q9NQW6	ANLN	ANLN_S65_M1	0.353561	0.249753	no
P09874	PARP1	PARP1_T368_M1	0.353503	-0.158955	no
O75533	SF3B1	SF3B1_T235_M1	0.353338	0.355289	no
O43290	SART1	SART1_S448_M1	0.353162	0.374452	no
Q09472	EP300	EP300_S1038_M1	0.352659	-0.326916	no
P10412	HIST1H1E	HIST1H1E_T4_M2	0.352651	-0.415587	no
Q15291	RBBP5	RBBP5_S497_M1	0.352331	0.502625	no
O43399	TPD52L2	TPD52L2_S12_M1	0.352206	-0.411187	no
Q9HC35	EML4	EML4_S176_M1	0.352019	0.537154	no
P46087	NOP2	NOP2_S67_M1	0.351987	-0.21661	no
Q9BW71	HIRIP3	HIRIP3_S196_M1	0.351974	-0.279079	no
Q14980	NUMA1	NUMA1_S1769_M1	0.351712	0.254992	no
Q8TAD8	SNIP1	SNIP1_S74_M2	0.351623	0.417946	no
Q96T58	SPEN	SPEN_S740_M2	0.351612	0.176547	no
O75037	KIF21B	KIF21B_S909_M1	0.351482	0.495847	no
O43491	EPB41L2	EPB41L2_S598_M1	0.350949	0.139756	no
Q92922	SMARCC1	SMARCC1_S350_M1	0.350823	0.484703	no
Q6NYC8	PPP1R18	PPP1R18_S224_M1	0.350464	0.330165	no
Q86VQ1	GLCCI1	GLCCI1_S221_M1	0.349873	-0.377755	no
P46013	MKI67	MKI67_S2344_M1	0.349815	0.372161	no
P17706	PTPN2	PTPN2_S304_M1	0.349575	-0.158553	no
Q9BZL6	PRKD2	PRKD2_S710_M1	0.349099	-0.150975	no
Q92619	ARHGAP45	ARHGAP45_S14_M1	0.348902	-0.585945	no
O75151	PHF2	PHF2_S625_M1	0.348564	-0.5077	no
Q9BXI6	TBC1D10A	TBC1D10A_S409_M1	0.348431	0.244754	no
Q14694	USP10	USP10_S576_M1	0.348183	-0.150931	no
Q31612	HLA-B	HLA-B_S344_M1	0.34814	-0.360886	no
A0A0C4DFX4;Q6ZRS2	;SRCAP	SRCAP_S2971_M1	0.348033	0.406055	no
P52948	NUP98	NUP98_S888_M1	0.347982	0.188793	no
Q01433	AMPD2	AMPD2_S168_M1	0.347967	0.372584	no
Q9UKV3	ACIN1	ACIN1_S478_M1	0.347868	0.152126	no
P35658	NUP214	NUP214_S940_M1	0.347217	-0.420309	no
Q7L591	DOK3	DOK3_S330_M1	0.347027	0.336171	no
P13051	UNG	UNG_S23_M1	0.346943	-0.483053	no
Q5VTR2	RNF20	RNF20_S138_M1	0.346871	-0.211386	no
Q9UQ35	SRRM2	SRRM2_S295_M2	0.346646	0.172142	no
P09132	SRP19	SRP19_S135_M1	0.34612	0.179128	no
Q8TB72	PUM2	PUM2_S136_M1	0.345721	0.293974	no
P32519	ELF1	ELF1_S333_M1	0.345608	-0.214053	no
P62136	PPP1CA	PPP1CA_S325_M1	0.34541	0.334166	no
Q15276	RABEP1	RABEP1_S407_M1	0.345209	0.332196	no
Q9UQ35	SRRM2	SRRM2_S1764_M2	0.344816	0.469442	no
Q99081	TCF12	TCF12_T313_M1	0.344703	-0.196701	no
Q92804	TAF15	TAF15_S289_M1	0.344691	0.174365	no
Q9UQ35	SRRM2	SRRM2_T2738_M2	0.344217	0.19012	no
Q9UQ35	SRRM2	SRRM2_T194_M1	0.34369	0.281926	no
Q01518	CAP1	CAP1_S36_M1	0.343442	0.215889	no
P49915	GMPS	GMPS_S332_M1	0.343298	-0.316291	no
P06400	RB1	RB1_T356_M1	0.34317	-0.182946	no
Q92667	AKAP1	AKAP1_T533_M1	0.343066	0.148377	no
Q6PJT7	ZC3H14	ZC3H14_S409_M1	0.342726	-0.176407	no
Q9UHB6	LIMA1	LIMA1_S362_M1	0.342506	0.162574	no
Q9UQ35	SRRM2	SRRM2_S1103_M1	0.341907	0.322389	no
O15027	SEC16A	SEC16A_S23_M3	0.34087	0.253291	no
Q9UKS7	IKZF2	IKZF2_S56_M1	0.340817	-0.294505	no
O14686	KMT2D	KMT2D_T2229_M1	0.340591	0.30516	no
Q13573	SNW1	SNW1_S224_M2	0.34041	-0.515089	no
Q9Y6X9	MORC2	MORC2_S725_M1	0.340367	0.317009	no
Q9Y5Q9	GTF3C3	GTF3C3_S43_M1	0.340333	0.328426	no
P80723	BASP1	BASP1_T36_M1	0.340017	0.200267	no
O95218	ZRANB2	ZRANB2_S153_M1	0.33982	-0.640043	no
Q8WVT3	TRAPPC12	TRAPPC12_S184_M1	0.339535	0.274961	no
Q92974	ARHGEF2	ARHGEF2_S782_M1	0.33918	0.33629	no
O75362	ZNF217	ZNF217_S407_M1	0.339074	0.197887	no
Q12906	ILF3	ILF3_Y867_M1	0.33893	-0.189905	no
Q9NTJ3	SMC4	SMC4_S41_M1	0.338778	0.414847	no
Q5JSH3	WDR44	WDR44_T219_M1	0.337899	-0.14842	no
P05204	HMGN2	HMGN2_S29_M1	0.337619	1.0007	no
P51991	HNRNPA3	HNRNPA3_S358_M1	0.33712	-0.194366	no
Q9H7N4	SCAF1	SCAF1_S941_M1	0.337063	0.350516	no
O60814;P57053;P58876;P62807;Q5QNW6;Q93079;Q99877;Q99879;Q99880	HIST1H2BK;H2BFS;HIST1H2BD;HIST1H2BI;HIST2H2BF;HIST1H2BH;HIST1H2BN;HIST1H2BM;HIST1H2BL	HIST1H2BK_S56_M1	0.336986	-0.189799	no
Q9UHB6	LIMA1	LIMA1_S369_M1	0.336978	0.139513	no
O14686	KMT2D	KMT2D_S4738_M1	0.336916	-0.705068	no
Q01196	RUNX1	RUNX1_S21_M2	0.336907	0.230842	no
P40306	PSMB10	PSMB10_S229_M1	0.335736	-0.435261	no
Q9H2Y7	ZNF106	ZNF106_S861_M1	0.335646	-0.211793	no
Q16539	MAPK14	MAPK14_Y182_M1	0.335485	-0.430547	no
Q8IXT5	RBM12B	RBM12B_S638_M1	0.335348	0.0972185	no
P06748	NPM1	NPM1_T219_M1	0.33526	0.134237	no
Q9NQW6	ANLN	ANLN_S485_M1	0.335178	-0.43968	no
O15027	SEC16A	SEC16A_Y31_M3	0.335109	0.253191	no
O94874	UFL1	UFL1_S431_M1	0.33496	0.444248	no
Q99728	BARD1	BARD1_S330_M1	0.334729	0.369564	no
Q53QZ3	ARHGAP15	ARHGAP15_S212_M1	0.334686	-0.16754	no
Q9UGU5	HMGXB4	HMGXB4_S497_M1	0.334551	-0.274493	no
Q14839	CHD4	CHD4_S1531_M2	0.334489	0.408857	no
Q9BVI0	PHF20	PHF20_S159_M1	0.334025	-0.149258	no
O94874	UFL1	UFL1_S458_M1	0.333811	0.302514	no
Q13045	FLII	FLII_S436_M1	0.333577	-0.339796	no
P06493;P24941;Q00526	CDK1;CDK2;CDK3	CDK1_T14_M1	0.333416	0.365446	no
Q96PY5	FMNL2	FMNL2_S171_M1	0.333215	-0.344924	no
P61978	HNRNPK	HNRNPK_S379_M1	0.33261	0.46868	no
Q96ST2	IWS1	IWS1_S377_M1	0.332544	0.314824	no
Q9BX95	SGPP1	SGPP1_S112_M1	0.332379	0.244069	no
Q7Z4V5	HDGFL2	HDGFL2_S664_M1	0.332363	-0.170181	no
Q9BUJ2	HNRNPUL1	HNRNPUL1_S716_M1	0.332066	0.159097	no
P11388	TOP2A	TOP2A_S1393_M1	0.331791	0.251924	no
Q9UQ35	SRRM2	SRRM2_S1682_M2	0.330729	0.380405	no
P21333	FLNA	FLNA_S2143_M1	0.330282	-0.179977	no
Q5JTV8	TOR1AIP1	TOR1AIP1_S143_M1	0.330243	0.374107	no
O75909	CCNK	CCNK_S329_M1	0.330155	-0.347024	no
P22626	HNRNPA2B1	HNRNPA2B1_S318_M1	0.32874	0.367984	no
O75781	PALM	PALM_S124_M1	0.328547	-0.174336	no
Q9UPT8	ZC3H4	ZC3H4_S1114_M1	0.328483	-0.291384	no
Q6KC79	NIPBL	NIPBL_T757_M1	0.328108	0.37062	no
Q13469	NFATC2	NFATC2_S326_M1	0.327558	0.152015	no
Q13263	TRIM28	TRIM28_S17_M2	0.327533	-0.290139	no
O75592	MYCBP2	MYCBP2_S2789_M1	0.32744	-0.342265	no
Q9UNZ2	NSFL1C	NSFL1C_S140_M1	0.326708	0.339308	no
Q8IYB3	SRRM1	SRRM1_S636_M2	0.326701	-0.455551	no
Q9UHB6	LIMA1	LIMA1_T487_M1	0.326211	-0.13279	no
Q13573	SNW1	SNW1_S232_M2	0.324608	-0.511105	no
Q96EU6	RRP36	RRP36_S73_M1	0.324408	0.295492	no
Q9Y6R9	CCDC61	CCDC61_T285_M1	0.323998	0.262511	no
Q6ZSZ5	ARHGEF18	ARHGEF18_S1291_M1	0.323841	0.319727	no
O00203	AP3B1	AP3B1_S276_M1	0.323717	-0.181914	no
Q12834	CDC20	CDC20_S41_M1	0.323007	0.224523	no
Q9H1E3	NUCKS1	NUCKS1_S181_M1	0.322657	0.256047	no
Q13029	PRDM2	PRDM2_S1484_M1	0.322498	0.407502	no
Q14814	MEF2D	MEF2D_S231_M1	0.32227	-0.406012	no
Q8ND56	LSM14A	LSM14A_S192_M1	0.322236	0.430576	no
Q9H1E3	NUCKS1	NUCKS1_S221_M1	0.321875	0.220089	no
O75044;P0DMP2	SRGAP2;SRGAP2B	SRGAP2_S206_M1	0.321634	-0.271201	no
Q9H1E3	NUCKS1	NUCKS1_S58_M2	0.321591	0.0943278	no
Q15652	JMJD1C	JMJD1C_T505_M1	0.321437	0.392098	no
Q6JBY9	RCSD1	RCSD1_S179_M1	0.321374	-0.372211	no
P23528	CFL1	CFL1_S24_M1	0.321211	0.411011	no
Q9UQ35	SRRM2	SRRM2_S1424_M1	0.321119	0.12917	no
Q9NWQ8	PAG1	PAG1_S298_M1	0.320843	0.336136	no
P18583	SON	SON_S1697_M1	0.320679	-0.421992	no
P08670	VIM	VIM_S29_M1	0.320361	0.458707	no
O94804	STK10	STK10_T185_M1	0.320029	0.267088	no
Q07666	KHDRBS1	KHDRBS1_S20_M1	0.319899	0.395666	no
Q9NXC5	MIOS	MIOS_T768_M1	0.319882	-0.297965	no
Q2KHR2	RFX7	RFX7_T891_M1	0.319803	0.205813	no
Q5T200	ZC3H13	ZC3H13_S1191_M1	0.31964	0.408564	no
Q9NWB6	ARGLU1	ARGLU1_S94_M1	0.319294	-0.455991	no
Q01196	RUNX1	RUNX1_T14_M2	0.319039	0.24693	no
P42166	TMPO	TMPO_S158_M1	0.318886	0.205882	no
Q92609	TBC1D5	TBC1D5_S730_M1	0.318656	-0.330421	no
P16401	HIST1H1B	HIST1H1B_S18_M2	0.318654	-0.388522	no
Q14694	USP10	USP10_S365_M1	0.31853	-0.208153	no
Q86WJ1	CHD1L	CHD1L_S628_M1	0.318424	0.306165	no
P98175	RBM10	RBM10_S718_M1	0.317567	-0.147272	no
Q14207	NPAT	NPAT_S1296_M1	0.317566	0.329397	no
P63208	SKP1	SKP1_T131_M1	0.317482	0.306449	no
P46013	MKI67	MKI67_S1636_M1	0.317244	0.297497	no
P17480	UBTF	UBTF_S484_M1	0.317208	0.221886	no
Q9BW71	HIRIP3	HIRIP3_S125_M1	0.316783	0.505331	no
Q9ULW0	TPX2	TPX2_T369_M1	0.316615	0.153173	no
Q9UKV3	ACIN1	ACIN1_S400_M1	0.31632	-0.398053	no
Q8N201	INTS1	INTS1_S82_M1	0.316249	-0.249813	no
Q12888	TP53BP1	TP53BP1_S500_M1	0.316181	-0.284797	no
Q8IYB3	SRRM1	SRRM1_S450_M1	0.315718	0.177732	no
Q9UJU6	DBNL	DBNL_S232_M1	0.315687	0.368316	no
Q15648	MED1	MED1_S1401_M1	0.315311	0.365046	no
P29966	MARCKS	MARCKS_T120_M1	0.314031	-0.264564	no
P42684	ABL2	ABL2_S620_M1	0.314027	0.187226	no
Q9UKV3	ACIN1	ACIN1_S388_M2	0.313798	-0.387002	no
O95453	PARN	PARN_S557_M1	0.313127	0.402075	no
Q9UQ35	SRRM2	SRRM2_S1444_M1	0.313079	0.326289	no
P46100	ATRX	ATRX_S598_M1	0.313058	0.365187	no
P17096	HMGA1	HMGA1_S99_M1	0.312873	0.269109	no
Q15435	PPP1R7	PPP1R7_S12_M1	0.312827	0.132977	no
P51858	HDGF	HDGF_S165_M1	0.312691	-0.165829	no
Q9NSU2	TREX1	TREX1_S167_M1	0.312551	-0.330513	no
Q9Y4B5	MTCL1	MTCL1_S1791_M1	0.312521	0.162965	no
Q9UDY2	TJP2	TJP2_S266_M1	0.31246	0.446758	no
Q32MZ4	LRRFIP1	LRRFIP1_S768_M1	0.312404	0.253379	no
P78316	NOP14	NOP14_S96_M1	0.311875	-0.150933	no
P49006	MARCKSL1	MARCKSL1_S151_M1	0.311745	0.167163	no
Q9H063	MAF1	MAF1_S75_M1	0.311659	-0.131075	no
Q96MH2	HEXIM2	HEXIM2_S76_M1	0.311441	-0.172496	no
O14497	ARID1A	ARID1A_S1184_M1	0.311244	-0.312793	no
Q9Y6X4	FAM169A	FAM169A_S365_M1	0.311153	-0.256631	no
O95239	KIF4A	KIF4A_S394_M1	0.310994	0.171875	no
Q8IYB3	SRRM1	SRRM1_S583_M1	0.31068	0.204707	no
Q9H2H9	SLC38A1	SLC38A1_S52_M1	0.310565	-0.291104	no
Q9Y2V2	CARHSP1	CARHSP1_S32_M2	0.310401	0.378833	no
Q99607	ELF4	ELF4_S188_M1	0.310336	0.264048	no
Q14247	CTTN	CTTN_T401_M1	0.310013	0.125485	no
P35226	BMI1	BMI1_S316_M1	0.30999	-0.379557	no
Q13283	G3BP1	G3BP1_S232_M1	0.309872	-0.433387	no
Q9BTD8	RBM42	RBM42_S135_M1	0.309524	0.357333	no
Q9NZT2	OGFR	OGFR_S315_M1	0.309351	-0.376417	no
Q7Z6I6	ARHGAP30	ARHGAP30_S632_M1	0.308321	-0.125862	no
Q8N684	CPSF7	CPSF7_S48_M1	0.308073	-0.204483	no
P02545	LMNA	LMNA_S22_M1	0.307152	0.234368	no
Q8NEY1	NAV1	NAV1_S760_M1	0.307022	-0.327957	no
Q8IYB3	SRRM1	SRRM1_S616_M2	0.306206	0.513352	no
Q1KMD3	HNRNPUL2	HNRNPUL2_S185_M1	0.306033	0.415905	no
Q96B01	RAD51AP1	RAD51AP1_S241_M1	0.305895	0.361456	no
O94913	PCF11	PCF11_S494_M1	0.305615	0.403864	no
P55196	AFDN	AFDN_S1083_M1	0.305055	0.304833	no
Q13330	MTA1	MTA1_S446_M1	0.30497	-0.202568	no
Q14004	CDK13	CDK13_T1246_M1	0.304926	0.284074	no
P51610	HCFC1	HCFC1_S2020_M1	0.304861	-0.194483	no
P22059	OSBP	OSBP_T377_M1	0.30458	0.12073	no
Q8WYP5	AHCTF1	AHCTF1_S1160_M1	0.30449	-0.373484	no
P51532	SMARCA4	SMARCA4_S1382_M1	0.303953	-0.360232	no
Q5VT52	RPRD2	RPRD2_S610_M1	0.303821	-0.274502	no
P27816	MAP4	MAP4_S825_M1	0.303663	0.113805	no
Q9ULU4	ZMYND8	ZMYND8_S1124_M1	0.303543	0.30849	no
Q9NQS7	INCENP	INCENP_S306_M1	0.303258	0.247648	no
Q8N1F8	STK11IP	STK11IP_S761_M1	0.302838	0.321491	no
Q03252	LMNB2	LMNB2_S419_M1	0.302727	-0.356762	no
Q13541	EIF4EBP1	EIF4EBP1_T70_M1	0.30194	-0.147503	no
Q8NF50	DOCK8	DOCK8_S2099_M1	0.301832	0.241511	no
Q9NS56	TOPORS	TOPORS_S101_M1	0.301778	0.267213	no
Q9H2U2	PPA2	PPA2_S317_M1	0.301731	-0.368799	no
Q13330	MTA1	MTA1_S522_M1	0.300532	-0.125362	no
Q3KQU3	MAP7D1	MAP7D1_T118_M2	0.300489	0.271677	no
O15164	TRIM24	TRIM24_S1042_M1	0.300456	-0.15651	no
P11388	TOP2A	TOP2A_S1247_M1	0.300456	0.168156	no
P78362	SRPK2	SRPK2_S494_M1	0.300194	-0.103372	no
P35269	GTF2F1	GTF2F1_S385_M1	0.299738	-0.258648	no
Q9UGU0	TCF20	TCF20_S574_M1	0.299566	-0.224716	no
P29590	PML	PML_S518_M2	0.299455	-0.440654	no
O60934	NBN	NBN_S432_M1	0.298893	0.369603	no
P23528	CFL1	CFL1_T25_M1	0.298701	0.412019	no
Q13111	CHAF1A	CHAF1A_T259_M1	0.29869	0.354613	no
Q8IYB3	SRRM1	SRRM1_T727_M2	0.298113	0.380124	no
O75683	SURF6	SURF6_S138_M1	0.297985	-0.34405	no
Q06413	MEF2C	MEF2C_S228_M1	0.297886	-0.28133	no
Q13322	GRB10	GRB10_S104_M1	0.297416	-0.18535	no
O14578	CIT	CIT_S440_M1	0.297238	0.176469	no
Q6UN15	FIP1L1	FIP1L1_S259_M1	0.297183	-0.296921	no
Q9UBU7	DBF4	DBF4_S359_M1	0.296657	-0.148924	no
Q6FI81	CIAPIN1	CIAPIN1_S183_M1	0.296464	-0.303268	no
Q9Y6M7	SLC4A7	SLC4A7_S233_M1	0.296265	0.278632	no
Q13243	SRSF5	SRSF5_S250_M1	0.295943	0.244915	no
Q9H165	BCL11A	BCL11A_S608_M1	0.295854	0.274667	no
P20700	LMNB1	LMNB1_S23_M1	0.295661	-0.304774	no
P78559	MAP1A	MAP1A_S319_M1	0.295612	-0.237679	no
P31629	HIVEP2	HIVEP2_S819_M1	0.295341	-0.320612	no
A6NF01;A8CG34;Q96HA1	POM121B;POM121C;POM121	POM121B_T31_M1	0.294676	0.356375	no
O15014	ZNF609	ZNF609_S576_M1	0.294672	-0.362182	no
Q8IYB3	SRRM1	SRRM1_S713_M1	0.294509	0.303707	no
Q8IYB3	SRRM1	SRRM1_S605_M1	0.294501	-0.174527	no
P52701	MSH6	MSH6_S43_M1	0.294421	0.141285	no
P15056	BRAF	BRAF_S729_M1	0.294391	0.275097	no
Q15059	BRD3	BRD3_S263_M1	0.294057	-0.114121	no
Q96I25	RBM17	RBM17_S222_M1	0.293734	0.333036	no
Q14152	EIF3A	EIF3A_T574_M1	0.293405	0.180674	no
Q8N684	CPSF7	CPSF7_S60_M1	0.293388	0.382763	no
Q12888	TP53BP1	TP53BP1_T1315_M1	0.293208	0.273635	no
P55265	ADAR	ADAR_T601_M1	0.292957	-0.230219	no
Q9UPU5	USP24	USP24_S2047_M1	0.292654	-0.136587	no
Q86VP3	PACS2	PACS2_S453_M1	0.292492	-0.368296	no
Q07666	KHDRBS1	KHDRBS1_S58_M1	0.291868	0.271259	no
Q13111	CHAF1A	CHAF1A_S143_M1	0.291498	0.189375	no
Q9ULU4	ZMYND8	ZMYND8_S495_M1	0.291426	0.217439	no
P08621	SNRNP70	SNRNP70_S410_M1	0.291123	0.238509	no
Q16629	SRSF7	SRSF7_S233_M1	0.291038	-0.251015	no
Q92619	ARHGAP45	ARHGAP45_S25_M1	0.290866	-0.261433	no
Q14669	TRIP12	TRIP12_S1078_M1	0.290631	0.260562	no
Q92585	MAML1	MAML1_S45_M1	0.290595	-0.226549	no
Q9UQ35	SRRM2	SRRM2_S2407_M1	0.290368	0.218358	no
Q86V48	LUZP1	LUZP1_S932_M1	0.290293	0.139038	no
P16403	HIST1H1C	HIST1H1C_T146_M1	0.290176	0.190437	no
P08670	VIM	VIM_S459_M1	0.2893	0.145348	no
Q01082	SPTBN1	SPTBN1_T2320_M1	0.288925	0.18349	no
Q9NQG5	RPRD1B	RPRD1B_S134_M1	0.288919	0.384112	no
Q8IYB3	SRRM1	SRRM1_T614_M2	0.288847	0.505952	no
Q05519	SRSF11	SRSF11_S434_M1	0.288176	0.281856	no
P23193	TCEA1	TCEA1_S100_M1	0.288174	0.154488	no
Q92609	TBC1D5	TBC1D5_S554_M1	0.287672	-0.286494	no
Q9BQG0	MYBBP1A	MYBBP1A_S1163_M1	0.287532	0.147188	no
Q9UQ35	SRRM2	SRRM2_S1916_M1	0.287182	-0.228047	no
Q9NTI5	PDS5B	PDS5B_T1220_M1	0.287113	-0.306742	no
Q9BRD0	BUD13	BUD13_S197_M2	0.286838	-0.393348	no
Q6KC79	NIPBL	NIPBL_S2658_M1	0.2866	-0.233317	no
P78362	SRPK2	SRPK2_S10_M1	0.286478	-0.125351	no
Q14241	ELOA	ELOA_S151_M1	0.286451	-0.112279	no
P11388	TOP2A	TOP2A_S1374_M1	0.286314	0.180848	no
Q9UHB6	LIMA1	LIMA1_S374_M1	0.286167	-0.100721	no
O94806;Q15139	PRKD3;PRKD1	PRKD3_S391_M1	0.284973	0.126647	no
P52272	HNRNPM	HNRNPM_S513_M1	0.284854	-0.315979	no
P78559	MAP1A	MAP1A_T504_M1	0.284822	-0.229847	no
Q8IYB3	SRRM1	SRRM1_S431_M1	0.284507	-0.11142	no
Q9NZJ0	DTL	DTL_S478_M1	0.284471	0.343792	no
Q6NYC8	PPP1R18	PPP1R18_S145_M1	0.284318	-0.222998	no
Q86YP4	GATAD2A	GATAD2A_T189_M1	0.28429	-0.319104	no
Q92576	PHF3	PHF3_S1133_M1	0.28359	-0.447249	no
Q9BUQ8	DDX23	DDX23_S14_M1	0.283496	0.246268	no
Q9BXP5	SRRT	SRRT_S67_M1	0.283454	0.184668	no
Q8TF42	UBASH3B	UBASH3B_S377_M1	0.283414	-0.522681	no
Q9Y4F9	RIPOR2	RIPOR2_S489_M1	0.283343	-0.256093	no
Q99549	MPHOSPH8	MPHOSPH8_S392_M1	0.283306	0.135088	no
P57740	NUP107	NUP107_S37_M1	0.283165	-0.124675	no
O00308	WWP2	WWP2_S211_M1	0.283128	-0.274513	no
O43719	HTATSF1	HTATSF1_S642_M1	0.282647	0.194135	no
Q13428	TCOF1	TCOF1_S906_M1	0.282419	-0.187624	no
Q96JM3	CHAMP1	CHAMP1_S443_M1	0.282252	0.16531	no
Q09666	AHNAK	AHNAK_S559_M1	0.282029	0.156152	no
P29590	PML	PML_S527_M2	0.281902	-0.397142	no
Q5VZ89	DENND4C	DENND4C_S1325_M1	0.281552	0.305358	no
Q01130	SRSF2	SRSF2_S221_M1	0.281014	0.341405	no
Q13112	CHAF1B	CHAF1B_S410_M1	0.280752	-0.105902	no
P49674	CSNK1E	CSNK1E_S363_M1	0.280739	-0.164373	no
P06748	NPM1	NPM1_S137_M1	0.280696	-0.267929	no
Q9UKM9	RALY	RALY_S177_M1	0.280431	0.308108	no
Q9NRA8	EIF4ENIF1	EIF4ENIF1_S951_M1	0.279424	-0.197455	no
Q9UQ35	SRRM2	SRRM2_T983_M1	0.279275	0.072866	no
Q9UK58	CCNL1	CCNL1_S352_M1	0.278947	-0.33194	no
O14497	ARID1A	ARID1A_S363_M1	0.278828	0.241334	no
Q9UIF8	BAZ2B	BAZ2B_S1680_M1	0.278434	0.220906	no
O14745	SLC9A3R1	SLC9A3R1_S280_M1	0.278426	0.452732	no
P29966	MARCKS	MARCKS_S101_M1	0.278415	0.157777	no
Q9H7N4	SCAF1	SCAF1_T976_M1	0.278034	0.22289	no
Q9UQR0	SCML2	SCML2_S590_M1	0.27772	0.387019	no
P18615	NELFE	NELFE_T91_M1	0.277355	0.360462	no
Q15172	PPP2R5A	PPP2R5A_S41_M1	0.277224	0.131034	no
Q8TAQ2	SMARCC2	SMARCC2_T322_M1	0.276684	0.186464	no
Q13428	TCOF1	TCOF1_T533_M1	0.276496	-0.214289	no
Q9Y388	RBMX2	RBMX2_S188_M1	0.276287	0.321803	no
Q76FK4	NOL8	NOL8_S1099_M1	0.276025	-0.196625	no
Q8WW12	PCNP	PCNP_S87_M1	0.275889	0.467432	no
Q96T37	RBM15	RBM15_S128_M1	0.275846	0.2542	no
P51991	HNRNPA3	HNRNPA3_S14_M1	0.275228	0.31091	no
Q8NHG8	ZNRF2	ZNRF2_S82_M1	0.27521	0.28947	no
Q8WXI9	GATAD2B	GATAD2B_S486_M1	0.275051	-0.370707	no
Q9Y666	SLC12A7	SLC12A7_T30_M1	0.274803	0.185625	no
Q9H1E3	NUCKS1	NUCKS1_T222_M1	0.27386	0.19203	no
Q00613	HSF1	HSF1_S363_M1	0.273557	-0.311176	no
Q7Z309	FAM122B	FAM122B_S50_M1	0.273514	0.343817	no
Q9Y3Q8	TSC22D4	TSC22D4_S279_M1	0.273431	-0.377999	no
Q9BYB0	SHANK3	SHANK3_S388_M1	0.273368	-0.383534	no
P55196	AFDN	AFDN_S1182_M1	0.272376	0.26559	no
Q96RU3	FNBP1	FNBP1_S497_M1	0.271839	-0.157547	no
Q01664	TFAP4	TFAP4_S124_M1	0.271474	-0.326246	no
Q9H7N4	SCAF1	SCAF1_S725_M1	0.271196	0.350981	no
Q92797	SYMPK	SYMPK_S1171_M1	0.271158	0.24504	no
P49736	MCM2	MCM2_S41_M1	0.270769	-0.163234	no
Q13247	SRSF6	SRSF6_S265_M1	0.270668	0.284745	no
O00273	DFFA	DFFA_S315_M1	0.270196	-0.297261	no
O15155	BET1	BET1_S50_M1	0.270086	0.237891	no
Q14814	MEF2D	MEF2D_S444_M1	0.269726	0.228762	no
Q6IN85	PPP4R3A	PPP4R3A_S774_M1	0.269631	-0.179594	no
Q07866	KLC1	KLC1_S460_M1	0.269504	0.193884	no
Q15052	ARHGEF6	ARHGEF6_T133_M1	0.269449	0.193439	no
Q9NYV4	CDK12	CDK12_T893_M1	0.269129	0.158678	no
Q12888	TP53BP1	TP53BP1_S525_M1	0.269125	0.136882	no
Q96RU3	FNBP1	FNBP1_S296_M1	0.26906	0.297016	no
Q15910	EZH2	EZH2_T487_M1	0.26901	0.242491	no
O75592	MYCBP2	MYCBP2_S2812_M1	0.268784	0.256737	no
Q8IYB3	SRRM1	SRRM1_S562_M2	0.266807	0.324527	no
O95453	PARN	PARN_S625_M1	0.266801	-0.176678	no
O60885	BRD4	BRD4_T598_M1	0.266764	0.175551	no
O75037	KIF21B	KIF21B_S1215_M1	0.266282	-0.144732	no
Q05D32	CTDSPL2	CTDSPL2_S9_M1	0.26619	0.248888	no
O75081	CBFA2T3	CBFA2T3_S459_M1	0.266117	-0.330075	no
Q13625	TP53BP2	TP53BP2_S480_M1	0.265984	0.132199	no
Q9UDY2	TJP2	TJP2_S415_M1	0.265837	0.386815	no
Q9ULJ3	ZBTB21	ZBTB21_S411_M1	0.265789	-0.285086	no
Q8NCD3	HJURP	HJURP_S412_M1	0.265766	-0.225968	no
Q9ULM3	YEATS2	YEATS2_S118_M1	0.265753	-0.205897	no
Q7Z5L9	IRF2BP2	IRF2BP2_S460_M2	0.265554	0.105658	no
O00264	PGRMC1	PGRMC1_S181_M1	0.265328	0.30817	no
Q8WUB8	PHF10	PHF10_S270_M1	0.265137	0.139268	no
P51608	MECP2	MECP2_S80_M1	0.264715	0.200551	no
O75069	TMCC2	TMCC2_S464_M1	0.264338	0.157979	no
O76024	WFS1	WFS1_S32_M1	0.264064	-0.28709	no
Q9BRD0	BUD13	BUD13_S201_M2	0.263918	-0.38529	no
P62136	PPP1CA	PPP1CA_T320_M1	0.263426	-0.430545	no
Q9BQG0	MYBBP1A	MYBBP1A_T1269_M1	0.263319	0.198898	no
Q9BWW4	SSBP3	SSBP3_S347_M1	0.263068	-0.102643	no
Q7Z2Z1	TICRR	TICRR_S599_M1	0.262886	-0.186418	no
Q96JM3	CHAMP1	CHAMP1_S416_M1	0.262582	0.320876	no
Q9NYF8	BCLAF1	BCLAF1_S648_M1	0.262502	-0.220879	no
Q13112	CHAF1B	CHAF1B_S429_M1	0.262327	-0.306859	no
Q7Z5R6	APBB1IP	APBB1IP_T534_M1	0.262302	0.245504	no
Q9BRD0	BUD13	BUD13_S271_M1	0.262288	-0.157667	no
Q9UPN6	SCAF8	SCAF8_S617_M1	0.261989	-0.215488	no
[truncated: 1,532 more rows]
