# Supplementary material for: PDX models reflect the proteome landscape of pediatric acute lymphoblastic leukemia but divert in select pathways
Source: J Exp Clin Cancer Res. 2021 Mar 15;40:96. doi: 10.1186/s13046-021-01835-8 (PMC7958471; doi:10.1186/s13046-021-01835-8)
Supplement: Supplementary file 3 — Additional file 3. [file 13046_2021_1835_MOESM3_ESM.xlsx]

## Sheet: B-ALL-Output-MCODE
Supplementary Table S2. Metascape Output files for B-ALL and T-ALL data analysis.
MCODE scoring determined in Metascape
Name	Category	CategoryID	GO	Description	LogP	Enrichment	Z-score	#TotalGeneInLibrary	#GeneInGO	#GeneInHitList	#GeneInGOAndHitList	%InGO	STDV %InGO	GeneID	Hits	Log(q-value)
Patient_SUB1_MCODE_1	Reactome Gene Sets	6	R-HSA-75892	Platelet Adhesion to exposed collagen	-9.1	900	52	6320	7	3	3	100	27	2811|2812|2815	GP1BA|GP1BB|GP9	-5.4
Patient_SUB1_MCODE_1	Reactome Gene Sets	6	R-HSA-430116	GP1b-IX-V activation signalling	-8.9	790	49	6320	8	3	3	100	27	2811|2812|2815	GP1BA|GP1BB|GP9	-5.4
Patient_SUB1_MCODE_1	Reactome Gene Sets	6	R-HSA-140837	Intrinsic Pathway of Fibrin Clot Formation	-8.7	700	46	6320	9	3	3	100	27	2811|2812|2815	GP1BA|GP1BB|GP9	-5.4
Patient_SUB1_MCODE_1	GO Biological Processes	19	GO:0007597	blood coagulation, intrinsic pathway	-8.7	700	46	6320	9	3	3	100	27	2811|2812|2815	GP1BA|GP1BB|GP9	-5.4
Patient_SUB1_MCODE_1	GO Biological Processes	19	GO:0072378	blood coagulation, fibrin clot formation	-8	420	36	6320	15	3	3	100	27	2811|2812|2815	GP1BA|GP1BB|GP9	-5
Patient_SUB1_MCODE_1	Reactome Gene Sets	6	R-HSA-140877	Formation of Fibrin Clot (Clotting Cascade)	-7.8	370	33	6320	17	3	3	100	27	2811|2812|2815	GP1BA|GP1BB|GP9	-4.9
Patient_SUB1_MCODE_1	KEGG Pathway	24	hsa04512	ECM-receptor interaction	-7.4	270	29	6320	23	3	3	100	27	2811|2812|2815	GP1BA|GP1BB|GP9	-4.6
Patient_SUB1_MCODE_1	Reactome Gene Sets	6	R-HSA-76009	Platelet Aggregation (Plug Formation)	-7.2	240	27	6320	26	3	3	100	27	2811|2812|2815	GP1BA|GP1BB|GP9	-4.5
Patient_SUB1_MCODE_1	GO Biological Processes	19	GO:0072376	protein activation cascade	-6.9	190	24	6320	33	3	3	100	27	2811|2812|2815	GP1BA|GP1BB|GP9	-4.3
Patient_SUB1_MCODE_1	KEGG Pathway	24	hsa04640	Hematopoietic cell lineage	-6.4	130	20	6320	47	3	3	100	27	2811|2812|2815	GP1BA|GP1BB|GP9	-4
Patient_SUB1_MCODE_1	KEGG Pathway	24	hsa04611	Platelet activation	-5.8	85	16	6320	74	3	3	100	27	2811|2812|2815	GP1BA|GP1BB|GP9	-3.5
Patient_SUB1_MCODE_1	GO Biological Processes	19	GO:0030168	platelet activation	-5.7	76	15	6320	83	3	3	100	27	2811|2812|2815	GP1BA|GP1BB|GP9	-3.4
Patient_SUB1_MCODE_1	Reactome Gene Sets	6	R-HSA-76002	Platelet activation, signaling and aggregation	-4.8	40	11	6320	158	3	3	100	27	2811|2812|2815	GP1BA|GP1BB|GP9	-2.7
Patient_SUB1_MCODE_1	GO Biological Processes	19	GO:0007596	blood coagulation	-4.7	38	11	6320	167	3	3	100	27	2811|2812|2815	GP1BA|GP1BB|GP9	-2.6
Patient_SUB1_MCODE_1	GO Biological Processes	19	GO:0050817	coagulation	-4.7	38	11	6320	167	3	3	100	27	2811|2812|2815	GP1BA|GP1BB|GP9	-2.6
Patient_SUB1_MCODE_1	GO Biological Processes	19	GO:0007599	hemostasis	-4.7	37	10	6320	171	3	3	100	27	2811|2812|2815	GP1BA|GP1BB|GP9	-2.6
Patient_SUB1_MCODE_1	GO Biological Processes	19	GO:0050878	regulation of body fluid levels	-4.4	30	9.3	6320	212	3	3	100	27	2811|2812|2815	GP1BA|GP1BB|GP9	-2.4
Patient_SUB1_MCODE_1	GO Biological Processes	19	GO:0042060	wound healing	-4.2	26	8.6	6320	245	3	3	100	27	2811|2812|2815	GP1BA|GP1BB|GP9	-2.2
Patient_SUB1_MCODE_1	GO Biological Processes	19	GO:0009611	response to wounding	-4.1	23	8	6320	280	3	3	100	27	2811|2812|2815	GP1BA|GP1BB|GP9	-2
Patient_SUB1_MCODE_1	Reactome Gene Sets	6	R-HSA-109582	Hemostasis	-3.9	20	7.5	6320	323	3	3	100	27	2811|2812|2815	GP1BA|GP1BB|GP9	-1.9
Patient_SUB2_MCODE_2	Reactome Gene Sets	6	R-HSA-166665	Terminal pathway of complement	-9.6	1300	62	6320	5	3	3	100	27	727|735|1191	C5|C9|CLU	-5.6
Patient_SUB2_MCODE_2	GO Biological Processes	19	GO:0006958	complement activation, classical pathway	-8.5	630	44	6320	10	3	3	100	27	727|735|1191	C5|C9|CLU	-5.4
Patient_SUB2_MCODE_2	GO Biological Processes	19	GO:0002455	humoral immune response mediated by circulating immunoglobulin	-8	420	36	6320	15	3	3	100	27	727|735|1191	C5|C9|CLU	-5
Patient_SUB2_MCODE_2	Reactome Gene Sets	6	R-HSA-977606	Regulation of Complement cascade	-8	420	36	6320	15	3	3	100	27	727|735|1191	C5|C9|CLU	-5
Patient_SUB2_MCODE_2	Reactome Gene Sets	6	R-HSA-166658	Complement cascade	-7.9	400	34	6320	16	3	3	100	27	727|735|1191	C5|C9|CLU	-4.9
Patient_SUB2_MCODE_2	GO Biological Processes	19	GO:0030449	regulation of complement activation	-7.7	350	32	6320	18	3	3	100	27	727|735|1191	C5|C9|CLU	-4.8
Patient_SUB2_MCODE_2	GO Biological Processes	19	GO:2000257	regulation of protein activation cascade	-7.6	330	32	6320	19	3	3	100	27	727|735|1191	C5|C9|CLU	-4.8
Patient_SUB2_MCODE_2	GO Biological Processes	19	GO:0002920	regulation of humoral immune response	-7.6	320	31	6320	20	3	3	100	27	727|735|1191	C5|C9|CLU	-4.7
Patient_SUB2_MCODE_2	GO Biological Processes	19	GO:0006956	complement activation	-7.5	300	30	6320	21	3	3	100	27	727|735|1191	C5|C9|CLU	-4.7
Patient_SUB2_MCODE_2	KEGG Pathway	24	hsa04610	Complement and coagulation cascades	-7.3	260	28	6320	24	3	3	100	27	727|735|1191	C5|C9|CLU	-4.6
Patient_SUB2_MCODE_2	GO Biological Processes	19	GO:0002673	regulation of acute inflammatory response	-7.3	260	28	6320	24	3	3	100	27	727|735|1191	C5|C9|CLU	-4.6
Patient_SUB2_MCODE_2	GO Biological Processes	19	GO:0072376	protein activation cascade	-6.9	190	24	6320	33	3	3	100	27	727|735|1191	C5|C9|CLU	-4.3
Patient_SUB2_MCODE_2	GO Biological Processes	19	GO:1903317	regulation of protein maturation	-6.6	150	21	6320	41	3	3	100	27	727|735|1191	C5|C9|CLU	-4.1
Patient_SUB2_MCODE_2	GO Biological Processes	19	GO:0070613	regulation of protein processing	-6.6	150	21	6320	41	3	3	100	27	727|735|1191	C5|C9|CLU	-4.1
Patient_SUB2_MCODE_2	GO Biological Processes	19	GO:0002526	acute inflammatory response	-6.4	130	20	6320	47	3	3	100	27	727|735|1191	C5|C9|CLU	-4
Patient_SUB2_MCODE_2	GO Biological Processes	19	GO:0019724	B cell mediated immunity	-6.3	130	19	6320	50	3	3	100	27	727|735|1191	C5|C9|CLU	-3.9
Patient_SUB2_MCODE_2	GO Biological Processes	19	GO:0016064	immunoglobulin mediated immune response	-6.3	130	19	6320	50	3	3	100	27	727|735|1191	C5|C9|CLU	-3.9
Patient_SUB2_MCODE_2	GO Biological Processes	19	GO:0006959	humoral immune response	-5.8	87	16	6320	73	3	3	100	27	727|735|1191	C5|C9|CLU	-3.5
Patient_SUB2_MCODE_2	GO Biological Processes	19	GO:0002449	lymphocyte mediated immunity	-5.4	62	14	6320	102	3	3	100	27	727|735|1191	C5|C9|CLU	-3.1
Patient_SUB2_MCODE_2	GO Biological Processes	19	GO:0002460	adaptive immune response based on somatic recombination of immune receptors built from immunoglobuli	-5.4	61	13	6320	104	3	3	100	27	727|735|1191	C5|C9|CLU	-3.1
Patient_SUB2_MCODE_2	GO Biological Processes	19	GO:0016485	protein processing	-5.4	61	13	6320	104	3	3	100	27	727|735|1191	C5|C9|CLU	-3.1
Patient_SUB2_MCODE_2	GO Biological Processes	19	GO:0050727	regulation of inflammatory response	-5.1	48	12	6320	132	3	3	100	27	727|735|1191	C5|C9|CLU	-2.9
Patient_SUB2_MCODE_2	GO Biological Processes	19	GO:0051604	protein maturation	-4.9	44	11	6320	144	3	3	100	27	727|735|1191	C5|C9|CLU	-2.8
Patient_SUB2_MCODE_2	GO Biological Processes	19	GO:0002250	adaptive immune response	-4.7	36	10	6320	174	3	3	100	27	727|735|1191	C5|C9|CLU	-2.6
Patient_SUB2_MCODE_2	GO Biological Processes	19	GO:0002697	regulation of immune effector process	-4.7	36	10	6320	176	3	3	100	27	727|735|1191	C5|C9|CLU	-2.6
Patient_SUB2_MCODE_2	GO Biological Processes	19	GO:0002253	activation of immune response	-3.8	19	7.3	6320	341	3	3	100	27	727|735|1191	C5|C9|CLU	-1.8
PDXs MCODE
Name	Category	CategoryID	GO	Description	LogP	Enrichment	Z-score	#TotalGeneInLibrary	#GeneInGO	#GeneInHitList	#GeneInGOAndHitList	%InGO	STDV %InGO	GeneID	Hits	Log(q-value)
PDX_SUB1_MCODE_1	Reactome Gene Sets	6	R-HSA-2500257	Resolution of Sister Chromatid Cohesion	-9	61	17	6320	104	5	5	100	18	9133|11130|57082|57405|81930	CCNB2|ZWINT|KNL1|SPC25|KIF18A	-5.4
PDX_SUB1_MCODE_1	Reactome Gene Sets	6	R-HSA-68877	Mitotic Prometaphase	-8	40	14	6320	160	5	5	100	18	9133|11130|57082|57405|81930	CCNB2|ZWINT|KNL1|SPC25|KIF18A	-5
PDX_SUB1_MCODE_1	Reactome Gene Sets	6	R-HSA-69620	Cell Cycle Checkpoints	-7.4	29	12	6320	215	5	5	100	18	9133|11130|57082|57405|81930	CCNB2|ZWINT|KNL1|SPC25|KIF18A	-4.6
PDX_SUB1_MCODE_1	Reactome Gene Sets	6	R-HSA-141424	Amplification of signal from the kinetochores	-6.9	62	16	6320	81	5	4	80	18	11130|57082|57405|81930	ZWINT|KNL1|SPC25|KIF18A	-4.3
PDX_SUB1_MCODE_1	Reactome Gene Sets	6	R-HSA-141444	Amplification of signal from unattached kinetochores via a MAD2 inhibitory signal	-6.9	62	16	6320	81	5	4	80	18	11130|57082|57405|81930	ZWINT|KNL1|SPC25|KIF18A	-4.3
PDX_SUB1_MCODE_1	Reactome Gene Sets	6	R-HSA-68886	M Phase	-6.8	22	10	6320	282	5	5	100	18	9133|11130|57082|57405|81930	CCNB2|ZWINT|KNL1|SPC25|KIF18A	-4.2
PDX_SUB1_MCODE_1	Reactome Gene Sets	6	R-HSA-69618	Mitotic Spindle Checkpoint	-6.7	54	15	6320	93	5	4	80	18	11130|57082|57405|81930	ZWINT|KNL1|SPC25|KIF18A	-4.1
PDX_SUB1_MCODE_1	Reactome Gene Sets	6	R-HSA-5663220	RHO GTPases Activate Formins	-6.3	45	13	6320	113	5	4	80	18	11130|57082|57405|81930	ZWINT|KNL1|SPC25|KIF18A	-3.9
PDX_SUB1_MCODE_1	Reactome Gene Sets	6	R-HSA-69278	Cell Cycle, Mitotic	-6.1	17	8.9	6320	378	5	5	100	18	9133|11130|57082|57405|81930	CCNB2|ZWINT|KNL1|SPC25|KIF18A	-3.7
PDX_SUB1_MCODE_1	Reactome Gene Sets	6	R-HSA-1640170	Cell Cycle	-5.8	14	8.1	6320	447	5	5	100	18	9133|11130|57082|57405|81930	CCNB2|ZWINT|KNL1|SPC25|KIF18A	-3.4
PDX_SUB1_MCODE_1	Reactome Gene Sets	6	R-HSA-2467813	Separation of Sister Chromatids	-5.7	32	11	6320	157	5	4	80	18	11130|57082|57405|81930	ZWINT|KNL1|SPC25|KIF18A	-3.4
PDX_SUB1_MCODE_1	Reactome Gene Sets	6	R-HSA-2555396	Mitotic Metaphase and Anaphase	-5.6	30	11	6320	168	5	4	80	18	11130|57082|57405|81930	ZWINT|KNL1|SPC25|KIF18A	-3.3
PDX_SUB1_MCODE_1	Reactome Gene Sets	6	R-HSA-68882	Mitotic Anaphase	-5.6	30	11	6320	168	5	4	80	18	11130|57082|57405|81930	ZWINT|KNL1|SPC25|KIF18A	-3.3
PDX_SUB1_MCODE_1	GO Biological Processes	19	GO:0007059	chromosome segregation	-5.3	26	9.9	6320	198	5	4	80	18	11130|57082|57405|81930	ZWINT|KNL1|SPC25|KIF18A	-3.1
PDX_SUB1_MCODE_1	Reactome Gene Sets	6	R-HSA-195258	RHO GTPase Effectors	-5.2	24	9.5	6320	211	5	4	80	18	11130|57082|57405|81930	ZWINT|KNL1|SPC25|KIF18A	-3
PDX_SUB1_MCODE_1	Reactome Gene Sets	6	R-HSA-194315	Signaling by Rho GTPases	-4.9	20	8.6	6320	255	5	4	80	18	11130|57082|57405|81930	ZWINT|KNL1|SPC25|KIF18A	-2.7
PDX_SUB1_MCODE_1	GO Biological Processes	19	GO:0051301	cell division	-4.5	16	7.6	6320	326	5	4	80	18	9133|11130|57082|57405	CCNB2|ZWINT|KNL1|SPC25	-2.4
PDX_SUB1_MCODE_1	GO Biological Processes	19	GO:0098813	nuclear chromosome segregation	-3.9	25	8.4	6320	152	5	3	60	22	11130|57082|81930	ZWINT|KNL1|KIF18A	-1.9

## Sheet: B-ALL-Patient
Metascape analysis output
Network	Annotation
Patient	GO:0072376|protein activation cascade|-8.6;R-HSA-75892|Platelet Adhesion to exposed collagen|-8.1;hsa04512|ECM-receptor interaction|-7.6
Patient_MCODE_ALL	GO:0072376|protein activation cascade|-13.9;R-HSA-166665|Terminal pathway of complement|-8.3;R-HSA-75892|Platelet Adhesion to exposed collagen|-7.8
Patient_SUB1_MCODE_1	R-HSA-75892|Platelet Adhesion to exposed collagen|-9.1;R-HSA-430116|GP1b-IX-V activation signalling|-8.9;R-HSA-140837|Intrinsic Pathway of Fibrin Clot Formation|-8.7
Patient_SUB2_MCODE_2	R-HSA-166665|Terminal pathway of complement|-9.6;GO:0006958|complement activation, classical pathway|-8.5;GO:0002455|humoral immune response mediated by circulating immunoglobulin|-8.0

## Sheet: T-ALL-Output-MCODE
MCODE scoring determined in Metascape
Name	Category	CategoryID	GO	Description	LogP	Enrichment	Z-score	#TotalGeneInLibrary	#GeneInGO	#GeneInHitList	#GeneInGOAndHitList	%InGO	STDV %InGO	GeneID	Hits	Log(q-value)
Patient_SUB1_MCODE_1	Reactome Gene Sets	6	R-HSA-202427	Phosphorylation of CD3 and TCR zeta chains	-15	290	41	6320	19	7	6	86	13	3113|3115|3117|3123|3127|5795	HLA-DPA1|HLA-DPB1|HLA-DQA1|HLA-DRB1|HLA-DRB5|PTPRJ	-11
Patient_SUB1_MCODE_1	KEGG Pathway	24	hsa05310	Asthma	-12	280	37	6320	16	7	5	71	17	3113|3115|3117|3123|3127	HLA-DPA1|HLA-DPB1|HLA-DQA1|HLA-DRB1|HLA-DRB5	-8.8
Patient_SUB1_MCODE_1	Reactome Gene Sets	6	R-HSA-202430	Translocation of ZAP-70 to Immunological synapse	-12	280	37	6320	16	7	5	71	17	3113|3115|3117|3123|3127	HLA-DPA1|HLA-DPB1|HLA-DQA1|HLA-DRB1|HLA-DRB5	-8.8
Patient_SUB1_MCODE_1	KEGG Pathway	24	hsa04612	Antigen processing and presentation	-12	110	25	6320	51	7	6	86	13	3113|3115|3117|3123|3127|5641	HLA-DPA1|HLA-DPB1|HLA-DQA1|HLA-DRB1|HLA-DRB5|LGMN	-8.7
Patient_SUB1_MCODE_1	KEGG Pathway	24	hsa04672	Intestinal immune network for IgA production	-12	270	36	6320	17	7	5	71	17	3113|3115|3117|3123|3127	HLA-DPA1|HLA-DPB1|HLA-DQA1|HLA-DRB1|HLA-DRB5	-8.7
Patient_SUB1_MCODE_1	Reactome Gene Sets	6	R-HSA-389948	PD-1 signaling	-12	250	35	6320	18	7	5	71	17	3113|3115|3117|3123|3127	HLA-DPA1|HLA-DPB1|HLA-DQA1|HLA-DRB1|HLA-DRB5	-8.6
Patient_SUB1_MCODE_1	KEGG Pathway	24	hsa05320	Autoimmune thyroid disease	-11	230	34	6320	20	7	5	71	17	3113|3115|3117|3123|3127	HLA-DPA1|HLA-DPB1|HLA-DQA1|HLA-DRB1|HLA-DRB5	-8.5
Patient_SUB1_MCODE_1	KEGG Pathway	24	hsa05330	Allograft rejection	-11	230	34	6320	20	7	5	71	17	3113|3115|3117|3123|3127	HLA-DPA1|HLA-DPB1|HLA-DQA1|HLA-DRB1|HLA-DRB5	-8.5
Patient_SUB1_MCODE_1	KEGG Pathway	24	hsa05332	Graft-versus-host disease	-11	210	33	6320	21	7	5	71	17	3113|3115|3117|3123|3127	HLA-DPA1|HLA-DPB1|HLA-DQA1|HLA-DRB1|HLA-DRB5	-8.4
Patient_SUB1_MCODE_1	KEGG Pathway	24	hsa04940	Type I diabetes mellitus	-11	210	33	6320	21	7	5	71	17	3113|3115|3117|3123|3127	HLA-DPA1|HLA-DPB1|HLA-DQA1|HLA-DRB1|HLA-DRB5	-8.4
Patient_SUB1_MCODE_1	KEGG Pathway	24	hsa05321	Inflammatory bowel disease (IBD)	-11	210	32	6320	22	7	5	71	17	3113|3115|3117|3123|3127	HLA-DPA1|HLA-DPB1|HLA-DQA1|HLA-DRB1|HLA-DRB5	-8.3
Patient_SUB1_MCODE_1	KEGG Pathway	24	hsa05150	Staphylococcus aureus infection	-11	180	30	6320	25	7	5	71	17	3113|3115|3117|3123|3127	HLA-DPA1|HLA-DPB1|HLA-DQA1|HLA-DRB1|HLA-DRB5	-8.1
Patient_SUB1_MCODE_1	GO Biological Processes	19	GO:0019886	antigen processing and presentation of exogenous peptide antigen via MHC class II	-11	72	21	6320	75	7	6	86	13	3113|3115|3117|3123|3127|5641	HLA-DPA1|HLA-DPB1|HLA-DQA1|HLA-DRB1|HLA-DRB5|LGMN	-8.1
Patient_SUB1_MCODE_1	GO Biological Processes	19	GO:0002495	antigen processing and presentation of peptide antigen via MHC class II	-11	71	21	6320	76	7	6	86	13	3113|3115|3117|3123|3127|5641	HLA-DPA1|HLA-DPB1|HLA-DQA1|HLA-DRB1|HLA-DRB5|LGMN	-8.1
Patient_SUB1_MCODE_1	GO Biological Processes	19	GO:0002504	antigen processing and presentation of peptide or polysaccharide antigen via MHC class II	-11	70	20	6320	77	7	6	86	13	3113|3115|3117|3123|3127|5641	HLA-DPA1|HLA-DPB1|HLA-DQA1|HLA-DRB1|HLA-DRB5|LGMN	-8
Patient_SUB1_MCODE_1	Reactome Gene Sets	6	R-HSA-202433	Generation of second messenger molecules	-11	160	28	6320	29	7	5	71	17	3113|3115|3117|3123|3127	HLA-DPA1|HLA-DPB1|HLA-DQA1|HLA-DRB1|HLA-DRB5	-7.9
Patient_SUB1_MCODE_1	KEGG Pathway	24	hsa05323	Rheumatoid arthritis	-10	150	27	6320	31	7	5	71	17	3113|3115|3117|3123|3127	HLA-DPA1|HLA-DPB1|HLA-DQA1|HLA-DRB1|HLA-DRB5	-7.8
Patient_SUB1_MCODE_1	Reactome Gene Sets	6	R-HSA-2132295	MHC class II antigen presentation	-10	60	19	6320	91	7	6	86	13	3113|3115|3117|3123|3127|5641	HLA-DPA1|HLA-DPB1|HLA-DQA1|HLA-DRB1|HLA-DRB5|LGMN	-7.7
Patient_SUB1_MCODE_1	Reactome Gene Sets	6	R-HSA-202403	TCR signaling	-10	53	18	6320	102	7	6	86	13	3113|3115|3117|3123|3127|5795	HLA-DPA1|HLA-DPB1|HLA-DQA1|HLA-DRB1|HLA-DRB5|PTPRJ	-7.5
Patient_SUB1_MCODE_1	TRRUST	34	TRR00584	Regulated by: RFXAP	-10	360	38	6320	10	7	4	57	19	3113|3117|3123|3127	HLA-DPA1|HLA-DQA1|HLA-DRB1|HLA-DRB5	-7.5
Patient_SUB1_MCODE_1	TRRUST	34	TRR00583	Regulated by: RFXANK	-10	360	38	6320	10	7	4	57	19	3113|3117|3123|3127	HLA-DPA1|HLA-DQA1|HLA-DRB1|HLA-DRB5	-7.5
Patient_SUB1_MCODE_1	KEGG Pathway	24	hsa05416	Viral myocarditis	-9.9	120	24	6320	38	7	5	71	17	3113|3115|3117|3123|3127	HLA-DPA1|HLA-DPB1|HLA-DQA1|HLA-DRB1|HLA-DRB5	-7.4
Patient_SUB1_MCODE_1	TRRUST	34	TRR00582	Regulated by: RFX5	-9.8	330	36	6320	11	7	4	57	19	3113|3117|3123|3127	HLA-DPA1|HLA-DQA1|HLA-DRB1|HLA-DRB5	-7.3
Patient_SUB1_MCODE_1	KEGG Pathway	24	hsa05322	Systemic lupus erythematosus	-9.6	100	23	6320	43	7	5	71	17	3113|3115|3117|3123|3127	HLA-DPA1|HLA-DPB1|HLA-DQA1|HLA-DRB1|HLA-DRB5	-7.2
Patient_SUB1_MCODE_1	KEGG Pathway	24	hsa05140	Leishmaniasis	-9.5	100	22	6320	45	7	5	71	17	3113|3115|3117|3123|3127	HLA-DPA1|HLA-DPB1|HLA-DQA1|HLA-DRB1|HLA-DRB5	-7.1
Patient_SUB1_MCODE_1	KEGG Pathway	24	hsa04640	Hematopoietic cell lineage	-9.4	96	22	6320	47	7	5	71	17	3113|3115|3117|3123|3127	HLA-DPA1|HLA-DPB1|HLA-DQA1|HLA-DRB1|HLA-DRB5	-7.1
Patient_SUB1_MCODE_1	Reactome Gene Sets	6	R-HSA-388841	Costimulation by the CD28 family	-9.4	96	22	6320	47	7	5	71	17	3113|3115|3117|3123|3127	HLA-DPA1|HLA-DPB1|HLA-DQA1|HLA-DRB1|HLA-DRB5	-7.1
Patient_SUB1_MCODE_1	KEGG Pathway	24	hsa04514	Cell adhesion molecules (CAMs)	-9.4	94	22	6320	48	7	5	71	17	3113|3115|3117|3123|3127	HLA-DPA1|HLA-DPB1|HLA-DQA1|HLA-DRB1|HLA-DRB5	-7
Patient_SUB1_MCODE_1	Reactome Gene Sets	6	R-HSA-877300	Interferon gamma signaling	-9.2	89	21	6320	51	7	5	71	17	3113|3115|3117|3123|3127	HLA-DPA1|HLA-DPB1|HLA-DQA1|HLA-DRB1|HLA-DRB5	-6.9
Patient_SUB1_MCODE_1	GO Biological Processes	19	GO:0050852	T cell receptor signaling pathway	-9.2	40	15	6320	136	7	6	86	13	3113|3115|3117|3123|3127|5795	HLA-DPA1|HLA-DPB1|HLA-DQA1|HLA-DRB1|HLA-DRB5|PTPRJ	-6.9
Patient_SUB1_MCODE_1	GO Biological Processes	19	GO:0002757	immune response-activating signal transduction	-9.2	20	12	6320	309	7	7	100	13	3113|3115|3117|3123|3127|5641|5795	HLA-DPA1|HLA-DPB1|HLA-DQA1|HLA-DRB1|HLA-DRB5|LGMN|PTPRJ	-6.9
Patient_SUB1_MCODE_1	GO Biological Processes	19	GO:0060333	interferon-gamma-mediated signaling pathway	-9.1	85	20	6320	53	7	5	71	17	3113|3115|3117|3123|3127	HLA-DPA1|HLA-DPB1|HLA-DQA1|HLA-DRB1|HLA-DRB5	-6.9
Patient_SUB1_MCODE_1	KEGG Pathway	24	hsa04658	Th1 and Th2 cell differentiation	-9.1	85	20	6320	53	7	5	71	17	3113|3115|3117|3123|3127	HLA-DPA1|HLA-DPB1|HLA-DQA1|HLA-DRB1|HLA-DRB5	-6.9
Patient_SUB1_MCODE_1	GO Biological Processes	19	GO:0002478	antigen processing and presentation of exogenous peptide antigen	-9.1	39	15	6320	140	7	6	86	13	3113|3115|3117|3123|3127|5641	HLA-DPA1|HLA-DPB1|HLA-DQA1|HLA-DRB1|HLA-DRB5|LGMN	-6.9
Patient_SUB1_MCODE_1	GO Biological Processes	19	GO:0019884	antigen processing and presentation of exogenous antigen	-9.1	38	15	6320	143	7	6	86	13	3113|3115|3117|3123|3127|5641	HLA-DPA1|HLA-DPB1|HLA-DQA1|HLA-DRB1|HLA-DRB5|LGMN	-6.8
Patient_SUB1_MCODE_1	GO Biological Processes	19	GO:0002764	immune response-regulating signaling pathway	-9	19	11	6320	327	7	7	100	13	3113|3115|3117|3123|3127|5641|5795	HLA-DPA1|HLA-DPB1|HLA-DQA1|HLA-DRB1|HLA-DRB5|LGMN|PTPRJ	-6.8
Patient_SUB1_MCODE_1	GO Biological Processes	19	GO:0048002	antigen processing and presentation of peptide antigen	-9	37	15	6320	146	7	6	86	13	3113|3115|3117|3123|3127|5641	HLA-DPA1|HLA-DPB1|HLA-DQA1|HLA-DRB1|HLA-DRB5|LGMN	-6.8
Patient_SUB1_MCODE_1	GO Biological Processes	19	GO:0002253	activation of immune response	-8.9	19	11	6320	341	7	7	100	13	3113|3115|3117|3123|3127|5641|5795	HLA-DPA1|HLA-DPB1|HLA-DQA1|HLA-DRB1|HLA-DRB5|LGMN|PTPRJ	-6.7
Patient_SUB1_MCODE_1	KEGG Pathway	24	hsa04659	Th17 cell differentiation	-8.8	73	19	6320	62	7	5	71	17	3113|3115|3117|3123|3127	HLA-DPA1|HLA-DPB1|HLA-DQA1|HLA-DRB1|HLA-DRB5	-6.6
Patient_SUB1_MCODE_1	KEGG Pathway	24	hsa05145	Toxoplasmosis	-8.7	69	18	6320	65	7	5	71	17	3113|3115|3117|3123|3127	HLA-DPA1|HLA-DPB1|HLA-DQA1|HLA-DRB1|HLA-DRB5	-6.5
Patient_SUB1_MCODE_1	GO Biological Processes	19	GO:0019882	antigen processing and presentation	-8.7	32	14	6320	168	7	6	86	13	3113|3115|3117|3123|3127|5641	HLA-DPA1|HLA-DPB1|HLA-DQA1|HLA-DRB1|HLA-DRB5|LGMN	-6.5
Patient_SUB1_MCODE_1	GO Biological Processes	19	GO:0050851	antigen receptor-mediated signaling pathway	-8.6	32	14	6320	169	7	6	86	13	3113|3115|3117|3123|3127|5795	HLA-DPA1|HLA-DPB1|HLA-DQA1|HLA-DRB1|HLA-DRB5|PTPRJ	-6.5
Patient_SUB1_MCODE_1	Reactome Gene Sets	6	R-HSA-1280218	Adaptive Immune System	-8.3	15	10	6320	414	7	7	100	13	3113|3115|3117|3123|3127|5641|5795	HLA-DPA1|HLA-DPB1|HLA-DQA1|HLA-DRB1|HLA-DRB5|LGMN|PTPRJ	-6.2
Patient_SUB1_MCODE_1	Reactome Gene Sets	6	R-HSA-202424	Downstream TCR signaling	-8.1	54	16	6320	84	7	5	71	17	3113|3115|3117|3123|3127	HLA-DPA1|HLA-DPB1|HLA-DQA1|HLA-DRB1|HLA-DRB5	-6
Patient_SUB1_MCODE_1	GO Biological Processes	19	GO:0071346	cellular response to interferon-gamma	-7.9	49	15	6320	92	7	5	71	17	3113|3115|3117|3123|3127	HLA-DPA1|HLA-DPB1|HLA-DQA1|HLA-DRB1|HLA-DRB5	-5.9
Patient_SUB1_MCODE_1	KEGG Pathway	24	hsa04145	Phagosome	-7.8	48	15	6320	95	7	5	71	17	3113|3115|3117|3123|3127	HLA-DPA1|HLA-DPB1|HLA-DQA1|HLA-DRB1|HLA-DRB5	-5.8
Patient_SUB1_MCODE_1	GO Biological Processes	19	GO:0002429	immune response-activating cell surface receptor signaling pathway	-7.8	24	12	6320	230	7	6	86	13	3113|3115|3117|3123|3127|5795	HLA-DPA1|HLA-DPB1|HLA-DQA1|HLA-DRB1|HLA-DRB5|PTPRJ	-5.8
Patient_SUB1_MCODE_1	KEGG Pathway	24	hsa05152	Tuberculosis	-7.8	47	15	6320	96	7	5	71	17	3113|3115|3117|3123|3127	HLA-DPA1|HLA-DPB1|HLA-DQA1|HLA-DRB1|HLA-DRB5	-5.8
Patient_SUB1_MCODE_1	KEGG Pathway	24	hsa05164	Influenza A	-7.8	46	15	6320	98	7	5	71	17	3113|3115|3117|3123|3127	HLA-DPA1|HLA-DPB1|HLA-DQA1|HLA-DRB1|HLA-DRB5	-5.8
Patient_SUB1_MCODE_1	GO Biological Processes	19	GO:0034341	response to interferon-gamma	-7.8	46	15	6320	99	7	5	71	17	3113|3115|3117|3123|3127	HLA-DPA1|HLA-DPB1|HLA-DQA1|HLA-DRB1|HLA-DRB5	-5.8
Patient_SUB1_MCODE_1	GO Biological Processes	19	GO:0002768	immune response-regulating cell surface receptor signaling pathway	-7.6	22	11	6320	247	7	6	86	13	3113|3115|3117|3123|3127|5795	HLA-DPA1|HLA-DPB1|HLA-DQA1|HLA-DRB1|HLA-DRB5|PTPRJ	-5.7
Patient_SUB1_MCODE_1	KEGG Pathway	24	hsa05168	Herpes simplex infection	-7.5	40	14	6320	112	7	5	71	17	3113|3115|3117|3123|3127	HLA-DPA1|HLA-DPB1|HLA-DQA1|HLA-DRB1|HLA-DRB5	-5.5
Patient_SUB1_MCODE_1	Reactome Gene Sets	6	R-HSA-913531	Interferon Signaling	-7.2	36	13	6320	126	7	5	71	17	3113|3115|3117|3123|3127	HLA-DPA1|HLA-DPB1|HLA-DQA1|HLA-DRB1|HLA-DRB5	-5.3
Patient_SUB1_MCODE_1	KEGG Pathway	24	hsa05166	HTLV-I infection	-7	33	13	6320	138	7	5	71	17	3113|3115|3117|3123|3127	HLA-DPA1|HLA-DPB1|HLA-DQA1|HLA-DRB1|HLA-DRB5	-5.1
Patient_SUB1_MCODE_1	KEGG Pathway	24	hsa05169	Epstein-Barr virus infection	-6.8	30	12	6320	151	7	5	71	17	3113|3115|3117|3123|3127	HLA-DPA1|HLA-DPB1|HLA-DQA1|HLA-DRB1|HLA-DRB5	-5
Patient_SUB1_MCODE_1	GO Biological Processes	19	GO:0002250	adaptive immune response	-6.5	26	11	6320	174	7	5	71	17	3113|3115|3117|3123|3127	HLA-DPA1|HLA-DPB1|HLA-DQA1|HLA-DRB1|HLA-DRB5	-4.7
Patient_SUB1_MCODE_1	GO Biological Processes	19	GO:0019221	cytokine-mediated signaling pathway	-5.2	14	8	6320	320	7	5	71	17	3113|3115|3117|3123|3127	HLA-DPA1|HLA-DPB1|HLA-DQA1|HLA-DRB1|HLA-DRB5	-3.5
Patient_SUB1_MCODE_1	GO Biological Processes	19	GO:0045785	positive regulation of cell adhesion	-3.2	16	6.5	6320	173	7	3	43	19	3113|3115|5795	HLA-DPA1|HLA-DPB1|PTPRJ	-1.8
Patient_SUB1_MCODE_1	GO Biological Processes	19	GO:0001819	positive regulation of cytokine production	-3.1	15	6.3	6320	185	7	3	43	19	3113|3115|5795	HLA-DPA1|HLA-DPB1|PTPRJ	-1.8
Patient_SUB1_MCODE_1	GO Biological Processes	19	GO:0030155	regulation of cell adhesion	-2.6	9.8	5	6320	276	7	3	43	19	3113|3115|5795	HLA-DPA1|HLA-DPB1|PTPRJ	-1.4
Patient_SUB1_MCODE_1	GO Biological Processes	19	GO:0001817	regulation of cytokine production	-2.6	9.6	4.9	6320	282	7	3	43	19	3113|3115|5795	HLA-DPA1|HLA-DPB1|PTPRJ	-1.3
Patient_SUB1_MCODE_1	GO Biological Processes	19	GO:0046649	lymphocyte activation	-2.5	9.2	4.8	6320	296	7	3	43	19	3113|3115|5795	HLA-DPA1|HLA-DPB1|PTPRJ	-1.3
Patient_SUB1_MCODE_1	GO Biological Processes	19	GO:0001816	cytokine production	-2.4	8.6	4.6	6320	314	7	3	43	19	3113|3115|5795	HLA-DPA1|HLA-DPB1|PTPRJ	-1.2
PDXs MCODE
Name	Category	CategoryID	GO	Description	LogP	Enrichment	Z-score	#TotalGeneInLibrary	#GeneInGO	#GeneInHitList	#GeneInGOAndHitList	%InGO	STDV %InGO	GeneID	Hits	Log(q-value)
PDX_SUB1_MCODE_1	Reactome Gene Sets	6	R-HSA-2565942	Regulation of PLK1 Activity at G2/M Transition	-6.8	64	16	6320	66	6	4	67	19	6233|6790|22994|93323	RPS27A|AURKA|CEP131|HAUS8	-4.9
PDX_SUB1_MCODE_1	Reactome Gene Sets	6	R-HSA-69275	G2/M Transition	-5.4	29	11	6320	145	6	4	67	19	6233|6790|22994|93323	RPS27A|AURKA|CEP131|HAUS8	-3.7
PDX_SUB1_MCODE_1	Reactome Gene Sets	6	R-HSA-453274	Mitotic G2-G2/M phases	-5.4	29	10	6320	146	6	4	67	19	6233|6790|22994|93323	RPS27A|AURKA|CEP131|HAUS8	-3.7
PDX_SUB1_MCODE_1	Reactome Gene Sets	6	R-HSA-8854518	AURKA Activation by TPX2	-4.8	54	13	6320	59	6	3	50	20	6790|22994|93323	AURKA|CEP131|HAUS8	-3.2
PDX_SUB1_MCODE_1	GO Biological Processes	19	GO:0007098	centrosome cycle	-4.7	48	12	6320	66	6	3	50	20	6790|22994|93323	AURKA|CEP131|HAUS8	-3.1
PDX_SUB1_MCODE_1	GO Biological Processes	19	GO:0031023	microtubule organizing center organization	-4.6	44	11	6320	72	6	3	50	20	6790|22994|93323	AURKA|CEP131|HAUS8	-3
PDX_SUB1_MCODE_1	Reactome Gene Sets	6	R-HSA-69278	Cell Cycle, Mitotic	-3.8	11	6.3	6320	378	6	4	67	19	6233|6790|22994|93323	RPS27A|AURKA|CEP131|HAUS8	-2.3
PDX_SUB1_MCODE_1	GO Biological Processes	19	GO:0010389	regulation of G2/M transition of mitotic cell cycle	-3.6	21	7.7	6320	149	6	3	50	20	6790|22994|93323	AURKA|CEP131|HAUS8	-2.2
PDX_SUB1_MCODE_1	GO Biological Processes	19	GO:1902749	regulation of cell cycle G2/M phase transition	-3.5	20	7.4	6320	159	6	3	50	20	6790|22994|93323	AURKA|CEP131|HAUS8	-2.1
PDX_SUB1_MCODE_1	Reactome Gene Sets	6	R-HSA-1640170	Cell Cycle	-3.5	9.4	5.7	6320	447	6	4	67	19	6233|6790|22994|93323	RPS27A|AURKA|CEP131|HAUS8	-2.1
PDX_SUB1_MCODE_1	GO Biological Processes	19	GO:0000086	G2/M transition of mitotic cell cycle	-3.4	18	7.1	6320	175	6	3	50	20	6790|22994|93323	AURKA|CEP131|HAUS8	-2
PDX_SUB1_MCODE_1	GO Biological Processes	19	GO:0044839	cell cycle G2/M phase transition	-3.3	17	6.8	6320	187	6	3	50	20	6790|22994|93323	AURKA|CEP131|HAUS8	-1.9
PDX_SUB1_MCODE_1	GO Biological Processes	19	GO:0000226	microtubule cytoskeleton organization	-2.9	12	5.6	6320	265	6	3	50	20	6790|22994|93323	AURKA|CEP131|HAUS8	-1.6
PDX_SUB1_MCODE_1	GO Biological Processes	19	GO:1901990	regulation of mitotic cell cycle phase transition	-2.8	12	5.5	6320	274	6	3	50	20	6790|22994|93323	AURKA|CEP131|HAUS8	-1.6
PDX_SUB1_MCODE_1	Reactome Gene Sets	6	R-HSA-68886	M Phase	-2.8	11	5.4	6320	282	6	3	50	20	6233|22994|93323	RPS27A|CEP131|HAUS8	-1.5
PDX_SUB1_MCODE_1	GO Biological Processes	19	GO:1901987	regulation of cell cycle phase transition	-2.8	11	5.3	6320	288	6	3	50	20	6790|22994|93323	AURKA|CEP131|HAUS8	-1.5
PDX_SUB1_MCODE_1	GO Biological Processes	19	GO:0007017	microtubule-based process	-2.6	9.2	4.8	6320	343	6	3	50	20	6790|22994|93323	AURKA|CEP131|HAUS8	-1.3
PDX_SUB1_MCODE_1	GO Biological Processes	19	GO:0044772	mitotic cell cycle phase transition	-2.5	9	4.7	6320	353	6	3	50	20	6790|22994|93323	AURKA|CEP131|HAUS8	-1.3
PDX_SUB1_MCODE_1	GO Biological Processes	19	GO:0044770	cell cycle phase transition	-2.4	8.4	4.6	6320	374	6	3	50	20	6790|22994|93323	AURKA|CEP131|HAUS8	-1.2
PDX_SUB1_MCODE_1	GO Biological Processes	19	GO:0007346	regulation of mitotic cell cycle	-2.4	8.4	4.6	6320	375	6	3	50	20	6790|22994|93323	AURKA|CEP131|HAUS8	-1.2
PDX_SUB1_MCODE_1	GO Biological Processes	19	GO:0051640	organelle localization	-2.4	8	4.4	6320	395	6	3	50	20	6790|22994|93323	AURKA|CEP131|HAUS8	-1.2
PDX_SUB1_MCODE_1	GO Biological Processes	19	GO:0010564	regulation of cell cycle process	-2.3	7.3	4.2	6320	432	6	3	50	20	6790|22994|93323	AURKA|CEP131|HAUS8	-1.1
PDX_SUB1_MCODE_2	Reactome Gene Sets	6	R-HSA-2500257	Resolution of Sister Chromatid Cohesion	-9	61	17	6320	104	5	5	100	18	332|9133|11130|57082|79682	BIRC5|CCNB2|ZWINT|KNL1|CENPU	-6.7
PDX_SUB1_MCODE_2	Reactome Gene Sets	6	R-HSA-68877	Mitotic Prometaphase	-8	40	14	6320	160	5	5	100	18	332|9133|11130|57082|79682	BIRC5|CCNB2|ZWINT|KNL1|CENPU	-6
PDX_SUB1_MCODE_2	Reactome Gene Sets	6	R-HSA-69620	Cell Cycle Checkpoints	-7.4	29	12	6320	215	5	5	100	18	332|9133|11130|57082|79682	BIRC5|CCNB2|ZWINT|KNL1|CENPU	-5.4
PDX_SUB1_MCODE_2	Reactome Gene Sets	6	R-HSA-141424	Amplification of signal from the kinetochores	-6.9	62	16	6320	81	5	4	80	18	332|11130|57082|79682	BIRC5|ZWINT|KNL1|CENPU	-5
PDX_SUB1_MCODE_2	Reactome Gene Sets	6	R-HSA-141444	Amplification of signal from unattached kinetochores via a MAD2 inhibitory signal	-6.9	62	16	6320	81	5	4	80	18	332|11130|57082|79682	BIRC5|ZWINT|KNL1|CENPU	-5
PDX_SUB1_MCODE_2	Reactome Gene Sets	6	R-HSA-68886	M Phase	-6.8	22	10	6320	282	5	5	100	18	332|9133|11130|57082|79682	BIRC5|CCNB2|ZWINT|KNL1|CENPU	-4.9
PDX_SUB1_MCODE_2	Reactome Gene Sets	6	R-HSA-69618	Mitotic Spindle Checkpoint	-6.7	54	15	6320	93	5	4	80	18	332|11130|57082|79682	BIRC5|ZWINT|KNL1|CENPU	-4.8
PDX_SUB1_MCODE_2	Reactome Gene Sets	6	R-HSA-5663220	RHO GTPases Activate Formins	-6.3	45	13	6320	113	5	4	80	18	332|11130|57082|79682	BIRC5|ZWINT|KNL1|CENPU	-4.5
PDX_SUB1_MCODE_2	Reactome Gene Sets	6	R-HSA-69278	Cell Cycle, Mitotic	-6.1	17	8.9	6320	378	5	5	100	18	332|9133|11130|57082|79682	BIRC5|CCNB2|ZWINT|KNL1|CENPU	-4.4
PDX_SUB1_MCODE_2	Reactome Gene Sets	6	R-HSA-1640170	Cell Cycle	-5.8	14	8.1	6320	447	5	5	100	18	332|9133|11130|57082|79682	BIRC5|CCNB2|ZWINT|KNL1|CENPU	-4
PDX_SUB1_MCODE_2	Reactome Gene Sets	6	R-HSA-2467813	Separation of Sister Chromatids	-5.7	32	11	6320	157	5	4	80	18	332|11130|57082|79682	BIRC5|ZWINT|KNL1|CENPU	-4
PDX_SUB1_MCODE_2	Reactome Gene Sets	6	R-HSA-68882	Mitotic Anaphase	-5.6	30	11	6320	168	5	4	80	18	332|11130|57082|79682	BIRC5|ZWINT|KNL1|CENPU	-3.9
PDX_SUB1_MCODE_2	Reactome Gene Sets	6	R-HSA-2555396	Mitotic Metaphase and Anaphase	-5.6	30	11	6320	168	5	4	80	18	332|11130|57082|79682	BIRC5|ZWINT|KNL1|CENPU	-3.9
PDX_SUB1_MCODE_2	Reactome Gene Sets	6	R-HSA-195258	RHO GTPase Effectors	-5.2	24	9.5	6320	211	5	4	80	18	332|11130|57082|79682	BIRC5|ZWINT|KNL1|CENPU	-3.6
PDX_SUB1_MCODE_2	Reactome Gene Sets	6	R-HSA-194315	Signaling by Rho GTPases	-4.9	20	8.6	6320	255	5	4	80	18	332|11130|57082|79682	BIRC5|ZWINT|KNL1|CENPU	-3.3
PDX_SUB1_MCODE_2	GO Biological Processes	19	GO:0051301	cell division	-4.5	16	7.6	6320	326	5	4	80	18	332|9133|11130|57082	BIRC5|CCNB2|ZWINT|KNL1	-2.9
PDX_SUB1_MCODE_2	GO Biological Processes	19	GO:0007059	chromosome segregation	-3.5	19	7.3	6320	198	5	3	60	22	332|11130|57082	BIRC5|ZWINT|KNL1	-2.1

## Sheet: T-ALL-Patient
Metascape analysis output
Network	Annotation
Patient	GO:0002250|adaptive immune response|-8.7;GO:0002253|activation of immune response|-8.3;GO:0002757|immune response-activating signal transduction|-7.9
Patient_MCODE_ALL	R-HSA-202427|Phosphorylation of CD3 and TCR zeta chains|-13.2;R-HSA-2132295|MHC class II antigen presentation|-10.9;R-HSA-202430|Translocation of ZAP-70 to Immunological synapse|-10.9
Patient_SUB1_MCODE_1	R-HSA-202427|Phosphorylation of CD3 and TCR zeta chains|-14.7;hsa05310|Asthma|-12.0;R-HSA-202430|Translocation of ZAP-70 to Immunological synapse|-12.0

## Sheet: ALL_PDX
Metascape analysis output
Network	Annotation
B-ALL-PDX	GO:0000079|regulation of cyclin-dependent protein serine/threonine kinase activity|-4.8;GO:1904029|regulation of cyclin-dependent protein kinase activity|-4.7;R-HSA-1640170|Cell Cycle|-4.6
B-ALL-PDX_MCODE_ALL	R-HSA-2500257|Resolution of Sister Chromatid Cohesion|-9.0;R-HSA-68877|Mitotic Prometaphase|-8.0;R-HSA-69620|Cell Cycle Checkpoints|-7.4
B-ALL-PDX_SUB1_MCODE_1	R-HSA-2500257|Resolution of Sister Chromatid Cohesion|-9.0;R-HSA-68877|Mitotic Prometaphase|-8.0;R-HSA-69620|Cell Cycle Checkpoints|-7.4
Network	Annotation
T-ALL-PDX	R-HSA-1640170|Cell Cycle|-6.2;GO:0044839|cell cycle G2/M phase transition|-5.0;R-HSA-69278|Cell Cycle, Mitotic|-4.8
T-ALL-PDX_MCODE_ALL	R-HSA-1640170|Cell Cycle|-11.3;R-HSA-69620|Cell Cycle Checkpoints|-9.7;R-HSA-68877|Mitotic Prometaphase|-7.5
T-ALL-PDX_SUB1_MCODE_1	R-HSA-2565942|Regulation of PLK1 Activity at G2/M Transition|-6.8;R-HSA-69275|G2/M Transition|-5.4;R-HSA-453274|Mitotic G2-G2/M phases|-5.4
T-ALL-PDX_SUB1_MCODE_2	R-HSA-2500257|Resolution of Sister Chromatid Cohesion|-9.0;R-HSA-68877|Mitotic Prometaphase|-8.0;R-HSA-69620|Cell Cycle Checkpoints|-7.4
T-ALL-PDX_SUB2_MCODE_3	R-HSA-5693607|Processing of DNA double-strand break ends|-8.3;R-HSA-5693567|HDR through Homologous Recombination (HRR) or Single Strand Annealing (SSA)|-7.8;R-HSA-5693538|Homology Directed Repair|-7.7
