# Supplementary material for: PDX models reflect the proteome landscape of pediatric acute lymphoblastic leukemia but divert in select pathways
Source: J Exp Clin Cancer Res. 2021 Mar 15;40:96. doi: 10.1186/s13046-021-01835-8 (PMC7958471; doi:10.1186/s13046-021-01835-8)
Supplement: Supplementary file 4 — Additional file 4. [file 13046_2021_1835_MOESM4_ESM.csv]

Supplementary Table S3. Student's two-tailed t-test comparing protein abundance differences between patients and PDXs (data represents log2 transformed intensities, with imputation for null values)
NP01	NP04	NP05	NP07	NP08	NP10	NP11	NP13	NP16	NP18	NP19	NP22	NP23	NP26	NP27	NP30	NP31	NP32	NP34	NP35	NP36	NP37	NP41	NP42	NP43	NP44	NP45	NP47	NP49	GOBP name	GOMF name	GOCC name	KEGG name	Pfam	GSEA	Keywords	Corum	Reactome	Student's T-test Significant PS_PDX	Student's T-test significant	-Log Student's T-test p-value PS_PDX	Student's T-test q-value PS_PDX	Student's T-test Difference PS_PDX	Student's T-test Test statistic PS_PDX	Proteins
16.3466	12.9023	19.8213	13.6818	15.309	15.7701	13.5124	12.9812	12.7116	16.2345	15.9642	14.6966	13.248	15.7748	18.9733	17.1609	12.4993	13.5258	12.9521	17.4396	16.039	15.9276	16.5306	13.5941	13.3751	13.6928	13.6941	18.793	15.5747	activation of immune response;activation of innate immune response;biological regulation;cell recognition;cell surface pattern recognition receptor signaling pathway;cell surface receptor linked signaling pathway;cellular localization;cellular macromolecule localization;cellular process;cellular protein localization;cellular response to stimulus;complement activation;complement activation, lectin…	binding;carbohydrate binding;cation binding;G-protein-coupled receptor binding;ion binding;metal ion binding;molecular transducer activity;monosaccharide binding;pattern recognition receptor activity;protein binding;receptor activity;receptor binding;sialic acid binding;signal transducer activity;signaling receptor activity;sugar binding	cell part;collagen;extracellular matrix part;extracellular region;extracellular region part;extrinsic to external side of plasma membrane;extrinsic to membrane;extrinsic to plasma membrane;membrane part;plasma membrane part		Collagen;Fibrinogen_C	ANTIGEN_BINDING;ATM_DN.V1_DN;CALCIUM_ION_BINDING;CARBOHYDRATE_BINDING;CATION_BINDING;chr9q34;DELACROIX_RAR_TARGETS_UP;DELACROIX_RARG_BOUND_MEF;DURCHDEWALD_SKIN_CARCINOGENESIS_DN;ESTABLISHMENT_OF_LOCALIZATION;FLECHNER_BIOPSY_KIDNEY_TRANSPLANT_REJECTED_VS_OK_UP;FULCHER_INFLAMMATORY_RESPONSE_LECTIN_VS_LPS_DN;GAL_LEUKEMIC_STEM_CELL_DN;GNF2_CARD15;GNF2_CASP1;GNF2_CD14;GNF2_CD1D;GNF2_CD33;GNF2_FOS;GNF2…	3D-structure;Calcium;Cellmembrane;Collagen;Completeproteome;Directproteinsequencing;Disulfidebond;Glycoprotein;Immunity;Innateimmunity;Lectin;Membrane;Metal-binding;Polymorphism;Referenceproteome;Repeat;Secreted;Signal		REACT_163810;REACT_7964;REACT_8024	+	Patients.vs.PDX	3.66253783	0.019018868	2.568373652	4.267275845	O00602
20.9909	18.3581	20.0878	17.4146	18.6742	19.2541	18.7109	19.2063	18.0091	18.2734	17.9657	19.6914	18.8518	18.6371	17.6541	19.0681	17.656	19.2825	18.4355	20.6009	18.251	19.3092	18.2962	18.4366	18.6401	17.801	17.3134	19.4204	19.6595	cellular component assembly;cellular component assembly at cellular level;cellular component biogenesis;cellular component organization;cellular component organization at cellular level;cellular component organization or biogenesis;cellular component organization or biogenesis at cellular level;cellular macromolecular complex assembly;cellular macromolecular complex subunit organization;cellular …	catalytic activity;NADH dehydrogenase (quinone) activity;NADH dehydrogenase (ubiquinone) activity;NADH dehydrogenase activity;oxidoreductase activity;oxidoreductase activity, acting on NADH or NADPH;oxidoreductase activity, acting on NADH or NADPH, quinone or similar compound as acceptor	cell part;cytoplasmic part;intracellular membrane-bounded organelle;intracellular organelle;intracellular organelle part;intracellular part;macromolecular complex;membrane;membrane part;membrane-bounded organelle;membrane-enclosed lumen;mitochondrial inner membrane;mitochondrial intermembrane space;mitochondrial membrane;mitochondrial membrane part;mitochondrial part;mitochondrial respiratory cha…	Alzheimer's disease;Huntington's disease;Oxidative phosphorylation;Parkinson's disease	Ndufs5	CELLULAR_COMPONENT_ASSEMBLY;CELLULAR_MACROMOLECULE_METABOLIC_PROCESS;CELLULAR_PROTEIN_COMPLEX_ASSEMBLY;CELLULAR_PROTEIN_METABOLIC_PROCESS;chr1p34;CYTOPLASM;CYTOPLASMIC_PART;FEVR_CTNNB1_TARGETS_UP;GSE10239_MEMORY_VS_DAY4.5_EFF_CD8_TCELL_UP;GSE10239_NAIVE_VS_MEMORY_CD8_TCELL_DN;GSE14308_NAIVE_CD4_TCELL_VS_INDUCED_TREG_DN;GSE14308_TH1_VS_NAIVE_CD4_TCELL_UP;GSE14308_TH2_VS_NAIVE_CD4_TCELL_UP;GSE14769…	Completeproteome;Disulfidebond;Electrontransport;Membrane;Mitochondrion;Mitochondrioninnermembrane;Polymorphism;Referenceproteome;Respiratorychain;Transport	Respiratory chain complex I (gamma subunit) mitochondrial;Respiratory chain complex I (holoenzyme), mitochondrial;Respiratory chain complex I (intermediate VII/650kD), mitochondrial	REACT_22393	+	Patients.vs.PDX	3.239601331	0.036338028	1.084135373	3.900193483	O43920
18.2122	18.6358	17.2347	18.3784	18.2568	18.7079	18.2397	18.76	18.5682	18.2729	18.9004	18.7459	18.359	18.1949	18.4813	18.2407	18.5163	18.7518	18.8773	18.3279	18.564	18.354	17.9854	18.4341	18.7827	18.9712	18.6121	17.51	18.03	ATP-dependent chromatin remodeling;biological regulation;biosynthetic process;cellular biosynthetic process;cellular component assembly;cellular component assembly at cellular level;cellular component organization;cellular component organization at cellular level;cellular component organization or biogenesis;cellular component organization or biogenesis at cellular level;cellular macromolecular c…	adenyl nucleotide binding;adenyl ribonucleotide binding;ATP binding;ATPase activity;binding;catalytic activity;chromatin binding;DNA binding;helicase activity;hydrolase activity;hydrolase activity, acting on acid anhydrides;hydrolase activity, acting on acid anhydrides, in phosphorus-containing anhydrides;nucleic acid binding;nucleoside-triphosphatase activity;nucleotide binding;purine nucleotide…	cell part;chromatin remodeling complex;chromatin silencing complex;chromosome;condensed chromosome;intracellular membrane-bounded organelle;intracellular non-membrane-bounded organelle;intracellular organelle;intracellular organelle part;intracellular part;ISWI complex;macromolecular complex;membrane-bounded organelle;non-membrane-bounded organelle;nuclear part;nucleolus;nucleoplasm;nucleus;NURF …		DBINO;HAND;Helicase_C;SLIDE;SNF2_N	ADENYL_NUCLEOTIDE_BINDING;ADENYL_RIBONUCLEOTIDE_BINDING;ATP_BINDING;ATPASE_ACTIVITY;BARIS_THYROID_CANCER_DN;BIOPOLYMER_METABOLIC_PROCESS;CAGCTG_V$AP4_Q5;CATTGTYY_V$SOX9_B1;CELLULAR_COMPONENT_ASSEMBLY;CGTSACG_V$PAX3_B;chr4q31;CHROMATIN_ASSEMBLY;CHROMATIN_ASSEMBLY_OR_DISASSEMBLY;CHROMATIN_REMODELING_COMPLEX;CHROMOSOME;CHROMOSOME_ORGANIZATION_AND_BIOGENESIS;CONDENSED_CHROMOSOME;DACOSTA_UV_RESPONSE_V…	Acetylation;ATP-binding;Chromatinregulator;Completeproteome;Helicase;Hydrolase;Nucleotide-binding;Nucleus;Phosphoprotein;Referenceproteome;Repeat	ALL-1 supercomplex;ATP-utilizing chromatin assembly and remodeling factor (hACF) complex;CEN complex;DNMT3B complex;HuCHRAC complex;Nucleolar remodeling complex (NoRC complex);Polycomb repressive complex 1 (PRC1, hPRC-H);Remodeling and spacing factor (RSF) complex;SNF2h-cohesin-NuRD complex;SNF2h-HDAC12 complex;WCRF complex;WICH complex	REACT_22186;REACT_263965	+	Patients.vs.PDX	3.911915292	0.014666667	-0.506241668	-4.481918355	O60264
19.8061	20.8033	19.6863	21.1316	21.242	21.4384	21.2716	22.0164	22.3371	21.066	21.6702	21.2908	20.3204	19.759	20.89	18.9562	19.8882	20.8264	20.7554	19.6534	21.1456	20.9225	19.2334	20.6226	20.9542	21.457	20.2176	19.2824	19.4856	cellular component organization;cellular component organization at cellular level;cellular component organization or biogenesis;cellular component organization or biogenesis at cellular level;cellular membrane fusion;cellular membrane organization;cellular process;membrane fusion;membrane organization;organelle fusion;organelle organization;plasma membrane organization;plasma membrane repair;vesi…	binding;calcium ion binding;calcium-dependent phospholipid binding;cation binding;ion binding;lipid binding;metal ion binding;phospholipid binding	cell part;cell projection;cytoplasmic membrane-bounded vesicle;cytoplasmic part;cytoplasmic vesicle;cytoplasmic vesicle membrane;cytoplasmic vesicle part;early endosome;endocytic vesicle;endosome;extracellular membrane-bounded organelle;extracellular organelle;extracellular region part;extracellular vesicular exosome;integral to membrane;intracellular membrane-bounded organelle;intracellular orga…		C2;FerA;FerB;FerI;Pex24p	ACEVEDO_LIVER_CANCER_WITH_H3K9ME3_DN;ACEVEDO_NORMAL_TISSUE_ADJACENT_TO_LIVER_TUMOR_DN;ATF2_S_UP.V1_UP;ATM_DN.V1_UP;BRUINS_UVC_RESPONSE_VIA_TP53_GROUP_A;CAGCTG_V$AP4_Q5;CAHOY_ASTROGLIAL;CHEMNITZ_RESPONSE_TO_PROSTAGLANDIN_E2_UP;CHEN_METABOLIC_SYNDROM_NETWORK;chr2p13;DELASERNA_MYOD_TARGETS_UP;FORTSCHEGGER_PHF8_TARGETS_DN;FULCHER_INFLAMMATORY_RESPONSE_LECTIN_VS_LPS_DN;FURUKAWA_DUSP6_TARGETS_PCI35_DN;…	3D-structure;Alternativepromoterusage;Alternativesplicing;Calcium;Cellmembrane;Completeproteome;Cytoplasmicvesicle;Diseasemutation;Limb-girdlemusculardystrophy;Lipid-binding;Membrane;Metal-binding;Phosphoprotein;Polymorphism;Referenceproteome;Repeat;Signal-anchor;Transmembrane;Transmembranehelix	Dysferlin-affixin complex	REACT_17044	+	Patients.vs.PDX	2.997841592	0.049707865	-1.011891103	-3.687683239	O75923
15.547	13.2797	16.273	16.5628	15.6907	13.5006	13.6377	13.4714	14.297	15.1361	15.9339	16.5046	15.621	15.6762	12.5109	15.7682	15.8957	14.087	12.8388	16.5991	15.681	14.8554	15.4112	11.5808	15.2822	12.6691	14.5355	15.8189	16.5811					BTB;Kelch_1	ATF2_S_UP.V1_DN;BAELDE_DIABETIC_NEPHROPATHY_DN;BROWNE_HCMV_INFECTION_24HR_UP;BRUINS_UVC_RESPONSE_VIA_TP53_GROUP_A;CAMP_UP.V1_DN;CERVERA_SDHB_TARGETS_1_UP;chr8p23;CUI_TCF21_TARGETS_2_DN;DING_LUNG_CANCER_EXPRESSION_BY_COPY_NUMBER;FLECHNER_BIOPSY_KIDNEY_TRANSPLANT_REJECTED_VS_OK_DN;GEORGES_TARGETS_OF_MIR192_AND_MIR215;GSE11057_NAIVE_VS_EFF_MEMORY_CD4_TCELL_UP;GSE11864_UNTREATED_VS_CSF1_IN_MAC_UP;GSE…	Completeproteome;Kelchrepeat;Phosphoprotein;Referenceproteome;Repeat			+	Patients.vs.PDX	3.006857278	0.049454545	1.622669589	3.695653482	O94819
13.1802	13.4651	12.8049	13.2293	13.1098	13.0693	13.9195	13.4654	14.3852	11.7545	13.6144	13.093	14.4066	13.6962	15.2899	12.9231	15.225	15.3005	15.1449	13.6347	15.1052	13.5373	13.6826	14.8011	14.9252	12.9878	15.6468	12.7696	14.0097	anatomical structure development;biological regulation;cell cycle;cell cycle phase;cell cycle process;cell division;cellular component disassembly;cellular component disassembly at cellular level;cellular component organization;cellular component organization at cellular level;cellular component organization or biogenesis;cellular component organization or biogenesis at cellular level;cellular me…		cell part;centrosome;cytoplasmic part;cytoskeletal part;cytoskeleton;cytosol;intracellular non-membrane-bounded organelle;intracellular organelle;intracellular organelle part;intracellular part;membrane;microtubule cytoskeleton;microtubule organizing center;non-membrane-bounded organelle;nuclear part;nucleoplasm;organelle;organelle part	Cell cycle;p53 signaling pathway;Progesterone-mediated oocyte maturation	Cyclin_C;Cyclin_N	AACTTT_UNKNOWN;AFFAR_YY1_TARGETS_DN;ALCALAY_AML_BY_NPM1_LOCALIZATION_DN;AMUNDSON_GAMMA_RADIATION_RESPONSE;BASAKI_YBX1_TARGETS_UP;BENPORATH_CYCLING_GENES;BENPORATH_PROLIFERATION;BIDUS_METASTASIS_UP;BLUM_RESPONSE_TO_SALIRASIB_DN;BOYAULT_LIVER_CANCER_SUBCLASS_G123_UP;BROWNE_HCMV_INFECTION_14HR_DN;BURTON_ADIPOGENESIS_3;CAIRO_HEPATOBLASTOMA_CLASSES_UP;CASORELLI_ACUTE_PROMYELOCYTIC_LEUKEMIA_DN;CHANG_CY…	Cellcycle;Celldivision;Completeproteome;Cyclin;Mitosis;Phosphoprotein;Polymorphism;Referenceproteome	CCNB2-CDC2 complex;Cell cycle kinase complex CDC2	REACT_1006;REACT_1100;REACT_150260;REACT_150425;REACT_160122;REACT_160315;REACT_163931;REACT_1846;REACT_1857;REACT_2101	+	Patients.vs.PDX	3.250051464	0.036637681	-1.168890635	-3.909327542	O95067
17.1664	13.1249	17.5367	12.7809	15.087	16.3299	15.3217	16.9763	15.8694	13.9705	15.1721	16.8211	12.4904	16.6135	13.3677	16.5402	14.933	15.507	13.4638	18.6084	14.0044	17.4624	14.852	15.0683	15.7424	14.8936	12.9785	17.5479	16.4284	biological regulation;cellular component assembly;cellular component organization;cellular component organization or biogenesis;cellular lipid metabolic process;cellular macromolecule metabolic process;cellular metabolic process;cellular process;cellular response to stimulus;chemical homeostasis;cholesterol efflux;cholesterol homeostasis;cholesterol transport;detection of abiotic stimulus;detecti…	antioxidant activity;binding;lipid binding;lipid transporter activity;phospholipid binding;substrate-specific transporter activity;transporter activity	cell part;discoidal high-density lipoprotein particle;extracellular membrane-bounded organelle;extracellular organelle;extracellular region;extracellular region part;extracellular vesicular exosome;high-density lipoprotein particle;integral to membrane;integral to plasma membrane;intrinsic to membrane;intrinsic to plasma membrane;low-density lipoprotein particle;macromolecular complex;membrane pa…		ApoM	ACEVEDO_NORMAL_TISSUE_ADJACENT_TO_LIVER_TUMOR_UP;BENPORATH_NANOG_TARGETS;BROWNE_HCMV_INFECTION_30MIN_UP;BROWNE_HCMV_INFECTION_48HR_UP;BRUINS_UVC_RESPONSE_VIA_TP53_GROUP_A;CAR_IGFBP1;CELLULAR_LIPID_METABOLIC_PROCESS;CERVERA_SDHB_TARGETS_2;chr6p21;ESC_J1_UP_LATE.V1_UP;ESC_V6.5_UP_LATE.V1_UP;FLECHNER_BIOPSY_KIDNEY_TRANSPLANT_REJECTED_VS_OK_DN;GAZDA_DIAMOND_BLACKFAN_ANEMIA_ERYTHROID_DN;GENERATION_OF_…	3D-structure;Alternativesplicing;Completeproteome;Directproteinsequencing;Disulfidebond;Glycoprotein;HDL;Lipidtransport;Referenceproteome;Secreted;Signal;Transport		REACT_24968	+	Patients.vs.PDX	3.219548335	0.037205479	1.963207371	3.882654972	O95445
19.8896	19.3015	20.0926	19.7689	20.0842	19.1405	18.7396	18.8395	19.4795	18.7154	19.3727	20.2237	18.088	18.4614	18.5639	19.5693	18.4511	18.5738	18.6868	20.0961	19.7555	19.8709	20.2126	18.6819	18.9268	19.5031	19.1036	20.6208	19.6272	biological regulation;cellular macromolecule metabolic process;cellular metabolic process;cellular nitrogen compound metabolic process;cellular process;cellular protein metabolic process;cellular response to stimulus;cellular response to stress;DNA metabolic process;DNA repair;establishment of localization;establishment of localization in cell;establishment of protein localization;gamete generati…	acid-amino acid ligase activity;binding;catalytic activity;cation binding;enzyme binding;enzyme regulator activity;GTPase regulator activity;guanyl-nucleotide exchange factor activity;heme binding;ion binding;iron ion binding;ligase activity;ligase activity, forming carbon-nitrogen bonds;metal ion binding;nucleoside-triphosphatase regulator activity;protein binding;small conjugating protein bindi…	cell part;centriole;cytoplasm;cytoplasmic part;cytoskeletal part;intracellular membrane-bounded organelle;intracellular non-membrane-bounded organelle;intracellular organelle;intracellular organelle part;intracellular part;membrane;membrane-bounded organelle;microtubule organizing center part;mitochondrial inner membrane;mitochondrial membrane;mitochondrial part;non-membrane-bounded organelle;nuc…	Ubiquitin mediated proteolysis	APC10;Cul7;Cyt-b5;HECT;MIB_HERC2;RCC1;ZZ	ACEVEDO_FGFR1_TARGETS_IN_PROSTATE_CANCER_MODEL_DN;ATGCTGC,MIR-103,MIR-107;BLALOCK_ALZHEIMERS_DISEASE_DN;chr15q13;CREIGHTON_ENDOCRINE_THERAPY_RESISTANCE_2;DAVICIONI_MOLECULAR_ARMS_VS_ERMS_UP;ENK_UV_RESPONSE_EPIDERMIS_DN;GCM_BMPR2;GCM_CALM1;GCM_CRKL;GCM_DEAF1;GCM_DLG1;GCM_MAP1B;GCM_MAP4K4;GCM_PTK2;GCM_PTPRD;GCM_RAN;GEORGES_TARGETS_OF_MIR192_AND_MIR215;GSE12845_NAIVE_VS_PRE_GC_TONSIL_BCELL_DN;GSE128…	3D-structure;Coiledcoil;Completeproteome;Cytoplasm;Cytoskeleton;Diseasemutation;DNAdamage;DNArepair;Ligase;Mentalretardation;Metal-binding;Nucleus;Phosphoprotein;Referenceproteome;Repeat;Ublconjugation;Ublconjugationpathway;Zinc;Zinc-finger		REACT_355174;REACT_75842	+	Patients.vs.PDX	3.168302905	0.039282051	0.7900309	3.837767604	O95714
16.8107	12.7529	16.4976	14.0257	16.1643	13.7059	13.276	13.684	14.0226	13.4644	15.3638	14.1687	13.7039	16.523	9.7674	15.0586	10.8729	13.5951	13.2275	15.5624	12.9433	13.6841	14.1455	11.7902	11.4064	11.8239	12.9884	16.739	16.5942	alcohol metabolic process;biological regulation;cellular aldehyde metabolic process;cellular hormone metabolic process;cellular lipid metabolic process;cellular metabolic process;cellular process;diterpenoid metabolic process;ethanol metabolic process;ethanol oxidation;fat-soluble vitamin metabolic process;hormone metabolic process;isoprenoid metabolic process;lipid metabolic process;metabolic pr…	3-chloroallyl aldehyde dehydrogenase activity;aldehyde dehydrogenase (NAD) activity;androgen binding;benzaldehyde dehydrogenase (NAD+) activity;binding;catalytic activity;enzyme activator activity;enzyme regulator activity;GTPase activator activity;GTPase regulator activity;hormone binding;lipid binding;nucleoside-triphosphatase regulator activity;oxidoreductase activity;oxidoreductase activity, …	cell part;cytoplasm;cytoplasmic part;cytosol;extracellular membrane-bounded organelle;extracellular organelle;extracellular region part;extracellular vesicular exosome;intracellular part;membrane-bounded organelle;membrane-bounded vesicle;organelle;vesicle	Retinol metabolism	Aldedh	AACTTT_UNKNOWN;ABDULRAHMAN_KIDNEY_CANCER_VHL_DN;BERENJENO_TRANSFORMED_BY_RHOA_DN;BERENJENO_TRANSFORMED_BY_RHOA_FOREVER_UP;BERTUCCI_INVASIVE_CARCINOMA_DUCTAL_VS_LOBULAR_DN;BOCHKIS_FOXA2_TARGETS;BOQUEST_STEM_CELL_UP;BOYAULT_LIVER_CANCER_SUBCLASS_G1_DN;BROWNE_HCMV_INFECTION_24HR_DN;CAGCTG_V$AP4_Q5;CAGGTG_V$E12_Q6;CASORELLI_ACUTE_PROMYELOCYTIC_LEUKEMIA_DN;CHIARADONNA_NEOPLASTIC_TRANSFORMATION_KRAS_DN…	3D-structure;Acetylation;Completeproteome;Cytoplasm;Directproteinsequencing;NAD;Oxidoreductase;Phosphoprotein;Polymorphism;Referenceproteome		REACT_268561;REACT_34	+	Patients.vs.PDX	4.653694959	0.004285714	2.571655208	5.117747699	P00352
14.5905	13.4785	15.1391	12.4377	13.7479	12.762	12.9036	14.5211	13.2979	14.2725	13.2736	14.1677	12.9999	14.2337	12.8864	13.9285	13.5085	12.7378	13.5919	14.6003	13.144	13.5404	13.858	13.7161	13.1847	13.1124	13.5391	15.1535	14.6387	biological regulation;cation homeostasis;cation transport;cellular cation homeostasis;cellular chemical homeostasis;cellular homeostasis;cellular ion homeostasis;cellular iron ion homeostasis;cellular metal ion homeostasis;cellular process;chemical homeostasis;copper ion transport;establishment of localization;homeostatic process;ion homeostasis;ion transport;iron ion homeostasis;metal ion homeos…	binding;catalytic activity;cation binding;chaperone binding;copper ion binding;ferroxidase activity;ion binding;metal ion binding;oxidoreductase activity;oxidoreductase activity, oxidizing metal ions;oxidoreductase activity, oxidizing metal ions, oxygen as acceptor;protein binding;transition metal ion binding	blood microparticle;cell part;cytoplasmic part;extracellular membrane-bounded organelle;extracellular organelle;extracellular region;extracellular region part;extracellular space;extracellular vesicular exosome;intracellular organelle part;intracellular part;lysosomal membrane;membrane;membrane-bounded organelle;membrane-bounded vesicle;organelle;organelle membrane;organelle part;vacuolar membran…	Porphyrin and chlorophyll metabolism	Cu-oxidase;Cu-oxidase_2;Cu-oxidase_3	AACTTT_UNKNOWN;ACEVEDO_FGFR1_TARGETS_IN_PROSTATE_CANCER_MODEL_UP;BERENJENO_ROCK_SIGNALING_NOT_VIA_RHOA_UP;BLALOCK_ALZHEIMERS_DISEASE_UP;BONOME_OVARIAN_CANCER_SURVIVAL_OPTIMAL_DEBULKING;BOYLAN_MULTIPLE_MYELOMA_C_D_DN;BOYLAN_MULTIPLE_MYELOMA_PCA1_UP;BYSTRYKH_HEMATOPOIESIS_STEM_CELL_QTL_TRANS;CAHOY_ASTROGLIAL;CAIRO_HEPATOBLASTOMA_DN;CATION_HOMEOSTASIS;CELLULAR_CATION_HOMEOSTASIS;CELLULAR_HOMEOSTASIS…	3D-structure;Completeproteome;Copper;Coppertransport;Directproteinsequencing;Disulfidebond;Glycoprotein;Iontransport;Metal-binding;Oxidoreductase;Polymorphism;Referenceproteome;Repeat;Secreted;Signal;Transport		REACT_20547;REACT_25060	+	Patients.vs.PDX	5.43927146	0.001647059	1.081673272	5.79504179	P00450
14.9295	12.8947	21.0853	13.4869	17.8649	13.6381	13.1776	13.5477	13.9791	14.8679	13.8147	13.89	13.3652	17.7083	12.9667	17.7185	12.1883	12.9167	13.2591	18.8351	13.3079	16.9358	15.6947	12.5992	13.9983	13.6223	12.5536	18.6792	17.4805	anion transport;bicarbonate transport;cellular metabolic process;cellular process;establishment of localization;inorganic anion transport;ion transport;metabolic process;one-carbon metabolic process;organic anion transport;small molecule metabolic process;transport	arylesterase activity;binding;carbonate dehydratase activity;carbon-oxygen lyase activity;carboxylic ester hydrolase activity;catalytic activity;cation binding;hydrolase activity;hydrolase activity, acting on ester bonds;hydro-lyase activity;ion binding;lyase activity;metal ion binding;transition metal ion binding;zinc ion binding	cell part;cytoplasmic part;cytosol;extracellular membrane-bounded organelle;extracellular organelle;extracellular region part;extracellular vesicular exosome;intracellular part;membrane-bounded organelle;membrane-bounded vesicle;organelle;vesicle	Nitrogen metabolism	Carb_anhydrase	ACEVEDO_LIVER_CANCER_WITH_H3K9ME3_UP;ACEVEDO_METHYLATED_IN_LIVER_CANCER_DN;BLALOCK_ALZHEIMERS_DISEASE_UP;BRUINS_UVC_RESPONSE_VIA_TP53_GROUP_A;CARBON_OXYGEN_LYASE_ACTIVITY;CARBONATE_DEHYDRATASE_ACTIVITY;CHANGOLKAR_H2AFY_TARGETS_UP;chr8q21;GNF2_ANK1;GNF2_MAP2K3;GNF2_PRDX2;GNF2_SPTA1;GNF2_SPTB;GNF2_TAL1;GOLDRATH_ANTIGEN_RESPONSE;GOLDRATH_NAIVE_VS_EFF_CD8_TCELL_DN;GRAHAM_CML_QUIESCENT_VS_NORMAL_DIVID…	3D-structure;Acetylation;Completeproteome;Cytoplasm;Directproteinsequencing;Lyase;Metal-binding;Polymorphism;Referenceproteome;Zinc		REACT_121123;REACT_121329;REACT_121380	+	Patients.vs.PDX	7.498736846	0	3.886908695	7.647190746	P00915
16.4894	13.1859	19.9945	15.3047	16.6496	16.618	13.4028	16.5105	12.7568	17.0003	15.648	15.9112	13.236	17.1069	14.6122	16.6537	15.8991	16.1856	13.8567	17.5107	11.4193	16.2011	15.9022	15.1113	14.751	13.0123	11.693	18.5006	16.8147	anatomical structure development;anatomical structure morphogenesis;anion transport;bicarbonate transport;biological regulation;cation homeostasis;cellular cation homeostasis;cellular chemical homeostasis;cellular homeostasis;cellular ion homeostasis;cellular metabolic process;cellular monovalent inorganic cation homeostasis;cellular process;cellular response to fluid shear stress;cellular respon…	arylesterase activity;binding;carbonate dehydratase activity;carbon-oxygen lyase activity;carboxylic ester hydrolase activity;catalytic activity;cation binding;hydrolase activity;hydrolase activity, acting on ester bonds;hydro-lyase activity;ion binding;lyase activity;metal ion binding;transition metal ion binding;zinc ion binding	apical part of cell;axon;basolateral plasma membrane;cell part;cell projection;cytoplasm;cytoplasmic part;cytosol;extracellular membrane-bounded organelle;extracellular organelle;extracellular region part;extracellular space;extracellular vesicular exosome;intracellular part;membrane;membrane part;membrane-bounded organelle;membrane-bounded vesicle;microvillus;myelin sheath;neuron projection;orga…	Nitrogen metabolism	Carb_anhydrase	AAGCACA,MIR-218;AATGTGA,MIR-23A,MIR-23B;ALK_DN.V1_UP;APRELIKOVA_BRCA1_TARGETS;BACOLOD_RESISTANCE_TO_ALKYLATING_AGENTS_UP;BCAT_GDS748_UP;BENPORATH_NANOG_TARGETS;BENPORATH_NOS_TARGETS;BENPORATH_OCT4_TARGETS;BENPORATH_SOX2_TARGETS;BMI1_DN.V1_DN;BMI1_DN_MEL18_DN.V1_DN;BORLAK_LIVER_CANCER_EGF_UP;BROWNE_HCMV_INFECTION_20HR_UP;BURTON_ADIPOGENESIS_6;CAIRO_HEPATOBLASTOMA_DN;CARBON_OXYGEN_LYASE_ACTIVITY;CA…	3D-structure;Acetylation;Cellmembrane;Completeproteome;Cytoplasm;Directproteinsequencing;Diseasemutation;Lyase;Membrane;Metal-binding;Osteopetrosis;Phosphoprotein;Polymorphism;Referenceproteome;Zinc		REACT_121123;REACT_121329;REACT_121380	+	Patients.vs.PDX	4.515943073	0.0056	2.75519256	4.999666682	P00918
16.7942	12.5611	17.2442	12.7091	17.5204	13.0135	11.9998	12.0176	13.5023	18.2536	13.8163	18.8579	11.7074	18.1954	13.957	18.8061	15.9158	13.7208	13.7997	17.3842	13.0579	17.4549	18.1123	13.484	13.6792	14.23	13.6205	18.3226	18.9758	acute inflammatory response;acute-phase response;anatomical structure homeostasis;biological regulation;defense response;digestive system process;epithelial structure maintenance;homeostatic process;inflammatory response;maintenance of gastrointestinal epithelium;multicellular organismal process;negative regulation of catalytic activity;negative regulation of endopeptidase activity;negative regul…	binding;DNA binding;endopeptidase inhibitor activity;endopeptidase regulator activity;enzyme inhibitor activity;enzyme regulator activity;nucleic acid binding;peptidase inhibitor activity;peptidase regulator activity;serine-type endopeptidase inhibitor activity	blood microparticle;cell part;extracellular membrane-bounded organelle;extracellular organelle;extracellular region;extracellular region part;extracellular space;extracellular vesicular exosome;intracellular;intracellular membrane-bounded organelle;intracellular organelle;intracellular part;membrane-bounded organelle;membrane-bounded vesicle;nucleus;organelle;vesicle		Serpin	ACEVEDO_FGFR1_TARGETS_IN_PROSTATE_CANCER_MODEL_UP;AIYAR_COBRA1_TARGETS_UP;ALONSO_METASTASIS_EMT_UP;ALONSO_METASTASIS_UP;ATF2_S_UP.V1_DN;ATF2_UP.V1_DN;BLALOCK_ALZHEIMERS_DISEASE_UP;BOQUEST_STEM_CELL_CULTURED_VS_FRESH_UP;BOQUEST_STEM_CELL_UP;BURTON_ADIPOGENESIS_PEAK_AT_16HR;CHARAFE_BREAST_CANCER_BASAL_VS_MESENCHYMAL_UP;CHESLER_BRAIN_QTL_CIS;chr14q32;COLIN_PILOCYTIC_ASTROCYTOMA_VS_GLIOBLASTOMA_UP;CR…	3D-structure;Acutephase;Alternativesplicing;Completeproteome;Directproteinsequencing;Diseasemutation;Glycoprotein;Polymorphism;Proteaseinhibitor;Referenceproteome;Secreted;Serineproteaseinhibitor;Signal	SERPINA3-CTSG complex		+	Patients.vs.PDX	13.0383283	0	4.652764105	13.82219242	P01011
20.8739	13.1469	20.5088	13.5404	18.1451	19.3286	19.2591	19.4051	17.6769	17.2643	17.6437	19.9464	16.1241	19.2208	16.2012	19.4582	17.4488	17.7701	13.7283	20.9334	16.7665	19.6577	18.2267	18.3424	18.8179	16.9482	18.0235	19.5979	20.6008	biological regulation;blood coagulation;blood coagulation, intrinsic pathway;cell activation;cell differentiation;cellular component disassembly;cellular component disassembly at cellular level;cellular component organization;cellular component organization at cellular level;cellular component organization or biogenesis;cellular component organization or biogenesis at cellular level;cellular deve…	binding;calcium-dependent protein binding;chemokine binding;C-X-C chemokine binding;cytokine binding;endopeptidase inhibitor activity;endopeptidase regulator activity;enzyme binding;enzyme inhibitor activity;enzyme regulator activity;growth factor binding;interleukin-1 binding;interleukin-8 binding;peptidase inhibitor activity;peptidase regulator activity;protease binding;protein binding;receptor…	blood microparticle;cell part;cytoplasmic membrane-bounded vesicle lumen;cytoplasmic part;cytoplasmic vesicle part;cytosol;extracellular membrane-bounded organelle;extracellular organelle;extracellular region;extracellular region part;extracellular vesicular exosome;intracellular organelle part;intracellular part;membrane-bounded organelle;membrane-bounded vesicle;membrane-enclosed lumen;organell…	Complement and coagulation cascades	A2M;A2M_comp;A2M_N;A2M_N_2;A2M_recep;Thiol-ester_cl	ABE_VEGFA_TARGETS;ABRAHAM_ALPC_VS_MULTIPLE_MYELOMA_UP;ACEVEDO_LIVER_TUMOR_VS_NORMAL_ADJACENT_TISSUE_DN;ACEVEDO_NORMAL_TISSUE_ADJACENT_TO_LIVER_TUMOR_UP;ATF2_S_UP.V1_DN;BENPORATH_CYCLING_GENES;BENPORATH_PROLIFERATION;BMI1_DN_MEL18_DN.V1_DN;BOQUEST_STEM_CELL_CULTURED_VS_FRESH_UP;CAIRO_LIVER_DEVELOPMENT_DN;CERVERA_SDHB_TARGETS_2;CHESLER_BRAIN_D6MIT150_QTL_CIS;chr12p13;COLIN_PILOCYTIC_ASTROCYTOMA_VS_…	3D-structure;Baitregion;Completeproteome;Directproteinsequencing;Disulfidebond;Glycoprotein;Isopeptidebond;Polymorphism;Proteaseinhibitor;Referenceproteome;Secreted;Serineproteaseinhibitor;Signal;Thioesterbond	LRP-1-Alpha-2-M-annexin VI complex	REACT_11051;REACT_118572;REACT_13621;REACT_318;REACT_326	+	Patients.vs.PDX	3.183476746	0.038545455	2.467240539	3.851069191	P01023
14.0779	13.4268	17.7515	13.9337	13.3625	13.3726	13.2179	13.2506	12.8938	13.9112	13.578	12.99	13.5072	16.0737	13.2896	17.7013	11.971	13.329	13.2983	13.3892	13.1654	13.7334	17.9535	12.8345	13.0616	13.436	13.784	18.2573	13.2643	activation of immune response;anatomical structure homeostasis;biological regulation;cellular component organization;cellular component organization or biogenesis;cellular membrane organization;cellular process;complement activation;complement activation, classical pathway;defense response;endocytosis;establishment of localization;homeostatic process;humoral immune response;immune effector proces…	antigen binding;binding	blood microparticle;cell part;extracellular membrane-bounded organelle;extracellular organelle;extracellular region;extracellular region part;extracellular space;extracellular vesicular exosome;membrane;membrane-bounded organelle;membrane-bounded vesicle;organelle;plasma membrane;vesicle		C1-set	ACEVEDO_METHYLATED_IN_LIVER_CANCER_DN;BERTUCCI_MEDULLARY_VS_DUCTAL_BREAST_CANCER_UP;BMI1_DN.V1_UP;BOSCO_EPITHELIAL_DIFFERENTIATION_MODULE;CASORELLI_ACUTE_PROMYELOCYTIC_LEUKEMIA_UP;chr2p11;DANG_BOUND_BY_MYC;DANG_MYC_TARGETS_UP;GAUSSMANN_MLL_AF4_FUSION_TARGETS_G_UP;GOLDRATH_NAIVE_VS_EFF_CD8_TCELL_DN;GSE10325_BCELL_VS_MYELOID_UP;GSE10325_CD4_TCELL_VS_BCELL_DN;GSE10325_CD4_TCELL_VS_LUPUS_CD4_TCELL_DN…	3D-structure;Completeproteome;Directproteinsequencing;Diseasemutation;Disulfidebond;ImmunoglobulinCregion;Immunoglobulindomain;Referenceproteome		REACT_11152;REACT_118700;REACT_160086;REACT_160158;REACT_160163;REACT_160274;REACT_163701;REACT_163769;REACT_163834;REACT_163936;REACT_163994;REACT_7956;REACT_8024	+	Patients.vs.PDX	2.969623471	0.049361702	1.949582521	3.66271213	P01834
11.9557	12.712	13.6088	12.3238	13.7053	11.5077	13.8677	13.0158	12.1691	15.9885	14.0103	13.6214	13.3383	15.3274	13.1661	13.5057	13.0377	12.6967	13.9763	13.901	12.6393	15.8558	17.023	13.6371	12.804	13.0557	13.0047	19.363	15.7133	anatomical structure homeostasis;antibacterial humoral response;antimicrobial humoral response;biological regulation;cellular component organization;cellular component organization or biogenesis;cellular macromolecule metabolic process;cellular membrane organization;cellular metabolic process;cellular process;cellular protein metabolic process;defense response;defense response to bacterium;endocy…	antigen binding;binding	blood microparticle;dimeric IgA immunoglobulin complex;extracellular membrane-bounded organelle;extracellular organelle;extracellular region;extracellular region part;extracellular space;extracellular vesicular exosome;IgA immunoglobulin complex;IgA immunoglobulin complex, circulating;immunoglobulin complex;immunoglobulin complex, circulating;macromolecular complex;membrane-bounded organelle;memb…		C1-set	ALCALAY_AML_BY_NPM1_LOCALIZATION_UP;BONOME_OVARIAN_CANCER_SURVIVAL_SUBOPTIMAL_DEBULKING;BOSCO_EPITHELIAL_DIFFERENTIATION_MODULE;chr14q32;DODD_NASOPHARYNGEAL_CARCINOMA_UP;EHRLICH_ICF_SYNDROM_DN;GSE10325_CD4_TCELL_VS_BCELL_DN;GSE10325_LUPUS_BCELL_VS_LUPUS_MYELOID_UP;GSE10325_LUPUS_CD4_TCELL_VS_LUPUS_BCELL_DN;GSE12366_NAIVE_VS_MEMORY_BCELL_DN;GSE12845_IGD_NEG_BLOOD_VS_PRE_GC_TONSIL_BCELL_UP;GSE12845…	3D-structure;Chromophore;Chromosomalrearrangement;Completeproteome;Directproteinsequencing;Disulfidebond;Glycoprotein;ImmunoglobulinCregion;Immunoglobulindomain;Polymorphism;Referenceproteome;Repeat		REACT_160163	+	Patients.vs.PDX	3.133723014	0.040243902	1.966296794	3.807420658	P01876
16.7722	14.7262	21.2054	12.3449	17.6518	11.5987	12.5234	12.9022	13.1233	17.0482	11.8498	16.0557	15.7721	18.2181	13.7833	17.5595	13.4316	12.8342	13.8006	19.4917	14.6868	17.5781	16.6432	14.3955	13.3149	12.2826	14.0956	18.8649	17.7738	biological regulation;blood coagulation;coagulation;hemostasis;multicellular organismal process;regulation of biological quality;regulation of body fluid levels	binding;cation binding;heme binding;ion binding;iron ion binding;metal ion binding;oxygen binding;oxygen transporter activity;substrate-specific transporter activity;tetrapyrrole binding;transition metal ion binding;transporter activity	blood microparticle;cell part;cytoplasmic part;cytosol;cytosolic part;extracellular region part;hemoglobin complex;intracellular part;macromolecular complex;protein complex	African trypanosomiasis;Malaria	Globin	ATF2_S_UP.V1_UP;CHANDRAN_METASTASIS_UP;CHICAS_RB1_TARGETS_CONFLUENT;chr11p15;CYTOPLASM;CYTOPLASMIC_PART;CYTOSOL;CYTOSOLIC_PART;DIAZ_CHRONIC_MEYLOGENOUS_LEUKEMIA_UP;FLECHNER_BIOPSY_KIDNEY_TRANSPLANT_OK_VS_DONOR_UP;GNF2_ANK1;GNF2_PRDX2;GNF2_SPTA1;GNF2_SPTB;GNF2_TAL1;GRAHAM_CML_DIVIDING_VS_NORMAL_QUIESCENT_UP;GRAHAM_CML_QUIESCENT_VS_NORMAL_QUIESCENT_UP;GRAHAM_NORMAL_QUIESCENT_VS_NORMAL_DIVIDING_DN;G…	3D-structure;Acetylation;Completeproteome;Directproteinsequencing;Heme;Iron;Metal-binding;Oxygentransport;Phosphoprotein;Polymorphism;Referenceproteome;Transport		REACT_24970	+	Patients.vs.PDX	9.490290321	0	4.524883111	9.620642154	P02042
16.3472	13.181	17.6005	13.1484	14.1254	15.9723	13.3105	15.4112	12.8703	16.0843	13.6753	16.1037	14.0341	17.2225	16.0587	16.2495	15.8792	12.8709	13.7254	18.4309	15.219	16.2577	16.1547	16.2589	13.7695	12.5865	15.9599	18.5966	16.3163	acylglycerol catabolic process;acylglycerol metabolic process;aging;alcohol metabolic process;alpha-amino-3-hydroxy-5-methyl-4-isoxazole propionate receptor clustering;anatomical structure morphogenesis;artery morphogenesis;axon regeneration;axonogenesis;biological regulation;biosynthetic process;blood vessel morphogenesis;calcium ion homeostasis;carboxylic acid transport;catabolic process;cation…	antioxidant activity;beta-amyloid binding;binding;carbohydrate binding;cation binding;cholesterol binding;cholesterol transporter activity;cytoskeletal protein binding;enzyme activator activity;enzyme regulator activity;glycosaminoglycan binding;heparin binding;hydroxyapatite binding;identical protein binding;ion binding;lipid binding;lipid transporter activity;lipoprotein particle binding;lipopr…	blood microparticle;cell body;cell part;cell projection;chylomicron;cytoplasm;cytoplasmic membrane-bounded vesicle lumen;cytoplasmic part;cytoplasmic vesicle part;cytoskeletal part;dendrite;discoidal high-density lipoprotein particle;early endosome;endocytic vesicle lumen;endoplasmic reticulum;endosome;envelope;extracellular matrix;extracellular membrane-bounded organelle;extracellular organelle;…	Alzheimer's disease	Apolipoprotein	ABE_VEGFA_TARGETS_2HR;ABE_VEGFA_TARGETS_30MIN;ABRAHAM_ALPC_VS_MULTIPLE_MYELOMA_UP;ACEVEDO_METHYLATED_IN_LIVER_CANCER_DN;ANATOMICAL_STRUCTURE_DEVELOPMENT;ANATOMICAL_STRUCTURE_MORPHOGENESIS;APOPTOSIS_GO;APPEL_IMATINIB_RESPONSE;AXONOGENESIS;BEHAVIOR;BERTUCCI_MEDULLARY_VS_DUCTAL_BREAST_CANCER_UP;BMI1_DN_MEL18_DN.V1_DN;BOCHKIS_FOXA2_TARGETS;BOQUEST_STEM_CELL_CULTURED_VS_FRESH_DN;BOQUEST_STEM_CELL_CULT…	3D-structure;Alzheimerdisease;Amyloidosis;Cholesterolmetabolism;Chylomicron;Completeproteome;Directproteinsequencing;Diseasemutation;Glycation;Glycoprotein;HDL;Heparin-binding;Hyperlipidemia;Lipidmetabolism;Lipidtransport;Neurodegeneration;Oxidation;Phosphoprotein;Polymorphism;Referenceproteome;Repeat;Secreted;Signal;Steroidmetabolism;Sterolmetabolism;Transport;VLDL		REACT_13621;REACT_163699;REACT_24968;REACT_6841	+	Patients.vs.PDX	4.160165375	0.010705882	2.275221857	4.694877455	P02649
16.7302	12.6066	15.8574	12.8597	11.8327	13.5658	14.0991	12.9899	13.473	13.0936	12.6868	16.4258	13.7259	13.5691	13.5615	15.9727	11.8609	13.4153	13.6567	16.4443	13.7282	16.523	12.4063	12.5854	12.7051	13.7943	13.6764	15.5143	15.8682	activation of immune response;biological regulation;cell killing;complement activation;complement activation, alternative pathway;complement activation, classical pathway;cytolysis by symbiont of host cells;cytolysis in other organism;cytolysis in other organism involved in symbiotic interaction;defense response;disruption by symbiont of host cells;disruption of cells of other organism involved i…		blood microparticle;cell part;cytoplasm;extracellular membrane-bounded organelle;extracellular organelle;extracellular region;extracellular region part;extracellular vesicular exosome;integral to membrane;integral to plasma membrane;intracellular part;intrinsic to membrane;intrinsic to plasma membrane;macromolecular complex;membrane;membrane attack complex;membrane part;membrane-bounded organelle…	Amoebiasis;Complement and coagulation cascades;Prion diseases;Systemic lupus erythematosus	Ldl_recept_a;MACPF;TSP_1	ACEVEDO_LIVER_CANCER_DN;ACEVEDO_LIVER_CANCER_WITH_H3K27ME3_UP;ACEVEDO_LIVER_TUMOR_VS_NORMAL_ADJACENT_TISSUE_DN;ACEVEDO_NORMAL_TISSUE_ADJACENT_TO_LIVER_TUMOR_UP;BIOCARTA_CLASSIC_PATHWAY;BIOCARTA_COMP_PATHWAY;BIOCARTA_LECTIN_PATHWAY;CAIRO_HEPATOBLASTOMA_DN;CAIRO_LIVER_DEVELOPMENT_DN;CAR_HPX;CAR_IGFBP1;CHIANG_LIVER_CANCER_SUBCLASS_CTNNB1_DN;chr5p14;CTTTGA_V$LEF1_Q2;ESC_V6.5_UP_EARLY.V1_UP;GRABARCZYK…	Age-relatedmaculardegeneration;Cellmembrane;Complementalternatepathway;Complementpathway;Completeproteome;Cytolysis;Directproteinsequencing;Diseasemutation;Disulfidebond;EGF-likedomain;Glycoprotein;Immunity;Innateimmunity;Membrane;Membraneattackcomplex;Phosphoprotein;Polymorphism;Referenceproteome;Secreted;Signal;Transmembrane;Transmembranebetastrand		REACT_118707;REACT_8028	+	Patients.vs.PDX	3.212357219	0.036746667	1.785052113	3.876361999	P02748
24.9479	20.6561	25.0938	19.1613	23.0224	24.0983	23.0313	24.5376	23.0815	21.7072	22.6489	24.3579	22.2951	24.0087	21.472	24.578	22.1448	23.8707	20.2881	25.4397	21.6407	24.7403	22.7342	22.9009	23.6264	22.3173	21.5477	24.8446	24.7279	anatomical structure homeostasis;anion transport;behavior;bile acid and bile salt transport;bile acid metabolic process;biological regulation;blood coagulation;carboxylic acid metabolic process;carboxylic acid transport;cell activation;cell communication;cell killing;cellular component organization;cellular component organization or biogenesis;cellular ketone metabolic process;cellular macromolec…	antioxidant activity;binding;carboxylic acid binding;cation binding;chaperone binding;cofactor binding;copper ion binding;DNA binding;drug binding;fatty acid binding;ion binding;lipid binding;metal ion binding;monocarboxylic acid binding;nucleic acid binding;protein binding;pyridoxal phosphate binding;toxin binding;transition metal ion binding;vitamin B6 binding;vitamin binding;zinc ion binding	basement membrane;blood microparticle;cell part;cytoplasmic membrane-bounded vesicle lumen;cytoplasmic part;cytoplasmic vesicle part;extracellular matrix part;extracellular membrane-bounded organelle;extracellular organelle;extracellular region;extracellular region part;extracellular space;extracellular vesicular exosome;intracellular membrane-bounded organelle;intracellular organelle;intracellul…		Serum_albumin	ACEVEDO_FGFR1_TARGETS_IN_PROSTATE_CANCER_MODEL_UP;ANTIGEN_BINDING;APOPTOSIS_GO;BROWNE_HCMV_INFECTION_30MIN_UP;CAGNYGKNAAA_UNKNOWN;CASORELLI_ACUTE_PROMYELOCYTIC_LEUKEMIA_DN;CELL_DEVELOPMENT;CELLULAR_LOCALIZATION;CELLULAR_RESPONSE_TO_EXTRACELLULAR_STIMULUS;CELLULAR_RESPONSE_TO_NUTRIENT_LEVELS;CELLULAR_RESPONSE_TO_STIMULUS;CELLULAR_RESPONSE_TO_STRESS;chr4q13;COFACTOR_BINDING;DANG_REGULATED_BY_MYC_DN…	3D-structure;Alternativesplicing;Cleavageonpairofbasicresidues;Completeproteome;Copper;Directproteinsequencing;Diseasemutation;Disulfidebond;Glycation;Glycoprotein;Lipid-binding;Metal-binding;Phosphoprotein;Polymorphism;Referenceproteome;Repeat;Secreted;Signal;Zinc		REACT_11042;REACT_13621;REACT_160163;REACT_23988;REACT_318	+	Patients.vs.PDX	3.115506058	0.040571429	1.870669169	3.791414259	P02768
15.861	13.1789	16.5621	13.0584	13.9122	15.0886	14.5965	15.1468	13.006	14.4376	13.8926	15.5109	11.9535	15.1744	13.8309	15.5853	12.5192	13.785	13.3787	16.4086	12.9394	15.9399	13.6601	14.2577	14.184	13.2094	13.0137	16.2747	16.0927	biological adhesion;biological regulation;cell adhesion;cell adhesion mediated by integrin;cell differentiation;cell-matrix adhesion;cell-substrate adhesion;cellular component organization;cellular component organization at cellular level;cellular component organization or biogenesis;cellular component organization or biogenesis at cellular level;cellular developmental process;cellular process;de…	binding;carbohydrate binding;cargo receptor activity;extracellular matrix binding;glycosaminoglycan binding;heparin binding;integrin binding;pattern binding;polysaccharide binding;protein binding;protein complex binding;receptor activity;receptor binding;scavenger receptor activity	alphav-beta3 integrin-vitronectin complex;blood microparticle;cell part;extracellular matrix;extracellular membrane-bounded organelle;extracellular organelle;extracellular region;extracellular region part;extracellular space;extracellular vesicular exosome;macromolecular complex;membrane part;membrane-bounded organelle;membrane-bounded vesicle;organelle;plasma membrane part;protein complex;protei…	ECM-receptor interaction;Focal adhesion	Hemopexin;Somatomedin_B	ACEVEDO_LIVER_CANCER_DN;ACEVEDO_LIVER_CANCER_WITH_H3K9ME3_DN;ATF2_S_UP.V1_DN;ATF2_UP.V1_DN;BRUINS_UVC_RESPONSE_VIA_TP53_GROUP_A;BYSTRYKH_HEMATOPOIESIS_STEM_CELL_QTL_TRANS;CAIRO_LIVER_DEVELOPMENT_DN;CHEN_METABOLIC_SYNDROM_NETWORK;CHIBA_RESPONSE_TO_TSA_UP;chr17q11;CRX_DN.V1_UP;DODD_NASOPHARYNGEAL_CARCINOMA_UP;EXTRACELLULAR_REGION;EXTRACELLULAR_REGION_PART;EXTRACELLULAR_SPACE;FEVR_CTNNB1_TARGETS_UP;…	3D-structure;Celladhesion;Completeproteome;Directproteinsequencing;Disulfidebond;Glycoprotein;Heparin-binding;Phosphoprotein;Polymorphism;Referenceproteome;Repeat;Secreted;Signal;Sulfation	ITGB3-ITGAV-VTN complex;ITGB5-ITGAV-VTN complex	REACT_118707;REACT_13552;REACT_150331;REACT_163906;REACT_163942	+	Patients.vs.PDX	4.979342899	0.003578947	1.861076911	5.397488362	P04004
15.4848	17.9229	15.826	16.7866	16.1913	17.9555	16.6817	16.9378	18.3783	15.8866	17.828	17.2411	17.4683	16.6328	17.1408	16.8253	17.3975	17.3806	17.7524	17.0175	17.3487	17.1151	13.3495	17.4851	17.08	17.3172	18.0931	16.0418	15.2448	2'-deoxyribonucleotide biosynthetic process;2'-deoxyribonucleotide metabolic process;aging;anatomical structure development;anatomical structure morphogenesis;biological regulation;biosynthetic process;cartilage development;cell cycle;cell cycle process;cell maturation;cellular aromatic compound metabolic process;cellular biosynthetic process;cellular developmental process;cellular metabolic proc…	5,10-methylenetetrahydrofolate-dependent methyltransferase activity;amine binding;amino acid binding;binding;carboxylic acid binding;catalytic activity;cofactor binding;drug binding;folic acid binding;methyltransferase activity;mRNA binding;nucleic acid binding;nucleotide binding;RNA binding;thymidylate synthase activity;transferase activity;transferase activity, transferring one-carbon groups;vi…	cell part;cytoplasm;cytoplasmic part;cytosol;intracellular membrane-bounded organelle;intracellular non-membrane-bounded organelle;intracellular organelle;intracellular organelle lumen;intracellular organelle part;intracellular part;membrane;membrane-bounded organelle;membrane-enclosed lumen;mitochondrial inner membrane;mitochondrial matrix;mitochondrial membrane;mitochondrial part;mitochondrion;…	One carbon pool by folate;Pyrimidine metabolism	Thymidylat_synt	ACEVEDO_LIVER_CANCER_UP;ACEVEDO_LIVER_TUMOR_VS_NORMAL_ADJACENT_TISSUE_UP;ALCALAY_AML_BY_NPM1_LOCALIZATION_DN;BASAKI_YBX1_TARGETS_UP;BENPORATH_CYCLING_GENES;BENPORATH_PROLIFERATION;BIDUS_METASTASIS_UP;BIOSYNTHETIC_PROCESS;BLUM_RESPONSE_TO_SALIRASIB_DN;BOSCO_TH1_CYTOTOXIC_MODULE;BOYAULT_LIVER_CANCER_SUBCLASS_G23_UP;BOYLAN_MULTIPLE_MYELOMA_C_CLUSTER_UP;BOYLAN_MULTIPLE_MYELOMA_C_UP;BURTON_ADIPOGENESI…	3D-structure;Alternativesplicing;Completeproteome;Cytoplasm;Directproteinsequencing;Membrane;Methyltransferase;Mitochondrion;Mitochondrioninnermembrane;Nucleotidebiosynthesis;Nucleus;Phosphoprotein;Referenceproteome;Transferase		REACT_21376;REACT_471;REACT_683	+	Patients.vs.PDX	4.239689801	0.009454545	-1.396513574	-4.763016685	P04818
15.0455	13.2178	15.3861	13.513	15.1629	12.7945	12.6544	13.0936	12.3066	13.8942	12.9948	16.344	15.7966	17.0361	13.1136	16.0326	11.9817	15.4481	13.4684	15.6104	13.7504	16.0496	18.191	14.1191	13.1769	15.969	12.6217	13.3873	15.5099	aging;alcohol metabolic process;anatomical structure development;anatomical structure formation involved in morphogenesis;anatomical structure morphogenesis;angiogenesis;axon regeneration;axonogenesis;biological regulation;brain development;carbohydrate metabolic process;cell part morphogenesis;cell projection morphogenesis;cell projection organization;cellular carbohydrate metabolic process;cell…	binding;cholesterol binding;lipid binding;lipid transporter activity;steroid binding;sterol binding;substrate-specific transporter activity;transporter activity	cell body;cell part;cell projection;cytoplasmic part;cytosolic part;cytosolic ribosome;dendrite;endoplasmic reticulum;extracellular membrane-bounded organelle;extracellular organelle;extracellular region;extracellular region part;extracellular space;extracellular vesicular exosome;intracellular membrane-bounded organelle;intracellular non-membrane-bounded organelle;intracellular organelle;intrace…		Lipocalin	ABE_INNER_EAR;AIYAR_COBRA1_TARGETS_UP;APPEL_IMATINIB_RESPONSE;ASTON_MAJOR_DEPRESSIVE_DISORDER_DN;ATF2_UP.V1_UP;BAELDE_DIABETIC_NEPHROPATHY_DN;BOQUEST_STEM_CELL_CULTURED_VS_FRESH_DN;BOQUEST_STEM_CELL_UP;BORCZUK_MALIGNANT_MESOTHELIOMA_DN;CAGCTG_V$AP4_Q5;CHANG_CORE_SERUM_RESPONSE_DN;COLIN_PILOCYTIC_ASTROCYTOMA_VS_GLIOBLASTOMA_UP;CROMER_TUMORIGENESIS_DN;CTTTGT_V$LEF1_Q2;DARWICHE_PAPILLOMA_RISK_HIGH_D…	3D-structure;Completeproteome;Directproteinsequencing;Disulfidebond;Glycoprotein;Lipid-binding;Polymorphism;Pyrrolidonecarboxylicacid;Referenceproteome;Secreted;Signal;Transport		REACT_23892	+	Patients.vs.PDX	4.030722551	0.012526316	2.106872316	4.583897639	P05090
19.4547	18.6076	25.0503	13.3203	18.8495	13.2776	12.5144	14.0956	17.2192	17.0361	12.8373	18.4798	12.5504	18.6754	17.1167	21.0495	13.3863	17.9926	17.021	21.4076	13.2167	19.1727	20.6004	13.0705	16.4413	13.9493	13.7367	24.0257	18.6565	activation of caspase activity;acute inflammatory response;autophagy;biological adhesion;biological regulation;catabolic process;cell adhesion;cell chemotaxis;cell migration;cell motility;cell-cell adhesion;cellular catabolic process;cellular component movement;cellular macromolecule metabolic process;cellular metabolic process;cellular process;cellular protein metabolic process;cellular response…	arachidonic acid binding;binding;calcium ion binding;carboxylic acid binding;cation binding;cytoskeletal protein binding;fatty acid binding;icosanoid binding;icosatetraenoic acid binding;ion binding;lipid binding;metal ion binding;microtubule binding;monocarboxylic acid binding;protein binding;RAGE receptor binding;receptor binding;Toll-like receptor 4 binding;Toll-like receptor binding;transitio…	cell part;cytoplasmic part;cytoskeleton;cytosol;extracellular membrane-bounded organelle;extracellular organelle;extracellular region;extracellular region part;extracellular space;extracellular vesicular exosome;intracellular membrane-bounded organelle;intracellular non-membrane-bounded organelle;intracellular organelle;intracellular part;membrane;membrane-bounded organelle;membrane-bounded vesic…		S_100	AIYAR_COBRA1_TARGETS_UP;AKT_UP_MTOR_DN.V1_UP;AZARE_NEOPLASTIC_TRANSFORMATION_BY_STAT3_DN;BENNETT_SYSTEMIC_LUPUS_ERYTHEMATOSUS;BOYLAN_MULTIPLE_MYELOMA_C_D_DN;BOYLAN_MULTIPLE_MYELOMA_PCA1_UP;BURTON_ADIPOGENESIS_6;BURTON_ADIPOGENESIS_PEAK_AT_24HR;CAGCTG_V$AP4_Q5;CAIRO_LIVER_DEVELOPMENT_DN;CALCIUM_ION_BINDING;CATION_BINDING;CHANDRAN_METASTASIS_UP;CHARAFE_BREAST_CANCER_BASAL_VS_MESENCHYMAL_UP;CHARAFE_…	3D-structure;Antimicrobial;Apoptosis;Autophagy;Calcium;Cellmembrane;Chemotaxis;Completeproteome;Cytoplasm;Cytoskeleton;Directproteinsequencing;Immunity;Inflammatoryresponse;Innateimmunity;Membrane;Metal-binding;Referenceproteome;Repeat;Secreted;S-nitrosylation;Zinc			+	Patients.vs.PDX	6.278919387	0.000333333	5.478178183	6.533005054	P05109
20.0998	14.6548	24.3589	14.7814	19.177	16.5696	19.4166	18.5515	17.1873	16.1749	18.2692	18.8145	16.6406	19.3942	18.8567	20.8753	18.0873	15.0423	16.053	20.3687	16.7289	19.6368	19.4865	18.7711	18.1076	18.1512	14.0736	23.1897	18.922	aging;biological regulation;biosynthetic process;catabolic process;cellular catabolic process;cellular component organization;cellular component organization or biogenesis;cellular metabolic process;cellular process;cellular response to chemical stimulus;cellular response to hydrogen peroxide;cellular response to oxidative stress;cellular response to oxygen radical;cellular response to reactive o…	antioxidant activity;binding;carbohydrate binding;catalytic activity;cation binding;chromatin binding;glycosaminoglycan binding;heme binding;heparin binding;ion binding;iron ion binding;metal ion binding;oxidoreductase activity;oxidoreductase activity, acting on peroxide as acceptor;pattern binding;peroxidase activity;polysaccharide binding;tetrapyrrole binding;transition metal ion binding	azurophil granule;cell part;cytoplasmic membrane-bounded vesicle;cytoplasmic part;cytoplasmic vesicle;extracellular membrane-bounded organelle;extracellular organelle;extracellular region part;extracellular space;extracellular vesicular exosome;intracellular membrane-bounded organelle;intracellular organelle;intracellular part;lysosome;lytic vacuole;membrane-bounded organelle;membrane-bounded ves…	Phagosome	An_peroxidase	ABBUD_LIF_SIGNALING_1_UP;ALK_DN.V1_UP;ANTI_APOPTOSIS;ANTIOXIDANT_ACTIVITY;APOPTOSIS_GO;BENPORATH_MYC_TARGETS_WITH_EBOX;BOYLAN_MULTIPLE_MYELOMA_C_D_DN;BOYLAN_MULTIPLE_MYELOMA_PCA1_UP;BYSTRYKH_HEMATOPOIESIS_STEM_CELL_QTL_CIS;BYSTRYKH_SCP2_QTL;CAIRO_LIVER_DEVELOPMENT_DN;CELL_DEVELOPMENT;CHANDRAN_METASTASIS_UP;CHEOK_RESPONSE_TO_HD_MTX_UP;chr17q21;CHROMATIN_BINDING;CYTOPLASM;CYTOPLASMIC_PART;DANG_BOUN…	3D-structure;Alternativesplicing;Calcium;Completeproteome;Directproteinsequencing;Diseasemutation;Disulfidebond;Glycoprotein;Heme;Hydrogenperoxide;Iron;Lysosome;Metal-binding;Nitration;Oxidation;Oxidoreductase;Peroxidase;Polymorphism;Referenceproteome;Signal			+	Patients.vs.PDX	3.663483262	0.019764706	2.986073905	4.268091538	P05164
19.9478	20.5799	19.3006	20.0122	19.9721	19.8673	20.3306	20.1395	20.4241	19.8277	19.85	19.9674	20.4489	20.0497	20.3424	19.9895	20.0924	19.7785	20.6035	19.609	19.7493	19.4185	19.6794	20.2536	19.787	20.2177	20.026	18.7298	19.7212	biosynthetic process;catabolic process;cellular biosynthetic process;cellular catabolic process;cellular component disassembly;cellular component disassembly at cellular level;cellular component organization;cellular component organization at cellular level;cellular component organization or biogenesis;cellular component organization or biogenesis at cellular level;cellular macromolecular complex…	binding;nucleic acid binding;RNA binding;structural constituent of ribosome;structural molecule activity	adherens junction;anchoring junction;cell junction;cell part;cell-substrate adherens junction;cell-substrate junction;cytoplasmic part;cytosol;cytosolic large ribosomal subunit;extracellular membrane-bounded organelle;extracellular organelle;extracellular region part;extracellular vesicular exosome;focal adhesion;intracellular organelle part;intracellular part;large ribosomal subunit;macromolecul…	Ribosome		BILD_SRC_ONCOGENIC_SIGNATURE;BLALOCK_ALZHEIMERS_DISEASE_UP;CASORELLI_APL_SECONDARY_VS_DE_NOVO_DN;CHNG_MULTIPLE_MYELOMA_HYPERPLOID_UP;chr11p15;GCM_TPT1;GNF2_EIF3S6;GNF2_GLTSCR2;GRADE_COLON_CANCER_UP;GSE10239_NAIVE_VS_DAY4.5_EFF_CD8_TCELL_UP;GSE10239_NAIVE_VS_KLRG1HIGH_EFF_CD8_TCELL_UP;GSE10856_CTRL_VS_TNFRSF6B_IN_MACROPHAGE_UP;GSE13485_CTRL_VS_DAY7_YF17D_VACCINE_PBMC_UP;GSE14000_TRANSLATED_RNA_VS_…	3D-structure;Acetylation;Completeproteome;Directproteinsequencing;Phosphoprotein;Referenceproteome;Ribonucleoprotein;Ribosomalprotein	60S ribosomal subunit, cytoplasmic;Nop56p-associated pre-rRNA complex;Ribosome, cytoplasmic;TRBP containing complex (DICER, RPL7A, EIF6, MOV10 and subunits of the 60S ribosomal particle)	REACT_115902;REACT_1404;REACT_1797;REACT_1986;REACT_2085;REACT_75768;REACT_75822;REACT_79;REACT_9491	+	Patients.vs.PDX	3.068386059	0.043581395	-0.462843811	-3.74994753	P05387
19.9342	13.7855	25.0592	16.3349	18.7587	13.037	12.7917	18.5306	17.4384	14.809	17.3807	18.1017	16.8738	18.6026	14.0578	21.5598	13.8048	15.7426	16.2822	21.2597	16.588	18.7616	20.822	16.974	16.9041	16.3957	13.0666	24.3644	18.157	actin cytoskeleton organization;actin cytoskeleton reorganization;actin filament-based process;activation of caspase activity;autophagy;biological adhesion;biological regulation;catabolic process;cell adhesion;cell chemotaxis;cell communication;cell migration;cell motility;cell-cell adhesion;cell-cell signaling;cellular catabolic process;cellular component movement;cellular component organization…	antioxidant activity;arachidonic acid binding;binding;calcium ion binding;carboxylic acid binding;cation binding;cytoskeletal protein binding;fatty acid binding;icosanoid binding;icosatetraenoic acid binding;ion binding;lipid binding;metal ion binding;microtubule binding;molecular transducer activity;monocarboxylic acid binding;protein binding;RAGE receptor binding;receptor binding;signal transdu…	cell part;cytoplasmic part;cytoskeleton;cytosol;extracellular membrane-bounded organelle;extracellular organelle;extracellular region;extracellular region part;extracellular space;extracellular vesicular exosome;intracellular membrane-bounded organelle;intracellular non-membrane-bounded organelle;intracellular organelle;intracellular part;membrane;membrane-bounded organelle;membrane-bounded vesic…		S_100	ATF2_S_UP.V1_UP;AZARE_NEOPLASTIC_TRANSFORMATION_BY_STAT3_DN;AZARE_STAT3_TARGETS;BENPORATH_PROLIFERATION;BOYLAN_MULTIPLE_MYELOMA_C_D_DN;BOYLAN_MULTIPLE_MYELOMA_PCA1_UP;CAGGTG_V$E12_Q6;CAIRO_LIVER_DEVELOPMENT_DN;CALCIUM_ION_BINDING;CATION_BINDING;CELL_CELL_SIGNALING;CHEOK_RESPONSE_TO_HD_MTX_UP;chr1q21;CHYLA_CBFA2T3_TARGETS_DN;CREIGHTON_ENDOCRINE_THERAPY_RESISTANCE_3;DARWICHE_PAPILLOMA_RISK_HIGH_UP;…	3D-structure;Antimicrobial;Antioxidant;Apoptosis;Autophagy;Calcium;Cellmembrane;Chemotaxis;Completeproteome;Cytoplasm;Cytoskeleton;Directproteinsequencing;Immunity;Inflammatoryresponse;Innateimmunity;Membrane;Metal-binding;Methylation;Phosphoprotein;Polymorphism;Referenceproteome;Repeat;Secreted;S-nitrosylation;Zinc			+	Patients.vs.PDX	4.598852465	0.004689655	4.369466342	5.070724575	P06702
20.3736	13.4327	24.7997	13.195	20.0629	18.1038	13.4369	13.3486	12.2433	16.8506	12.8564	19.3913	12.6034	20.1185	13.5503	21.7358	13.7521	18.2002	12.9506	21.3282	15.5449	20.7903	20.6883	18.6306	13.5277	14.0845	12.4311	24.9467	20.0554	acute inflammatory response;acute inflammatory response to antigenic stimulus;biological regulation;calcium ion homeostasis;catabolic process;cation homeostasis;cell killing;cell migration;cell motility;cellular calcium ion homeostasis;cellular cation homeostasis;cellular chemical homeostasis;cellular component disassembly;cellular component disassembly at cellular level;cellular component moveme…	binding;carbohydrate binding;catalytic activity;cytokine binding;endopeptidase activity;enzyme binding;glycosaminoglycan binding;heparin binding;hydrolase activity;pattern binding;peptidase activity;peptidase activity, acting on L-amino acid peptides;polysaccharide binding;protease binding;protein binding;protein binding transcription factor activity;RNA polymerase II transcription cofactor activ…	cell part;cell surface;cytoplasm;cytoplasmic membrane-bounded vesicle;cytoplasmic part;cytoplasmic vesicle;extracellular membrane-bounded organelle;extracellular organelle;extracellular region;extracellular region part;extracellular vesicular exosome;intracellular membrane-bounded organelle;intracellular organelle;intracellular organelle part;intracellular part;macromolecular complex;membrane-bou…	Systemic lupus erythematosus	Trypsin	BIOSYNTHETIC_PROCESS;BOYLAN_MULTIPLE_MYELOMA_C_D_DN;BOYLAN_MULTIPLE_MYELOMA_PCA1_UP;BROWNE_HCMV_INFECTION_2HR_UP;BROWNE_HCMV_INFECTION_8HR_UP;BRUINS_UVC_RESPONSE_VIA_TP53_GROUP_A;CAIRO_LIVER_DEVELOPMENT_DN;CELL_PROLIFERATION_GO_0008283;CELL_SURFACE;CELLULAR_BIOSYNTHETIC_PROCESS;CELLULAR_MACROMOLECULE_METABOLIC_PROCESS;CELLULAR_PROTEIN_METABOLIC_PROCESS;CHEOK_RESPONSE_TO_MERCAPTOPURINE_AND_LD_MTX_…	3D-structure;Completeproteome;Directproteinsequencing;Diseasemutation;Disulfidebond;Glycoprotein;Hydrolase;Polymorphism;Protease;Referenceproteome;Serineprotease;Signal;Zymogen	SERPINA1-ELA2 complex	REACT_118572;REACT_118682;REACT_150401	+	Patients.vs.PDX	8.207229064	0	6.69949769	8.324375746	P08246
21.0505	16.3772	23.7983	12.5627	19.1912	12.0968	12.3533	13.3839	12.8602	17.2543	16.2741	19.8606	16.5107	19.9337	14.9758	21.3079	17.4026	12.5779	16.1734	20.7601	14.2729	20.5123	19.7515	14.3605	13.7909	14.9561	14.1391	23.8509	20.1917	angiotensin maturation;biological regulation;cell killing;cellular component disassembly;cellular component disassembly at cellular level;cellular component organization;cellular component organization at cellular level;cellular component organization or biogenesis;cellular component organization or biogenesis at cellular level;cellular macromolecule metabolic process;cellular metabolic process;c…	binding;carbohydrate binding;catalytic activity;endopeptidase activity;glycosaminoglycan binding;heparin binding;hydrolase activity;pattern binding;peptidase activity;peptidase activity, acting on L-amino acid peptides;polysaccharide binding;serine hydrolase activity;serine-type endopeptidase activity;serine-type peptidase activity	cell part;cell surface;cytoplasmic membrane-bounded vesicle;cytoplasmic part;cytoplasmic vesicle;extracellular membrane-bounded organelle;extracellular organelle;extracellular region;extracellular region part;extracellular space;extracellular vesicular exosome;intracellular membrane-bounded organelle;intracellular organelle;intracellular part;membrane;membrane-bounded organelle;membrane-bounded v…	Amoebiasis;Lysosome;Neuroactive ligand-receptor interaction;Renin-angiotensin system;Systemic lupus erythematosus	Trypsin	BOYLAN_MULTIPLE_MYELOMA_C_D_DN;BOYLAN_MULTIPLE_MYELOMA_PCA1_UP;BRUINS_UVC_RESPONSE_VIA_TP53_GROUP_A;BYSTRYKH_HEMATOPOIESIS_STEM_CELL_SCP2_QTL_TRANS;CELLULAR_MACROMOLECULE_METABOLIC_PROCESS;CELLULAR_PROTEIN_METABOLIC_PROCESS;CHEOK_RESPONSE_TO_HD_MTX_UP;chr14q12;CHYLA_CBFA2T3_TARGETS_UP;DAVIES_MULTIPLE_MYELOMA_VS_MGUS_DN;DCA_UP.V1_UP;DUNNE_TARGETS_OF_AML1_MTG8_FUSION_UP;ENDOPEPTIDASE_ACTIVITY;GAL_L…	3D-structure;Antibiotic;Antimicrobial;Completeproteome;Directproteinsequencing;Disulfidebond;Glycoprotein;Hydrolase;Polymorphism;Protease;Referenceproteome;Serineprotease;Signal;Zymogen	SERPINA1-CTSG complex;SERPINA3-CTSG complex	REACT_118572;REACT_118682;REACT_147707;REACT_15428	+	Patients.vs.PDX	9.360855214	0	6.206140518	9.485350867	P08311
17.7749	16.6212	21.1042	17.8321	17.9998	17.021	16.9169	16.7636	14.1723	16.7245	16.5322	17.4581	17.6211	17.6592	16.5718	17.6416	14.2043	16.7808	13.7152	17.659	15.8046	17.0043	17.9961	16.6263	16.1636	15.4745	12.9338	19.8161	17.5771	biological adhesion;biological regulation;blood coagulation;cell activation;cell adhesion;cell migration;cell motility;cell-matrix adhesion;cell-substrate adhesion;cellular component movement;cellular localization;cellular macromolecule localization;cellular pigment accumulation;cellular pigmentation;cellular process;cellular protein localization;cellular response to stimulus;coagulation;developm…		cell part;cell surface;cytoplasmic membrane-bounded vesicle;cytoplasmic part;cytoplasmic vesicle;cytoplasmic vesicle membrane;cytoplasmic vesicle part;endosomal part;endosome lumen;endosome membrane;extracellular membrane-bounded organelle;extracellular organelle;extracellular region part;extracellular vesicular exosome;integral to membrane;integral to plasma membrane;intracellular membrane-bound…	Lysosome	Tetraspannin	ACOSTA_PROLIFERATION_INDEPENDENT_MYC_TARGETS_DN;AGUIRRE_PANCREATIC_CANCER_COPY_NUMBER_DN;ALONSO_METASTASIS_EMT_UP;ALONSO_METASTASIS_NEURAL_UP;ALONSO_METASTASIS_UP;AMUNDSON_POOR_SURVIVAL_AFTER_GAMMA_RADIATION_2G;BASSO_HAIRY_CELL_LEUKEMIA_DN;BENPORATH_MYC_TARGETS_WITH_EBOX;BORLAK_LIVER_CANCER_EGF_UP;BYSTROEM_CORRELATED_WITH_IL5_UP;CCAGGTT,MIR-490;CHEN_METABOLIC_SYNDROM_NETWORK;chr12q12;CREIGHTON_EN…	Alternativesplicing;Cellmembrane;Completeproteome;Directproteinsequencing;Endosome;Glycoprotein;Lipoprotein;Lysosome;Membrane;Palmitate;Proteintransport;Referenceproteome;Transmembrane;Transmembranehelix;Transport	ITGA3-ITGB1-CD63 complex;ITGA4-ITGB1-CD63 complex;ITGAM-ITGB2-CD11 complex	REACT_318	+	Patients.vs.PDX	3.421949453	0.027934426	2.048962948	4.059061114	P08962
14.0919	16.4997	14.3726	17.6056	13.6903	17.8026	18.0586	17.8868	12.7618	13.3938	17.5941	13.4326	16.4494	12.264	16.4431	14.2206	17.7632	17.8573	13.2597	16.1766	13.4989	13.57	12.6623	17.0743	17.7262	15.4909	13.4754	16.8006	13.1426	anatomical structure formation involved in morphogenesis;angiogenesis;biological regulation;catabolic process;cation homeostasis;cell communication;cell death;cell proliferation;cellular catabolic process;cellular cation homeostasis;cellular chemical homeostasis;cellular component assembly;cellular component organization;cellular component organization or biogenesis;cellular homeostasis;cellular …	binding;catalytic activity;cation binding;enzyme binding;heme binding;heme oxygenase (decyclizing) activity;hydrolase activity;hydrolase activity, acting on ester bonds;identical protein binding;ion binding;iron ion binding;lipase activity;metal ion binding;molecular transducer activity;oxidoreductase activity;oxidoreductase activity, acting on paired donors, with incorporation or reduction of mo…	caveola;cell part;cytoplasmic part;cytosol;endoplasmic reticulum;endoplasmic reticulum membrane;endoplasmic reticulum part;extracellular region part;extracellular space;intracellular membrane-bounded organelle;intracellular non-membrane-bounded organelle;intracellular organelle;intracellular organelle part;intracellular part;membrane;membrane part;membrane raft;membrane-bounded organelle;non-memb…	Mineral absorption;Porphyrin and chlorophyll metabolism	Heme_oxygenase	AAGCACA,MIR-218;ABRAHAM_ALPC_VS_MULTIPLE_MYELOMA_UP;BENPORATH_SOX2_TARGETS;BIOCARTA_IL10_PATHWAY;BLALOCK_ALZHEIMERS_DISEASE_UP;BROWNE_HCMV_INFECTION_14HR_UP;BUYTAERT_PHOTODYNAMIC_THERAPY_STRESS_UP;CACGTG_V$MYC_Q2;CAGCTG_V$AP4_Q5;CAHOY_ASTROGLIAL;CAIRO_LIVER_DEVELOPMENT_DN;CELL_FRACTION;CHO_NR4A1_TARGETS;chr22q12;CHUANG_OXIDATIVE_STRESS_RESPONSE_UP;CONCANNON_APOPTOSIS_BY_EPOXOMICIN_UP;CREIGHTON_EN…	3D-structure;Apoptosis;Completeproteome;Endoplasmicreticulum;Heme;Iron;Membrane;Metal-binding;Microsome;Oxidoreductase;Phosphoprotein;Polymorphism;Referenceproteome		REACT_22297;REACT_25060	+	Patients.vs.PDX	2.980548081	0.048946237	-2.32385633	-3.672384223	P09601
15.3009	13.0012	20.4712	10.9488	15.8444	13.6922	13.6268	11.4478	13.6011	12.6282	12.9632	13.7758	13.4503	13.5126	13.5521	17.3056	13.8951	13.6905	10.8842	18.2602	12.9488	16.2582	16.4787	13.4897	12.0534	12.5453	13.2486	19.7933	15.7949	catabolic process;cellular catabolic process;cellular macromolecule catabolic process;cellular macromolecule metabolic process;cellular metabolic process;cellular nitrogen compound metabolic process;cellular process;chemotaxis;locomotion;macromolecule catabolic process;macromolecule metabolic process;metabolic process;nitrogen compound metabolic process;nucleic acid metabolic process;nucleic acid…	binding;catalytic activity;endonuclease activity;endonuclease activity, active with either ribo- or deoxyribonucleic acids and producing 3'-phosphomonoesters;endoribonuclease activity;endoribonuclease activity, producing 3'-phosphomonoesters;hydrolase activity;hydrolase activity, acting on ester bonds;nuclease activity;nucleic acid binding;pancreatic ribonuclease activity;ribonuclease activity	cell part;cytoplasmic part;extracellular membrane-bounded organelle;extracellular organelle;extracellular region;extracellular region part;extracellular vesicular exosome;intracellular membrane-bounded organelle;intracellular organelle;intracellular part;lysosome;lytic vacuole;membrane-bounded organelle;membrane-bounded vesicle;organelle;vacuole;vesicle		RnaseA	ATM_DN.V1_DN;BEHAVIOR;BENNETT_SYSTEMIC_LUPUS_ERYTHEMATOSUS;BIOPOLYMER_CATABOLIC_PROCESS;BIOPOLYMER_METABOLIC_PROCESS;BOSCO_TH1_CYTOTOXIC_MODULE;CASORELLI_ACUTE_PROMYELOCYTIC_LEUKEMIA_DN;CATABOLIC_PROCESS;CELLULAR_CATABOLIC_PROCESS;CELLULAR_MACROMOLECULE_CATABOLIC_PROCESS;chr14q24;CHYLA_CBFA2T3_TARGETS_UP;DUNNE_TARGETS_OF_AML1_MTG8_FUSION_UP;EXTRACELLULAR_REGION;GAL_LEUKEMIC_STEM_CELL_DN;GAZDA_DIA…	3D-structure;Chemotaxis;Completeproteome;Directproteinsequencing;Disulfidebond;Endonuclease;Glycoprotein;Hydrolase;Lysosome;Nitration;Nuclease;Polymorphism;Referenceproteome;Signal			+	Patients.vs.PDX	4.839733782	0.004380952	3.400697633	5.277430172	P10153
17.8391	18.4297	17.2792	17.8987	17.3917	18.5286	17.8965	18.2788	18.6623	16.9229	18.8897	18.4158	17.9489	18.0848	18.7425	17.7202	18.3323	18.4779	18.5199	17.6063	17.9615	17.8762	16.3514	19.051	18.7308	18.1826	18.7539	16.9302	17.8397	apoptotic chromosome condensation;biological regulation;cell cycle;cell cycle process;cell differentiation;cell division;cellular component organization;cellular component organization at cellular level;cellular component organization or biogenesis;cellular component organization or biogenesis at cellular level;cellular developmental process;cellular macromolecule metabolic process;cellular metab…	adenyl nucleotide binding;adenyl ribonucleotide binding;ATP binding;ATPase activity;ATPase activity, coupled;binding;catalytic activity;cation binding;chromatin binding;DNA bending activity;DNA binding;DNA topoisomerase (ATP-hydrolyzing) activity;DNA topoisomerase activity;DNA-dependent ATPase activity;drug binding;enzyme binding;histone deacetylase binding;hydrolase activity;hydrolase activity, …	cell part;chromosome;condensed chromosome;cytoplasm;DNA topoisomerase complex (ATP-hydrolyzing);intracellular membrane-bounded organelle;intracellular non-membrane-bounded organelle;intracellular organelle;intracellular organelle part;intracellular part;macromolecular complex;membrane-bounded organelle;non-membrane-bounded organelle;nuclear part;nucleolus;nucleoplasm;nucleus;organelle;organelle p…		DNA_gyraseB;DNA_topoisoIV;DTHCT;HATPase_c;Toprim	ABRAMSON_INTERACT_WITH_AIRE;AFFAR_YY1_TARGETS_DN;APOPTOSIS_GO;APOPTOTIC_NUCLEAR_CHANGES;APOPTOTIC_PROGRAM;ATF2_S_UP.V1_UP;ATPASE_ACTIVITY;ATPASE_ACTIVITY_COUPLED;BENPORATH_CYCLING_GENES;BENPORATH_NANOG_TARGETS;BENPORATH_NOS_TARGETS;BENPORATH_OCT4_TARGETS;BENPORATH_PROLIFERATION;BENPORATH_SOX2_TARGETS;BERENJENO_TRANSFORMED_BY_RHOA_UP;BIOCARTA_DNAFRAGMENT_PATHWAY;BIOPOLYMER_METABOLIC_PROCESS;BLUM_R…	3D-structure;Acetylation;Alternativesplicing;ATP-binding;Biologicalrhythms;Completeproteome;Cytoplasm;Directproteinsequencing;DNA-binding;Isomerase;Magnesium;Metal-binding;Nucleotide-binding;Nucleus;Phosphoprotein;Polymorphism;Referenceproteome;Topoisomerase	CDC5L complex;CTCF-nucleophosmin-PARP-HIS-KPNA-LMNA-TOP complex;Toposome	REACT_111214	+	Patients.vs.PDX	4.780967784	0.004695652	-0.907086344	-5.226956921	P11388
17.7017	12.5037	21.6497	13.2164	16.0695	15.5883	15.2296	11.0105	12.9378	13.8145	12.898	15.9718	13.3063	17.5777	12.8912	18.3657	13.2733	11.7962	13.7538	18.9559	13.4918	18.1362	18.0026	12.918	12.0189	13.9987	11.7799	21.1069	17.5735	antibacterial humoral response;antimicrobial humoral response;catabolic process;cellular catabolic process;cellular macromolecule catabolic process;cellular macromolecule metabolic process;cellular metabolic process;cellular nitrogen compound metabolic process;cellular process;defense response;defense response to bacterium;defense response to Gram-positive bacterium;humoral immune response;immune…	binding;catalytic activity;endonuclease activity;hydrolase activity;hydrolase activity, acting on ester bonds;nuclease activity;nucleic acid binding;ribonuclease activity	extracellular membrane-bounded organelle;extracellular organelle;extracellular region;extracellular region part;extracellular space;extracellular vesicular exosome;membrane-bounded organelle;membrane-bounded vesicle;organelle;vesicle	Asthma	RnaseA	ABBUD_LIF_SIGNALING_1_UP;BIOPOLYMER_CATABOLIC_PROCESS;BIOPOLYMER_METABOLIC_PROCESS;BRUINS_UVC_RESPONSE_VIA_TP53_GROUP_B;BYSTRYKH_HEMATOPOIESIS_STEM_CELL_QTL_TRANS;CATABOLIC_PROCESS;CELL_FRACTION;CELLULAR_CATABOLIC_PROCESS;CELLULAR_MACROMOLECULE_CATABOLIC_PROCESS;chr14q24;DARWICHE_PAPILLOMA_RISK_HIGH_UP;DARWICHE_PAPILLOMA_RISK_LOW_UP;DARWICHE_SKIN_TUMOR_PROMOTER_DN;DARWICHE_SQUAMOUS_CELL_CARCINOMA…	3D-structure;Antibiotic;Antimicrobial;Completeproteome;Directproteinsequencing;Disulfidebond;Endonuclease;Glycoprotein;Hydrolase;Nitration;Nuclease;Polymorphism;Referenceproteome;Secreted;Signal			+	Patients.vs.PDX	7.716455825	0	4.81564203	7.852672354	P12724
12.4858	13.2872	20.736	13.8061	14.5836	13.6244	13.0259	13.4686	11.9847	13.9379	13.2111	13.7681	12.6206	15.326	13.0044	16.8479	12.6717	13.1591	13.8166	17.6569	13.6123	13.2636	15.8047	12.7129	13.661	13.7117	12.0962	20.6117	16.9441	biological regulation;defense response;defense response to bacterium;defense response to nematode;immune response;immune system process;multi-organism process;negative regulation of biological process;negative regulation of cytokine production;negative regulation of interleukin-10 production;negative regulation of multicellular organismal process;positive regulation of biological process;positive…	binding;carbohydrate binding;glycosaminoglycan binding;heparin binding;pattern binding;polysaccharide binding	cell part;cytoplasmic membrane-bounded vesicle;cytoplasmic part;cytoplasmic vesicle;extracellular membrane-bounded organelle;extracellular organelle;extracellular region;extracellular region part;extracellular vesicular exosome;intracellular membrane-bounded organelle;intracellular organelle;intracellular part;membrane-bounded organelle;membrane-bounded vesicle;organelle;transport vesicle;vesicle	Asthma	Lectin_C	BOYAULT_LIVER_CANCER_SUBCLASS_G3_DN;BOYLAN_MULTIPLE_MYELOMA_C_D_DN;BOYLAN_MULTIPLE_MYELOMA_PCA1_UP;BYSTROEM_CORRELATED_WITH_IL5_UP;CAIRO_LIVER_DEVELOPMENT_DN;CARBOHYDRATE_BINDING;CASORELLI_ACUTE_PROMYELOCYTIC_LEUKEMIA_DN;chr11q12;CHYLA_CBFA2T3_TARGETS_UP;DUNNE_TARGETS_OF_AML1_MTG8_FUSION_UP;EXTRACELLULAR_REGION;GATAAGR_V$GATA_C;GAZDA_DIAMOND_BLACKFAN_ANEMIA_ERYTHROID_DN;GRAHAM_CML_DIVIDING_VS_NOR…	3D-structure;Alternativesplicing;Antibiotic;Antimicrobial;Completeproteome;Cytoplasmicvesicle;Directproteinsequencing;Disulfidebond;Glycoprotein;Heparin-binding;Immunity;Lectin;Nitration;Polymorphism;Proteoglycan;Referenceproteome;Secreted;Signal			+	Patients.vs.PDX	3.661772001	0.018666667	2.851616415	4.266615097	P13727
16.6187	12.96	16.3453	14.0598	13.7952	12.9936	12.3908	13.9482	13.276	13.4221	12.7836	15.9028	13.1004	12.6647	13.3142	13.5883	12.9364	13.1952	13.2974	16.3522	13.3698	15.5898	13.8858	12.9738	13.8774	11.529	13.5724	15.6608	13.1886	aging;biological regulation;cellular macromolecule metabolic process;cellular metabolic process;cellular process;cellular protein metabolic process;cellular response to chemical stimulus;cellular response to endogenous stimulus;cellular response to hormone stimulus;cellular response to organic substance;cellular response to stimulus;developmental process;female pregnancy;macromolecule metabolic p…	binding;growth factor binding;insulin-like growth factor binding;insulin-like growth factor I binding;insulin-like growth factor II binding;protein binding	apical plasma membrane;cell part;cytoplasmic part;cytoplasmic vesicle;extracellular membrane-bounded organelle;extracellular organelle;extracellular region;extracellular region part;extracellular space;extracellular vesicular exosome;intracellular organelle;intracellular part;membrane part;membrane-bounded organelle;membrane-bounded vesicle;organelle;plasma membrane part;vesicle		IGFBP;Thyroglobulin_1	ACEVEDO_FGFR1_TARGETS_IN_PROSTATE_CANCER_MODEL_DN;ALCALAY_AML_BY_NPM1_LOCALIZATION_UP;ATF2_S_UP.V1_DN;ATF2_UP.V1_DN;BAELDE_DIABETIC_NEPHROPATHY_DN;BENPORATH_NANOG_TARGETS;BENPORATH_SOX2_TARGETS;BROWNE_HCMV_INFECTION_12HR_UP;BROWNE_HCMV_INFECTION_20HR_UP;BROWNE_HCMV_INFECTION_48HR_UP;BROWNE_HCMV_INFECTION_8HR_UP;BYSTRYKH_HEMATOPOIESIS_STEM_CELL_QTL_TRANS;CALVET_IRINOTECAN_SENSITIVE_VS_RESISTANT_DN…	3D-structure;Completeproteome;Directproteinsequencing;Disulfidebond;Glycoprotein;Growthfactorbinding;Growthregulation;Polymorphism;Referenceproteome;Secreted;Signal		REACT_15428	+	Patients.vs.PDX	3.478734552	0.025724138	1.599525975	4.108332076	P18065
20.0787	15.3314	19.9539	14.3617	17.5746	18.8424	18.5558	19.2013	17.9144	16.5552	16.8983	19.0879	16.8874	18.5734	15.9261	19.0349	17.2983	17.9357	14.9683	20.4352	16.1792	19.3583	17.189	17.4472	17.9971	16.3578	17.1962	19.2826	19.277	amine metabolic process;aminoglycan metabolic process;biological regulation;carbohydrate metabolic process;glycosaminoglycan metabolic process;hyaluronan metabolic process;macromolecule metabolic process;metabolic process;negative regulation of catalytic activity;negative regulation of endopeptidase activity;negative regulation of hydrolase activity;negative regulation of molecular function;negat…	endopeptidase inhibitor activity;endopeptidase regulator activity;enzyme inhibitor activity;enzyme regulator activity;peptidase inhibitor activity;peptidase regulator activity;serine-type endopeptidase inhibitor activity	blood microparticle;extracellular membrane-bounded organelle;extracellular organelle;extracellular region;extracellular region part;extracellular vesicular exosome;membrane-bounded organelle;membrane-bounded vesicle;organelle;vesicle		ITI_HC_C;VIT;VWA	AACTTT_UNKNOWN;ACEVEDO_LIVER_CANCER_DN;ALK_DN.V1_DN;CAIRO_LIVER_DEVELOPMENT_DN;CASTELLANO_NRAS_TARGETS_UP;chr10p15;COLINA_TARGETS_OF_4EBP1_AND_4EBP2;DELACROIX_RARG_BOUND_MEF;GAUSSMANN_MLL_AF4_FUSION_TARGETS_G_UP;GOTZMANN_EPITHELIAL_TO_MESENCHYMAL_TRANSITION_DN;GSE15659_TREG_VS_TCONV_DN;GSE15750_WT_VS_TRAF6KO_DAY6_EFF_CD8_TCELL_DN;GSE17721_CTRL_VS_CPG_6H_BMDM_UP;GSE22886_NAIVE_CD8_TCELL_VS_NKCELL_…	Completeproteome;Directproteinsequencing;Disulfidebond;Gamma-carboxyglutamicacid;Glycoprotein;Phosphoprotein;Polymorphism;Proteaseinhibitor;Proteoglycan;Referenceproteome;Secreted;Serineproteaseinhibitor;Signal			+	Patients.vs.PDX	3.099899691	0.041364706	1.849150938	3.777690731	P19823
18.1473	13.7421	18.7029	15.9312	15.5393	12.1997	13.7946	13.2061	13.6058	13.3596	16.0713	13.1766	14.2884	17.9665	12.9874	17.1758	12.9442	11.7099	13.4891	19.0259	13.7021	18.7753	18.4329	13.7084	14.0154	13.468	13.4132	19.512	18.1943	anatomical structure formation involved in morphogenesis;angiogenesis;biosynthetic process;catabolic process;cell differentiation;cellular aromatic compound metabolic process;cellular biosynthetic process;cellular catabolic process;cellular component organization;cellular component organization at cellular level;cellular component organization or biogenesis;cellular component organization or biog…	binding;catalytic activity;growth factor receptor binding;phosphorylase activity;platelet-derived growth factor receptor binding;protein binding;pyrimidine-nucleoside phosphorylase activity;receptor binding;thymidine phosphorylase activity;transferase activity;transferase activity, transferring glycosyl groups;transferase activity, transferring hexosyl groups;transferase activity, transferring pe…	cell part;cytoplasmic part;cytosol;intracellular part	Bladder cancer;Drug metabolism - other enzymes;Pyrimidine metabolism	Glycos_trans_3N;Glycos_transf_3;PYNP_C	ACEVEDO_LIVER_CANCER_UP;AKT_UP_MTOR_DN.V1_DN;BERTUCCI_MEDULLARY_VS_DUCTAL_BREAST_CANCER_UP;BIOPOLYMER_METABOLIC_PROCESS;BLALOCK_ALZHEIMERS_DISEASE_UP;BONOME_OVARIAN_CANCER_SURVIVAL_SUBOPTIMAL_DEBULKING;BROWNE_INTERFERON_RESPONSIVE_GENES;CAGGTG_V$E12_Q6;CAMP_UP.V1_UP;chr22q13;CYTOKINE_ACTIVITY;DANG_BOUND_BY_MYC;DAZARD_RESPONSE_TO_UV_NHEK_UP;DAZARD_UV_RESPONSE_CLUSTER_G5;DNA_METABOLIC_PROCESS;DNA_R…	3D-structure;Alternativesplicing;Angiogenesis;Chemotaxis;Completeproteome;Developmentalprotein;Differentiation;Directproteinsequencing;Diseasemutation;Glycosyltransferase;Growthfactor;Polymorphism;Progressiveexternalophthalmoplegia;Referenceproteome;Repeat;Transferase		REACT_1023;REACT_655	+	Patients.vs.PDX	5.744885278	0.001142857	3.670671613	6.061514469	P19971
19.7364	13.1091	23.7995	13.4403	19.3095	13.2549	13.425	12.6287	12.4369	17.3433	15.0447	19.3309	13.6906	18.8307	13.6025	21.0289	13.0358	12.8825	12.9389	20.0545	10.394	19.4493	19.4295	12.6789	13.5342	13.8811	12.0252	23.9456	19.8549	activation of protein kinase activity;activation of protein kinase C activity by G-protein coupled receptor protein signaling pathway;biological regulation;cell activation;cell chemotaxis;cell migration;cell motility;cell surface receptor linked signaling pathway;cellular component movement;cellular extravasation;cellular process;cellular response to chemical stimulus;cellular response to stimulu…	binding;carbohydrate binding;catalytic activity;endopeptidase activity;glycosaminoglycan binding;heparin binding;hydrolase activity;pattern binding;peptidase activity;peptidase activity, acting on L-amino acid peptides;polysaccharide binding;serine hydrolase activity;serine-type endopeptidase activity;serine-type peptidase activity;toxin binding	azurophil granule;cell part;cytoplasmic membrane-bounded vesicle;cytoplasmic part;cytoplasmic vesicle;extracellular membrane-bounded organelle;extracellular organelle;extracellular region;extracellular region part;extracellular vesicular exosome;intracellular membrane-bounded organelle;intracellular organelle;intracellular part;lysosome;lytic vacuole;membrane-bounded organelle;membrane-bounded ve…		Trypsin	ACTIVATION_OF_PROTEIN_KINASE_ACTIVITY;ANATOMICAL_STRUCTURE_DEVELOPMENT;BIOSYNTHETIC_PROCESS;CELL_ACTIVATION;CELL_DEVELOPMENT;CELL_MIGRATION;CELL_SURFACE_RECEPTOR_LINKED_SIGNAL_TRANSDUCTION_GO_0007166;CELLULAR_BIOSYNTHETIC_PROCESS;CELLULAR_MACROMOLECULE_METABOLIC_PROCESS;CELLULAR_PROTEIN_METABOLIC_PROCESS;CHEOK_RESPONSE_TO_HD_MTX_UP;chr19p;CREIGHTON_ENDOCRINE_THERAPY_RESISTANCE_2;CYTOKINE_BIOSYNTH…	3D-structure;Antibiotic;Antimicrobial;Chemotaxis;Completeproteome;Directproteinsequencing;Disulfidebond;Glycoprotein;Heparin-binding;Polymorphism;Referenceproteome;Serineproteasehomolog;Signal			+	Patients.vs.PDX	12.5340699	0	7.117068366	13.15939276	P20160
13.1379	15.3484	15.8941	15.7187	13.6979	17.4054	16.2176	17.7305	15.6155	15.4427	15.8004	13.1489	13.6868	13.461	15.9675	13.4401	16.2653	16.539	15.889	13.5204	16.1712	13.2996	13.3635	16.0394	16.1257	11.9686	15.4265	16.3077	12.7193	anatomical structure formation involved in morphogenesis;anatomical structure morphogenesis;apoptotic cell clearance;biological regulation;blood vessel remodeling;branching involved in salivary gland morphogenesis;calcium ion homeostasis;cation homeostasis;cellular calcium ion homeostasis;cellular cation homeostasis;cellular chemical homeostasis;cellular component assembly;cellular component orga…	binding;catalytic activity;cation binding;GTP binding;guanyl nucleotide binding;guanyl ribonucleotide binding;ion binding;metal ion binding;nucleotide binding;protein-glutamine gamma-glutamyltransferase activity;purine nucleotide binding;purine ribonucleoside triphosphate binding;purine ribonucleotide binding;ribonucleotide binding;transferase activity;transferase activity, transferring acyl grou…	adherens junction;anchoring junction;cell junction;cell part;cell-substrate adherens junction;cell-substrate junction;cytoplasmic part;cytosol;extracellular membrane-bounded organelle;extracellular organelle;extracellular region part;extracellular vesicular exosome;focal adhesion;intracellular membrane-bounded organelle;intracellular organelle;intracellular part;intrinsic to membrane;intrinsic to…	Huntington's disease	Transglut_C;Transglut_core;Transglut_N	ACEVEDO_FGFR1_TARGETS_IN_PROSTATE_CANCER_MODEL_DN;AFFAR_YY1_TARGETS_UP;ALFANO_MYC_TARGETS;AMIT_EGF_RESPONSE_480_HELA;BHAT_ESR1_TARGETS_NOT_VIA_AKT1_UP;BHAT_ESR1_TARGETS_VIA_AKT1_UP;BILD_MYC_ONCOGENIC_SIGNATURE;BOQUEST_STEM_CELL_CULTURED_VS_FRESH_UP;BOQUEST_STEM_CELL_DN;BOYAULT_LIVER_CANCER_SUBCLASS_G5_DN;BUYTAERT_PHOTODYNAMIC_THERAPY_STRESS_DN;BYSTRYKH_HEMATOPOIESIS_STEM_CELL_QTL_TRANS;CHIBA_RESP…	3D-structure;Acetylation;Acyltransferase;Alternativesplicing;Calcium;Completeproteome;Directproteinsequencing;Metal-binding;Phosphoprotein;Polymorphism;Referenceproteome;Transferase	FN1-TGM2 complex;ITGA2B-ITGB3-FN1-TGM2 complex;ITGA5-ITGB1-FN1-TGM2 complex;TGM2-HD complex;TGM2-HD-CALM1 complex		+	Patients.vs.PDX	3.123766966	0.040385542	-1.806968628	-3.798674425	P21980
16.0981	16.9877	15.3352	17.0788	16.4404	16.688	18.301	17.103	16.6919	16.1007	16.8773	16.1626	16.8822	16.6694	16.4965	16.4734	19.0832	16.8181	17.3423	16.4785	16.8361	16.3676	16.3925	16.7482	17.0387	16.5854	18.1656	16.2237	16.3075	amine metabolic process;carboxylic acid catabolic process;carboxylic acid metabolic process;catabolic process;cellular amine metabolic process;cellular amino acid metabolic process;cellular catabolic process;cellular ketone metabolic process;cellular lipid catabolic process;cellular lipid metabolic process;cellular metabolic process;cellular nitrogen compound metabolic process;cellular process;co…	amine binding;amino acid binding;binding;carboxylic acid binding;catalytic activity;cation binding;cobalamin binding;intramolecular transferase activity;ion binding;isomerase activity;metal ion binding;methylmalonyl-CoA mutase activity;modified amino acid binding;tetrapyrrole binding;vitamin binding	cell part;cytoplasmic part;intracellular membrane-bounded organelle;intracellular organelle;intracellular organelle lumen;intracellular organelle part;intracellular part;membrane-bounded organelle;membrane-enclosed lumen;mitochondrial matrix;mitochondrial part;mitochondrion;organelle;organelle lumen;organelle part	Carbon fixation pathways in prokaryotes;Glyoxylate and dicarboxylate metabolism;Propanoate metabolism;Valine, leucine and isoleucine degradation	B12-binding;MM_CoA_mutase	BAKKER_FOXO3_TARGETS_DN;BONOME_OVARIAN_CANCER_SURVIVAL_SUBOPTIMAL_DEBULKING;CAIRO_HEPATOBLASTOMA_DN;chr6p21;CYTOPLASM;CYTOPLASMIC_PART;DAVICIONI_MOLECULAR_ARMS_VS_ERMS_UP;DIAZ_CHRONIC_MEYLOGENOUS_LEUKEMIA_UP;FLECHNER_BIOPSY_KIDNEY_TRANSPLANT_OK_VS_DONOR_UP;FLECHNER_BIOPSY_KIDNEY_TRANSPLANT_REJECTED_VS_OK_DN;GATTGGY_V$NFY_Q6_01;GOLDRATH_HOMEOSTATIC_PROLIFERATION;GSE13306_RA_VS_UNTREATED_TCONV_DN;G…	3D-structure;Acetylation;Cobalamin;Cobalt;Completeproteome;Directproteinsequencing;Diseasemutation;Isomerase;Metal-binding;Mitochondrion;Phosphoprotein;Polymorphism;Referenceproteome;Transitpeptide		REACT_163862;REACT_169313;REACT_169316;REACT_993	+	Patients.vs.PDX	3.514262768	0.024285714	-0.906119319	-4.139116126	P22033
18.9436	13.0309	23.6798	13.4021	19.3871	13.3801	12.6117	13.133	12.3708	15.8079	13.4334	18.5044	16.6217	18.8071	13.8682	20.9073	13.9381	13.2874	10.7527	20.4112	11.2959	19.8639	19.2385	12.9271	13.436	12.9313	13.7492	23.1549	19.2956	biological regulation;blood coagulation;cell differentiation;cellular developmental process;cellular process;coagulation;collagen catabolic process;collagen metabolic process;dendritic cell differentiation;developmental process;hemostasis;leukocyte differentiation;macromolecule metabolic process;mature dendritic cell differentiation;metabolic process;multicellular organismal catabolic process;mul…	binding;catalytic activity;endopeptidase activity;enzyme binding;hydrolase activity;peptidase activity;peptidase activity, acting on L-amino acid peptides;protein binding;serine hydrolase activity;serine-type endopeptidase activity;serine-type peptidase activity	cell part;cytoplasmic part;cytosol;extracellular membrane-bounded organelle;extracellular organelle;extracellular region part;extracellular space;extracellular vesicular exosome;intracellular part;membrane;membrane-bounded organelle;membrane-bounded vesicle;organelle;plasma membrane;vesicle		Trypsin	BENPORATH_MYC_TARGETS_WITH_EBOX;BOYLAN_MULTIPLE_MYELOMA_C_D_DN;BOYLAN_MULTIPLE_MYELOMA_PCA1_UP;BRUINS_UVC_RESPONSE_VIA_TP53_GROUP_B;CAIRO_LIVER_DEVELOPMENT_DN;CELL_PROLIFERATION_GO_0008283;chr19p13;CHYLA_CBFA2T3_TARGETS_UP;DANG_BOUND_BY_MYC;FERNANDEZ_BOUND_BY_MYC;GAL_LEUKEMIC_STEM_CELL_DN;GSE13229_IMM_VS_MATURE_NKCELL_UP;GSE13493_CD4INTCD8POS_VS_CD8POS_THYMOCYTE_DN;GSE15733_BM_VS_SPLEEN_MEMORY_CD…	3D-structure;Collagendegradation;Completeproteome;Directproteinsequencing;Disulfidebond;Glycoprotein;Hydrolase;Polymorphism;Protease;Referenceproteome;Serineprotease;Signal;Zymogen		REACT_1439	+	Patients.vs.PDX	10.57265038	0	6.647004941	10.79650076	P24158
16.399	13.7807	21.7616	13.5976	15.6998	13.378	13.4875	13.0313	12.9485	14.1198	13.4766	14.7459	13.7601	16.1155	13.2762	18.3573	13.6452	13.9155	13.6857	17.8244	13.7014	16.1812	16.7003	12.593	12.9436	13.7422	13.6626	20.5459	15.1345	cell migration;cell motility;cellular component movement;cellular process;endothelial cell migration;locomotion;response to chemical stimulus;response to organic substance;response to stimulus	binding;calcium ion binding;calcium-dependent protein binding;cation binding;ion binding;magnesium ion binding;metal ion binding;protein binding	cell part;cell projection membrane;cell projection part;cytoplasm;extracellular membrane-bounded organelle;extracellular organelle;extracellular region part;extracellular vesicular exosome;intracellular membrane-bounded organelle;intracellular organelle;intracellular part;membrane part;membrane-bounded organelle;membrane-bounded vesicle;microvillus membrane;nucleus;organelle;plasma membrane part;…		S_100	AMIT_SERUM_RESPONSE_480_MCF10A;CALCIUM_ION_BINDING;CASORELLI_ACUTE_PROMYELOCYTIC_LEUKEMIA_UP;CATION_BINDING;CELL_MIGRATION;CHARAFE_BREAST_CANCER_BASAL_VS_MESENCHYMAL_UP;CHARAFE_BREAST_CANCER_LUMINAL_VS_MESENCHYMAL_UP;CHIANG_LIVER_CANCER_SUBCLASS_CTNNB1_DN;CHIANG_LIVER_CANCER_SUBCLASS_PROLIFERATION_UP;chr4p16;CREIGHTON_ENDOCRINE_THERAPY_RESISTANCE_3;CROMER_TUMORIGENESIS_DN;CYTOPLASM;DELPUECH_FOXO3…	3D-structure;Calcium;Cellmembrane;Cellprojection;Completeproteome;Cytoplasm;Directproteinsequencing;Membrane;Metal-binding;Nucleus;Referenceproteome;Repeat			+	Patients.vs.PDX	5.94461367	0.001230769	3.516875697	6.236902664	P25815
13.8092	12.8539	13.2205	13.7545	12.6171	15.4485	16.4862	16.5827	15.7459	12.9075	16.0837	13.2958	14.9461	13.6242	15.6544	13.5735	15.6307	15.8937	13.1183	12.8323	13.4726	12.0002	13.4153	15.1265	15.92	13.207	12.7988	13.4711	14.1283	amine catabolic process;amine metabolic process;betaine catabolic process;betaine metabolic process;biological regulation;carboxylic acid catabolic process;carboxylic acid metabolic process;carnitine catabolic process;carnitine metabolic process;carnitine metabolic process, CoA-linked;catabolic process;cellular amine metabolic process;cellular amino acid catabolic process;cellular amino acid meta…	acyl-CoA dehydrogenase activity;acyl-CoA oxidase activity;binding;carboxylic acid binding;catalytic activity;coenzyme binding;cofactor binding;fatty acid binding;fatty-acyl-CoA binding;flavin adenine dinucleotide binding;lipid binding;long-chain-acyl-CoA dehydrogenase activity;monocarboxylic acid binding;oxidoreductase activity;oxidoreductase activity, acting on the CH-CH group of donors;oxidored…	cell part;cytoplasm;cytoplasmic part;intracellular membrane-bounded organelle;intracellular organelle;intracellular organelle lumen;intracellular organelle part;intracellular part;membrane;membrane-bounded organelle;membrane-enclosed lumen;mitochondrial matrix;mitochondrial membrane;mitochondrial part;mitochondrion;organelle;organelle lumen;organelle membrane;organelle part	Fatty acid metabolism;PPAR signaling pathway	Acyl-CoA_dh_1;Acyl-CoA_dh_M;Acyl-CoA_dh_N	BEGUM_TARGETS_OF_PAX3_FOXO1_FUSION_UP;BENPORATH_ES_WITH_H3K27ME3;BENPORATH_SUZ12_TARGETS;BOYAULT_LIVER_CANCER_SUBCLASS_G123_DN;BREDEMEYER_RAG_SIGNALING_VIA_ATM_NOT_VIA_NFKB_DN;BURTON_ADIPOGENESIS_10;BURTON_ADIPOGENESIS_6;BYSTRYKH_HEMATOPOIESIS_STEM_CELL_AND_BRAIN_QTL_CIS;BYSTRYKH_HEMATOPOIESIS_STEM_CELL_QTL_CIS;CAIRO_HEPATOBLASTOMA_DN;CHIANG_LIVER_CANCER_SUBCLASS_PROLIFERATION_DN;chr2q34;GOTZMANN…	Acetylation;Completeproteome;FAD;Fattyacidmetabolism;Flavoprotein;Lipidmetabolism;Mitochondrion;Oxidoreductase;Polymorphism;Referenceproteome;Transitpeptide		REACT_2108;REACT_735	+	Patients.vs.PDX	3.265633266	0.036298507	-1.62484198	-3.922939867	P28330
17.9168	13.3569	22.0113	15.4333	17.1628	14.7854	16.7685	15.9323	13.9568	16.5421	15.4909	16.3673	15.3402	17.8237	15.6493	19.1979	16.6895	14.6597	13.0239	18.3665	15.7293	17.6823	18.3862	15.4782	15.6204	13.0281	11.8911	21.2001	16.9427	cellular component organization;cellular component organization or biogenesis;macromolecule metabolic process;membrane fusion;membrane organization;metabolic process;primary metabolic process;protein metabolic process;proteolysis	binding;calcium ion binding;calcium-dependent cysteine-type endopeptidase activity;catalytic activity;cation binding;cysteine-type endopeptidase activity;cysteine-type peptidase activity;endopeptidase activity;hydrolase activity;identical protein binding;ion binding;metal ion binding;peptidase activity;peptidase activity, acting on L-amino acid peptides;protein binding;protein dimerization activi…	cell part;cytoplasm;extracellular membrane-bounded organelle;extracellular organelle;extracellular region part;extracellular vesicular exosome;intracellular part;membrane;membrane-bounded organelle;membrane-bounded vesicle;organelle;plasma membrane;vesicle		EF-hand_6	BOYLAN_MULTIPLE_MYELOMA_C_D_DN;CAGGTG_V$E12_Q6;CALCIUM_ION_BINDING;CASORELLI_APL_SECONDARY_VS_DE_NOVO_UP;CATION_BINDING;chr2p14;CHUNG_BLISTER_CYTOTOXICITY_DN;CHYLA_CBFA2T3_TARGETS_UP;COLDREN_GEFITINIB_RESISTANCE_DN;CYTOPLASM;DAVICIONI_MOLECULAR_ARMS_VS_ERMS_UP;DELACROIX_RAR_BOUND_ES;DODD_NASOPHARYNGEAL_CARCINOMA_DN;DUNNE_TARGETS_OF_AML1_MTG8_FUSION_UP;FORTSCHEGGER_PHF8_TARGETS_DN;FOSTER_KDM1A_TAR…	3D-structure;Calcium;Completeproteome;Cytoplasm;Directproteinsequencing;Membrane;Metal-binding;Polymorphism;Referenceproteome;Repeat	Grancalcin-sorcin complex		+	Patients.vs.PDX	5.574824617	0.00125	3.42739425	5.912971471	P28676
14.8841	16.8253	15.6984	15.6043	14.855	16.4151	15.6576	15.463	16.4493	14.0152	15.1146	14.9799	15.3598	15.1356	16.9188	14.8819	16.1131	15.8083	16.1124	15.6238	15.2213	15.6658	14.3617	16.9847	15.3182	15.8253	17.0545	15.1872	14.7776	biological regulation;biosynthetic process;cell cycle;cell cycle process;cellular biosynthetic process;cellular component assembly;cellular component organization;cellular component organization or biogenesis;cellular macromolecule biosynthetic process;cellular macromolecule metabolic process;cellular metabolic process;cellular nitrogen compound biosynthetic process;cellular nitrogen compound met…	binding;catalytic activity;cation binding;ion binding;metal ion binding;oxidoreductase activity;oxidoreductase activity, acting on CH or CH2 groups;oxidoreductase activity, acting on CH or CH2 groups, disulfide as acceptor;ribonucleoside-diphosphate reductase activity	cell part;cytoplasm;cytoplasmic part;cytosol;intracellular membrane-bounded organelle;intracellular organelle;intracellular organelle part;intracellular part;membrane-bounded organelle;nuclear part;nucleoplasm;nucleus;organelle;organelle part	Glutathione metabolism;p53 signaling pathway;Purine metabolism;Pyrimidine metabolism	Ribonuc_red_sm	ALCALAY_AML_BY_NPM1_LOCALIZATION_DN;BENPORATH_CYCLING_GENES;BENPORATH_ES_1;BENPORATH_PROLIFERATION;BIDUS_METASTASIS_UP;BILD_SRC_ONCOGENIC_SIGNATURE;BLUM_RESPONSE_TO_SALIRASIB_DN;BOQUEST_STEM_CELL_CULTURED_VS_FRESH_UP;BORLAK_LIVER_CANCER_EGF_UP;BOSCO_TH1_CYTOTOXIC_MODULE;BROWNE_HCMV_INFECTION_24HR_UP;BURTON_ADIPOGENESIS_3;BURTON_ADIPOGENESIS_PEAK_AT_16HR;BUYTAERT_PHOTODYNAMIC_THERAPY_STRESS_DN;CAF…	3D-structure;Alternativesplicing;Completeproteome;Cytoplasm;DNAreplication;Iron;Metal-binding;Oxidoreductase;Phosphoprotein;Referenceproteome		REACT_21330;REACT_471;REACT_683	+	Patients.vs.PDX	3.879360602	0.014909091	-1.008930861	-4.453948568	P31350
13.646	11.0395	19.7693	13.4268	12.8821	12.9633	13.1084	13.158	13.742	12.6551	13.6081	13.3778	11.9611	13.5557	13.0116	16.7732	11.3701	12.5372	12.5072	16.3666	13.6079	16.3579	16.1617	12.7402	13.3721	11.5408	13.3059	19.2539	17.7352	biological regulation;blood coagulation;cell migration;cell motility;cellular component movement;cellular process;coagulation;hemostasis;immune response;immune system process;leukocyte migration;locomotion;multicellular organismal process;regulation of biological quality;regulation of body fluid levels;response to stimulus		anchored to membrane;cell part;extracellular membrane-bounded organelle;extracellular organelle;extracellular region part;extracellular space;extracellular vesicular exosome;integral to membrane;integral to plasma membrane;intrinsic to membrane;intrinsic to plasma membrane;membrane;membrane part;membrane-bounded organelle;membrane-bounded vesicle;organelle;plasma membrane;plasma membrane part;ves…		V-set	chr19q13;EXTRACELLULAR_REGION;EXTRACELLULAR_REGION_PART;EXTRACELLULAR_SPACE;GSE13411_NAIVE_VS_MEMORY_BCELL_UP;GSE13485_DAY3_VS_DAY7_YF17D_VACCINE_PBMC_UP;GSE24081_CONTROLLER_VS_PROGRESSOR_HIV_SPECIFIC_CD8_TCELL_DN;GSE29615_DAY3_VS_DAY7_LAIV_FLU_VACCINE_PBMC_DN;GSE29617_CTRL_VS_TIV_FLU_VACCINE_PBMC_2008_DN;GSE34205_HEALTHY_VS_RSV_INF_INFANT_PBMC_DN;GSE360_DC_VS_MAC_B_MALAYI_LOW_DOSE_DN;GSE37416_CT…	3D-structure;Cellmembrane;Completeproteome;Disulfidebond;Glycoprotein;GPI-anchor;Immunoglobulindomain;Lipoprotein;Membrane;Polymorphism;Referenceproteome;Repeat;Signal		REACT_12051;REACT_160131	+	Patients.vs.PDX	4.046070949	0.012216216	2.946501788	4.597062763	P31997
16.8557	12.8846	20.1313	12.2589	14.452	13.7051	15.6656	11.9896	13.6311	13.52	13.6425	14.1182	12.7361	15.7073	14.7106	16.8413	13.6872	13.5368	13.3748	17.3388	13.0732	16.573	15.2058	14.7612	14.0463	12.553	13.3579	19.4354	15.957	biological regulation;blood coagulation;cell communication;cell migration;cell motility;cell-cell signaling;cellular component movement;cellular process;cellular response to stimulus;coagulation;hemostasis;immune system process;leukocyte migration;locomotion;multicellular organismal process;regulation of biological process;regulation of biological quality;regulation of body fluid levels;regulatio…		anchored to membrane;cell part;integral to membrane;integral to plasma membrane;intrinsic to membrane;intrinsic to plasma membrane;membrane;membrane part;plasma membrane;plasma membrane part		V-set	ALK_DN.V1_DN;ATM_DN.V1_DN;BOSCO_EPITHELIAL_DIFFERENTIATION_MODULE;BROWNE_HCMV_INFECTION_6HR_UP;CELL_CELL_SIGNALING;CHARAFE_BREAST_CANCER_LUMINAL_VS_MESENCHYMAL_UP;CHEOK_RESPONSE_TO_MERCAPTOPURINE_AND_LD_MTX_DN;chr19q13;CREIGHTON_ENDOCRINE_THERAPY_RESISTANCE_3;CREIGHTON_ENDOCRINE_THERAPY_RESISTANCE_5;CROMER_TUMORIGENESIS_DN;CROONQUIST_NRAS_SIGNALING_UP;DELYS_THYROID_CANCER_UP;DOANE_BREAST_CANCER_C…	Cellmembrane;Completeproteome;Directproteinsequencing;Disulfidebond;Glycoprotein;GPI-anchor;Immunoglobulindomain;Lipoprotein;Membrane;Polymorphism;Referenceproteome;Repeat;Signal		REACT_12051;REACT_160131	+	Patients.vs.PDX	4.681153758	0.004461538	2.837910339	5.141298768	P40199
18.2928	19.1091	17.4022	18.1563	17.6767	18.8705	18.4277	18.4533	18.7466	17.8615	18.3746	18.2739	18.1769	17.9966	19.0574	17.6443	18.9076	18.6502	19.1259	17.8111	17.7408	17.8609	17.1939	19.1325	17.8288	18.1877	19.5788	16.9568	17.6099	cell cycle phase;cell cycle process;cell proliferation;cellular process;meiosis	adenyl nucleotide binding;adenyl ribonucleotide binding;ATP binding;binding;nucleotide binding;protein binding;protein C-terminus binding;purine nucleotide binding;purine ribonucleoside triphosphate binding;purine ribonucleotide binding;ribonucleotide binding	cell part;chromosomal part;chromosome;chromosome, centromeric region;condensed chromosome;cytoplasm;intracellular membrane-bounded organelle;intracellular non-membrane-bounded organelle;intracellular organelle;intracellular organelle part;intracellular part;membrane;membrane-bounded organelle;non-membrane-bounded organelle;nuclear part;nucleolus;nucleus;organelle;organelle part		FHA;K167R;PP1_bind	AFFAR_YY1_TARGETS_DN;ALCALAY_AML_BY_NPM1_LOCALIZATION_DN;BAKKER_FOXO3_TARGETS_DN;BASAKI_YBX1_TARGETS_UP;BENPORATH_CYCLING_GENES;BERENJENO_TRANSFORMED_BY_RHOA_UP;BERTUCCI_MEDULLARY_VS_DUCTAL_BREAST_CANCER_UP;BLUM_RESPONSE_TO_SALIRASIB_DN;BOHN_PRIMARY_IMMUNODEFICIENCY_SYNDROM_UP;BORLAK_LIVER_CANCER_EGF_UP;BOSCO_TH1_CYTOTOXIC_MODULE;BOYAULT_LIVER_CANCER_SUBCLASS_G23_UP;BURTON_ADIPOGENESIS_12;BURTON_…	3D-structure;Acetylation;Alternativesplicing;ATP-binding;Cellcycle;Chromosome;Completeproteome;Nucleotide-binding;Nucleus;Phosphoprotein;Polymorphism;Referenceproteome;Repeat			+	Patients.vs.PDX	4.671183576	0.004296296	-0.904050593	-5.13274686	P46013
12.9964	12.8614	19.4939	13.0177	13.9102	13.7508	12.3202	13.0816	13.9064	13.5107	12.4147	13.8211	13.7667	14.1188	13.3137	16.5498	12.8221	13.2223	13.2407	16.7679	13.2709	12.3733	15.2675	12.7353	12.7827	13.5636	13.4396	19.5322	16.5359	biological regulation;negative regulation of catalytic activity;negative regulation of endopeptidase activity;negative regulation of hydrolase activity;negative regulation of molecular function;negative regulation of peptidase activity;positive regulation of defense response to virus by host;regulation of biological process;regulation of catalytic activity;regulation of defense response;regulatio…	endopeptidase inhibitor activity;endopeptidase regulator activity;enzyme inhibitor activity;enzyme regulator activity;peptidase inhibitor activity;peptidase regulator activity;serine-type endopeptidase inhibitor activity	cell part;cytoplasm;extracellular region part;extracellular space;intracellular membrane-bounded organelle;intracellular organelle;intracellular part;membrane-bounded organelle;nucleus;organelle	Amoebiasis	Serpin	BROWNE_HCMV_INFECTION_1HR_DN;BROWNE_HCMV_INFECTION_48HR_DN;chr18q21;CHYLA_CBFA2T3_TARGETS_UP;CTTTAAR_UNKNOWN;CYCLIN_D1_UP.V1_UP;ENZYME_INHIBITOR_ACTIVITY;ENZYME_REGULATOR_ACTIVITY;GSE12366_PLASMA_CELL_VS_MEMORY_BCELL_UP;GSE15659_NAIVE_CD4_TCELL_VS_RESTING_TREG_DN;GSE29618_PRE_VS_DAY7_POST_TIV_FLU_VACCINE_MONOCYTE_UP;GSE36476_YOUNG_VS_OLD_DONOR_MEMORY_CD4_TCELL_16H_TSST_ACT_UP;GSE3982_DC_VS_MAC_UP…	Completeproteome;Cytoplasm;Disulfidebond;Nucleus;Polymorphism;Proteaseinhibitor;Referenceproteome;Serineproteaseinhibitor			+	Patients.vs.PDX	3.142790521	0.040148148	2.258805256	3.81538282	P48595
14.9912	16.5295	13.7184	14.9929	14.5981	16.5123	15.5777	16.1089	15.6521	14.69	16.2799	15.4935	14.9725	15.015	16.8949	14.8086	15.6435	16.3902	16.9205	13.3188	15.2519	15.102	13.4255	16.6117	15.3021	14.8504	16.9443	12.8229	14.7736	activation of anaphase-promoting complex activity;activation of mitotic anaphase-promoting complex activity;anaphase-promoting complex-dependent proteasomal ubiquitin-dependent protein catabolic process;biological regulation;catabolic process;cell cycle;cell cycle checkpoint;cell cycle cytokinesis;cell cycle phase;cell cycle process;cell proliferation;cellular catabolic process;cellular component…	adenyl nucleotide binding;adenyl ribonucleotide binding;anaphase-promoting complex binding;ATP binding;binding;catalytic activity;cytoskeletal protein binding;enzyme binding;kinase activity;kinase binding;microtubule binding;nucleotide binding;phosphotransferase activity, alcohol group as acceptor;protein binding;protein complex binding;protein kinase activity;protein kinase binding;protein serin…	cell part;centrosome;chromosomal part;condensed chromosome outer kinetochore;condensed nuclear chromosome outer kinetochore;cytoplasm;cytoplasmic part;cytoskeletal part;cytoskeleton;cytosol;intracellular membrane-bounded organelle;intracellular non-membrane-bounded organelle;intracellular organelle;intracellular organelle part;intracellular part;kinetochore;macromolecular complex;membrane-bounded…	Cell cycle;Oocyte meiosis;Progesterone-mediated oocyte maturation	Pkinase;POLO_box	AFFAR_YY1_TARGETS_DN;AMUNDSON_GAMMA_RADIATION_RESPONSE;BASAKI_YBX1_TARGETS_UP;BENPORATH_CYCLING_GENES;BENPORATH_MYC_TARGETS_WITH_EBOX;BIOCARTA_G2_PATHWAY;BLUM_RESPONSE_TO_SALIRASIB_DN;BURTON_ADIPOGENESIS_3;CAIRO_HEPATOBLASTOMA_CLASSES_UP;CASORELLI_ACUTE_PROMYELOCYTIC_LEUKEMIA_DN;CELL_CYCLE_GO_0007049;CELL_CYCLE_PHASE;CELL_CYCLE_PROCESS;CELL_PROLIFERATION_GO_0008283;CENTROSOME;CHANG_CYCLING_GENES;…	3D-structure;Acetylation;ATP-binding;Cellcycle;Celldivision;Centromere;Chromosome;Completeproteome;Cytoplasm;Cytoskeleton;Isopeptidebond;Kinase;Kinetochore;Mitosis;Nucleotide-binding;Nucleus;Phosphoprotein;Polymorphism;Referenceproteome;Repeat;Serine/threonine-proteinkinase;Transferase;Ublconjugation		REACT_1006;REACT_1016;REACT_1100;REACT_150425;REACT_150471;REACT_15296;REACT_15364;REACT_15451;REACT_160122;REACT_160315;REACT_1857;REACT_1932;REACT_264303;REACT_267965;REACT_355252;REACT_6761;REACT_682;REACT_6875;REACT_6904	+	Patients.vs.PDX	4.905494321	0.0036	-1.570322864	-5.333953388	P53350
17.1954	18.9004	16.2512	17.6969	17.7726	17.6771	18.5161	17.832	17.4246	17.0876	18.0782	16.8245	18.7794	17.9546	18.5214	18.2137	17.4316	17.8841	19.1769	17.3214	18.5516	17.2509	17.6277	18.5819	18.7936	17.9427	18.3796	17.4103	17.4389	amine biosynthetic process;amine metabolic process;biosynthetic process;carboxylic acid biosynthetic process;carboxylic acid metabolic process;cellular amine metabolic process;cellular amino acid biosynthetic process;cellular amino acid metabolic process;cellular biosynthetic process;cellular ketone metabolic process;cellular metabolic process;cellular modified amino acid biosynthetic process;cel…	adenyl nucleotide binding;adenyl ribonucleotide binding;amino acid kinase activity;ATP binding;binding;catalytic activity;coenzyme binding;cofactor binding;glutamate 5-kinase activity;glutamate-5-semialdehyde dehydrogenase activity;kinase activity;NADP binding;nucleotide binding;oxidoreductase activity;oxidoreductase activity, acting on the aldehyde or oxo group of donors;oxidoreductase activity,…	cell part;cytoplasm;cytoplasmic part;intracellular membrane-bounded organelle;intracellular organelle;intracellular organelle part;intracellular part;membrane;membrane-bounded organelle;mitochondrial inner membrane;mitochondrial membrane;mitochondrial part;mitochondrion;organelle;organelle inner membrane;organelle membrane;organelle part	Arginine and proline metabolism	AA_kinase;Aldedh	ACEVEDO_FGFR1_TARGETS_IN_PROSTATE_CANCER_MODEL_DN;AFFAR_YY1_TARGETS_DN;AMINE_BIOSYNTHETIC_PROCESS;AMINE_METABOLIC_PROCESS;AMINO_ACID_AND_DERIVATIVE_METABOLIC_PROCESS;AMINO_ACID_METABOLIC_PROCESS;BENPORATH_MYC_MAX_TARGETS;BIOSYNTHETIC_PROCESS;CACGTG_V$MYC_Q2;CAIRO_HEPATOBLASTOMA_CLASSES_UP;CARBOXYLIC_ACID_METABOLIC_PROCESS;CELLULAR_BIOSYNTHETIC_PROCESS;CHEN_METABOLIC_SYNDROM_NETWORK;chr10q24;CTCNA…	3D-structure;Alternativesplicing;Amino-acidbiosynthesis;ATP-binding;Completeproteome;Diseasemutation;Kinase;Membrane;Mentalretardation;Mitochondrion;Mitochondrioninnermembrane;Multifunctionalenzyme;NADP;Nucleotide-binding;Oxidoreductase;Polymorphism;Prolinebiosynthesis;Referenceproteome;Transferase		REACT_238	+	Patients.vs.PDX	3.831417093	0.015652174	-0.88279252	-4.412733028	P54886
20.8585	20.3491	20.9113	20.4666	20.5243	20.4482	19.9769	20.6005	20.2056	21.441	19.5395	20.4735	20.0489	20.0666	20.3916	20.346	20.0829	20.5196	20.2274	20.9077	19.9439	20.7225	20.5492	20.2655	20.4578	20.5213	20.5198	21.0118	20.8256	alcohol biosynthetic process;alcohol catabolic process;alcohol metabolic process;biosynthetic process;carbohydrate biosynthetic process;carbohydrate catabolic process;carbohydrate metabolic process;catabolic process;cellular biosynthetic process;cellular carbohydrate biosynthetic process;cellular carbohydrate catabolic process;cellular carbohydrate metabolic process;cellular metabolic process;cel…	binding;catalytic activity;enzyme binding;intramolecular oxidoreductase activity;intramolecular oxidoreductase activity, interconverting aldoses and ketoses;isomerase activity;protein binding;triose-phosphate isomerase activity;ubiquitin protein ligase binding	cell part;cytoplasmic part;cytosol;extracellular membrane-bounded organelle;extracellular organelle;extracellular region part;extracellular space;extracellular vesicular exosome;intracellular membrane-bounded organelle;intracellular organelle;intracellular part;membrane-bounded organelle;membrane-bounded vesicle;nucleus;organelle;vesicle	Carbon fixation in photosynthetic organisms;Fructose and mannose metabolism;Glycolysis / Gluconeogenesis;Inositol phosphate metabolism	TIM	BERENJENO_TRANSFORMED_BY_RHOA_UP;BIOCARTA_FEEDER_PATHWAY;BIOCARTA_GLYCOLYSIS_PATHWAY;BLALOCK_ALZHEIMERS_DISEASE_DN;BLALOCK_ALZHEIMERS_DISEASE_UP;BLUM_RESPONSE_TO_SALIRASIB_DN;BRUINS_UVC_RESPONSE_VIA_TP53_GROUP_D;CAGCTG_V$AP4_Q5;CAGNYGKNAAA_UNKNOWN;CAIRO_HEPATOBLASTOMA_CLASSES_UP;CASORELLI_ACUTE_PROMYELOCYTIC_LEUKEMIA_DN;CHANG_CORE_SERUM_RESPONSE_UP;CHEN_LUNG_CANCER_SURVIVAL;CHIBA_RESPONSE_TO_TSA;…	3D-structure;Acetylation;Alternativepromoterusage;Alternativesplicing;Completeproteome;Directproteinsequencing;Diseasemutation;Gluconeogenesis;Glycolysis;Hereditaryhemolyticanemia;Isomerase;Nitration;Pentoseshunt;Phosphoprotein;Polymorphism;Referenceproteome		REACT_1383;REACT_1520	+	Patients.vs.PDX	3.155587279	0.040101266	0.451308606	3.826614022	P60174
16.6076	17.2126	16.5811	17.5555	16.6549	17.7376	17.634	17.6366	17.3501	16.9551	16.9474	15.9478	17.0271	16.6937	16.8561	16.5254	16.8127	17.3101	17.0368	16.7238	16.9596	16.7787	16.42	16.9362	16.9725	16.8181	17.4873	16.8979	16.6344			cell part;integral to membrane;intrinsic to membrane;membrane part		UPF0197		Acetylation;Completeproteome;Directproteinsequencing;Membrane;Referenceproteome;Transmembrane;Transmembranehelix			+	Patients.vs.PDX	4.703935561	0.00464	-0.575173738	-5.160842548	P61165
19.9572	16.3378	24.3249	15.6171	19.2278	13.3117	16.3537	15.8639	15.1219	15.7748	15.3725	18.3088	15.4807	19.3758	15.1483	20.9947	13.4468	12.0474	16.4861	21.1598	12.591	19.2947	19.296	13.7981	16.0508	14.9566	16.1345	24.4719	19.0385	anatomical structure homeostasis;biological regulation;cell death;cellular process;cytolysis;death;defense response;defense response to bacterium;homeostatic process;inflammatory response;multi-organism process;regulation of biological quality;response to bacterium;response to biotic stimulus;response to other organism;response to stimulus;response to stress;response to wounding;retina homeostasi…	binding;catalytic activity;hydrolase activity;hydrolase activity, acting on glycosyl bonds;hydrolase activity, hydrolyzing O-glycosyl compounds;identical protein binding;lysozyme activity;protein binding	extracellular membrane-bounded organelle;extracellular organelle;extracellular region;extracellular region part;extracellular space;extracellular vesicular exosome;membrane-bounded organelle;membrane-bounded vesicle;organelle;vesicle	Salivary secretion	Lys	ACEVEDO_LIVER_CANCER_UP;ACEVEDO_LIVER_TUMOR_VS_NORMAL_ADJACENT_TISSUE_UP;AMUNDSON_RESPONSE_TO_ARSENITE;BAELDE_DIABETIC_NEPHROPATHY_UP;BROWNE_HCMV_INFECTION_8HR_UP;CAIRO_HEPATOBLASTOMA_UP;CERVERA_SDHB_TARGETS_1_DN;CHEOK_RESPONSE_TO_HD_MTX_UP;CHIANG_LIVER_CANCER_SUBCLASS_UNANNOTATED_DN;chr12q15;CREIGHTON_ENDOCRINE_THERAPY_RESISTANCE_3;DANG_REGULATED_BY_MYC_DN;DEFENSE_RESPONSE;DEMAGALHAES_AGING_UP;D…	3D-structure;Amyloid;Amyloidosis;Antimicrobial;Bacteriolyticenzyme;Completeproteome;Directproteinsequencing;Diseasemutation;Disulfidebond;Glycosidase;Hydrolase;Polymorphism;Referenceproteome;Secreted;Signal		REACT_75925	+	Patients.vs.PDX	7.092380318	0	5.153908299	7.26940579	P61626
15.46	16.0333	14.3998	16.0346	15.5308	15.9596	16.122	16.4488	16.0048	15.2241	15.3463	15.5245	15.9868	15.5247	16.1845	15.6431	15.7999	16.0404	15.8705	15.7418	15.6342	15.0237	16.0832	16.494	16.3215	15.8335	16.2507	15.0852	15.6365	biological regulation;biosynthetic process;cell redox homeostasis;cellular biosynthetic process;cellular homeostasis;cellular macromolecule biosynthetic process;cellular macromolecule metabolic process;cellular metabolic process;cellular process;homeostatic process;macromolecule biosynthetic process;macromolecule metabolic process;metabolic process;posttranscriptional regulation of gene expressio…	binding;selenium binding			Rdx	AAGGGAT,MIR-188;ACCAATC,MIR-509;ACEVEDO_LIVER_TUMOR_VS_NORMAL_ADJACENT_TISSUE_UP;ATGAAGG,MIR-205;BLALOCK_ALZHEIMERS_DISEASE_DN;CATTTCA,MIR-203;CHIANG_LIVER_CANCER_SUBCLASS_UNANNOTATED_DN;chr3q25;CUI_TCF21_TARGETS_2_DN;DARWICHE_PAPILLOMA_RISK_HIGH_UP;DARWICHE_PAPILLOMA_RISK_LOW_UP;DARWICHE_SKIN_TUMOR_PROMOTER_DN;DARWICHE_SQUAMOUS_CELL_CARCINOMA_DN;GSE13306_TREG_VS_TCONV_LAMINA_PROPRIA_DN;GSE13484_…	Completeproteome;Redox-activecenter;Referenceproteome;Selenocysteine;Signal			+	Patients.vs.PDX	4.10530392	0.011542857	-0.615054565	-4.647853927	P62341
19.6872	20.6703	18.5483	20.0846	20.1748	20.0093	20.3076	20.134	19.8083	19.8291	20.0267	19.737	20.2124	20.0557	19.9805	19.8582	20.0466	19.8829	20.2594	19.3182	20.1974	19.5745	19.7108	20.0366	20.0179	19.6634	20.4316	18.7124	19.6442	biosynthetic process;catabolic process;cellular biosynthetic process;cellular catabolic process;cellular component biogenesis;cellular component biogenesis at cellular level;cellular component disassembly;cellular component disassembly at cellular level;cellular component organization;cellular component organization at cellular level;cellular component organization or biogenesis;cellular componen…	binding;nucleic acid binding;RNA binding;structural constituent of ribosome;structural molecule activity	adherens junction;anchoring junction;cell junction;cell part;cell-substrate adherens junction;cell-substrate junction;cytoplasm;cytoplasmic part;cytosol;cytosolic large ribosomal subunit;extracellular membrane-bounded organelle;extracellular organelle;extracellular region part;extracellular vesicular exosome;focal adhesion;intracellular membrane-bounded organelle;intracellular non-membrane-bounde…	Ribosome	Ribosomal_L7Ae	ACEVEDO_LIVER_CANCER_UP;ACEVEDO_NORMAL_TISSUE_ADJACENT_TO_LIVER_TUMOR_UP;BILANGES_SERUM_AND_RAPAMYCIN_SENSITIVE_GENES;BIOSYNTHETIC_PROCESS;BRUECKNER_TARGETS_OF_MIRLET7A3_DN;CELL_FRACTION;CELLULAR_BIOSYNTHETIC_PROCESS;CELLULAR_MACROMOLECULE_METABOLIC_PROCESS;CELLULAR_PROTEIN_METABOLIC_PROCESS;CHIANG_LIVER_CANCER_SUBCLASS_UNANNOTATED_DN;CHNG_MULTIPLE_MYELOMA_HYPERPLOID_UP;chr9q33;CREIGHTON_ENDOCRIN…	3D-structure;Acetylation;Chromosomalrearrangement;Completeproteome;Polymorphism;Referenceproteome;Ribonucleoprotein;Ribosomalprotein	60S ribosomal subunit, cytoplasmic;Nop56p-associated pre-rRNA complex;Ribosome, cytoplasmic;TRBP containing complex (DICER, RPL7A, EIF6, MOV10 and subunits of the 60S ribosomal particle);TRBP containing complex (DICER, TRBP, AGO2, RPL7A, EIF6, MOV10)	REACT_115902;REACT_1404;REACT_1797;REACT_1986;REACT_2085;REACT_75768;REACT_75822;REACT_79;REACT_9491	+	Patients.vs.PDX	3.237799594	0.036111111	-0.53321772	-3.898618261	P62424
18.3781	13.2177	25.8888	13.223	20.9576	13.5649	13.2806	13.3335	13.7822	18.9588	11.2163	18.7473	13.3813	21.2248	12.4639	20.5488	13.7394	13.2997	13.1258	22.7961	13.6988	20.8834	19.2457	13.3199	12.4647	13.1659	13.0286	22.2699	20.8662	anion transport;bicarbonate transport;biological adhesion;biological regulation;blood coagulation;catabolic process;cell adhesion;cell-cell adhesion;cellular catabolic process;cellular component assembly;cellular component organization;cellular component organization or biogenesis;cellular membrane organization;cellular metabolic process;cellular process;cellular response to chemical stimulus;cel…	binding;cation binding;heme binding;hemoglobin binding;ion binding;iron ion binding;metal ion binding;oxygen binding;oxygen transporter activity;protein binding;substrate-specific transporter activity;tetrapyrrole binding;transition metal ion binding;transporter activity	blood microparticle;cell part;cytoplasmic membrane-bounded vesicle lumen;cytoplasmic part;cytoplasmic vesicle part;cytosol;cytosolic part;endocytic vesicle lumen;extracellular membrane-bounded organelle;extracellular organelle;extracellular region;extracellular region part;extracellular vesicular exosome;haptoglobin-hemoglobin complex;hemoglobin complex;intracellular organelle part;intracellular …	African trypanosomiasis;Malaria	Globin	ACOSTA_PROLIFERATION_INDEPENDENT_MYC_TARGETS_DN;BAELDE_DIABETIC_NEPHROPATHY_UP;BASSO_HAIRY_CELL_LEUKEMIA_DN;BENPORATH_MYC_TARGETS_WITH_EBOX;BIOCARTA_AHSP_PATHWAY;BLALOCK_ALZHEIMERS_DISEASE_DN;BROWNE_HCMV_INFECTION_48HR_DN;CHANDRAN_METASTASIS_UP;CHANG_IMMORTALIZED_BY_HPV31_DN;CHEN_LVAD_SUPPORT_OF_FAILING_HEART_DN;chr11p15;CYTOPLASM;CYTOPLASMIC_PART;CYTOSOL;CYTOSOLIC_PART;DANG_BOUND_BY_MYC;DELYS_TH…	3D-structure;Acetylation;Completeproteome;Congenitaldyserythropoieticanemia;Directproteinsequencing;Diseasemutation;Glycation;Glycoprotein;Heme;Hereditaryhemolyticanemia;Hypotensiveagent;Iron;Metal-binding;Oxygentransport;Phosphoprotein;Polymorphism;Pyruvate;Referenceproteome;S-nitrosylation;Transport;Vasoactive		REACT_121329;REACT_121380;REACT_160163;REACT_24970	+	Patients.vs.PDX	13.5591678	0	7.761462427	14.53318274	P68871
19.1715	16.5957	25.1534	16.2339	20.3499	18.9358	17.8703	18.429	17.9428	18.0833	17.3583	19.2099	16.5273	21.1423	17.3522	20.5204	17.9834	18.0963	16.3027	23.2306	17.3849	20.8085	18.4644	18.2218	17.4865	17.4028	18.0312	22.1597	20.3958	anion transport;bicarbonate transport;biological regulation;catabolic process;cellular catabolic process;cellular component assembly;cellular component organization;cellular component organization or biogenesis;cellular membrane organization;cellular metabolic process;cellular process;cellular response to chemical stimulus;cellular response to hydrogen peroxide;cellular response to oxidative stre…	binding;cation binding;heme binding;ion binding;iron ion binding;metal ion binding;oxygen binding;oxygen transporter activity;substrate-specific transporter activity;tetrapyrrole binding;transition metal ion binding;transporter activity	blood microparticle;cell part;cytoplasmic membrane-bounded vesicle lumen;cytoplasmic part;cytoplasmic vesicle part;cytosol;cytosolic part;cytosolic small ribosomal subunit;endocytic vesicle lumen;extracellular membrane-bounded organelle;extracellular organelle;extracellular region;extracellular region part;extracellular vesicular exosome;haptoglobin-hemoglobin complex;hemoglobin complex;intracell…	African trypanosomiasis;Malaria	Globin	ACEVEDO_LIVER_CANCER_DN;ADDYA_ERYTHROID_DIFFERENTIATION_BY_HEMIN;BENPORATH_EED_TARGETS;BENPORATH_ES_WITH_H3K27ME3;BENPORATH_PRC2_TARGETS;BENPORATH_SUZ12_TARGETS;BIOCARTA_AHSP_PATHWAY;BRACHAT_RESPONSE_TO_CISPLATIN;BRACHAT_RESPONSE_TO_METHOTREXATE_UP;chr16p13;DANG_BOUND_BY_MYC;DELYS_THYROID_CANCER_DN;DEMAGALHAES_AGING_UP;DURCHDEWALD_SKIN_CARCINOGENESIS_DN;HANN_RESISTANCE_TO_BCL2_INHIBITOR_UP;HELLER…	3D-structure;Acetylation;Completeproteome;Directproteinsequencing;Diseasemutation;Glycation;Glycoprotein;Heme;Hereditaryhemolyticanemia;Iron;Metal-binding;Oxygentransport;Phosphoprotein;Polymorphism;Referenceproteome;Transport		REACT_121329;REACT_121380;REACT_160163	+	Patients.vs.PDX	5.600888405	0.001066667	3.185624796	5.935693167	P69905
15.9137	12.0736	21.4268	13.9167	15.2554	12.22	12.7404	13.9882	11.7866	13.976	12.9697	13.8802	11.8704	14.7338	13.8799	18.0719	11.8081	13.1891	13.8172	17.4435	13.2195	15.3776	17.0299	13.8765	12.5316	13.6107	13.1775	20.1984	13.3959	biological regulation;cell activation;cell chemotaxis;cell killing;cell migration;cell motility;cellular component movement;cellular metabolic process;cellular process;cellular response to chemical stimulus;cellular response to stimulus;chemotaxis;cytokine secretion;defense response;defense response to bacterium;defense response to fungus;establishment of localization;establishment of localizatio…	binding;calcium ion binding;cation binding;copper ion binding;ion binding;metal ion binding;protein binding;RAGE receptor binding;receptor binding;transition metal ion binding;zinc ion binding	cell part;cytoplasm;cytoplasmic part;cytoskeleton;cytosol;extracellular region;intracellular membrane-bounded organelle;intracellular non-membrane-bounded organelle;intracellular organelle;intracellular part;membrane;membrane-bounded organelle;non-membrane-bounded organelle;nucleus;organelle;plasma membrane		S_100	AUJLA_IL22_AND_IL17A_SIGNALING;BLALOCK_ALZHEIMERS_DISEASE_UP;CALCIUM_ION_BINDING;CATION_BINDING;CELL_FRACTION;CHANG_IMMORTALIZED_BY_HPV31_UP;CHEOK_RESPONSE_TO_MERCAPTOPURINE_AND_LD_MTX_DN;chr1q21;CYTOPLASM;CYTOPLASMIC_PART;CYTOSOL;DEFENSE_RESPONSE;ENK_UV_RESPONSE_KERATINOCYTE_UP;FONTAINE_FOLLICULAR_THYROID_ADENOMA_DN;GAL_LEUKEMIC_STEM_CELL_DN;GOZGIT_ESR1_TARGETS_UP;GSE10325_LUPUS_CD4_TCELL_VS_LUP…	3D-structure;Antibiotic;Antimicrobial;Calcium;Cellmembrane;Completeproteome;Copper;Cytoplasm;Cytoskeleton;Directproteinsequencing;Fungicide;Immunity;Inflammatoryresponse;Innateimmunity;Membrane;Metal-binding;Referenceproteome;Repeat;Secreted;Zinc		REACT_118563;REACT_163773;REACT_21281;REACT_24969;REACT_25195	+	Patients.vs.PDX	4.775576706	0.004666667	3.410990561	5.222328253	P80511
19.2072	20.3757	18.0486	20.0358	19.4744	19.6062	19.6936	18.9246	20.3378	19.2454	19.7598	18.348	19.4985	19.0047	20.1842	19.3057	19.1627	19.7037	20.3408	19.1303	19.5733	19.6924	18.6406	20.0154	19.1077	19.9571	20.5479	18.7717	18.1856	biological regulation;biosynthetic process;cellular biosynthetic process;cellular macromolecule biosynthetic process;cellular macromolecule metabolic process;cellular metabolic process;cellular nitrogen compound metabolic process;cellular process;cellular protein metabolic process;cellular response to chemical stimulus;cellular response to dsRNA;cellular response to organic substance;cellular res…	binding;nucleic acid binding;nucleotide binding;ribonucleoprotein binding;ribosomal large subunit binding;RNA binding	cell part;cell projection;cytoplasm;dendrite;intracellular membrane-bounded organelle;intracellular organelle;intracellular part;membrane-bounded organelle;neuron projection;nucleus;organelle		RRM_1	AAGWWRNYGGC_UNKNOWN;ACAWNRNSRCGG_UNKNOWN;AGGAGTG,MIR-483;ALCALAY_AML_BY_NPM1_LOCALIZATION_DN;BENPORATH_MYC_TARGETS_WITH_EBOX;BHATI_G2M_ARREST_BY_2METHOXYESTRADIOL_DN;BIOPOLYMER_METABOLIC_PROCESS;BLALOCK_ALZHEIMERS_DISEASE_UP;BORLAK_LIVER_CANCER_EGF_UP;BOYAULT_LIVER_CANCER_SUBCLASS_G123_UP;BRUINS_UVC_RESPONSE_LATE;CACGTG_V$MYC_Q2;CAGGTG_V$E12_Q6;CCTGAGT,MIR-510;CHAUHAN_RESPONSE_TO_METHOXYESTRADIOL…	Cellprojection;Completeproteome;Cytoplasm;Directproteinsequencing;Methylation;Nucleus;Phosphoprotein;Referenceproteome;RNA-binding;Stressresponse			+	Patients.vs.PDX	4.258715732	0.00975	-0.892012344	-4.779315799	P98179
13.647	13.1168	20.3336	13.5996	14.4398	13.4927	12.8588	14.4239	12.1988	14.94	10.9389	13.9684	15.0696	15.1292	11.9885	16.6384	13.5093	16.3202	12.0883	18.4816	15.6258	17.0819	16.786	15.8314	15.3299	13.8094	12.9534	20.2538	15.9369	apoptosis;biological regulation;cell death;cellular process;death;developmental process;leukocyte apoptosis;lymphocyte apoptosis;multicellular organismal development;multicellular organismal process;programmed cell death;regulation of activated T cell proliferation;regulation of adaptive immune response;regulation of adaptive immune response based on somatic recombination of immune receptors buil…	binding;carbohydrate binding;catalytic activity;cysteine-type endopeptidase activity;cysteine-type endopeptidase activity involved in apoptotic process;cysteine-type peptidase activity;endopeptidase activity;hydrolase activity;peptidase activity;peptidase activity, acting on L-amino acid peptides	cell part;cytoplasmic part;cytosol;intracellular part		Gal-bind_lectin	AACWWCAANK_UNKNOWN;ACAWYAAAG_UNKNOWN;CAGGTG_V$E12_Q6;CASORELLI_ACUTE_PROMYELOCYTIC_LEUKEMIA_DN;chr19q13;CROONQUIST_NRAS_VS_STROMAL_STIMULATION_DN;CTTTGT_V$LEF1_Q2;DIAZ_CHRONIC_MEYLOGENOUS_LEUKEMIA_UP;FULCHER_INFLAMMATORY_RESPONSE_LECTIN_VS_LPS_UP;GAL_LEUKEMIC_STEM_CELL_DN;GCANCTGNY_V$MYOD_Q6;GENTLES_LEUKEMIC_STEM_CELL_DN;GGCNRNWCTTYS_UNKNOWN;GGGAGGRR_V$MAZ_Q6;GGGTGGRR_V$PAX4_03;GRAHAM_CML_DIVIDIN…	3D-structure;Acetylation;Completeproteome;Cytoplasm;Directproteinsequencing;Lectin;Polymorphism;Referenceproteome			+	Patients.vs.PDX	3.261016393	0.036176471	2.754713372	3.91890743	Q05315
16.2129	16.2913	14.8941	16.4024	15.788	17.4486	16.0684	17.1658	16.6834	16.2866	16.9967	16.5142	16.4674	15.8488	15.8951	15.6752	16.545	17.0437	16.3485	15.7699	16.0496	16.1127	15.0434	16.1389	15.8969	16.5055	16.4038	14.6478	15.0557		catalytic activity;hydrolase activity;hydrolase activity, acting on ester bonds;phosphatase activity;phosphoprotein phosphatase activity;phosphoric ester hydrolase activity			NIF	AAAGGAT,MIR-501;AAAYWAACM_V$HFH4_01;ACTGTAG,MIR-139;ATAACCT,MIR-154;ATACCTC,MIR-202;ATCTTGC,MIR-31;CACCAGC,MIR-138;CACTGTG,MIR-128A,MIR-128B;CAGTATT,MIR-200B,MIR-200C,MIR-429;CATTTCA,MIR-203;CCCNNGGGAR_V$OLF1_01;CHICAS_RB1_TARGETS_GROWING;CHICAS_RB1_TARGETS_SENESCENT;chr15q15;CTACTGT,MIR-199A;CTATGCA,MIR-153;CTGTTAC,MIR-194;DODD_NASOPHARYNGEAL_CARCINOMA_DN;GACTGTT,MIR-212,MIR-132;GCACTTT,MIR-17-5…	Acetylation;Alternativesplicing;Completeproteome;Hydrolase;Phosphoprotein;Polymorphism;Proteinphosphatase;Referenceproteome			+	Patients.vs.PDX	3.662642777	0.019384615	-0.837105573	-4.267366391	Q05D32
15.6667	13.1543	20.0119	15.7196	15.151	14.9395	13.3622	14.1247	15.8767	15.5842	13.3029	14.1732	16.4426	15.6821	13.8465	16.4816	13.3819	15.1338	13.91	16.7316	13.9635	15.6568	15.6056	13.0237	13.3696	12.7075	13.4785	19.2322	16.0989	biological regulation;developmental process;humoral immune response;immune response;immune system process;metabolic process;multicellular organismal development;multicellular organismal process;positive regulation of B cell activation;positive regulation of B cell proliferation;positive regulation of biological process;positive regulation of cell activation;positive regulation of cell proliferati…	catalytic activity;hydrolase activity;hydrolase activity, acting on glycosyl bonds;hydrolase activity, hydrolyzing N-glycosyl compounds;lyase activity;NAD(P)+ nucleosidase activity;NAD+ nucleosidase activity;phosphorus-oxygen lyase activity;transferase activity	anchored to membrane;cell part;extracellular membrane-bounded organelle;extracellular organelle;extracellular region part;extracellular vesicular exosome;extrinsic to membrane;intrinsic to membrane;membrane;membrane part;membrane-bounded organelle;membrane-bounded vesicle;organelle;plasma membrane;vesicle	Calcium signaling pathway;Nicotinate and nicotinamide metabolism;Pancreatic secretion;Salivary secretion	Rib_hydrolayse	ALK_DN.V1_UP;ALTEMEIER_RESPONSE_TO_LPS_WITH_MECHANICAL_VENTILATION;BMI1_DN.V1_UP;BMI1_DN_MEL18_DN.V1_UP;BONOME_OVARIAN_CANCER_SURVIVAL_SUBOPTIMAL_DEBULKING;BOYLAN_MULTIPLE_MYELOMA_PCA3_DN;BROWNE_HCMV_INFECTION_24HR_DN;CADWELL_ATG16L1_TARGETS_UP;chr4p15;COATES_MACROPHAGE_M1_VS_M2_DN;CRX_DN.V1_UP;CRX_NRL_DN.V1_UP;EXTRINSIC_TO_MEMBRANE;FEVR_CTNNB1_TARGETS_UP;FOSTER_TOLERANT_MACROPHAGE_UP;GNF2_CARD15…	3D-structure;Alternativesplicing;Cellmembrane;Completeproteome;Disulfidebond;Glycoprotein;GPI-anchor;Hydrolase;Lipoprotein;Membrane;NAD;NADP;Polymorphism;Referenceproteome;Signal;Transferase			+	Patients.vs.PDX	3.7499196	0.01775	2.237427426	4.342597234	Q10588
18.6315	15.3668	18.2836	13.0452	16.2698	17.2535	17.0064	17.1166	16.5683	15.4901	16.2768	17.7391	16.112	17.3926	16.4287	17.543	16.0795	16.2604	13.5312	18.5509	14.8171	17.5593	15.9073	15.5645	16.102	16.2388	16.0065	17.5557	17.6744	acute inflammatory response;acute-phase response;amine metabolic process;aminoglycan metabolic process;biological regulation;carbohydrate metabolic process;defense response;glycosaminoglycan metabolic process;hyaluronan metabolic process;inflammatory response;macromolecule metabolic process;metabolic process;negative regulation of catalytic activity;negative regulation of endopeptidase activity;n…	endopeptidase inhibitor activity;endopeptidase regulator activity;enzyme inhibitor activity;enzyme regulator activity;peptidase inhibitor activity;peptidase regulator activity;serine-type endopeptidase inhibitor activity	blood microparticle;cell part;cytoplasm;extracellular membrane-bounded organelle;extracellular organelle;extracellular region;extracellular region part;extracellular vesicular exosome;intracellular part;membrane;membrane-bounded organelle;membrane-bounded vesicle;organelle;plasma membrane;vesicle		ITI_HC_C;VIT;VWA	BLALOCK_ALZHEIMERS_DISEASE_UP;BOYAULT_LIVER_CANCER_SUBCLASS_G123_DN;CAIRO_HEPATOBLASTOMA_CLASSES_DN;CAIRO_HEPATOBLASTOMA_DN;CAIRO_LIVER_DEVELOPMENT_DN;chr3p21;CORRE_MULTIPLE_MYELOMA_UP;FEVR_CTNNB1_TARGETS_UP;GNF2_CEBPA;GNF2_CYP2B6;GNF2_GSTM1;GNF2_HPN;GNF2_HPX;GNF2_IGF1;GNF2_LCAT;GNF2_TST;GSE11864_CSF1_PAM3CYS_VS_CSF1_IFNG_PAM3CYS_IN_MAC_DN;GSE12366_GC_VS_MEMORY_BCELL_DN;GSE1460_DP_VS_CD4_THYMOCYT…	Acutephase;Alternativesplicing;Completeproteome;Directproteinsequencing;Disulfidebond;Glycoprotein;Polymorphism;Proteaseinhibitor;Referenceproteome;Secreted;Serineproteaseinhibitor;Signal			+	Patients.vs.PDX	2.990723532	0.049318681	1.514036146	3.681387853	Q14624
15.8785	16.4383	15.525	16.4991	16.038	16.3443	16.3623	16.7245	16.1893	16.0537	16.2532	15.9307	16.091	16.2554	16.1482	16.0772	16.1634	16.4714	16.632	15.9784	16.2604	16.0997	15.8253	16.2703	16.4023	16.5341	16.172	16.0253	16.4023			cell part;cytoplasm;cytoplasmic part;endoplasmic reticulum;ER membrane protein complex;intracellular membrane-bounded organelle;intracellular non-membrane-bounded organelle;intracellular organelle;intracellular organelle part;intracellular part;macromolecular complex;membrane-bounded organelle;mitochondrion;non-membrane-bounded organelle;nuclear part;nucleolus;organelle;organelle part;protein com…		TPR_1		Acetylation;Completeproteome;Cytoplasm;Nucleus;Referenceproteome;Repeat;TPRrepeat			+	Patients.vs.PDX	4.066730147	0.012	-0.342905807	-4.614780405	Q15006
15.4366	15.6808	15.0679	15.9504	15.3375	16.1949	16.3626	15.8694	15.9373	13.4329	15.9892	16.2832	15.7649	15.1858	15.5623	15.4852	16.4644	16.3073	15.3192	14.2884	15.5469	13.9892	15.161	15.6973	15.3374	14.4681	16.1661	13.9134	12.5611	anatomical structure development;biosynthetic process;cell cycle phase;cell cycle process;cell development;cell maturation;cellular biosynthetic process;cellular component assembly;cellular component assembly at cellular level;cellular component organization;cellular component organization at cellular level;cellular component organization or biogenesis;cellular component organization or biogenesi…	adenyl nucleotide binding;adenyl ribonucleotide binding;ATP binding;binding;identical protein binding;nucleotide binding;protein binding;protein binding transcription factor activity;purine nucleotide binding;purine ribonucleoside triphosphate binding;purine ribonucleotide binding;ribonucleotide binding;transcription cofactor activity;transcription factor binding transcription factor activity	cell part;germ cell nucleus;intracellular membrane-bounded organelle;intracellular organelle;intracellular part;male germ cell nucleus;membrane-bounded organelle;nucleus;organelle		AAA	AFFAR_YY1_TARGETS_DN;AMUNDSON_RESPONSE_TO_ARSENITE;BASAKI_YBX1_TARGETS_UP;BASSO_B_LYMPHOCYTE_NETWORK;BENPORATH_CYCLING_GENES;BENPORATH_ES_CORE_NINE_CORRELATED;BENPORATH_MYC_MAX_TARGETS;BERENJENO_TRANSFORMED_BY_RHOA_UP;BIOPOLYMER_METABOLIC_PROCESS;BLUM_RESPONSE_TO_SALIRASIB_DN;BOYAULT_LIVER_CANCER_SUBCLASS_G3_UP;BURTON_ADIPOGENESIS_3;CAIRO_HEPATOBLASTOMA_CLASSES_UP;CASORELLI_ACUTE_PROMYELOCYTIC_LE…	Acetylation;Alternativesplicing;ATP-binding;Completeproteome;Differentiation;Meiosis;Nucleotide-binding;Oogenesis;Referenceproteome;Spermatogenesis			+	Patients.vs.PDX	3.219474569	0.036702703	-1.12256002	-3.882590428	Q15645
15.029	15.6006	15.0145	15.6057	15.2508	15.9943	14.9869	16.0871	15.9439	15.9058	16.2438	15.5673	15.8088	15.8202	16.5985	16.1377	16.3951	16.1934	16.2446	13.8937	15.6627	15.4397	12.369	16.8173	16.1371	16.2458	15.9848	13.2195	14.8744	biological regulation;cell cycle;cell cycle process;cell division;cellular component organization;cellular component organization at cellular level;cellular component organization or biogenesis;cellular component organization or biogenesis at cellular level;cellular process;cellular response to stimulus;chromosome organization;establishment of chromosome localization;establishment of localization…		cell part;chromocenter;chromosomal part;chromosome passenger complex;chromosome, centromeric region;cytoplasmic part;cytoskeletal part;cytosol;extracellular region part;intercellular bridge;intracellular membrane-bounded organelle;intracellular non-membrane-bounded organelle;intracellular organelle;intracellular organelle part;intracellular part;macromolecular complex;membrane-bounded organelle;m…		Borealin;Nbl1_Borealin_N	ACEVEDO_FGFR1_TARGETS_IN_PROSTATE_CANCER_MODEL_UP;BASAKI_YBX1_TARGETS_UP;BENPORATH_CYCLING_GENES;BERENJENO_TRANSFORMED_BY_RHOA_UP;BILD_MYC_ONCOGENIC_SIGNATURE;BURTON_ADIPOGENESIS_3;CAIRO_HEPATOBLASTOMA_CLASSES_UP;CHANG_CYCLING_GENES;CHICAS_RB1_TARGETS_GROWING;chr1p34;CSR_LATE_UP.V1_UP;CUI_TCF21_TARGETS_2_UP;EGUCHI_CELL_CYCLE_RB1_TARGETS;GAL_LEUKEMIC_STEM_CELL_DN;GAVIN_FOXP3_TARGETS_CLUSTER_P6;GNF…	3D-structure;Cellcycle;Celldivision;Centromere;Chromosome;Completeproteome;Cytoplasm;Cytoskeleton;Mitosis;Nucleus;Phosphoprotein;Polymorphism;Referenceproteome;Ublconjugation	Chromosomal passenger complex CPC (CDCA8, AURKB, BIRC5);Chromosomal passenger complex CPC (INCENP, CDCA8, BIRC5);Chromosomal passenger complex CPC (INCENP, CDCA8, BIRC5, AURKB)	REACT_150425;REACT_150471;REACT_355252;REACT_682	+	Patients.vs.PDX	3.14308627	0.04065	-1.155554972	-3.815642461	Q53HL2
15.1341	15.7961	14.013	15.2228	15.4018	16.5782	14.4154	16.4982	16.2857	16.0837	16.0276	15.7938	15.9994	11.9881	15.6109	13.6717	15.7832	16.1513	15.7529	13.4017	15.6796	14.0476	15.2285	15.5937	15.1278	14.8937	15.7309	13.4881	14.5595	cellular process;establishment of localization;establishment of protein localization;protein transport;transport;vesicle-mediated transport		cell part;integral to membrane;intrinsic to membrane;membrane part		Got1	BENPORATH_NANOG_TARGETS;CHANDRAN_METASTASIS_DN;chr2q14;GOBERT_OLIGODENDROCYTE_DIFFERENTIATION_DN;GRADE_COLON_AND_RECTAL_CANCER_UP;GSE10463_CD40L_AND_VA347_VS_CD40L_IN_DC_UP;GSE11924_TH1_VS_TH2_CD4_TCELL_DN;GSE37416_CTRL_VS_24H_F_TULARENSIS_LVS_NEUTROPHIL_UP;MARTENS_TRETINOIN_RESPONSE_DN;MODULE_136;MODULE_139;MODULE_180;MODULE_37;MODULE_69;RICKMAN_TUMOR_DIFFERENTIATED_WELL_VS_MODERATELY_UP;RICKMAN…	Completeproteome;Membrane;Polymorphism;Proteintransport;Referenceproteome;Transmembrane;Transmembranehelix;Transport			+	Patients.vs.PDX	3.349253948	0.032	-1.313577063	-3.995852032	Q587I9
18.7615	17.3795	18.5187	15.4399	17.0773	17.1136	16.1848	15.6778	13.3144	16.663	16.9978	17.2282	16.3986	17.287	16.6353	18.1844	15.2346	16.55	16.1959	17.3019	16.7928	18.0523	17.8096	16.5049	15.5587	15.7926	14.9356	19.5566	17.841	cellular macromolecule metabolic process;cellular metabolic process;cellular process;cellular protein metabolic process;macromolecule metabolic process;metabolic process;primary metabolic process;protein folding;protein metabolic process;response to stimulus;response to stress	adenyl nucleotide binding;adenyl ribonucleotide binding;ATP binding;binding;nucleotide binding;purine nucleotide binding;purine ribonucleoside triphosphate binding;purine ribonucleotide binding;ribonucleotide binding	cell part;cytoplasm;intracellular part		HSP90	chr4q35	ATP-binding;Chaperone;Completeproteome;Cytoplasm;Nucleotide-binding;Referenceproteome;Stressresponse			+	Patients.vs.PDX	4.785616256	0.004727273	1.815212053	5.230948217	Q58FG1
20.6638	17.093	19.9233	16.7829	18.1378	18.1083	18.7133	18.7323	18.1937	17.9114	16.5838	19.9406	18.0371	19.0244	17.9081	19.9218	16.62	18.4701	17.126	21.0844	17.8908	16.6844	18.7568	18.7418	19.286	16.9687	17.6364	20.7985	19.9332	cellular macromolecule metabolic process;cellular metabolic process;cellular process;cellular protein metabolic process;macromolecule metabolic process;macromolecule modification;metabolic process;primary metabolic process;protein metabolic process;protein modification by small protein conjugation;protein modification by small protein conjugation or removal;protein modification process;protein ub…	acid-amino acid ligase activity;binding;catalytic activity;cation binding;ion binding;ligase activity;ligase activity, forming carbon-nitrogen bonds;metal ion binding;small conjugating protein ligase activity;transition metal ion binding;ubiquitin-protein ligase activity;zinc ion binding	cell part;centrosome;cytoplasm;cytoplasmic part;cytoskeletal part;integral to membrane;intracellular non-membrane-bounded organelle;intracellular organelle;intracellular organelle part;intracellular part;intrinsic to membrane;membrane;membrane part;microtubule organizing center;non-membrane-bounded organelle;nuclear part;nucleoplasm;organelle;organelle part		E3_UbLigase_R4;zf-UBR	AACTTT_UNKNOWN;CACGTG_V$MYC_Q2;CAFFAREL_RESPONSE_TO_THC_24HR_5_DN;CAFFAREL_RESPONSE_TO_THC_UP;chr1p36;CONCANNON_APOPTOSIS_BY_EPOXOMICIN_UP;CTTTAAR_UNKNOWN;FULCHER_INFLAMMATORY_RESPONSE_LECTIN_VS_LPS_UP;GAL_LEUKEMIC_STEM_CELL_UP;GGGAGGRR_V$MAZ_Q6;GGGYGTGNY_UNKNOWN;GOLDRATH_NAIVE_VS_EFF_CD8_TCELL_UP;GRADE_COLON_AND_RECTAL_CANCER_UP;GRADE_COLON_CANCER_UP;GSE11057_EFF_MEM_VS_CENT_MEM_CD4_TCELL_DN;GSE…	Acetylation;Alternativesplicing;Calmodulin-binding;Completeproteome;Cytoplasm;Cytoskeleton;Directproteinsequencing;Host-virusinteraction;Ligase;Membrane;Metal-binding;Nucleus;Phosphoprotein;Polymorphism;Referenceproteome;Transmembrane;Transmembranehelix;Ublconjugationpathway;Zinc;Zinc-finger		REACT_75842	+	Patients.vs.PDX	3.299343668	0.035138462	1.581172251	3.952360934	Q5T4S7
20.7606	18.6918	19.7411	18.5129	19.3631	19.6922	19.1209	19.643	19.397	19.0129	19.4868	20.3791	19.2604	19.9116	18.587	20.211	17.7993	19.7452	18.7476	21.1053	19.1651	19.7606	19.4691	19.2461	19.7804	18.5332	18.8707	20.7734	20.1171	cellular component organization;cellular component organization at cellular level;cellular component organization or biogenesis;cellular component organization or biogenesis at cellular level;cellular macromolecule metabolic process;cellular metabolic process;cellular process;cellular protein metabolic process;chromatin modification;chromatin organization;chromosome organization;covalent chromati…	binding;chromatin binding	cell part;chromatin;chromatin remodeling complex;chromosomal part;histone methyltransferase complex;intracellular organelle part;intracellular part;macromolecular complex;methyltransferase complex;nuclear part;nucleoplasm part;organelle part;protein complex;protein serine/threonine phosphatase complex;PTW/PP1 phosphatase complex;Set1C/COMPASS complex		WD40	ARGGGTTAA_UNKNOWN;BROWNE_HCMV_INFECTION_12HR_UP;BROWNE_HCMV_INFECTION_16HR_UP;CAGGTG_V$E12_Q6;chr3p21;chr3q11;DAZARD_RESPONSE_TO_UV_NHEK_DN;GATAAGR_V$GATA_C;GRAESSMANN_APOPTOSIS_BY_DOXORUBICIN_DN;GRAESSMANN_RESPONSE_TO_MC_AND_DOXORUBICIN_DN;GSE10325_CD4_TCELL_VS_BCELL_UP;GSE10325_CD4_TCELL_VS_MYELOID_UP;GSE11924_TFH_VS_TH2_CD4_TCELL_UP;GSE11924_TH1_VS_TH17_CD4_TCELL_DN;GSE15930_STIM_VS_STIM_AND_T…	Completeproteome;Nucleus;Referenceproteome;Repeat;WDrepeat	Set1A complex;Set1B complex		+	Patients.vs.PDX	3.871425223	0.014755556	0.975132306	4.447128829	Q6UXN9
14.9672	17.0014	15.5887	17.0657	16.6578	16.2806	16.8989	16.2645	16.803	16.5433	16.7462	16.3868	17.0333	16.0045	17.4731	16.7491	15.9812	16.4403	16.7479	16.3156	17.2543	16.2624	16.3781	17.2907	17.1498	17.3369	17.45	16.2158	15.9401	2-oxoglutarate metabolic process;amine catabolic process;amine metabolic process;aromatic amino acid family catabolic process;aromatic amino acid family metabolic process;aromatic compound catabolic process;biosynthetic process;carboxylic acid catabolic process;carboxylic acid metabolic process;catabolic process;cellular amine metabolic process;cellular amino acid catabolic process;cellular amino…	binding;carbon-sulfur lyase activity;catalytic activity;cofactor binding;cysteine-S-conjugate beta-lyase activity;kynurenine-glyoxylate transaminase activity;kynurenine-oxoglutarate transaminase activity;lyase activity;pyridoxal phosphate binding;transaminase activity;transferase activity;transferase activity, transferring nitrogenous groups;vitamin B6 binding;vitamin binding	cell part;cytoplasmic part;intracellular membrane-bounded organelle;intracellular organelle;intracellular part;membrane-bounded organelle;mitochondrion;organelle	Selenocompound metabolism;Tryptophan metabolism	Aminotran_1_2	CHANG_CORE_SERUM_RESPONSE_UP;CHICAS_RB1_TARGETS_SENESCENT;COLINA_TARGETS_OF_4EBP1_AND_4EBP2;DAZARD_RESPONSE_TO_UV_SCC_UP;GARY_CD5_TARGETS_UP;GSE10325_BCELL_VS_LUPUS_BCELL_DN;GSE11924_TH2_VS_TH17_CD4_TCELL_UP;GSE13485_DAY3_VS_DAY7_YF17D_VACCINE_PBMC_UP;GSE13493_DP_VS_CD4INTCD8POS_THYMOCYTE_DN;GSE13738_RESTING_VS_TCR_ACTIVATED_CD4_TCELL_DN;GSE13738_TCR_VS_BYSTANDER_ACTIVATED_CD4_TCELL_UP;GSE14308_T…	Acetylation;Alternativesplicing;Aminotransferase;Completeproteome;Lyase;Polymorphism;Pyridoxalphosphate;Referenceproteome;Transferase		REACT_916	+	Patients.vs.PDX	3.536723957	0.023490909	-0.727706222	-4.158561935	Q6YP21
18.1884	18.8484	17.0659	18.8829	18.3817	18.2147	18.5558	18.3791	18.6538	18.1267	18.2633	18.1189	18.4598	18.3639	18.188	18.1626	18.3775	18.1468	18.7876	17.9281	18.3387	18.2569	18.2006	18.4189	18.4856	18.8577	18.6682	17.664	18.2452	biological regulation;biosynthetic process;carbohydrate metabolic process;carbohydrate transport;cell cycle;cell cycle process;cell surface receptor linked signaling pathway;cellular biosynthetic process;cellular component assembly;cellular component assembly at cellular level;cellular component disassembly;cellular component disassembly at cellular level;cellular component organization;cellular …	structural constituent of nuclear pore;structural molecule activity	cell part;envelope;intracellular organelle part;intracellular part;macromolecular complex;membrane;membrane part;nuclear envelope;nuclear membrane;nuclear part;nuclear periphery;nuclear pore;organelle envelope;organelle membrane;organelle part;pore complex;protein complex	RNA transport	Nic96	AACTTT_UNKNOWN;ABRAMSON_INTERACT_WITH_AIRE;BASAKI_YBX1_TARGETS_UP;BERENJENO_TRANSFORMED_BY_RHOA_UP;BERTUCCI_MEDULLARY_VS_DUCTAL_BREAST_CANCER_UP;BRUINS_UVC_RESPONSE_LATE;CAIRO_HEPATOBLASTOMA_CLASSES_UP;CASORELLI_ACUTE_PROMYELOCYTIC_LEUKEMIA_DN;CHANG_CORE_SERUM_RESPONSE_UP;chr16q13;DAIRKEE_CANCER_PRONE_RESPONSE_BPA;DAIRKEE_TERT_TARGETS_UP;DAVICIONI_RHABDOMYOSARCOMA_PAX_FOXO1_FUSION_UP;DAVICIONI_TA…	Alternativesplicing;Completeproteome;Membrane;mRNAtransport;Nuclearporecomplex;Nucleus;Phosphoprotein;Polymorphism;Proteintransport;Referenceproteome;Translocation;Transport	CEN complex	REACT_115831;REACT_163931;REACT_264487;REACT_268530;REACT_355174;REACT_6190;REACT_6354;REACT_6804;REACT_7991;REACT_9395	+	Patients.vs.PDX	3.245798287	0.036285714	-0.4429823	-3.905610471	Q8N1F7
13.8282	11.8459	16.6308	13.3811	14.7749	12.6797	13.0788	13.3361	12.1912	13.433	12.9352	13.233	13.1567	15.5217	13.1226	15.2944	13.3851	11.9152	13.8273	13.0409	13.8261	13.7638	15.1277	13.1786	13.8089	12.6685	13.4861	16.7749	12.2913	alcohol metabolic process;amine metabolic process;amine transport;biosynthetic process;cation transport;cellular amine metabolic process;cellular biogenic amine metabolic process;cellular biosynthetic process;cellular lipid metabolic process;cellular metabolic process;cellular nitrogen compound metabolic process;cellular process;choline transport;establishment of localization;ethanolamine-contain…	active transmembrane transporter activity;amine transmembrane transporter activity;choline transmembrane transporter activity;substrate-specific transmembrane transporter activity;substrate-specific transporter activity;transmembrane transporter activity;transporter activity	cell part;cytoplasmic part;extracellular membrane-bounded organelle;extracellular organelle;extracellular region part;extracellular vesicular exosome;integral to membrane;intracellular organelle part;intracellular part;intrinsic to membrane;membrane;membrane part;membrane-bounded organelle;membrane-bounded vesicle;mitochondrial membrane;mitochondrial outer membrane;mitochondrial part;organelle;or…		Choline_transpo	AAAYWAACM_V$HFH4_01;AAGCCAT,MIR-135A,MIR-135B;ACATTCC,MIR-1,MIR-206;ACTIVE_TRANSMEMBRANE_TRANSPORTER_ACTIVITY;AKT_UP_MTOR_DN.V1_UP;AMINE_TRANSMEMBRANE_TRANSPORTER_ACTIVITY;AMINE_TRANSPORT;BASAKI_YBX1_TARGETS_DN;BENPORATH_NANOG_TARGETS;BENPORATH_NOS_TARGETS;BENPORATH_OCT4_TARGETS;BENPORATH_SOX2_TARGETS;BREDEMEYER_RAG_SIGNALING_VIA_ATM_NOT_VIA_NFKB_DN;BRUINS_UVC_RESPONSE_LATE;CAGCTG_V$AP4_Q5;CAGGTA…	Alternativesplicing;Cellmembrane;Completeproteome;Lipoprotein;Membrane;Mitochondrion;Mitochondrionoutermembrane;Myristate;Phosphoprotein;Polymorphism;Referenceproteome;Transmembrane;Transmembranehelix;Transport		REACT_121238;REACT_19305	+	Patients.vs.PDX	2.982793331	0.049347826	1.427808425	3.674371335	Q8WWI5
14.5235	15.2231	13.5743	14.4072	15.0093	16.1515	15.35	15.3054	15.6423	14.2992	16.0186	15.2643	14.9335	15.1051	15.7487	14.9439	15.8805	15.8719	15.6554	13.2773	15.3955	15.2922	12.5795	15.8874	15.6696	15.1518	15.7141	13.3532	15.0247	abscission;aging;anaphase-promoting complex-dependent proteasomal ubiquitin-dependent protein catabolic process;attachment of spindle microtubules to chromosome;attachment of spindle microtubules to kinetochore;biological regulation;catabolic process;cell cycle;cell cycle checkpoint;cell cycle process;cell proliferation;cellular catabolic process;cellular component assembly;cellular component ass…	adenyl nucleotide binding;adenyl ribonucleotide binding;ATP binding;binding;catalytic activity;cation binding;histone kinase activity;histone serine kinase activity;ion binding;kinase activity;metal ion binding;nucleotide binding;phosphotransferase activity, alcohol group as acceptor;protein kinase activity;protein serine/threonine kinase activity;protein serine/threonine/tyrosine kinase activity…	cell part;centrosome;chromocenter;chromosomal part;chromosome passenger complex;chromosome, centromeric region;condensed chromosome, centromeric region;condensed nuclear chromosome, centromeric region;cytoplasmic part;cytoskeletal part;cytosol;intracellular membrane-bounded organelle;intracellular non-membrane-bounded organelle;intracellular organelle;intracellular organelle part;intracellular pa…		Pkinase	AFFAR_YY1_TARGETS_DN;AMUNDSON_GAMMA_RADIATION_RESPONSE;BASAKI_YBX1_TARGETS_UP;BENPORATH_CYCLING_GENES;BENPORATH_ES_1;BERENJENO_TRANSFORMED_BY_RHOA_UP;BHATTACHARYA_EMBRYONIC_STEM_CELL;BLUM_RESPONSE_TO_SALIRASIB_DN;BURTON_ADIPOGENESIS_PEAK_AT_24HR;BUYTAERT_PHOTODYNAMIC_THERAPY_STRESS_DN;CAIRO_HEPATOBLASTOMA_CLASSES_UP;CASORELLI_ACUTE_PROMYELOCYTIC_LEUKEMIA_DN;CHIANG_LIVER_CANCER_SUBCLASS_PROLIFERAT…	3D-structure;Alternativesplicing;ATP-binding;Cellcycle;Celldivision;Centromere;Chromosome;Completeproteome;Cytoplasm;Cytoskeleton;Kinase;Magnesium;Metal-binding;Mitosis;Nucleotide-binding;Nucleus;Phosphoprotein;Polymorphism;Referenceproteome;Serine/threonine-proteinkinase;Transferase;Ublconjugation	BIRC5-AURKB-INCENP-EVI5 complex;Chromosomal passenger complex CPC (CDCA8, AURKB, BIRC5);Chromosomal passenger complex CPC (INCENP, BIRC5, AURKB);Chromosomal passenger complex CPC (INCENP, CDCA8, BIRC5, AURKB);CRM1-Survivin-AuroraB mitotic complex	REACT_150425;REACT_150471;REACT_355252;REACT_6761;REACT_682	+	Patients.vs.PDX	4.024907062	0.012410256	-1.175901207	-4.578908897	Q96GD4
17.0355	16.841	17.6393	17.3882	17.5969	16.7017	16.4748	16.6913	16.9142	17.1957	16.8848	16.9133	16.9228	17.4744	16.7416	17.7608	16.6609	16.8098	16.2384	17.9586	16.3969	17.4388	17.9578	17.3289	16.849	16.4317	16.3316	17.4278	16.853		catalytic activity;oxidoreductase activity	cell part;cytoplasmic part;intracellular membrane-bounded organelle;intracellular organelle;intracellular part;membrane-bounded organelle;mitochondrion;organelle		NAD_binding_1	chr3p25;CTIP_DN.V1_DN;DELACROIX_RAR_BOUND_ES;DELACROIX_RARG_BOUND_MEF;DOUGLAS_BMI1_TARGETS_DN;GCNP_SHH_UP_EARLY.V1_UP;GRAESSMANN_APOPTOSIS_BY_DOXORUBICIN_DN;GSE11864_CSF1_IFNG_VS_CSF1_IFNG_PAM3CYS_IN_MAC_UP;GSE11864_CSF1_IFNG_VS_CSF1_PAM3CYS_IN_MAC_UP;GSE11864_UNTREATED_VS_CSF1_IFNG_IN_MAC_DN;GSE11864_UNTREATED_VS_CSF1_IN_MAC_DN;GSE13493_DP_VS_CD8POS_THYMOCYTE_DN;GSE17974_0H_VS_2H_IN_VITRO_ACT_CD…	Completeproteome;NAD;Oxidoreductase;Polymorphism;Referenceproteome;Signal			+	Patients.vs.PDX	4.996485264	0.003555556	0.696025512	5.412246446	Q96HP4
21.1144	15.5928	20.5228	16.479	17.8032	18.7141	19.512	18.9204	17.136	16.8467	16.5986	19.5396	16.5856	17.7822	15.8661	18.8704	16.9342	17.0269	15.2315	21.4781	13.1499	20.178	16.6338	16.8218	18.0618	12.2015	16.084	19.8738	20.4257	abscission;biological regulation;cell cycle;cell division;cellular process;developmental process;negative regulation of biological process;negative regulation of cell division;negative regulation of cellular process;negative regulation of cytokinesis;regulation of biological process;regulation of cell division;regulation of cellular process;regulation of cytokinesis	binding;cation binding;ion binding;lipid binding;metal ion binding;phosphatidylinositol binding;phosphatidylinositol-3-phosphate binding;phospholipid binding;transition metal ion binding;zinc ion binding	cell division site part;cell part;centrosome;cleavage furrow;cytoplasm;cytoplasmic part;cytoskeletal part;intracellular non-membrane-bounded organelle;intracellular organelle;intracellular organelle part;intracellular part;microtubule organizing center;midbody;non-membrane-bounded organelle;organelle;organelle part		FYVE	ACTAYRNNNCCCR_UNKNOWN;ACTWSNACTNY_UNKNOWN;BENPORATH_SOX2_TARGETS;chr15q14;GCNP_SHH_UP_LATE.V1_DN;GSE11864_CSF1_IFNG_VS_CSF1_IFNG_PAM3CYS_IN_MAC_UP;GSE17580_TREG_VS_TEFF_UP;GSE17580_UNINFECTED_VS_S_MANSONI_INF_TREG_UP;GSE17721_0.5H_VS_24H_CPG_BMDM_UP;GSE17721_0.5H_VS_4H_CPG_BMDM_UP;GSE17721_0.5H_VS_8H_CPG_BMDM_UP;GSE17721_CTRL_VS_CPG_0.5H_BMDM_DN;GSE17721_CTRL_VS_CPG_1H_BMDM_UP;GSE17721_CTRL_VS_CP…	Alternativesplicing;Cellcycle;Celldivision;Chromosomalrearrangement;Coiledcoil;Completeproteome;Cytoplasm;Cytoskeleton;Lipid-binding;Metal-binding;Phosphoprotein;Polymorphism;Proto-oncogene;Referenceproteome;Zinc;Zinc-finger			+	Patients.vs.PDX	3.428625105	0.027933333	2.731252455	4.06485796	Q96K21
13.762	14.1462	13.0643	13.5852	13.9593	14.2935	13.8219	14.0269	14.5996	13.2588	14.4492	14.1474	13.9956	13.9079	14.0807	14.0199	14.5439	14.1114	14.1619	13.9675	13.5753	13.6394	13.7752	14.3542	13.8032	14.4238	14.6098	13.3452	12.9796	biological regulation;cell cycle process;cell division;cellular component organization;cellular component organization at cellular level;cellular component organization or biogenesis;cellular component organization or biogenesis at cellular level;cellular process;chromosome organization;chromosome segregation;cytoskeleton organization;microtubule cytoskeleton organization;microtubule-based proces…		cell part;chromosomal part;condensed chromosome kinetochore;cytoplasm;cytoplasmic part;cytoskeletal part;intracellular membrane-bounded organelle;intracellular non-membrane-bounded organelle;intracellular organelle;intracellular organelle part;intracellular part;kinetochore;macromolecular complex;membrane-bounded organelle;microtubule organizing center;microtubule plus end;midbody;mitotic spindle…			BENPORATH_CYCLING_GENES;BENPORATH_MYC_MAX_TARGETS;BENPORATH_PROLIFERATION;BILANGES_SERUM_SENSITIVE_VIA_TSC2;BLUM_RESPONSE_TO_SALIRASIB_DN;BROWNE_HCMV_INFECTION_12HR_DN;BROWNE_HCMV_INFECTION_24HR_DN;BRUINS_UVC_RESPONSE_VIA_TP53_GROUP_D;CAIRO_HEPATOBLASTOMA_CLASSES_UP;CAIRO_LIVER_DEVELOPMENT_DN;CASORELLI_ACUTE_PROMYELOCYTIC_LEUKEMIA_DN;CHANG_CYCLING_GENES;CHEMNITZ_RESPONSE_TO_PROSTAGLANDIN_E2_UP;ch…	Cellcycle;Celldivision;Centromere;Chromosome;Coiledcoil;Completeproteome;Cytoplasm;Cytoskeleton;Kinetochore;Microtubule;Mitosis;Phosphoprotein;Referenceproteome			+	Patients.vs.PDX	3.031461337	0.047586207	-0.499686769	-3.717385183	Q96R06
12.8575	14.6733	13.1301	12.6731	11.0365	13.2944	14.0476	14.3763	13.4918	13.7342	13.6999	10.6603	13.489	10.8678	14.1839	11.6829	13.7228	13.0069	14.4335	14.7324	13.6266	12.4066	12.7048	14.068	13.6992	13.3145	14.0789	12.3235	12.7821	cellular process;establishment of localization;transport;vesicle-mediated transport		cell part;cytoplasm;cytoplasmic part;endoplasmic reticulum membrane;endoplasmic reticulum part;endoplasmic reticulum-Golgi intermediate compartment membrane;Golgi apparatus;integral to membrane;intracellular membrane-bounded organelle;intracellular non-membrane-bounded organelle;intracellular organelle;intracellular organelle part;intracellular part;intrinsic to membrane;membrane;membrane part;me…		COPIIcoated_ERV	ACEVEDO_LIVER_CANCER_UP;ACEVEDO_NORMAL_TISSUE_ADJACENT_TO_LIVER_TUMOR_UP;AGTCTAG,MIR-151;BARRIER_COLON_CANCER_RECURRENCE_UP;BLALOCK_ALZHEIMERS_DISEASE_DN;CELLULAR_LOCALIZATION;chr12p11;CTGTTAC,MIR-194;CUI_TCF21_TARGETS_2_DN;CYTOPLASM;CYTOPLASMIC_PART;ER_GOLGI_INTERMEDIATE_COMPARTMENT;ER_TO_GOLGI_VESICLE_MEDIATED_TRANSPORT;ESTABLISHMENT_OF_CELLULAR_LOCALIZATION;ESTABLISHMENT_OF_LOCALIZATION;FARMER…	Completeproteome;Cytoplasm;Endoplasmicreticulum;ER-Golgitransport;Golgiapparatus;Membrane;Nucleus;Referenceproteome;Transmembrane;Transmembranehelix;Transport			+	Patients.vs.PDX	3.481516408	0.026035088	-1.347748252	-4.11074362	Q96RQ1
19.1807	19.3079	17.9976	19.1744	18.918	18.8516	19.3251	18.7352	18.9986	18.8967	19.4726	18.851	19.1942	19.2206	19.0513	18.9608	19.9625	19.0349	19.5153	18.8945	19.2158	18.6582	18.3613	19.0291	19.1701	19.2918	19.7763	18.2864	18.4121	biological regulation;cell cycle;cell cycle phase;cell cycle process;cell division;cell surface receptor linked signaling pathway;cellular component disassembly;cellular component disassembly at cellular level;cellular component organization;cellular component organization at cellular level;cellular component organization or biogenesis;cellular component organization or biogenesis at cellular lev…	adenyl nucleotide binding;adenyl ribonucleotide binding;ATP binding;binding;catalytic activity;chromatin binding;enzyme binding;histone binding;histone kinase activity;histone kinase activity (H3-S10 specific);histone kinase activity (H3-T3 specific);histone serine kinase activity;histone threonine kinase activity;kinase activity;kinase binding;nucleosomal histone binding;nucleosome binding;nucle…	cell part;cytoplasm;cytoplasmic part;cytoskeletal part;cytosol;Golgi apparatus part;Golgi stack;intracellular membrane-bounded organelle;intracellular non-membrane-bounded organelle;intracellular organelle;intracellular organelle part;intracellular part;membrane-bounded organelle;non-membrane-bounded organelle;nuclear part;nucleolus;nucleoplasm;nucleus;organelle;organelle part;spindle		Pkinase	BERENJENO_TRANSFORMED_BY_RHOA_UP;BIOPOLYMER_METABOLIC_PROCESS;BIOPOLYMER_MODIFICATION;BLUM_RESPONSE_TO_SALIRASIB_DN;CAIRO_HEPATOBLASTOMA_CLASSES_UP;CASORELLI_ACUTE_PROMYELOCYTIC_LEUKEMIA_DN;CELLULAR_MACROMOLECULE_METABOLIC_PROCESS;CELLULAR_PROTEIN_METABOLIC_PROCESS;chr14q32;DACOSTA_UV_RESPONSE_VIA_ERCC3_DN;DAIRKEE_TERT_TARGETS_UP;DANG_REGULATED_BY_MYC_UP;DUTERTRE_ESTRADIOL_RESPONSE_24HR_UP;ENK_UV…	3D-structure;ATP-binding;Cellcycle;Celldivision;Completeproteome;Cytoplasm;Cytoskeleton;Kinase;Mitosis;Neurodegeneration;Nucleotide-binding;Nucleus;Phosphoprotein;Referenceproteome;Serine/threonine-proteinkinase;Transferase		REACT_160242;REACT_160251	+	Patients.vs.PDX	3.429569657	0.02840678	-0.521742522	-4.065678067	Q99986
15.8604	16.1474	15.3593	15.9829	15.6868	16.8953	15.2556	16.4505	16.8533	15.6657	16.3511	16.0501	15.8855	15.7716	17.1907	15.5835	16.9146	16.7807	16.4752	15.4999	15.9811	16.1292	14.0711	17.049	16.1846	16.6977	17.128	14.6546	15.4825	biological regulation;cell cycle cytokinesis;cell cycle process;cellular component organization;cellular component organization at cellular level;cellular component organization or biogenesis;cellular component organization or biogenesis at cellular level;cellular macromolecule metabolic process;cellular metabolic process;cellular nitrogen compound metabolic process;cellular process;chromosome co…	binding;DNA binding;nucleic acid binding	cell part;chromosome;cytoplasm;cytoskeletal part;intracellular membrane-bounded organelle;intracellular non-membrane-bounded organelle;intracellular organelle;intracellular organelle part;intracellular part;macromolecular complex;membrane-bounded organelle;microtubule;non-membrane-bounded organelle;nuclear part;nucleolus;nucleus;organelle;organelle part;protein complex;spindle microtubule			ACEVEDO_LIVER_CANCER_UP;ACEVEDO_LIVER_CANCER_WITH_H3K9ME3_DN;ACEVEDO_LIVER_TUMOR_VS_NORMAL_ADJACENT_TISSUE_UP;BENPORATH_CYCLING_GENES;BENPORATH_NANOG_TARGETS;BENPORATH_SOX2_TARGETS;BERENJENO_TRANSFORMED_BY_RHOA_UP;BIDUS_METASTASIS_UP;BLUM_RESPONSE_TO_SALIRASIB_DN;BOHN_PRIMARY_IMMUNODEFICIENCY_SYNDROM_UP;BURTON_ADIPOGENESIS_3;BURTON_ADIPOGENESIS_PEAK_AT_24HR;BYSTRYKH_HEMATOPOIESIS_STEM_CELL_QTL_TR…	Acetylation;Alternativesplicing;Cellcycle;Celldivision;Chromosome;Coiledcoil;Completeproteome;Cytoplasm;Cytoskeleton;DNA-binding;Microtubule;Mitosis;Nucleus;Phosphoprotein;Polymorphism;Referenceproteome;Ublconjugation			+	Patients.vs.PDX	4.294289306	0.009290323	-0.999154301	-4.809788948	Q9BXS6
14.1701	15.3632	13.2117	14.377	14.9974	14.4873	15.0686	14.0951	15.213	12.9394	14.8728	14.6998	15.3718	15.0681	15.0289	14.7202	15.1023	14.3548	14.9501	14.1827	14.9212	13.3143	13.0564	14.9485	14.7062	13.5189	15.1941	13.3575	13.0007	cell cycle process;cellular component organization;cellular component organization at cellular level;cellular component organization or biogenesis;cellular component organization or biogenesis at cellular level;cellular macromolecule metabolic process;cellular metabolic process;cellular nitrogen compound metabolic process;cellular process;cellular response to stimulus;cellular response to stress;…	binding;DNA polymerase binding;enzyme binding;protein binding	cell part;chromosome;condensed chromosome;cytoplasmic part;Golgi apparatus;intracellular membrane-bounded organelle;intracellular non-membrane-bounded organelle;intracellular organelle;intracellular organelle part;intracellular part;membrane-bounded organelle;non-membrane-bounded organelle;nuclear part;nucleoplasm;organelle;organelle part		FancD2	BENPORATH_CYCLING_GENES;BIOCARTA_ATRBRCA_PATHWAY;chr3p25;DUTERTRE_ESTRADIOL_RESPONSE_24HR_UP;FERREIRA_EWINGS_SARCOMA_UNSTABLE_VS_STABLE_UP;FORTSCHEGGER_PHF8_TARGETS_DN;FUJII_YBX1_TARGETS_DN;GOBERT_OLIGODENDROCYTE_DIFFERENTIATION_UP;GRESHOCK_CANCER_COPY_NUMBER_UP;GSE11864_CSF1_IFNG_VS_CSF1_PAM3CYS_IN_MAC_UP;GSE14308_TH1_VS_NATURAL_TREG_UP;GSE14308_TH17_VS_NATURAL_TREG_UP;GSE14308_TH2_VS_NATURAL_TR…	Alternativesplicing;Cellcycle;Completeproteome;Diseasemutation;DNAdamage;DNArepair;Fanconianemia;Isopeptidebond;Nucleus;Phosphoprotein;Polymorphism;Referenceproteome;Ublconjugation	MDC1-MRN-ATM-FANCD2 complex	REACT_18265;REACT_18410	+	Patients.vs.PDX	2.995204238	0.049422222	-0.905258599	-3.68535098	Q9BXW9
16.7003	13.3452	19.4218	12.912	16.1712	12.8424	13.1461	13.1955	11.3372	13.4598	12.8862	15.8923	12.8158	16.9625	13.1951	17.7284	13.2323	14.0648	13.9262	17.0451	13.5328	16.1994	17.75	13.705	13.2119	13.1262	13.7108	18.9776	16.8409	aging;biological regulation;cell differentiation;cellular developmental process;cellular process;developmental process;fat cell differentiation;negative regulation of behavior;negative regulation of biological process;negative regulation of feeding behavior;negative regulation of response to stimulus;positive regulation of biological process;positive regulation of cell communication;positive regu…		cell part;extracellular membrane-bounded organelle;extracellular organelle;extracellular region part;extracellular space;extracellular vesicular exosome;intracellular membrane-bounded organelle;intracellular organelle;intracellular part;membrane-bounded organelle;membrane-bounded vesicle;nucleus;organelle;vesicle		Resistin	ATM_DN.V1_DN;BOCHKIS_FOXA2_TARGETS;BURTON_ADIPOGENESIS_6;chr19p13;GCNP_SHH_UP_EARLY.V1_UP;GSE15930_NAIVE_VS_48H_IN_VITRO_STIM_CD8_TCELL_UP;GSE15930_NAIVE_VS_48H_IN_VITRO_STIM_IL12_CD8_TCELL_UP;GSE17721_CPG_VS_GARDIQUIMOD_6H_BMDM_UP;GSE17721_PAM3CSK4_VS_CPG_1H_BMDM_DN;GSE29617_CTRL_VS_TIV_FLU_VACCINE_PBMC_2008_DN;GSE29618_PRE_VS_DAY7_POST_TIV_FLU_VACCINE_MONOCYTE_UP;GSE30962_PRIMARY_VS_SECONDARY_C…	3D-structure;Alternativesplicing;Completeproteome;Diabetesmellitus;Disulfidebond;Hormone;Obesity;Referenceproteome;Secreted;Signal			+	Patients.vs.PDX	9.01994617	0	3.74172465	9.134078324	Q9HD89
16.2894	16.6754	15.4948	16.6123	16.3909	16.245	16.8647	16.4064	16.5926	15.9283	16.0845	16.2095	16.3527	16.3243	16.5257	16.3071	16.4149	16.3866	16.7998	16.0791	16.1686	16.262	16.2238	16.4121	16.4952	16.8942	16.7315	15.7797	16.4061	behavior;biological regulation;biosynthetic process;carbohydrate metabolic process;carbohydrate transport;cell cycle;cell cycle process;cell surface receptor linked signaling pathway;cellular biosynthetic process;cellular component disassembly;cellular component disassembly at cellular level;cellular component organization;cellular component organization at cellular level;cellular component organ…		cell part;centrosome;cytoplasm;cytoplasmic part;cytoskeletal part;envelope;intracellular membrane-bounded organelle;intracellular non-membrane-bounded organelle;intracellular organelle;intracellular organelle part;intracellular part;macromolecular complex;membrane;membrane part;membrane-bounded organelle;microtubule organizing center;non-membrane-bounded organelle;nuclear envelope;nuclear membran…	RNA transport	WD40	ALCALA_APOPTOSIS;BONOME_OVARIAN_CANCER_SURVIVAL_SUBOPTIMAL_DEBULKING;CAMP_UP.V1_UP;chr12q13;ENDOMEMBRANE_SYSTEM;ENVELOPE;GARY_CD5_TARGETS_UP;GCM_BCL2L1;GCM_DENR;GCM_GSPT1;GCM_MLL;GCM_NF2;GCM_RAN;GCM_UBE2N;GOBERT_OLIGODENDROCYTE_DIFFERENTIATION_UP;GSE11924_TH1_VS_TH2_CD4_TCELL_UP;GSE14308_TH17_VS_NATURAL_TREG_UP;GSE15767_MED_VS_SCS_MAC_LN_DN;GSE17721_0.5H_VS_24H_LPS_BMDM_UP;GSE17721_0.5H_VS_24H_PO…	Acetylation;Alternativesplicing;Completeproteome;Diseasemutation;mRNAtransport;Nuclearporecomplex;Nucleus;Phosphoprotein;Proteintransport;Referenceproteome;Repeat;Translocation;Transport;WDrepeat	Nuclear pore complex	REACT_115831;REACT_163931;REACT_264487;REACT_268530;REACT_355174;REACT_6190;REACT_6354;REACT_6804;REACT_7991;REACT_9395	+	Patients.vs.PDX	3.194945383	0.037842105	-0.368284286	-3.861116897	Q9NRG9
15.3038	16.3644	16.6397	15.8469	15.5439	15.8762	15.9323	15.9581	16.1315	15.0894	15.9832	15.543	15.7813	15.4767	16.2293	15.6321	16.0042	15.7913	16.5172	15.8728	15.911	15.2828	15.4337	16.2142	16.0137	16.1866	16.3526	14.635	14.6684	biological regulation;biosynthetic process;cellular biosynthetic process;cellular component organization;cellular component organization at cellular level;cellular component organization or biogenesis;cellular component organization or biogenesis at cellular level;cellular macromolecule biosynthetic process;cellular macromolecule metabolic process;cellular metabolic process;cellular nitrogen comp…	binding;cation binding;ion binding;metal ion binding;transition metal ion binding;zinc ion binding	ACF complex;cell part;chromatin accessibility complex;chromatin assembly complex;chromatin remodeling complex;chromosome;intracellular non-membrane-bounded organelle;intracellular organelle;intracellular organelle part;intracellular part;macromolecular complex;non-membrane-bounded organelle;nuclear chromosome;nuclear part;organelle;organelle part;protein complex		Bromodomain;DDT;PHD;WAC_Acf1_DNA_bd;WHIM1	AAGCACT,MIR-520F;ACACTAC,MIR-142-3P;AMUNDSON_GENOTOXIC_SIGNATURE;BLALOCK_ALZHEIMERS_DISEASE_UP;BROWNE_HCMV_INFECTION_14HR_UP;BROWNE_HCMV_INFECTION_18HR_UP;BROWNE_HCMV_INFECTION_24HR_UP;BROWNE_INTERFERON_RESPONSIVE_GENES;chr14q12;CTTTGT_V$LEF1_Q2;DACOSTA_UV_RESPONSE_VIA_ERCC3_COMMON_DN;DACOSTA_UV_RESPONSE_VIA_ERCC3_DN;DAZARD_RESPONSE_TO_UV_NHEK_DN;DAZARD_UV_RESPONSE_CLUSTER_G6;DIAZ_CHRONIC_MEYLOGE…	Alternativesplicing;Bromodomain;Coiledcoil;Completeproteome;Metal-binding;Nucleus;Phosphoprotein;Polymorphism;Referenceproteome;Transcription;Transcriptionregulation;Zinc;Zinc-finger	ATP-utilizing chromatin assembly and remodeling factor (hACF) complex;HuCHRAC complex;SNF2h-cohesin-NuRD complex;WCRF complex		+	Patients.vs.PDX	3.911776839	0.014325581	-0.637563383	-4.481799427	Q9NRL2
18.5167	18.1643	17.576	18.3211	18.2383	17.9402	17.566	18.2389	17.8716	18.8656	18.5258	18.6413	17.9592	18.4318	18.0907	18.2135	17.8689	17.1864	17.482	18.2276	17.3858	18.5703	18.586	17.2145	17.4756	17.788	17.757	18.7449	18.7252	biological regulation;cation homeostasis;cation transport;cellular component assembly;cellular component organization;cellular component organization or biogenesis;cellular process;chemical homeostasis;copper ion homeostasis;copper ion transport;establishment of localization;homeostatic process;ion homeostasis;ion transmembrane transport;ion transport;macromolecular complex assembly;macromolecula…	binding;cation binding;copper ion binding;ion binding;metal ion binding;transition metal ion binding	cell part;cytoplasm;intracellular membrane-bounded organelle;intracellular non-membrane-bounded organelle;intracellular organelle;intracellular organelle part;intracellular part;membrane-bounded organelle;non-membrane-bounded organelle;nuclear part;nucleolus;nucleoplasm;nucleus;organelle;organelle part		CutC	ACOSTA_PROLIFERATION_INDEPENDENT_MYC_TARGETS_UP;chr10q24;FOURNIER_ACINAR_DEVELOPMENT_LATE_2;GSE13306_TREG_VS_TCONV_DN;GSE13411_PLASMA_CELL_VS_MEMORY_BCELL_DN;GSE13484_UNSTIM_VS_YF17D_VACCINE_STIM_PBMC_UP;GSE1432_CTRL_VS_IFNG_6H_MICROGLIA_UP;GSE15750_WT_VS_TRAF6KO_DAY10_EFF_CD8_TCELL_UP;GSE16522_ANTI_CD3CD28_STIM_VS_UNSTIM_MEMORY_CD8_TCELL_DN;GSE17721_CPG_VS_GARDIQUIMOD_24H_BMDM_DN;GSE17721_CTRL_V…	3D-structure;Completeproteome;Copper;Cytoplasm;Metal-binding;Nucleus;Polymorphism;Referenceproteome		REACT_25149	+	Patients.vs.PDX	3.930021765	0.014146341	0.630900738	4.49746945	Q9NTM9
15.0838	16.1041	13.9151	14.4141	15.4001	15.6225	15.1832	14.8718	16.2203	13.6872	15.8972	15.1054	16.2547	14.8017	16.0266	15.1089	15.866	15.1551	15.5795	14.9845	15.4865	14.6415	14.7723	16.1458	15.0322	14.2718	15.9999	14.2317	13.5571	biological regulation;cell cycle;cellular macromolecule metabolic process;cellular metabolic process;cellular nitrogen compound metabolic process;cellular process;cellular response to stimulus;cellular response to stress;DNA metabolic process;DNA repair;macromolecule metabolic process;metabolic process;nitrogen compound metabolic process;nucleic acid metabolic process;nucleobase-containing compou…	binding;DNA binding;DNA polymerase binding;enzyme binding;nucleic acid binding;protein binding	cell part;cytoplasm;intracellular membrane-bounded organelle;intracellular organelle;intracellular organelle part;intracellular part;membrane;membrane-bounded organelle;nuclear part;nucleoplasm;nucleus;organelle;organelle part;plasma membrane		FANCI_HD1;FANCI_HD2;FANCI_S1;FANCI_S1-cap;FANCI_S2;FANCI_S3;FANCI_S4	AAGCACA,MIR-218;AATGTGA,MIR-23A,MIR-23B;BASAKI_YBX1_TARGETS_UP;BENPORATH_CYCLING_GENES;BIDUS_METASTASIS_UP;BOYAULT_LIVER_CANCER_SUBCLASS_G3_UP;CAGGTCC,MIR-492;CAIRO_HEPATOBLASTOMA_CLASSES_UP;CASORELLI_ACUTE_PROMYELOCYTIC_LEUKEMIA_DN;CCTGAGT,MIR-510;CHIANG_LIVER_CANCER_SUBCLASS_PROLIFERATION_UP;CHICAS_RB1_TARGETS_SENESCENT;chr15q25;CROONQUIST_IL6_DEPRIVATION_DN;DODD_NASOPHARYNGEAL_CARCINOMA_DN;DUT…	Alternativesplicing;Cellcycle;Completeproteome;Directproteinsequencing;Diseasemutation;DNA-binding;DNAdamage;DNArepair;Fanconianemia;Isopeptidebond;Nucleus;Phosphoprotein;Polymorphism;Referenceproteome;Ublconjugation		REACT_18265;REACT_18410	+	Patients.vs.PDX	3.335872228	0.032625	-0.929682344	-3.984199182	Q9NVI1
15.2362	15.7654	14.2476	15.8408	15.572	15.5448	15.6715	15.894	15.7485	15.3652	15.5101	15.4628	15.6642	15.692	15.7295	15.7762	15.6846	15.7335	16.302	15.1951	15.8983	15.5535	15.4785	16.0695	16.2974	16.4048	15.7969	14.8017	15.6478	biosynthetic process;catabolic process;cellular biosynthetic process;cellular catabolic process;cellular lipid catabolic process;cellular lipid metabolic process;cellular metabolic process;cellular process;cellular response to chemical stimulus;cellular response to cytokine stimulus;cellular response to organic substance;cellular response to stimulus;cellular response to tumor necrosis factor;cer…	binding;catalytic activity;cation binding;hydrolase activity;hydrolase activity, acting on ester bonds;ion binding;lipase activity;metal ion binding;phospholipase activity;phosphoric diester hydrolase activity;phosphoric ester hydrolase activity;sphingomyelin phosphodiesterase activity;sphingomyelin phosphodiesterase D activity	cell part;cytoplasmic part;endoplasmic reticulum;endoplasmic reticulum membrane;endoplasmic reticulum part;Golgi apparatus;Golgi apparatus part;Golgi membrane;integral to membrane;intracellular membrane-bounded organelle;intracellular organelle;intracellular organelle part;intracellular part;intrinsic to membrane;membrane;membrane part;membrane-bounded organelle;organelle;organelle membrane;organ…	Sphingolipid metabolism	mit_SMPDase	ALFANO_MYC_TARGETS;BOYLAN_MULTIPLE_MYELOMA_C_D_UP;CATABOLIC_PROCESS;CELLULAR_CATABOLIC_PROCESS;CELLULAR_LIPID_CATABOLIC_PROCESS;CELLULAR_LIPID_METABOLIC_PROCESS;chr2q21;CYTOPLASM;CYTOPLASMIC_PART;ENDOPLASMIC_RETICULUM;FEVR_CTNNB1_TARGETS_DN;GOLGI_APPARATUS;GOLGI_APPARATUS_PART;GRADE_COLON_AND_RECTAL_CANCER_UP;GRADE_COLON_CANCER_UP;GRAESSMANN_APOPTOSIS_BY_DOXORUBICIN_UP;GSE14308_TH1_VS_INDUCED_TRE…	Alternativesplicing;Completeproteome;Endoplasmicreticulum;Golgiapparatus;Hydrolase;Magnesium;Membrane;Metal-binding;Phosphoprotein;Referenceproteome;Transmembrane;Transmembranehelix		REACT_116105	+	Patients.vs.PDX	3.385238024	0.029612903	-0.520506485	-4.027159848	Q9NXE4
15.5916	11.9807	17.1281	12.313	13.1557	14.5752	15.1782	15.5111	14.1389	14.0038	14.523	16.1887	12.4538	15.2294	13.1225	14.4674	13.67	13.5464	11.4314	17.0628	12.7054	16.7207	14.0755	13.5531	13.6759	14.368	13.4187	15.6636	14.5351	actin cytoskeleton organization;actin filament capping;actin filament organization;actin filament-based process;actomyosin structure organization;anatomical structure development;anatomical structure formation involved in morphogenesis;behavior;biological regulation;cell communication;cell-cell signaling;cellular component assembly;cellular component assembly at cellular level;cellular component …	binding;cytoskeletal protein binding;protein binding;tropomyosin binding	cell part;cell projection part;contractile fiber part;cytoplasmic part;cytoskeletal part;growth cone;intracellular organelle part;intracellular part;organelle part;site of polarized growth;striated muscle thin filament		Tropomodulin	ACATTCC,MIR-1,MIR-206;ACEVEDO_LIVER_CANCER_WITH_H3K27ME3_UP;ANATOMICAL_STRUCTURE_DEVELOPMENT;ASGHARZADEH_NEUROBLASTOMA_POOR_SURVIVAL_DN;BENPORATH_EED_TARGETS;BENPORATH_ES_WITH_H3K27ME3;BENPORATH_MYC_MAX_TARGETS;BENPORATH_PRC2_TARGETS;BENPORATH_SUZ12_TARGETS;BILD_E2F3_ONCOGENIC_SIGNATURE;chr15q21;CTTTGT_V$LEF1_Q2;CYTOSKELETAL_PROTEIN_BINDING;E2F3_UP.V1_UP;GCM_AQP4;GCM_MAP4K4;GCM_MAPK10;GCM_PTK2;GS…	Actin-binding;Alternativesplicing;Completeproteome;Cytoplasm;Cytoskeleton;Directproteinsequencing;Polymorphism;Referenceproteome			+	Patients.vs.PDX	3.289432214	0.035090909	1.779409839	3.943714595	Q9NZR1
17.5659	17.0805	17.3469	17.4133	17.5522	17.0347	16.6099	16.9666	17.1306	17.7307	17.4996	17.4444	17.3594	17.5091	17.2044	17.4488	17.0543	17.0382	17.0691	17.3274	17.5172	17.4233	17.528	16.7983	17.235	16.8619	16.7359	17.1836	17.5792	macromolecule metabolic process;metabolic process;primary metabolic process;protein metabolic process;proteolysis;response to calcium ion;response to chemical stimulus;response to inorganic substance;response to metal ion;response to stimulus	binding;calcium ion binding;calcium-dependent cysteine-type endopeptidase activity;catalytic activity;cation binding;cysteine-type endopeptidase activity;cysteine-type peptidase activity;endopeptidase activity;hydrolase activity;ion binding;metal ion binding;peptidase activity;peptidase activity, acting on L-amino acid peptides;protein binding;protein dimerization activity;protein heterodimerizat…	cell part;cytoplasm;extracellular membrane-bounded organelle;extracellular organelle;extracellular region part;extracellular vesicular exosome;intracellular part;membrane;membrane-bounded organelle;membrane-bounded vesicle;organelle;vesicle		EF-hand_7	CALCIUM_ION_BINDING;CATION_BINDING;CHIARADONNA_NEOPLASTIC_TRANSFORMATION_KRAS_DN;chr1p34;DELACROIX_RAR_BOUND_ES;DIAZ_CHRONIC_MEYLOGENOUS_LEUKEMIA_UP;FULCHER_INFLAMMATORY_RESPONSE_LECTIN_VS_LPS_UP;GSE10325_MYELOID_VS_LUPUS_MYELOID_DN;GSE11924_TFH_VS_TH1_CD4_TCELL_UP;GSE12845_IGD_NEG_BLOOD_VS_NAIVE_TONSIL_BCELL_UP;GSE12845_PRE_GC_VS_DARKZONE_GC_TONSIL_BCELL_DN;GSE13411_NAIVE_VS_IGM_MEMORY_BCELL_DN;…	Calcium;Completeproteome;Cytoplasm;Membrane;Metal-binding;Referenceproteome;Repeat			+	Patients.vs.PDX	3.975692835	0.0133	0.375330411	4.536679411	Q9UBV8
16.6531	16.8078	16.5337	17.175	16.4347	16.9934	17.146	17.2441	16.6116	16.5247	16.8522	16.6044	16.5993	16.7924	17.0596	16.7946	17.3164	17.0482	17.0655	16.5264	16.7418	16.4308	16.1954	16.9504	16.954	17.7573	17.1717	16.9685	16.8789	aging;anatomical structure development;biological regulation;cellular macromolecule metabolic process;cellular metabolic process;cellular process;cellular protein metabolic process;cellular response to chemical stimulus;cellular response to organic substance;cellular response to stimulus;cellular response to stress;cellular response to topologically incorrect protein;cellular response to unfolded…	protein transporter activity;receptor activity;substrate-specific transporter activity;transporter activity	cell part;cytoplasmic part;cytosol;endoplasmic reticulum;endoplasmic reticulum membrane;endoplasmic reticulum part;integral to membrane;intracellular membrane-bounded organelle;intracellular organelle;intracellular organelle part;intracellular part;intrinsic to membrane;membrane;membrane part;membrane-bounded organelle;organelle;organelle membrane;organelle part	Protein export;Protein processing in endoplasmic reticulum	DnaJ;Sec63	ACATTCC,MIR-1,MIR-206;AGUIRRE_PANCREATIC_CANCER_COPY_NUMBER_DN;BLALOCK_ALZHEIMERS_DISEASE_INCIPIENT_UP;BLALOCK_ALZHEIMERS_DISEASE_UP;BLUM_RESPONSE_TO_SALIRASIB_UP;BONOME_OVARIAN_CANCER_POOR_SURVIVAL_UP;BONOME_OVARIAN_CANCER_SURVIVAL_SUBOPTIMAL_DEBULKING;CCCAGAG,MIR-326;CELLULAR_LOCALIZATION;chr6q21;CREIGHTON_ENDOCRINE_THERAPY_RESISTANCE_3;CTTTGT_V$LEF1_Q2;CYTOPLASM;CYTOPLASMIC_PART;DIAZ_CHRONIC_M…	Chaperone;Coiledcoil;Completeproteome;Diseasemutation;Endoplasmicreticulum;Membrane;Phosphoprotein;Polymorphism;Proteintransport;Referenceproteome;Repeat;Transmembrane;Transmembranehelix;Transport	Sec61-Sec62-Sec63 complex	REACT_18273	+	Patients.vs.PDX	3.72096549	0.018040816	-0.417604886	-4.317654304	Q9UGP8
15.5321	16.1241	15.7228	14.8123	15.0329	16.3915	15.8091	16.1187	16.9791	14.8159	16.4144	15.8737	15.9327	15.3112	16.1405	14.9989	15.7643	16.0925	16.2194	14.0618	15.6973	15.3718	14.4475	16.0944	15.6925	15.7103	16.2569	16.0206	14.9205	activation of protein kinase activity;apoptosis;biological regulation;cell cycle phase;cell cycle process;cell death;cell division;cell proliferation;cellular component organization;cellular component organization at cellular level;cellular component organization or biogenesis;cellular component organization or biogenesis at cellular level;cellular process;death;mitosis;nuclear division;organelle…	adenyl nucleotide binding;adenyl ribonucleotide binding;ATP binding;binding;enzyme binding;GTP binding;guanyl nucleotide binding;guanyl ribonucleotide binding;kinase binding;nucleotide binding;protein binding;protein kinase binding;purine nucleotide binding;purine ribonucleoside triphosphate binding;purine ribonucleotide binding;ribonucleotide binding	axon hillock;axon part;cell part;cell projection part;cytoplasm;cytoskeletal part;cytoskeleton;intracellular membrane-bounded organelle;intracellular non-membrane-bounded organelle;intracellular organelle;intracellular organelle part;intracellular part;macromolecular complex;membrane-bounded organelle;microtubule;microtubule cytoskeleton;non-membrane-bounded organelle;nuclear part;nucleoplasm;nuc…		Aurora-A_bind;TPX2;TPX2_importin	ADENYL_NUCLEOTIDE_BINDING;ADENYL_RIBONUCLEOTIDE_BINDING;ALCALAY_AML_BY_NPM1_LOCALIZATION_DN;ATP_BINDING;BASAKI_YBX1_TARGETS_UP;BASSO_B_LYMPHOCYTE_NETWORK;BENPORATH_CYCLING_GENES;BENPORATH_NANOG_TARGETS;BHATTACHARYA_EMBRYONIC_STEM_CELL;BIDUS_METASTASIS_UP;BIOCARTA_RANMS_PATHWAY;BLUM_RESPONSE_TO_SALIRASIB_DN;BOQUEST_STEM_CELL_CULTURED_VS_FRESH_UP;BORCZUK_MALIGNANT_MESOTHELIOMA_UP;BROWNE_HCMV_INFECT…	3D-structure;Acetylation;Alternativesplicing;Apoptosis;Cellcycle;Celldivision;Completeproteome;Cytoplasm;Cytoskeleton;Microtubule;Mitosis;Nucleus;Phosphoprotein;Polymorphism;Referenceproteome	Parvulin-associated pre-rRNP complex		+	Patients.vs.PDX	3.803609835	0.016510638	-0.838904156	-4.388813612	Q9ULW0
15.7091	14.21	18.6558	13.195	15.3619	13.3272	14.0442	13.011	13.6343	14.0409	12.9751	13.2961	13.8715	15.0143	11.7687	16.6914	13.7282	13.734	13.3074	16.6618	13.1793	15.5962	15.6138	12.6133	13.4188	15.656	12.9012	17.5276	12.3108	amine biosynthetic process;amine metabolic process;biological regulation;biosynthetic process;carboxylic acid biosynthetic process;carboxylic acid metabolic process;cellular amine metabolic process;cellular amino acid biosynthetic process;cellular amino acid metabolic process;cellular biosynthetic process;cellular component assembly;cellular component assembly at cellular level;cellular component…	arginine deiminase activity;binding;calcium ion binding;catalytic activity;cation binding;hydrolase activity;hydrolase activity, acting on carbon-nitrogen (but not peptide) bonds;hydrolase activity, acting on carbon-nitrogen (but not peptide) bonds, in linear amidines;ion binding;metal ion binding;protein-arginine deiminase activity	cell part;cytoplasm;intracellular membrane-bounded organelle;intracellular organelle;intracellular part;membrane-bounded organelle;nucleus;organelle		PAD;PAD_M;PAD_N	BIOPOLYMER_METABOLIC_PROCESS;BIOPOLYMER_MODIFICATION;BYSTRYKH_HEMATOPOIESIS_STEM_CELL_QTL_CIS;CAGGTG_V$E12_Q6;CELLULAR_MACROMOLECULE_METABOLIC_PROCESS;CELLULAR_PROTEIN_METABOLIC_PROCESS;chr1p36;COATES_MACROPHAGE_M1_VS_M2_DN;GSE11057_NAIVE_VS_CENT_MEMORY_CD4_TCELL_UP;GSE11057_NAIVE_VS_EFF_MEMORY_CD4_TCELL_UP;GSE11057_NAIVE_VS_MEMORY_CD4_TCELL_UP;GSE11057_PBMC_VS_MEM_CD4_TCELL_UP;GSE13229_IMM_VS_MA…	3D-structure;Calcium;Chromatinregulator;Citrullination;Completeproteome;Cytoplasm;Hydrolase;Immunity;Innateimmunity;Metal-binding;Nucleus;Polymorphism;Referenceproteome;Transcription;Transcriptionregulation			+	Patients.vs.PDX	3.709991254	0.018	2.094361235	4.308196633	Q9UM07
