# Supplementary material for: PDX models reflect the proteome landscape of pediatric acute lymphoblastic leukemia but divert in select pathways
Source: J Exp Clin Cancer Res. 2021 Mar 15;40:96. doi: 10.1186/s13046-021-01835-8 (PMC7958471; doi:10.1186/s13046-021-01835-8)
Supplement: Supplementary file 5 — Additional file 5. [file 13046_2021_1835_MOESM5_ESM.xlsx]

## Sheet: ALL
Supplementary Table S4. Mass spectrometry-based quantification of PCNA, MKI67 and MCM2 in patient and PDX leukemia.
Sample	ID	Condition	Model	PCNA	MKI67	MCM2
B-01-Dx	NP26	B-ALL Dx	Patient	947583	263005	1.28778e+06
B-01-Dx	NP26	B-ALL Dx	Patient	930374	260060	1.34341e+06
B-01-Dx	NP11	B-ALL Dx	PDX	742281	345106	828357
B-01-Dx	NP11	B-ALL Dx	PDX	636978	360116	757924
B-04-Dx	NP22	B-ALL Dx	Patient	1.07789e+06	323478	1.48398e+06
B-04-Dx	NP22	B-ALL Dx	Patient	1.11604e+06	310404	1.20869e+06
B-04-Dx	NP19	B-ALL Dx	PDX	1.34474e+06	328002	1.78562e+06
B-04-Dx	NP19	B-ALL Dx	PDX	1.30008e+06	351706	1.42618e+06
B-06-R2	NP08	B-ALL Re	Patient	888734	206600	1.25077e+06
B-06-R2	NP08	B-ALL Re	Patient	936779	212430	1.2412e+06
B-06-R3	NP30	B-ALL Re	Patient	1.00205e+06	205517	1431044
B-06-R3	NP30	B-ALL Re	Patient	836875	204212	1.40547e+06
B-06-R3	NP23	B-ALL Re	PDX	1185761	303080	1.69869e+06
B-06-R3	NP23	B-ALL Re	PDX	1.15588e+06	289621	1.57605e+06
B-06-R3	NP43	B-ALL Re	PDX	975735	235557	1.4536e+06
B-06-R3	NP43	B-ALL Re	PDX	903248	230064	1.44741e+06
B-06-R2	NP36	B-ALL Dx	PDX	1.05812e+06	220807	1.48431e+06
B-06-R2	NP36	B-ALL Dx	PDX	998641	217249	1.44955e+06
B-08-R2	NP49	B-ALL Re	Patient	665800	198355	653772
B-08-R2	NP49	B-ALL Re	Patient	662360	201721	665033
B-08-R2	NP07	B-ALL Re	PDX	677825	275695	684540
B-08-R2	NP07	B-ALL Re	PDX	724336	308577	668873
B-07-R3	NP41	B-ALL Re	Patient	631332	148345	661532
B-07-R3	NP41	B-ALL Re	Patient	639749	151514	852868
B-07-R3	NP27	B-ALL Re	PDX	1.42698e+06	558447	1.0163e+06
B-07-R3	NP27	B-ALL Re	PDX	1.41587e+06	532680	936937
B-07-R3	NP42	B-ALL Re	PDX	1.1619e+06	565303	1.18643e+06
B-07-R3	NP42	B-ALL Re	PDX	1172454	584154	1.05932e+06
B-03-Dx	NP01	B-ALL Dx	Patient	824208	309453	897317
B-03-Dx	NP01	B-ALL Dx	Patient	820001	332822	859310
B-03-Dx	NP31	B-ALL Dx	PDX	1.29704e+06	476756	1.498e+06
B-03-Dx	NP31	B-ALL Dx	PDX	1.17558e+06	506779	1.69358e+06
B-02-Dx	NP18	B-ALL Dx	Patient	400572	243808	528739
B-02-Dx	NP18	B-ALL Dx	Patient	357843	232473	486516
B-02-Dx	NP10	B-ALL Dx	PDX	777551	478671	810167
B-02-Dx	NP10	B-ALL Dx	PDX	697607	479914	803914
B-02-Dx	NP32	B-ALL Dx	PDX	650784	403497	782511
B-02-Dx	NP32	B-ALL Dx	PDX	728381	419340	770540
T-02-Dx	NP37	T-ALL Dx	Patient	950576	239012	846292
T-02-Dx	NP37	T-ALL Dx	Patient	1.04178e+06	237086	806980
T-02-Dx	NP16	T-AL Dx	PDX	1.53643e+06	421197	1.11403e+06
T-02-Dx	NP16	T-ALL Dx	PDX	1.70921e+06	458493	1.10551e+06
T-01-Dx	NP35	T-ALL Dx	Patient	1121475	217793	736783
T-01-Dx	NP35	T-ALL Dx	Patient	1.08669e+06	242145	746146
T-01-R1	NP05	T-ALL Re	Patient	468605	175431	305169
T-01-R1	NP05	T-ALL Re	Patient	419505	171000	271076
T-01-R1	NP04	T-ALL Re	PDX	1.0635e+06	556318	1.04662e+06
T-01-R1	NP04	T-ALL Re	PDX	1.0564e+06	574594	1.06375e+06
T-01-R1	NP34	T-ALL Re	PDX	973631	564314	961258
T-01-R1	NP34	T-ALL Re	PDX	927239	579876	942585
T-01-Dx	NP45	T-ALL Dx	PDX	1.32603e+06	777515	961501
T-01-Dx	NP45	T-ALL Dx	PDX	1.5736e+06	788605	953901
T-03-Dx	NP47	T-ALL Dx	Patient	477890	147885	442979
T-03-Dx	NP47	T-ALL Dx	Patient	551750	106525	414600
T-03-Dx	NP13	T-ALL Dx	PDX	516760	352309	523806
T-03-Dx	NP13	T-ALL Dx	PDX	502290	365524	565756
NL-01	NP20	Non-leukemic	Non-leukemic	444315	107421	331538
NL-01	NP20	Non-leukemic	Non-leukemic	466040	123136	321515
