# Supplementary material for: PDX models reflect the proteome landscape of pediatric acute lymphoblastic leukemia but divert in select pathways
Source: J Exp Clin Cancer Res. 2021 Mar 15;40:96. doi: 10.1186/s13046-021-01835-8 (PMC7958471; doi:10.1186/s13046-021-01835-8)
Supplement: Supplementary file 6 — Additional file 6. [file 13046_2021_1835_MOESM6_ESM.xlsx]

## Sheet: Figure 3A Source Data
Supplementary Table S5. Mean-normalized protein ratios for genes in chromosome X
SampleType	PatientID	Rankin_No	ID	GeneName	Proteins	Intensity	Normalized	Mean_Rank	ProteinPos	Adjusted_Normalized
PDX	B-01-Dx	6164	NP11	GRIPAP1	Q4V328	143916	-1.75008	134	1	-0.750085
PDX	B-01-Dx	6165	NP11	SLC9A7	Q96T83	7596.19	-0.191856	187	2	0
PDX	B-01-Dx	6166	NP11	MAGED2	Q9UNF1	212740	-2.83428	140	3	-1.83428
PDX	B-01-Dx	6167	NP11	KDM6A	O15550		0	194	4	0
PDX	B-01-Dx	6168	NP11	MED14	O60244	129117	-1.36035	71	5	-0.360351
PDX	B-01-Dx	6169	NP11	ARAF	P10398	94131.5	-0.192294	21	6	0
PDX	B-01-Dx	6170	NP11	RRAGB	Q5VZM2;Q7L523		0	195	7	0
PDX	B-01-Dx	6171	NP11	UBQLN2	Q9UHD9	130888	-2.13974	154	8	-1.13974
PDX	B-01-Dx	6172	NP11	KDM5C	P41229		0	196	9	0
PDX	B-01-Dx	6173	NP11	SMC1A	Q14683	291871	-0.715381	35	10	0
PDX	B-01-Dx	6174	NP11	HSD17B10	Q99714	1.94067e+06	-1.93403	10	11	-0.934035
PDX	B-01-Dx	6175	NP11	HUWE1	Q7Z6Z7	114624	-0.914906	90	12	0
PDX	B-01-Dx	6176	NP11	GSPT2	Q8IYD1	98107.3	-1.18383	129	13	-0.183832
PDX	B-01-Dx	6177	NP11	NUDT11	Q96G61		0	99	14	0
PDX	B-01-Dx	6178	NP11	GNL3L	Q9NVN8	150354	-1.54335	120	15	-0.54335
PDX	B-01-Dx	6179	NP11	FAM120C	Q9NX05	106335	-1.12304	108	16	-0.123039
PDX	B-01-Dx	6180	NP11	PHF8	Q9UPP1		0	197	17	0
PDX	B-01-Dx	6181	NP11	UXT	Q9UBK9		0	175	18	0
PDX	B-01-Dx	6182	NP11	CCDC22	O60826	187525	-1.04982	135	19	-0.049817
PDX	B-01-Dx	6183	NP11	PQBP1	O60828	1.1085e+06	-1.22301	15	20	-0.223008
PDX	B-01-Dx	6184	NP11	TIMM17B	O60830	164429	-2.29314	148	21	-1.29314
PDX	B-01-Dx	6185	NP11	PRAF2	O60831	438057	-1.71862	60	22	-0.718624
PDX	B-01-Dx	6186	NP11	UBA1	P22314	2.2884e+06	-1.1837	3	23	-0.183703
PDX	B-01-Dx	6187	NP11	WAS	P42768	477203	-1.35699	39	24	-0.356991
PDX	B-01-Dx	6188	NP11	USP11	P51784	225586	-0.995574	62	25	0
PDX	B-01-Dx	6189	NP11	RBM10	P98175	222899	-1.28578	70	26	-0.285782
PDX	B-01-Dx	6190	NP11	RBM3	P98179	1.31963e+06	-1.20841	13	27	-0.208407
PDX	B-01-Dx	6191	NP11	EBP	Q15125		0	142	28	0
PDX	B-01-Dx	6192	NP11	SLC38A5	Q8WUX1		0	115	29	0
PDX	B-01-Dx	6193	NP11	GPKOW	Q92917	110905	-1.59105	150	30	-0.591052
PDX	B-01-Dx	6194	NP11	WDR13	Q9H1Z4		0	198	31	0
PDX	B-01-Dx	6195	NP11	HDAC6	Q9UBN7	166367	-1.55108	113	32	-0.551084
PDX	B-01-Dx	6196	NP11	MAGED1	Q9Y5V3		0	199	33	0
PDX	B-01-Dx	6197	NP11	DDX3X	O00571	142927	-0.999057	89	34	0
PDX	B-01-Dx	6198	NP11	TIMP1	P01033		0	156	35	0
PDX	B-01-Dx	6199	NP11	RP2	O75695	232376	-1.61298	83	36	-0.612982
PDX	B-01-Dx	6200	NP11	ELK1	P19419		0	200	37	0
PDX	B-01-Dx	6201	NP11	RGN	Q15493		0	163	38	0
PDX	B-01-Dx	6202	NP11	JADE3	Q92613	39847.6	-1.59256	181	39	-0.592559
PDX	B-01-Dx	6203	NP11	NDUFB11	Q9NX14	668348	-1.72328	34	40	-0.723282
PDX	B-01-Dx	6204	NP11	CASK	O14936	77148.9	-0.881919	119	41	0
PDX	B-01-Dx	6205	NP11	ATP6AP2	O75787	140340	-1.07025	93	42	-0.0702538
PDX	B-01-Dx	6206	NP11	TSPAN7	P41732	46504.1	-0.919655	165	43	0
PDX	B-01-Dx	6207	NP11	BCOR	Q6W2J9		0	117	44	0
PDX	B-01-Dx	6208	NP11	FUNDC1	Q8IVP5		0	201	45	0
PDX	B-01-Dx	6209	NP11	CXorf38	Q8TB03	153487	-1.27951	102	46	-0.27951
PDX	B-01-Dx	6210	NP11	USP9X	Q93008	149524	-1.67201	124	47	-0.672007
PDX	B-01-Dx	6211	NP11	MID1IP1	Q9NPA3		0	202	48	0
PDX	B-01-Dx	6212	NP11	DYNLT3	P51808		0	171	49	0
PDX	B-01-Dx	6213	NP11	CYBB	P04839	220637	-1.70687	97	50	-0.706873
PDX	B-01-Dx	6214	NP11	DMD	P11532		0	167	51	0
PDX	B-01-Dx	6215	NP11	PIR	O00625		0	69	52	0
PDX	B-01-Dx	6216	NP11	GK	P32189;Q14409		0	203	53	0
PDX	B-01-Dx	6217	NP11	AP1S2	P56377	162793	-1.05253	79	54	-0.0525307
PDX	B-01-Dx	6218	NP11	ASB9	Q96DX5		0	189	55	0
PDX	B-01-Dx	6219	NP11	POLA1	P09884	302404	-1.50732	66	56	-0.507318
PDX	B-01-Dx	6220	NP11	SH3KBP1	Q96B97	164318	-0.591456	53	57	0
PDX	B-01-Dx	6221	NP11	CTPS2	Q9NRF8	330187	-3.23728	118	58	-2.23728
PDX	B-01-Dx	6222	NP11	SMS	P52788	171347	-1.41579	101	59	-0.415785
PDX	B-01-Dx	6223	NP11	ZRSR2	Q15696	99067.5	-2.48981	170	60	-1.48981
PDX	B-01-Dx	6224	NP11	RBBP7	Q16576	507201	-1.36782	44	61	-0.367822
PDX	B-01-Dx	6225	NP11	PDHA1	P08559	1.49379e+06	-1.58903	14	62	-0.589028
PDX	B-01-Dx	6226	NP11	EIF2S3	P41091	237504	-1.36074	77	63	-0.360742
PDX	B-01-Dx	6227	NP11	PHKA2	P46019		0	180	64	0
PDX	B-01-Dx	6228	NP11	RPS6KA3	P51812	239312	-1.73457	85	65	-0.734568
PDX	B-01-Dx	6229	NP11	PRDX4	Q13162	432001	-1.70625	57	66	-0.706251
PDX	B-01-Dx	6230	NP11	APOO	Q9BUR5	624360	-1.68294	41	67	-0.682941
PDX	B-01-Dx	6231	NP11	ACOT9	Q9Y305	414350	-1.95767	64	68	-0.957672
PDX	B-01-Dx	6232	NP11	EIF1AX	P47813	425744	-1.66327	58	69	-0.66327
PDX	B-01-Dx	6233	NP11	PDK3	Q15120	359178	-2.32715	81	70	-1.32715
PDX	B-01-Dx	6234	NP11	MAP3K15	Q6ZN16;Q99683		0	204	71	0
PDX	B-01-Dx	6235	NP11	DDX53	Q86TM3		0	128	72	0
PDX	B-01-Dx	6236	NP11	SCML2	Q9UQR0	405033	-1.36009	48	73	-0.360089
PDX	B-01-Dx	6237	NP11	RAB9A	P51151	234601	-2.77921	137	74	-1.77921
PDX	B-01-Dx	6238	NP11	MOSPD2	Q8NHP6		0	176	75	0
PDX	B-01-Dx	6239	NP11	SYAP1	Q96A49	134221	-1.84385	139	76	-0.843847
PDX	B-01-Dx	6240	NP11	TXLNG	Q9NUQ3	31974.1	-0.863454	174	77	0
PDX	B-01-Dx	6241	NP11	WWC3	Q9ULE0		0	205	78	0
PDX	B-01-Dx	6242	NP11	OFD1	O75665	153950	-1.83905	130	79	-0.83905
PDX	B-01-Dx	6243	NP11	PRPS2	P11908	251505	-1.70238	87	80	-0.702384
PDX	B-01-Dx	6244	NP11	ASMTL	O95671	60140	-0.46091	95	81	0
PDX	B-01-Dx	6245	NP11	PRKX	P51817		0	206	82	0
PDX	B-01-Dx	6246	NP11	HCCS	P53701	18086.6	-0.164241	166	83	0
PDX	B-01-Dx	6247	NP11	SHROOM2	Q13796		0	207	84	0
PDX	B-01-Dx	6248	NP11	STS	P08842	35120.8	-0.331215	164	85	0
PDX	B-01-Dx	6249	NP11	CD99	P14209	864012	-2.28404	37	86	-1.28404
PDX	B-01-Dx	6250	NP11	AKAP17A	Q02040	205681	-1.92873	107	87	-0.928734
PDX	B-01-Dx	6251	NP11	PUDP	Q08623	136470	-1.85574	144	88	-0.855745
PDX	B-01-Dx	6252	NP11	GTPBP6	O43824		0	208	89	0
PDX	B-01-Dx	6253	NP11	ZBED1	O96006		0	155	90	0
PDX	B-01-Dx	6254	NP11	P2RY8	Q86VZ1		0	152	91	0
PDX	B-01-Dx	6255	NP11	MSN	P26038	4.47201e+06	-2.1752	1	92	-1.1752
PDX	B-01-Dx	6256	NP11	LAS1L	Q9Y4W2	172335	-1.16211	82	93	-0.162107
PDX	B-01-Dx	6257	NP11	ABCB7	O75027	276802	-2.26037	104	94	-1.26037
PDX	B-01-Dx	6258	NP11	PGK1	P00558	1.70864e+06	-1.11427	5	95	-0.114266
PDX	B-01-Dx	6259	NP11	HMGN5	P82970	290471	-3.13011	131	96	-2.13011
PDX	B-01-Dx	6260	NP11	MED12	Q93074	41362.9	-1.32145	186	97	-0.321453
PDX	B-01-Dx	6261	NP11	PIN4	Q9Y237	285451	-1.47582	63	98	-0.475823
PDX	B-01-Dx	6262	NP11	RLIM	Q9NVW2		0	209	99	0
PDX	B-01-Dx	6263	NP11	OGT	O15294	216066	-0.329885	20	100	0
PDX	B-01-Dx	6264	NP11	KIF4A	O95239	101517	-1.08217	126	101	-0.0821716
PDX	B-01-Dx	6265	NP11	TAF1	P21675		0	210	102	0
PDX	B-01-Dx	6266	NP11	TAF1	P21675;Q8IZX4		0	211	103	0
PDX	B-01-Dx	6267	NP11	RPS4X	P62701	2532443	-1.20753	2	104	-0.20753
PDX	B-01-Dx	6268	NP11	ZMYM3	Q14202	149908	-1.10049	92	105	-0.100487
PDX	B-01-Dx	6269	NP11	NONO	Q15233	1127224	-0.929361	8	106	0
PDX	B-01-Dx	6270	NP11	ERCC6L	Q2NKX8	254449	-1.0246	73	107	-0.0246017
PDX	B-01-Dx	6271	NP11	PDZD11	Q5EBL8		0	212	108	0
PDX	B-01-Dx	6272	NP11	SLC7A3	Q8WY07		0	147	109	0
PDX	B-01-Dx	6273	NP11	DLG3	Q92796	371460	-0.538401	18	110	0
PDX	B-01-Dx	6274	NP11	YIPF6	Q96EC8	51069.3	-1.34563	177	111	-0.345628
PDX	B-01-Dx	6275	NP11	SNX12	Q9UMY4	466148	-2.0845	59	112	-1.0845
PDX	B-01-Dx	6276	NP11	IGBP1	P78318	203213	-1.61799	91	113	-0.61799
PDX	B-01-Dx	6277	NP11	ATRX	P46100	115153	-1.47633	138	114	-0.47633
PDX	B-01-Dx	6278	NP11	TAF9B	Q9HBM6	20587.3	-0.227641	158	115	0
PDX	B-01-Dx	6279	NP11	PBDC1	Q9BVG4	727581	-2.41478	50	116	-1.41478
PDX	B-01-Dx	6280	NP11	ITM2A	O43736		0	182	117	0
PDX	B-01-Dx	6281	NP11	SH3BGRL	O75368	960325	-1.18729	16	118	-0.187286
PDX	B-01-Dx	6282	NP11	UPRT	Q96BW1	13338.5	-0.45378	188	119	0
PDX	B-01-Dx	6283	NP11	PRPS1	P60891	166994	-1.67831	114	120	-0.678311
PDX	B-01-Dx	6284	NP11	APOOL	Q6UXV4	128792	-2.08741	157	121	-1.08741
PDX	B-01-Dx	6285	NP11	MAGT1	Q9H0U3	416314	-1.36418	49	122	-0.36418
PDX	B-01-Dx	6286	NP11	TMSB4X	P62328		0	24	123	0
PDX	B-01-Dx	6287	NP11	BTK	Q06187	201156	-1.38702	86	124	-0.387025
PDX	B-01-Dx	6288	NP11	DIAPH2	O60879		0	100	125	0
PDX	B-01-Dx	6289	NP11	GLA	P06280	34125.4	-0.655891	162	126	0
PDX	B-01-Dx	6290	NP11	HNRNPH2	P55795	258800	-1.52159	72	127	-0.521588
PDX	B-01-Dx	6291	NP11	MORF4L2	Q15014	74935.7	-1.48971	169	128	-0.489714
PDX	B-01-Dx	6292	NP11	PGRMC1	O00264	483967	-1.33908	46	129	-0.339078
PDX	B-01-Dx	6293	NP11	RPL39	P62891;Q59GN2		0	213	130	0
PDX	B-01-Dx	6294	NP11	MCTS1	Q9ULC4	587263	-1.55735	32	131	-0.557351
PDX	B-01-Dx	6295	NP11	TIMM8A	O60220	50965.9	-0.399893	96	132	0
PDX	B-01-Dx	6296	NP11	CSTF2	P33240	480481	-1.25993	40	133	-0.259928
PDX	B-01-Dx	6297	NP11	RPL36A	P83881	664720	-2.53623	56	134	-1.53623
PDX	B-01-Dx	6298	NP11	TCEAL5	Q5H9L2		0	214	135	0
PDX	B-01-Dx	6299	NP11	ARMCX3	Q9UH62	100426	-2.26079	172	136	-1.26079
PDX	B-01-Dx	6300	NP11	SERPINA7	P05543		0	191	137	0
PDX	B-01-Dx	6301	NP11	TCEAL3	Q969E4		0	125	138	0
PDX	B-01-Dx	6302	NP11	TCEAL4	Q96EI5	30166.7	-1.39754	185	139	-0.397543
PDX	B-01-Dx	6303	NP11	PSMD10	O75832	400657	-1.15881	45	140	-0.158808
PDX	B-01-Dx	6304	NP11	TBC1D8B	Q0IIM8	588567	-1.5147	33	141	-0.514695
PDX	B-01-Dx	6305	NP11	RTL9	Q8NET4		0	215	142	0
PDX	B-01-Dx	6306	NP11	ACSL4	O60488	68491.3	-1.78369	173	143	-0.783685
PDX	B-01-Dx	6307	NP11	SLC25A6	P12236	139206	-0.39181	42	144	0
PDX	B-01-Dx	6308	NP11	PLS3	P13797	80916.3	-0.355007	111	145	0
PDX	B-01-Dx	6309	NP11	CUL4B	Q13620	256503	-1.52463	76	146	-0.524634
PDX	B-01-Dx	6310	NP11	AMOT	Q4VCS5	217647	-2.11551	105	147	-1.11551
PDX	B-01-Dx	6311	NP11	NKRF	O15226	155622	-2.15129	149	148	-1.15129
PDX	B-01-Dx	6312	NP11	LAMP2	P13473	443374	-0.660239	19	149	0
PDX	B-01-Dx	6313	NP11	WDR44	Q5JSH3	234880	-2.53395	109	150	-1.53395
PDX	B-01-Dx	6314	NP11	DOCK11	Q5JSL3	170506	-2.09193	127	151	-1.09193
PDX	B-01-Dx	6315	NP11	ZBTB33	Q86T24	22829.7	-0.616949	161	152	0
PDX	B-01-Dx	6316	NP11	NKAP	Q8N5F7	148073	-2.60404	160	153	-1.60404
PDX	B-01-Dx	6317	NP11	UBE2A	P49459		0	88	154	0
PDX	B-01-Dx	6318	NP11	UPF3B	Q9BZI7	58415.2	-0.857194	145	155	0
PDX	B-01-Dx	6319	NP11	SLC25A5	P05141	2.20945e+06	-1.16085	4	156	-0.160853
PDX	B-01-Dx	6320	NP11	SH2D1A	O60880		0	178	157	0
PDX	B-01-Dx	6321	NP11	SMARCA1	P28370		0	216	158	0
PDX	B-01-Dx	6322	NP11	XIAP	P98170		0	192	159	0
PDX	B-01-Dx	6323	NP11	RAB33A	Q14088		0	190	160	0
PDX	B-01-Dx	6324	NP11	SEPTIN6	Q14141	439329	-0.940189	29	161	0
PDX	B-01-Dx	6325	NP11	STAG2	Q8N3U4	604233	-1.09722	25	162	-0.0972187
PDX	B-01-Dx	6326	NP11	ZNF280C	Q8ND82	40523.7	-1.37082	179	163	-0.37082
PDX	B-01-Dx	6327	NP11	UTP14A	Q9BVJ6	88546.8	-1.05296	133	164	-0.052964
PDX	B-01-Dx	6328	NP11	RBMX2	Q9Y388	94151	-1.05674	123	165	-0.0567393
PDX	B-01-Dx	6329	NP11	RNF113A	O15541	78370.4	-1.16432	136	166	-0.164323
PDX	B-01-Dx	6330	NP11	AIFM1	O95831	771265	-2.08855	38	167	-1.08855
PDX	B-01-Dx	6331	NP11	SASH3	O75995	377141	-1.24719	47	168	-0.247193
PDX	B-01-Dx	6332	NP11	THOC2	Q8NI27	220010	-0.999099	61	169	0
PDX	B-01-Dx	6333	NP11	RBMX	P38159	1.10233e+06	-0.636214	7	170	0
PDX	B-01-Dx	6334	NP11	ARHGEF6	Q15052	170591	-1.38619	98	171	-0.386193
PDX	B-01-Dx	6335	NP11	HTATSF1	O43719	314103	-1.33678	55	172	-0.336779
PDX	B-01-Dx	6336	NP11	HPRT1	P00492	1.23672e+06	-2.30433	26	173	-1.30433
PDX	B-01-Dx	6337	NP11	STK26	Q9P289	312625	-1.63095	67	174	-0.630948
PDX	B-01-Dx	6338	NP11	MAP7D3	Q8IWC1		0	122	175	0
PDX	B-01-Dx	6339	NP11	PHF6	Q8IWS0	254350	-1.63899	84	176	-0.638992
PDX	B-01-Dx	6340	NP11	ADGRG4	Q8IZF6	99764.2	-0.116923	17	177	0
PDX	B-01-Dx	6341	NP11	MMGT1	Q8N4V1		0	153	178	0
PDX	B-01-Dx	6342	NP11	SLC9A6	Q92581		0	183	179	0
PDX	B-01-Dx	6343	NP11	FHL1	Q13642	4007581	-3.69622	9	180	-2.69622
PDX	B-01-Dx	6344	NP11	FMR1	Q06787	126490	-1.00773	94	181	-0.00773246
PDX	B-01-Dx	6345	NP11	ZNF185	O15231	67844.6	-0.898327	146	182	0
PDX	B-01-Dx	6346	NP11	HMGB3	O15347	1.25871e+06	-0.727588	6	183	0
PDX	B-01-Dx	6347	NP11	DKC1	O60832	304227	-0.601991	28	184	0
PDX	B-01-Dx	6348	NP11	G6PD	P11413	354081	-0.916161	30	185	0
PDX	B-01-Dx	6349	NP11	UBL4A	P11441	93466.1	-0.791678	103	186	0
PDX	B-01-Dx	6350	NP11	FLNA	P21333	3.37133e+06	-2.94505	11	187	-1.94505
PDX	B-01-Dx	6351	NP11	F8A1	P23610		0	217	188	0
PDX	B-01-Dx	6352	NP11	RPL10	P27635	545048	-1.2377	31	189	-0.237701
PDX	B-01-Dx	6353	NP11	GDI1	P31150	330202	-1.3198	54	190	-0.319797
PDX	B-01-Dx	6354	NP11	ABCD1	P33897	49711.7	-0.714043	151	191	0
PDX	B-01-Dx	6355	NP11	CETN2	P41208		0	168	192	0
PDX	B-01-Dx	6356	NP11	NAA10	P41227	181441	-1.87537	121	193	-0.875374
PDX	B-01-Dx	6357	NP11	BRCC3	P46736		0	193	194	0
PDX	B-01-Dx	6358	NP11	EMD	P50402	268025	-0.904963	52	195	0
PDX	B-01-Dx	6359	NP11	IDH3G	P51553	119222	-1.52169	141	196	-0.521691
PDX	B-01-Dx	6360	NP11	SSR4	P51571	192362	-0.525827	43	197	0
PDX	B-01-Dx	6361	NP11	BCAP31	P51572	837942	-1.40392	23	198	-0.403917
PDX	B-01-Dx	6362	NP11	RENBP	P51606	135322	-0.962992	78	199	0
PDX	B-01-Dx	6363	NP11	MECP2	P51608	152708	-0.907758	75	200	0
PDX	B-01-Dx	6364	NP11	HCFC1	P51610	629655	-1.03662	22	201	-0.0366204
PDX	B-01-Dx	6365	NP11	IRAK1	P51617		0	218	202	0
PDX	B-01-Dx	6366	NP11	VAMP7	P51809	172934	-1.62864	110	203	-0.628641
PDX	B-01-Dx	6367	NP11	AFF2	P51816		0	51	204	0
PDX	B-01-Dx	6368	NP11	VBP1	P61758	153561	-0.709568	65	205	0
PDX	B-01-Dx	6369	NP11	ARHGAP4	P98171	321749	-1.84433	68	206	-0.844328
PDX	B-01-Dx	6370	NP11	MPP1	Q00013	480849	-1.00386	27	207	-0.0038583
PDX	B-01-Dx	6371	NP11	MTM1	Q13496	185743	-2.65788	143	208	-1.65788
PDX	B-01-Dx	6372	NP11	MTMR1	Q13613	237350	-2.78245	132	209	-1.78245
PDX	B-01-Dx	6373	NP11	FAM50A	Q14320	122339	-1.19757	116	210	-0.19757
PDX	B-01-Dx	6374	NP11	LAGE3	Q14657	165537	-1.02445	74	211	-0.0244479
PDX	B-01-Dx	6375	NP11	NSDHL	Q15738	187935	-1.60667	106	212	-0.606672
PDX	B-01-Dx	6376	NP11	ATP6AP1	Q15904	43956.8	-0.788054	159	213	0
PDX	B-01-Dx	6377	NP11	VMA21	Q3ZAQ7	427769	-1.20592	36	214	-0.205918
PDX	B-01-Dx	6378	NP11	CD99L2	Q8TCZ2	12364.9	-0.228582	184	215	0
PDX	B-01-Dx	6379	NP11	HAUS7	Q99871		0	219	216	0
PDX	B-01-Dx	6380	NP11	DUSP9	Q99956		0	220	217	0
PDX	B-01-Dx	6381	NP11	FUNDC2	Q9BWH2	214895	-1.47028	80	218	-0.470278
PDX	B-01-Dx	6382	NP11	TMLHE	Q9NVH6	1.20567e+06	-1.17919	12	219	-0.179195
PDX	B-01-Dx	6383	NP11	IKBKG	Q9Y6K9	138768	-1.34321	112	220	-0.343214
Patient	B-01-Dx	6164	NP26	GRIPAP1	Q4V328	73751.4	1.07489	134	1	0.0748905
Patient	B-01-Dx	6165	NP26	SLC9A7	Q96T83		0	187	2	0
Patient	B-01-Dx	6166	NP26	MAGED2	Q9UNF1	56787.5	0.798812	140	3	0
Patient	B-01-Dx	6167	NP26	KDM6A	O15550		0	194	4	0
Patient	B-01-Dx	6168	NP26	MED14	O60244	38650.9	0.129661	71	5	0
Patient	B-01-Dx	6169	NP26	ARAF	P10398	58347.3	0.0690467	21	6	0
Patient	B-01-Dx	6170	NP26	RRAGB	Q5VZM2;Q7L523		0	195	7	0
Patient	B-01-Dx	6171	NP26	UBQLN2	Q9UHD9	63790.2	1.06546	154	8	0.0654573
Patient	B-01-Dx	6172	NP26	KDM5C	P41229		0	196	9	0
Patient	B-01-Dx	6173	NP26	SMC1A	Q14683	316311	1.00624	35	10	0.0062353
Patient	B-01-Dx	6174	NP26	HSD17B10	Q99714	1.44443e+06	1.54383	10	11	0.543828
Patient	B-01-Dx	6175	NP26	HUWE1	Q7Z6Z7	177640	1.40474	90	12	0.404741
Patient	B-01-Dx	6176	NP26	GSPT2	Q8IYD1	103754	1.36505	129	13	0.365054
Patient	B-01-Dx	6177	NP26	NUDT11	Q96G61		0	99	14	0
Patient	B-01-Dx	6178	NP26	GNL3L	Q9NVN8	91662	1.01278	120	15	0.0127793
Patient	B-01-Dx	6179	NP26	FAM120C	Q9NX05	389108	3.33641	108	16	2.33641
Patient	B-01-Dx	6180	NP26	PHF8	Q9UPP1		0	197	17	0
Patient	B-01-Dx	6181	NP26	UXT	Q9UBK9	33841.8	0.88059	175	18	0
Patient	B-01-Dx	6182	NP26	CCDC22	O60826	85709.9	1.44502	135	19	0.445017
Patient	B-01-Dx	6183	NP26	PQBP1	O60828	700000	0.97314	15	20	0
Patient	B-01-Dx	6184	NP26	TIMM17B	O60830	77151	1.29406	148	21	0.294057
Patient	B-01-Dx	6185	NP26	PRAF2	O60831	285966	1.81381	60	22	0.813815
Patient	B-01-Dx	6186	NP26	UBA1	P22314	2.66761e+06	1.36606	3	23	0.366063
Patient	B-01-Dx	6187	NP26	WAS	P42768	417439	1.1283	39	24	0.128296
Patient	B-01-Dx	6188	NP26	USP11	P51784	163415	0.881263	62	25	0
Patient	B-01-Dx	6189	NP26	RBM10	P98175	196772	1.04398	70	26	0.0439777
Patient	B-01-Dx	6190	NP26	RBM3	P98179	567724	0.963455	13	27	0
Patient	B-01-Dx	6191	NP26	EBP	Q15125	101868	1.63251	142	28	0.632505
Patient	B-01-Dx	6192	NP26	SLC38A5	Q8WUX1	35801	1.15318	115	29	0.153178
Patient	B-01-Dx	6193	NP26	GPKOW	Q92917	77425.6	1.31266	150	30	0.312656
Patient	B-01-Dx	6194	NP26	WDR13	Q9H1Z4		0	198	31	0
Patient	B-01-Dx	6195	NP26	HDAC6	Q9UBN7	87713.5	1.01522	113	32	0.0152224
Patient	B-01-Dx	6196	NP26	MAGED1	Q9Y5V3		0	199	33	0
Patient	B-01-Dx	6197	NP26	DDX3X	O00571	144384	1.40525	89	34	0.405248
Patient	B-01-Dx	6198	NP26	TIMP1	P01033		0	156	35	0
Patient	B-01-Dx	6199	NP26	RP2	O75695	240568	1.771	83	36	0.770998
Patient	B-01-Dx	6200	NP26	ELK1	P19419		0	200	37	0
Patient	B-01-Dx	6201	NP26	RGN	Q15493	33719.9	0.393893	163	38	0
Patient	B-01-Dx	6202	NP26	JADE3	Q92613	30708	1.00737	181	39	0.00736995
Patient	B-01-Dx	6203	NP26	NDUFB11	Q9NX14	444780	1.268	34	40	0.268
Patient	B-01-Dx	6204	NP26	CASK	O14936	44855.5	0.425801	119	41	0
Patient	B-01-Dx	6205	NP26	ATP6AP2	O75787	120955	1.06359	93	42	0.0635905
Patient	B-01-Dx	6206	NP26	TSPAN7	P41732	55377.3	1.11476	165	43	0.114764
Patient	B-01-Dx	6207	NP26	BCOR	Q6W2J9		0	117	44	0
Patient	B-01-Dx	6208	NP26	FUNDC1	Q8IVP5		0	201	45	0
Patient	B-01-Dx	6209	NP26	CXorf38	Q8TB03	132334	1.21447	102	46	0.214471
Patient	B-01-Dx	6210	NP26	USP9X	Q93008	117156	1.44751	124	47	0.447515
Patient	B-01-Dx	6211	NP26	MID1IP1	Q9NPA3		0	202	48	0
Patient	B-01-Dx	6212	NP26	DYNLT3	P51808		0	171	49	0
Patient	B-01-Dx	6213	NP26	CYBB	P04839	113238	1.07868	97	50	0.0786805
Patient	B-01-Dx	6214	NP26	DMD	P11532		0	167	51	0
Patient	B-01-Dx	6215	NP26	PIR	O00625		0	69	52	0
Patient	B-01-Dx	6216	NP26	GK	P32189;Q14409		0	203	53	0
Patient	B-01-Dx	6217	NP26	AP1S2	P56377	166446	1.10777	79	54	0.107771
Patient	B-01-Dx	6218	NP26	ASB9	Q96DX5		0	189	55	0
Patient	B-01-Dx	6219	NP26	POLA1	P09884	184751	0.913058	66	56	0
Patient	B-01-Dx	6220	NP26	SH3KBP1	Q96B97	364201	1.34069	53	57	0.34069
Patient	B-01-Dx	6221	NP26	CTPS2	Q9NRF8	70920.6	0.877971	118	58	0
Patient	B-01-Dx	6222	NP26	SMS	P52788	109134	1.00682	101	59	0.00682499
Patient	B-01-Dx	6223	NP26	ZRSR2	Q15696	39183.4	0.975726	170	60	0
Patient	B-01-Dx	6224	NP26	RBBP7	Q16576	315487	1.14059	44	61	0.140594
Patient	B-01-Dx	6225	NP26	PDHA1	P08559	788474	1.04546	14	62	0.0454637
Patient	B-01-Dx	6226	NP26	EIF2S3	P41091	152665	1.15668	77	63	0.156683
Patient	B-01-Dx	6227	NP26	PHKA2	P46019	33996.5	1.17244	180	64	0.17244
Patient	B-01-Dx	6228	NP26	RPS6KA3	P51812	147488	1.07613	85	65	0.0761329
Patient	B-01-Dx	6229	NP26	PRDX4	Q13162	300481	1.47074	57	66	0.470735
Patient	B-01-Dx	6230	NP26	APOO	Q9BUR5	344813	1.09461	41	67	0.0946141
Patient	B-01-Dx	6231	NP26	ACOT9	Q9Y305	222177	1.14831	64	68	0.148312
Patient	B-01-Dx	6232	NP26	EIF1AX	P47813		0	58	69	0
Patient	B-01-Dx	6233	NP26	PDK3	Q15120	132782	0.942879	81	70	0
Patient	B-01-Dx	6234	NP26	MAP3K15	Q6ZN16;Q99683		0	204	71	0
Patient	B-01-Dx	6235	NP26	DDX53	Q86TM3	90323.6	1.12426	128	72	0.124265
Patient	B-01-Dx	6236	NP26	SCML2	Q9UQR0	328001	1.12224	48	73	0.122244
Patient	B-01-Dx	6237	NP26	RAB9A	P51151	62529	1.03261	137	74	0.0326119
Patient	B-01-Dx	6238	NP26	MOSPD2	Q8NHP6	32275.7	1.21036	176	75	0.21036
Patient	B-01-Dx	6239	NP26	SYAP1	Q96A49	78263.9	1.03825	139	76	0.038246
Patient	B-01-Dx	6240	NP26	TXLNG	Q9NUQ3	46318	1.29838	174	77	0.298375
Patient	B-01-Dx	6241	NP26	WWC3	Q9ULE0		0	205	78	0
Patient	B-01-Dx	6242	NP26	OFD1	O75665	71085.7	0.954384	130	79	0
Patient	B-01-Dx	6243	NP26	PRPS2	P11908	92755.7	0.800273	87	80	0
Patient	B-01-Dx	6244	NP26	ASMTL	O95671	71334.2	0.63251	95	81	0
Patient	B-01-Dx	6245	NP26	PRKX	P51817		0	206	82	0
Patient	B-01-Dx	6246	NP26	HCCS	P53701	54553.3	1.28684	166	83	0.286835
Patient	B-01-Dx	6247	NP26	SHROOM2	Q13796		0	207	84	0
Patient	B-01-Dx	6248	NP26	STS	P08842	24041.4	0.277613	164	85	0
Patient	B-01-Dx	6249	NP26	CD99	P14209	606442	1.70509	37	86	0.705092
Patient	B-01-Dx	6250	NP26	AKAP17A	Q02040	97686.4	0.983504	107	87	0
Patient	B-01-Dx	6251	NP26	PUDP	Q08623	69512.3	1.03911	144	88	0.0391114
Patient	B-01-Dx	6252	NP26	GTPBP6	O43824		0	208	89	0
Patient	B-01-Dx	6253	NP26	ZBED1	O96006	69561.5	1.71005	155	90	0.710046
Patient	B-01-Dx	6254	NP26	P2RY8	Q86VZ1		0	152	91	0
Patient	B-01-Dx	6255	NP26	MSN	P26038	3.1132e+06	1.49068	1	92	0.490685
Patient	B-01-Dx	6256	NP26	LAS1L	Q9Y4W2	143133	1.08228	82	93	0.0822814
Patient	B-01-Dx	6257	NP26	ABCB7	O75027	124998	1.30173	104	94	0.301728
Patient	B-01-Dx	6258	NP26	PGK1	P00558	3.12489e+06	1.529	5	95	0.529004
Patient	B-01-Dx	6259	NP26	HMGN5	P82970	112085	1.92893	131	96	0.928933
Patient	B-01-Dx	6260	NP26	MED12	Q93074	8337.92	0.428408	186	97	0
Patient	B-01-Dx	6261	NP26	PIN4	Q9Y237	312235	1.3401	63	98	0.340103
Patient	B-01-Dx	6262	NP26	RLIM	Q9NVW2		0	209	99	0
Patient	B-01-Dx	6263	NP26	OGT	O15294	401020	0.621423	20	100	0
Patient	B-01-Dx	6264	NP26	KIF4A	O95239	69557	1.09127	126	101	0.0912738
Patient	B-01-Dx	6265	NP26	TAF1	P21675		0	210	102	0
Patient	B-01-Dx	6266	NP26	TAF1	P21675;Q8IZX4		0	211	103	0
Patient	B-01-Dx	6267	NP26	RPS4X	P62701	2.19163e+06	1.14962	2	104	0.149617
Patient	B-01-Dx	6268	NP26	ZMYM3	Q14202	124900	1.17397	92	105	0.173974
Patient	B-01-Dx	6269	NP26	NONO	Q15233	1142889	0.987464	8	106	0
Patient	B-01-Dx	6270	NP26	ERCC6L	Q2NKX8	637717	0.961069	73	107	0
Patient	B-01-Dx	6271	NP26	PDZD11	Q5EBL8		0	212	108	0
Patient	B-01-Dx	6272	NP26	SLC7A3	Q8WY07	27729.2	0.254669	147	109	0
Patient	B-01-Dx	6273	NP26	DLG3	Q92796	52053.5	0.0400784	18	110	0
Patient	B-01-Dx	6274	NP26	YIPF6	Q96EC8	26595	1.08442	177	111	0.084418
Patient	B-01-Dx	6275	NP26	SNX12	Q9UMY4	316124	1.44531	59	112	0.445313
Patient	B-01-Dx	6276	NP26	IGBP1	P78318	183936	1.48775	91	113	0.487747
Patient	B-01-Dx	6277	NP26	ATRX	P46100	80374.7	1.18212	138	114	0.182117
Patient	B-01-Dx	6278	NP26	TAF9B	Q9HBM6	78622.4	1.15967	158	115	0.159672
Patient	B-01-Dx	6279	NP26	PBDC1	Q9BVG4	344501	1.2921	50	116	0.292104
Patient	B-01-Dx	6280	NP26	ITM2A	O43736	6412.91	0.28725	182	117	0
Patient	B-01-Dx	6281	NP26	SH3BGRL	O75368	1178092	1.51925	16	118	0.519248
Patient	B-01-Dx	6282	NP26	UPRT	Q96BW1		0	188	119	0
Patient	B-01-Dx	6283	NP26	PRPS1	P60891	101597	1.07063	114	120	0.0706306
Patient	B-01-Dx	6284	NP26	APOOL	Q6UXV4	53185.4	1.00334	157	121	0.00333914
Patient	B-01-Dx	6285	NP26	MAGT1	Q9H0U3	297543	1.07627	49	122	0.0762715
Patient	B-01-Dx	6286	NP26	TMSB4X	P62328	224678	0.494512	24	123	0
Patient	B-01-Dx	6287	NP26	BTK	Q06187	154572	1.22539	86	124	0.225392
Patient	B-01-Dx	6288	NP26	DIAPH2	O60879		0	100	125	0
Patient	B-01-Dx	6289	NP26	GLA	P06280	111270	2.04224	162	126	1.04224
Patient	B-01-Dx	6290	NP26	HNRNPH2	P55795	231173	1.2902	72	127	0.2902
Patient	B-01-Dx	6291	NP26	MORF4L2	Q15014	23152.9	0.741228	169	128	0
Patient	B-01-Dx	6292	NP26	PGRMC1	O00264	303799	1.11857	46	129	0.11857
Patient	B-01-Dx	6293	NP26	RPL39	P62891;Q59GN2		0	213	130	0
Patient	B-01-Dx	6294	NP26	MCTS1	Q9ULC4	433082	1.05019	32	131	0.0501918
Patient	B-01-Dx	6295	NP26	TIMM8A	O60220	117964	1.03487	96	132	0.0348688
Patient	B-01-Dx	6296	NP26	CSTF2	P33240	367477	1.1394	40	133	0.139397
Patient	B-01-Dx	6297	NP26	RPL36A	P83881	174753	0.859673	56	134	0
Patient	B-01-Dx	6298	NP26	TCEAL5	Q5H9L2		0	214	135	0
Patient	B-01-Dx	6299	NP26	ARMCX3	Q9UH62	62790.4	1.89647	172	136	0.896469
Patient	B-01-Dx	6300	NP26	SERPINA7	P05543	13855.4	0.995681	191	137	0
Patient	B-01-Dx	6301	NP26	TCEAL3	Q969E4		0	125	138	0
Patient	B-01-Dx	6302	NP26	TCEAL4	Q96EI5	21054.8	1.07106	185	139	0.0710595
Patient	B-01-Dx	6303	NP26	PSMD10	O75832	325856	1.06376	45	140	0.0637583
Patient	B-01-Dx	6304	NP26	TBC1D8B	Q0IIM8	272361	0.701281	33	141	0
Patient	B-01-Dx	6305	NP26	RTL9	Q8NET4		0	215	142	0
Patient	B-01-Dx	6306	NP26	ACSL4	O60488	32904.1	0.873186	173	143	0
Patient	B-01-Dx	6307	NP26	SLC25A6	P12236	143976	0.453812	42	144	0
Patient	B-01-Dx	6308	NP26	PLS3	P13797		0	111	145	0
Patient	B-01-Dx	6309	NP26	CUL4B	Q13620	177015	1.06852	76	146	0.0685175
Patient	B-01-Dx	6310	NP26	AMOT	Q4VCS5	197608	1.62627	105	147	0.626267
Patient	B-01-Dx	6311	NP26	NKRF	O15226	58792.9	1.0815	149	148	0.0815018
Patient	B-01-Dx	6312	NP26	LAMP2	P13473	804012	1.2331	19	149	0.233096
Patient	B-01-Dx	6313	NP26	WDR44	Q5JSH3	91060.8	0.76254	109	150	0
Patient	B-01-Dx	6314	NP26	DOCK11	Q5JSL3	96691.6	1.20299	127	151	0.20299
Patient	B-01-Dx	6315	NP26	ZBTB33	Q86T24	31128.6	0.384001	161	152	0
Patient	B-01-Dx	6316	NP26	NKAP	Q8N5F7	44161.5	0.901127	160	153	0
Patient	B-01-Dx	6317	NP26	UBE2A	P49459	88224.8	0.719775	88	154	0
Patient	B-01-Dx	6318	NP26	UPF3B	Q9BZI7	93988	1.29492	145	155	0.294918
Patient	B-01-Dx	6319	NP26	SLC25A5	P05141	2.30352e+06	1.33694	4	156	0.33694
Patient	B-01-Dx	6320	NP26	SH2D1A	O60880	36337.6	1.24599	178	157	0.245994
Patient	B-01-Dx	6321	NP26	SMARCA1	P28370		0	216	158	0
Patient	B-01-Dx	6322	NP26	XIAP	P98170	6015.67	0.516155	192	159	0
Patient	B-01-Dx	6323	NP26	RAB33A	Q14088		0	190	160	0
Patient	B-01-Dx	6324	NP26	SEPTIN6	Q14141	534695	1.09668	29	161	0.0966828
Patient	B-01-Dx	6325	NP26	STAG2	Q8N3U4	572343	1.14797	25	162	0.147967
Patient	B-01-Dx	6326	NP26	ZNF280C	Q8ND82	22132.6	0.746145	179	163	0
Patient	B-01-Dx	6327	NP26	UTP14A	Q9BVJ6	92376.6	1.40207	133	164	0.402069
Patient	B-01-Dx	6328	NP26	RBMX2	Q9Y388	92564.4	1.08199	123	165	0.0819899
Patient	B-01-Dx	6329	NP26	RNF113A	O15541	78395.1	0.880871	136	166	0
Patient	B-01-Dx	6330	NP26	AIFM1	O95831	419118	1.20091	38	167	0.200909
Patient	B-01-Dx	6331	NP26	SASH3	O75995	375799	1.26463	47	168	0.264632
Patient	B-01-Dx	6332	NP26	THOC2	Q8NI27	201910	1.03134	61	169	0.0313421
Patient	B-01-Dx	6333	NP26	RBMX	P38159	1.48503e+06	1.05462	7	170	0.0546197
Patient	B-01-Dx	6334	NP26	ARHGEF6	Q15052	118059	1.06712	98	171	0.0671152
Patient	B-01-Dx	6335	NP26	HTATSF1	O43719	268907	1.10143	55	172	0.101432
Patient	B-01-Dx	6336	NP26	HPRT1	P00492	799218	1.572	26	173	0.571997
Patient	B-01-Dx	6337	NP26	STK26	Q9P289	299894	1.57557	67	174	0.575573
Patient	B-01-Dx	6338	NP26	MAP7D3	Q8IWC1	92884.2	1.26398	122	175	0.263976
Patient	B-01-Dx	6339	NP26	PHF6	Q8IWS0	150610	1.27474	84	176	0.274742
Patient	B-01-Dx	6340	NP26	ADGRG4	Q8IZF6	605336	0.877363	17	177	0
Patient	B-01-Dx	6341	NP26	MMGT1	Q8N4V1	61970.5	1.0548	153	178	0.0548022
Patient	B-01-Dx	6342	NP26	SLC9A6	Q92581	28777.8	1.10951	183	179	0.109512
Patient	B-01-Dx	6343	NP26	FHL1	Q13642	1.33261e+06	1.54517	9	180	0.545172
Patient	B-01-Dx	6344	NP26	FMR1	Q06787	109326	0.906571	94	181	0
Patient	B-01-Dx	6345	NP26	ZNF185	O15231	80559.4	1.3098	146	182	0.309799
Patient	B-01-Dx	6346	NP26	HMGB3	O15347	1.37386e+06	0.858692	6	183	0
Patient	B-01-Dx	6347	NP26	DKC1	O60832	519566	1.12611	28	184	0.126108
Patient	B-01-Dx	6348	NP26	G6PD	P11413	731621	1.37149	30	185	0.371488
Patient	B-01-Dx	6349	NP26	UBL4A	P11441	125434	1.13008	103	186	0.130081
Patient	B-01-Dx	6350	NP26	FLNA	P21333	912809	1.39073	11	187	0.390731
Patient	B-01-Dx	6351	NP26	F8A1	P23610		0	217	188	0
Patient	B-01-Dx	6352	NP26	RPL10	P27635	390535	0.975401	31	189	0
Patient	B-01-Dx	6353	NP26	GDI1	P31150	190848	0.726571	54	190	0
Patient	B-01-Dx	6354	NP26	ABCD1	P33897	50521.5	0.845969	151	191	0
Patient	B-01-Dx	6355	NP26	CETN2	P41208	46472	1.248	168	192	0.248
Patient	B-01-Dx	6356	NP26	NAA10	P41227	85069.7	0.987679	121	193	0
Patient	B-01-Dx	6357	NP26	BRCC3	P46736	4470.95	0.776059	193	194	0
Patient	B-01-Dx	6358	NP26	EMD	P50402	313341	1.27792	52	195	0.277916
Patient	B-01-Dx	6359	NP26	IDH3G	P51553	66861.9	1.03946	141	196	0.039463
Patient	B-01-Dx	6360	NP26	SSR4	P51571	327050	1.0929	43	197	0.0928967
Patient	B-01-Dx	6361	NP26	BCAP31	P51572	649286	1.05653	23	198	0.0565325
Patient	B-01-Dx	6362	NP26	RENBP	P51606		0	78	199	0
Patient	B-01-Dx	6363	NP26	MECP2	P51608	152916	0.920528	75	200	0
Patient	B-01-Dx	6364	NP26	HCFC1	P51610	591250	0.93489	22	201	0
Patient	B-01-Dx	6365	NP26	IRAK1	P51617		0	218	202	0
Patient	B-01-Dx	6366	NP26	VAMP7	P51809	118995	1.22361	110	203	0.223612
Patient	B-01-Dx	6367	NP26	AFF2	P51816	29785.9	0.106858	51	204	0
Patient	B-01-Dx	6368	NP26	VBP1	P61758	179582	0.969136	65	205	0
Patient	B-01-Dx	6369	NP26	ARHGAP4	P98171	239788	1.21775	68	206	0.217753
Patient	B-01-Dx	6370	NP26	MPP1	Q00013	1.11316e+06	2.1875	27	207	1.1875
Patient	B-01-Dx	6371	NP26	MTM1	Q13496	116527	1.60305	143	208	0.603047
Patient	B-01-Dx	6372	NP26	MTMR1	Q13613	102773	1.53088	132	209	0.530884
Patient	B-01-Dx	6373	NP26	FAM50A	Q14320	89968.3	1.00056	116	210	0.000555411
Patient	B-01-Dx	6374	NP26	LAGE3	Q14657	215595	1.19895	74	211	0.198948
Patient	B-01-Dx	6375	NP26	NSDHL	Q15738	94814.7	1.04547	106	212	0.0454653
Patient	B-01-Dx	6376	NP26	ATP6AP1	Q15904	29897.8	0.577631	159	213	0
Patient	B-01-Dx	6377	NP26	VMA21	Q3ZAQ7	468322	1.1646	36	214	0.164602
Patient	B-01-Dx	6378	NP26	CD99L2	Q8TCZ2	15039.8	0.5	184	215	0
Patient	B-01-Dx	6379	NP26	HAUS7	Q99871		0	219	216	0
Patient	B-01-Dx	6380	NP26	DUSP9	Q99956		0	220	217	0
Patient	B-01-Dx	6381	NP26	FUNDC2	Q9BWH2	136842	0.862856	80	218	0
Patient	B-01-Dx	6382	NP26	TMLHE	Q9NVH6	890959	1.16612	12	219	0.166122
Patient	B-01-Dx	6383	NP26	IKBKG	Q9Y6K9	93108.2	1.00641	112	220	0.00641135
PDX	B-04-Dx	6164	NP19	GRIPAP1	Q4V328	74802.6	-0.909631	134	1	0
PDX	B-04-Dx	6165	NP19	SLC9A7	Q96T83	1431.32	-0.0361505	187	2	0
PDX	B-04-Dx	6166	NP19	MAGED2	Q9UNF1	80406.6	-1.07123	140	3	-0.0712342
PDX	B-04-Dx	6167	NP19	KDM6A	O15550		0	194	4	0
PDX	B-04-Dx	6168	NP19	MED14	O60244	225742	-2.37837	71	5	-1.37837
PDX	B-04-Dx	6169	NP19	ARAF	P10398	1.50582e+06	-3.07613	21	6	-2.07613
PDX	B-04-Dx	6170	NP19	RRAGB	Q5VZM2;Q7L523		0	195	7	0
PDX	B-04-Dx	6171	NP19	UBQLN2	Q9UHD9	36756.3	-0.600888	154	8	0
PDX	B-04-Dx	6172	NP19	KDM5C	P41229		0	196	9	0
PDX	B-04-Dx	6173	NP19	SMC1A	Q14683	285888	-0.700716	35	10	0
PDX	B-04-Dx	6174	NP19	HSD17B10	Q99714	907087	-0.903985	10	11	0
PDX	B-04-Dx	6175	NP19	HUWE1	Q7Z6Z7	117680	-0.9393	90	12	0
PDX	B-04-Dx	6176	NP19	GSPT2	Q8IYD1	91186.5	-1.10032	129	13	-0.10032
PDX	B-04-Dx	6177	NP19	NUDT11	Q96G61		0	99	14	0
PDX	B-04-Dx	6178	NP19	GNL3L	Q9NVN8	75727.8	-0.388664	120	15	0
PDX	B-04-Dx	6179	NP19	FAM120C	Q9NX05	45808.2	-0.483796	108	16	0
PDX	B-04-Dx	6180	NP19	PHF8	Q9UPP1		0	197	17	0
PDX	B-04-Dx	6181	NP19	UXT	Q9UBK9	29118.5	-0.886584	175	18	0
PDX	B-04-Dx	6182	NP19	CCDC22	O60826	48853.6	-0.546992	135	19	0
PDX	B-04-Dx	6183	NP19	PQBP1	O60828	1.23688e+06	-1.36465	15	20	-0.364645
PDX	B-04-Dx	6184	NP19	TIMM17B	O60830	38547.9	-0.537594	148	21	0
PDX	B-04-Dx	6185	NP19	PRAF2	O60831		0	60	22	0
PDX	B-04-Dx	6186	NP19	UBA1	P22314	1.23187e+06	-0.637202	3	23	0
PDX	B-04-Dx	6187	NP19	WAS	P42768	330250	-0.939111	39	24	0
PDX	B-04-Dx	6188	NP19	USP11	P51784	253970	-1.12084	62	25	-0.12084
PDX	B-04-Dx	6189	NP19	RBM10	P98175	153273	-0.884147	70	26	0
PDX	B-04-Dx	6190	NP19	RBM3	P98179	940442	-0.861179	13	27	0
PDX	B-04-Dx	6191	NP19	EBP	Q15125	81273.9	-1.03532	142	28	-0.0353182
PDX	B-04-Dx	6192	NP19	SLC38A5	Q8WUX1		0	115	29	0
PDX	B-04-Dx	6193	NP19	GPKOW	Q92917	68029.1	-0.975948	150	30	0
PDX	B-04-Dx	6194	NP19	WDR13	Q9H1Z4		0	198	31	0
PDX	B-04-Dx	6195	NP19	HDAC6	Q9UBN7	96983.7	-0.904204	113	32	0
PDX	B-04-Dx	6196	NP19	MAGED1	Q9Y5V3		0	199	33	0
PDX	B-04-Dx	6197	NP19	DDX3X	O00571	118386	-0.82752	89	34	0
PDX	B-04-Dx	6198	NP19	TIMP1	P01033	57638.5	-0.5	156	35	0
PDX	B-04-Dx	6199	NP19	RP2	O75695	80901.9	-0.56156	83	36	0
PDX	B-04-Dx	6200	NP19	ELK1	P19419		0	200	37	0
PDX	B-04-Dx	6201	NP19	RGN	Q15493	19936.7	-0.165042	163	38	0
PDX	B-04-Dx	6202	NP19	JADE3	Q92613		0	181	39	0
PDX	B-04-Dx	6203	NP19	NDUFB11	Q9NX14	218764	-0.564065	34	40	0
PDX	B-04-Dx	6204	NP19	CASK	O14936	152160	-1.7394	119	41	-0.7394
PDX	B-04-Dx	6205	NP19	ATP6AP2	O75787	94873.5	-0.72352	93	42	0
PDX	B-04-Dx	6206	NP19	TSPAN7	P41732		0	165	43	0
PDX	B-04-Dx	6207	NP19	BCOR	Q6W2J9		0	117	44	0
PDX	B-04-Dx	6208	NP19	FUNDC1	Q8IVP5		0	201	45	0
PDX	B-04-Dx	6209	NP19	CXorf38	Q8TB03	53762.6	-0.448179	102	46	0
PDX	B-04-Dx	6210	NP19	USP9X	Q93008	47403.8	-0.530078	124	47	0
PDX	B-04-Dx	6211	NP19	MID1IP1	Q9NPA3		0	202	48	0
PDX	B-04-Dx	6212	NP19	DYNLT3	P51808	23693.5	-0.296666	171	49	0
PDX	B-04-Dx	6213	NP19	CYBB	P04839	155049	-1.19948	97	50	-0.199477
PDX	B-04-Dx	6214	NP19	DMD	P11532		0	167	51	0
PDX	B-04-Dx	6215	NP19	PIR	O00625	121303	-0.395808	69	52	0
PDX	B-04-Dx	6216	NP19	GK	P32189;Q14409		0	203	53	0
PDX	B-04-Dx	6217	NP19	AP1S2	P56377	101421	-0.655734	79	54	0
PDX	B-04-Dx	6218	NP19	ASB9	Q96DX5		0	189	55	0
PDX	B-04-Dx	6219	NP19	POLA1	P09884	147800	-0.736703	66	56	0
PDX	B-04-Dx	6220	NP19	SH3KBP1	Q96B97	258489	-0.930423	53	57	0
PDX	B-04-Dx	6221	NP19	CTPS2	Q9NRF8	43828	-0.429706	118	58	0
PDX	B-04-Dx	6222	NP19	SMS	P52788	100799	-0.832866	101	59	0
PDX	B-04-Dx	6223	NP19	ZRSR2	Q15696	31207.2	-0.784311	170	60	0
PDX	B-04-Dx	6224	NP19	RBBP7	Q16576	418009	-1.12729	44	61	-0.127289
PDX	B-04-Dx	6225	NP19	PDHA1	P08559	858750	-0.913499	14	62	0
PDX	B-04-Dx	6226	NP19	EIF2S3	P41091	163470	-0.936576	77	63	0
PDX	B-04-Dx	6227	NP19	PHKA2	P46019	19877.1	-0.365582	180	64	0
PDX	B-04-Dx	6228	NP19	RPS6KA3	P51812	86716.9	-0.628536	85	65	0
PDX	B-04-Dx	6229	NP19	PRDX4	Q13162	108021	-0.426644	57	66	0
PDX	B-04-Dx	6230	NP19	APOO	Q9BUR5	152105	-0.409993	41	67	0
PDX	B-04-Dx	6231	NP19	ACOT9	Q9Y305	179898	-0.84996	64	68	0
PDX	B-04-Dx	6232	NP19	EIF1AX	P47813	146903	-0.573911	58	69	0
PDX	B-04-Dx	6233	NP19	PDK3	Q15120	101599	-0.65827	81	70	0
PDX	B-04-Dx	6234	NP19	MAP3K15	Q6ZN16;Q99683		0	204	71	0
PDX	B-04-Dx	6235	NP19	DDX53	Q86TM3	89069.8	-1.09885	128	72	-0.0988534
PDX	B-04-Dx	6236	NP19	SCML2	Q9UQR0	285270	-0.95793	48	73	0
PDX	B-04-Dx	6237	NP19	RAB9A	P51151	40124.6	-0.475338	137	74	0
PDX	B-04-Dx	6238	NP19	MOSPD2	Q8NHP6	27885.3	-0.69035	176	75	0
PDX	B-04-Dx	6239	NP19	SYAP1	Q96A49	57980.3	-0.7965	139	76	0
PDX	B-04-Dx	6240	NP19	TXLNG	Q9NUQ3	24084.6	-0.650398	174	77	0
PDX	B-04-Dx	6241	NP19	WWC3	Q9ULE0		0	205	78	0
PDX	B-04-Dx	6242	NP19	OFD1	O75665	71213.8	-0.850703	130	79	0
PDX	B-04-Dx	6243	NP19	PRPS2	P11908	119113	-0.806251	87	80	0
PDX	B-04-Dx	6244	NP19	ASMTL	O95671	53476	-0.204918	95	81	0
PDX	B-04-Dx	6245	NP19	PRKX	P51817		0	206	82	0
PDX	B-04-Dx	6246	NP19	HCCS	P53701	65426	-1.18824	166	83	-0.18824
PDX	B-04-Dx	6247	NP19	SHROOM2	Q13796		0	207	84	0
PDX	B-04-Dx	6248	NP19	STS	P08842	12507.4	-0.117954	164	85	0
PDX	B-04-Dx	6249	NP19	CD99	P14209	54028.5	-0.142826	37	86	0
PDX	B-04-Dx	6250	NP19	AKAP17A	Q02040	109068	-1.02277	107	87	-0.022767
PDX	B-04-Dx	6251	NP19	PUDP	Q08623	49787.9	-0.677025	144	88	0
PDX	B-04-Dx	6252	NP19	GTPBP6	O43824		0	208	89	0
PDX	B-04-Dx	6253	NP19	ZBED1	O96006	30463.5	-0.410257	155	90	0
PDX	B-04-Dx	6254	NP19	P2RY8	Q86VZ1		0	152	91	0
PDX	B-04-Dx	6255	NP19	MSN	P26038	1.77882e+06	-0.865222	1	92	0
PDX	B-04-Dx	6256	NP19	LAS1L	Q9Y4W2	125215	-0.844365	82	93	0
PDX	B-04-Dx	6257	NP19	ABCB7	O75027	76710.9	-0.626422	104	94	0
PDX	B-04-Dx	6258	NP19	PGK1	P00558	1.06883e+06	-0.697024	5	95	0
PDX	B-04-Dx	6259	NP19	HMGN5	P82970		0	131	96	0
PDX	B-04-Dx	6260	NP19	MED12	Q93074		0	186	97	0
PDX	B-04-Dx	6261	NP19	PIN4	Q9Y237	155134	-0.802062	63	98	0
PDX	B-04-Dx	6262	NP19	RLIM	Q9NVW2		0	209	99	0
PDX	B-04-Dx	6263	NP19	OGT	O15294	497557	-0.759659	20	100	0
PDX	B-04-Dx	6264	NP19	KIF4A	O95239	91555.5	-0.975979	126	101	0
PDX	B-04-Dx	6265	NP19	TAF1	P21675		0	210	102	0
PDX	B-04-Dx	6266	NP19	TAF1	P21675;Q8IZX4		0	211	103	0
PDX	B-04-Dx	6267	NP19	RPS4X	P62701	1.68451e+06	-0.803215	2	104	0
PDX	B-04-Dx	6268	NP19	ZMYM3	Q14202	134676	-0.988668	92	105	0
PDX	B-04-Dx	6269	NP19	NONO	Q15233	1.50517e+06	-1.24097	8	106	-0.240967
PDX	B-04-Dx	6270	NP19	ERCC6L	Q2NKX8	34314.3	-0.27635	73	107	0
PDX	B-04-Dx	6271	NP19	PDZD11	Q5EBL8		0	212	108	0
PDX	B-04-Dx	6272	NP19	SLC7A3	Q8WY07	59495.8	-0.712314	147	109	0
PDX	B-04-Dx	6273	NP19	DLG3	Q92796	315145	-0.228389	18	110	0
PDX	B-04-Dx	6274	NP19	YIPF6	Q96EC8		0	177	111	0
PDX	B-04-Dx	6275	NP19	SNX12	Q9UMY4	138007	-0.617133	59	112	0
PDX	B-04-Dx	6276	NP19	IGBP1	P78318	114098	-0.908455	91	113	0
PDX	B-04-Dx	6277	NP19	ATRX	P46100	57051.2	-0.73143	138	114	0
PDX	B-04-Dx	6278	NP19	TAF9B	Q9HBM6	29901.5	-0.661264	158	115	0
PDX	B-04-Dx	6279	NP19	PBDC1	Q9BVG4	255033	-0.84643	50	116	0
PDX	B-04-Dx	6280	NP19	ITM2A	O43736	7736.44	-0.121439	182	117	0
PDX	B-04-Dx	6281	NP19	SH3BGRL	O75368	391751	-0.484337	16	118	0
PDX	B-04-Dx	6282	NP19	UPRT	Q96BW1	9185.26	-0.312484	188	119	0
PDX	B-04-Dx	6283	NP19	PRPS1	P60891	107837	-1.08378	114	120	-0.0837752
PDX	B-04-Dx	6284	NP19	APOOL	Q6UXV4	38639.7	-0.626259	157	121	0
PDX	B-04-Dx	6285	NP19	MAGT1	Q9H0U3	208329	-0.682652	49	122	0
PDX	B-04-Dx	6286	NP19	TMSB4X	P62328	26577.9	-0.0195647	24	123	0
PDX	B-04-Dx	6287	NP19	BTK	Q06187	126309	-0.870933	86	124	0
PDX	B-04-Dx	6288	NP19	DIAPH2	O60879		0	100	125	0
PDX	B-04-Dx	6289	NP19	GLA	P06280	35730.9	-0.68675	162	126	0
PDX	B-04-Dx	6290	NP19	HNRNPH2	P55795	119922	-0.705066	72	127	0
PDX	B-04-Dx	6291	NP19	MORF4L2	Q15014	19061.5	-0.18947	169	128	0
PDX	B-04-Dx	6292	NP19	PGRMC1	O00264	276947	-0.76628	46	129	0
PDX	B-04-Dx	6293	NP19	RPL39	P62891;Q59GN2		0	213	130	0
PDX	B-04-Dx	6294	NP19	MCTS1	Q9ULC4	378870	-1.00472	32	131	-0.00471688
PDX	B-04-Dx	6295	NP19	TIMM8A	O60220	108144	-0.84853	96	132	0
PDX	B-04-Dx	6296	NP19	CSTF2	P33240	292920	-0.768102	40	133	0
PDX	B-04-Dx	6297	NP19	RPL36A	P83881	237572	-0.906451	56	134	0
PDX	B-04-Dx	6298	NP19	TCEAL5	Q5H9L2		0	214	135	0
PDX	B-04-Dx	6299	NP19	ARMCX3	Q9UH62	22068.5	-0.496809	172	136	0
PDX	B-04-Dx	6300	NP19	SERPINA7	P05543	3033.41	-0.487812	191	137	0
PDX	B-04-Dx	6301	NP19	TCEAL3	Q969E4		0	125	138	0
PDX	B-04-Dx	6302	NP19	TCEAL4	Q96EI5		0	185	139	0
PDX	B-04-Dx	6303	NP19	PSMD10	O75832	256686	-0.742405	45	140	0
PDX	B-04-Dx	6304	NP19	TBC1D8B	Q0IIM8	219140	-0.563965	33	141	0
PDX	B-04-Dx	6305	NP19	RTL9	Q8NET4		0	215	142	0
PDX	B-04-Dx	6306	NP19	ACSL4	O60488	22583.6	-0.588134	173	143	0
PDX	B-04-Dx	6307	NP19	SLC25A6	P12236	169310	-0.476539	42	144	0
PDX	B-04-Dx	6308	NP19	PLS3	P13797		0	111	145	0
PDX	B-04-Dx	6309	NP19	CUL4B	Q13620	135668	-0.806402	76	146	0
PDX	B-04-Dx	6310	NP19	AMOT	Q4VCS5	69034.2	-0.335503	105	147	0
PDX	B-04-Dx	6311	NP19	NKRF	O15226	50539.5	-0.698646	149	148	0
PDX	B-04-Dx	6312	NP19	LAMP2	P13473	349443	-0.520365	19	149	0
PDX	B-04-Dx	6313	NP19	WDR44	Q5JSH3	79480.5	-0.857458	109	150	0
PDX	B-04-Dx	6314	NP19	DOCK11	Q5JSL3	63371.9	-0.777504	127	151	0
PDX	B-04-Dx	6315	NP19	ZBTB33	Q86T24	19190.3	-0.518598	161	152	0
PDX	B-04-Dx	6316	NP19	NKAP	Q8N5F7	46551.4	-0.818661	160	153	0
PDX	B-04-Dx	6317	NP19	UBE2A	P49459	133479	-0.96372	88	154	0
PDX	B-04-Dx	6318	NP19	UPF3B	Q9BZI7	57517.1	-0.844015	145	155	0
PDX	B-04-Dx	6319	NP19	SLC25A5	P05141	1.28739e+06	-0.6764	4	156	0
PDX	B-04-Dx	6320	NP19	SH2D1A	O60880		0	178	157	0
PDX	B-04-Dx	6321	NP19	SMARCA1	P28370		0	216	158	0
PDX	B-04-Dx	6322	NP19	XIAP	P98170	3714.83	-0.393654	192	159	0
PDX	B-04-Dx	6323	NP19	RAB33A	Q14088	10724.6	-0.5	190	160	0
PDX	B-04-Dx	6324	NP19	SEPTIN6	Q14141	356149	-0.762179	29	161	0
PDX	B-04-Dx	6325	NP19	STAG2	Q8N3U4	451902	-0.820604	25	162	0
PDX	B-04-Dx	6326	NP19	ZNF280C	Q8ND82	33768.1	-1.14229	179	163	-0.142294
PDX	B-04-Dx	6327	NP19	UTP14A	Q9BVJ6	31249.4	-0.371605	133	164	0
PDX	B-04-Dx	6328	NP19	RBMX2	Q9Y388	64351.4	-0.722272	123	165	0
PDX	B-04-Dx	6329	NP19	RNF113A	O15541	59963.4	-0.890857	136	166	0
PDX	B-04-Dx	6330	NP19	AIFM1	O95831	379480	-1.02761	38	167	-0.0276138
PDX	B-04-Dx	6331	NP19	SASH3	O75995	182061	-0.60207	47	168	0
PDX	B-04-Dx	6332	NP19	THOC2	Q8NI27	189426	-0.860212	61	169	0
PDX	B-04-Dx	6333	NP19	RBMX	P38159	1694381	-0.977915	7	170	0
PDX	B-04-Dx	6334	NP19	ARHGEF6	Q15052	99213.6	-0.806191	98	171	0
PDX	B-04-Dx	6335	NP19	HTATSF1	O43719	325230	-1.38413	55	172	-0.384131
PDX	B-04-Dx	6336	NP19	HPRT1	P00492	259358	-0.483253	26	173	0
PDX	B-04-Dx	6337	NP19	STK26	Q9P289	154124	-0.804055	67	174	0
PDX	B-04-Dx	6338	NP19	MAP7D3	Q8IWC1		0	122	175	0
PDX	B-04-Dx	6339	NP19	PHF6	Q8IWS0	124855	-0.804545	84	176	0
PDX	B-04-Dx	6340	NP19	ADGRG4	Q8IZF6	995062	-1.1662	17	177	-0.166203
PDX	B-04-Dx	6341	NP19	MMGT1	Q8N4V1	38359.5	-0.602597	153	178	0
PDX	B-04-Dx	6342	NP19	SLC9A6	Q92581	37866.7	-1.58128	183	179	-0.581278
PDX	B-04-Dx	6343	NP19	FHL1	Q13642	601391	-0.554666	9	180	0
PDX	B-04-Dx	6344	NP19	FMR1	Q06787	107456	-0.856089	94	181	0
PDX	B-04-Dx	6345	NP19	ZNF185	O15231		0	146	182	0
PDX	B-04-Dx	6346	NP19	HMGB3	O15347	2.16182e+06	-1.24963	6	183	-0.249629
PDX	B-04-Dx	6347	NP19	DKC1	O60832	335491	-0.663854	28	184	0
PDX	B-04-Dx	6348	NP19	G6PD	P11413	319434	-0.826515	30	185	0
PDX	B-04-Dx	6349	NP19	UBL4A	P11441	102468	-0.867928	103	186	0
PDX	B-04-Dx	6350	NP19	FLNA	P21333	689932	-0.602696	11	187	0
PDX	B-04-Dx	6351	NP19	F8A1	P23610		0	217	188	0
PDX	B-04-Dx	6352	NP19	RPL10	P27635	402622	-0.914278	31	189	0
PDX	B-04-Dx	6353	NP19	GDI1	P31150	175258	-0.700494	54	190	0
PDX	B-04-Dx	6354	NP19	ABCD1	P33897	51639.8	-0.741737	151	191	0
PDX	B-04-Dx	6355	NP19	CETN2	P41208	20150.5	-0.393252	168	192	0
PDX	B-04-Dx	6356	NP19	NAA10	P41227	108347	-1.11987	121	193	-0.119874
PDX	B-04-Dx	6357	NP19	BRCC3	P46736	4115.35	-0.424142	193	194	0
PDX	B-04-Dx	6358	NP19	EMD	P50402	152109	-0.513582	52	195	0
PDX	B-04-Dx	6359	NP19	IDH3G	P51553	80837.5	-1.03177	141	196	-0.0317676
PDX	B-04-Dx	6360	NP19	SSR4	P51571	336321	-0.919345	43	197	0
PDX	B-04-Dx	6361	NP19	BCAP31	P51572	421742	-0.706601	23	198	0
PDX	B-04-Dx	6362	NP19	RENBP	P51606		0	78	199	0
PDX	B-04-Dx	6363	NP19	MECP2	P51608	93528.9	-0.555974	75	200	0
PDX	B-04-Dx	6364	NP19	HCFC1	P51610	632420	-1.04117	22	201	-0.0411727
PDX	B-04-Dx	6365	NP19	IRAK1	P51617		0	218	202	0
PDX	B-04-Dx	6366	NP19	VAMP7	P51809	96802	-0.911654	110	203	0
PDX	B-04-Dx	6367	NP19	AFF2	P51816		0	51	204	0
PDX	B-04-Dx	6368	NP19	VBP1	P61758	209083	-0.966122	65	205	0
PDX	B-04-Dx	6369	NP19	ARHGAP4	P98171	108692	-0.623043	68	206	0
PDX	B-04-Dx	6370	NP19	MPP1	Q00013	532083	-1.11082	27	207	-0.11082
PDX	B-04-Dx	6371	NP19	MTM1	Q13496	25875.8	-0.370268	143	208	0
PDX	B-04-Dx	6372	NP19	MTMR1	Q13613	58090.6	-0.680995	132	209	0
PDX	B-04-Dx	6373	NP19	FAM50A	Q14320	92519.3	-0.905667	116	210	0
PDX	B-04-Dx	6374	NP19	LAGE3	Q14657	207018	-1.28115	74	211	-0.281153
PDX	B-04-Dx	6375	NP19	NSDHL	Q15738	84283.1	-0.720542	106	212	0
PDX	B-04-Dx	6376	NP19	ATP6AP1	Q15904	47669.4	-0.854613	159	213	0
PDX	B-04-Dx	6377	NP19	VMA21	Q3ZAQ7	307244	-0.433074	36	214	0
PDX	B-04-Dx	6378	NP19	CD99L2	Q8TCZ2		0	184	215	0
PDX	B-04-Dx	6379	NP19	HAUS7	Q99871		0	219	216	0
PDX	B-04-Dx	6380	NP19	DUSP9	Q99956		0	220	217	0
PDX	B-04-Dx	6381	NP19	FUNDC2	Q9BWH2	144099	-0.985901	80	218	0
PDX	B-04-Dx	6382	NP19	TMLHE	Q9NVH6	865430	-0.846427	12	219	0
PDX	B-04-Dx	6383	NP19	IKBKG	Q9Y6K9	88902.4	-0.860537	112	220	0
Patient	B-04-Dx	6164	NP22	GRIPAP1	Q4V328	69809.6	1.01744	134	1	0.0174401
Patient	B-04-Dx	6165	NP22	SLC9A7	Q96T83		0	187	2	0
Patient	B-04-Dx	6166	NP22	MAGED2	Q9UNF1	78029.9	1.09762	140	3	0.0976212
Patient	B-04-Dx	6167	NP22	KDM6A	O15550		0	194	4	0
Patient	B-04-Dx	6168	NP22	MED14	O60244	1.45873e+06	4.89356	71	5	3.89356
Patient	B-04-Dx	6169	NP22	ARAF	P10398	1.07653e+06	1.27394	21	6	0.273936
Patient	B-04-Dx	6170	NP22	RRAGB	Q5VZM2;Q7L523		0	195	7	0
Patient	B-04-Dx	6171	NP22	UBQLN2	Q9UHD9	61869.4	1.03338	154	8	0.0333753
Patient	B-04-Dx	6172	NP22	KDM5C	P41229		0	196	9	0
Patient	B-04-Dx	6173	NP22	SMC1A	Q14683	250478	0.796811	35	10	0
Patient	B-04-Dx	6174	NP22	HSD17B10	Q99714	975970	1.04313	10	11	0.0431313
Patient	B-04-Dx	6175	NP22	HUWE1	Q7Z6Z7	120744	0.954816	90	12	0
Patient	B-04-Dx	6176	NP22	GSPT2	Q8IYD1	96902.2	1.27491	129	13	0.274914
Patient	B-04-Dx	6177	NP22	NUDT11	Q96G61	51254.1	0.436066	99	14	0
Patient	B-04-Dx	6178	NP22	GNL3L	Q9NVN8		0	120	15	0
Patient	B-04-Dx	6179	NP22	FAM120C	Q9NX05	38457.6	0.164878	108	16	0
Patient	B-04-Dx	6180	NP22	PHF8	Q9UPP1		0	197	17	0
Patient	B-04-Dx	6181	NP22	UXT	Q9UBK9	32741.7	0.425982	175	18	0
Patient	B-04-Dx	6182	NP22	CCDC22	O60826	17913.7	0.302013	135	19	0
Patient	B-04-Dx	6183	NP22	PQBP1	O60828	1.28018e+06	1.77971	15	20	0.779706
Patient	B-04-Dx	6184	NP22	TIMM17B	O60830	81670.1	0.684928	148	21	0
Patient	B-04-Dx	6185	NP22	PRAF2	O60831		0	60	22	0
Patient	B-04-Dx	6186	NP22	UBA1	P22314	1.47144e+06	0.75351	3	23	0
Patient	B-04-Dx	6187	NP22	WAS	P42768	339377	0.917302	39	24	0
Patient	B-04-Dx	6188	NP22	USP11	P51784	291737	1.57327	62	25	0.57327
Patient	B-04-Dx	6189	NP22	RBM10	P98175	204039	1.08253	70	26	0.0825319
Patient	B-04-Dx	6190	NP22	RBM3	P98179	368859	0.625972	13	27	0
Patient	B-04-Dx	6191	NP22	EBP	Q15125	84809.7	0.679567	142	28	0
Patient	B-04-Dx	6192	NP22	SLC38A5	Q8WUX1		0	115	29	0
Patient	B-04-Dx	6193	NP22	GPKOW	Q92917	52611.2	0.891958	150	30	0
Patient	B-04-Dx	6194	NP22	WDR13	Q9H1Z4		0	198	31	0
Patient	B-04-Dx	6195	NP22	HDAC6	Q9UBN7	83067	0.961442	113	32	0
Patient	B-04-Dx	6196	NP22	MAGED1	Q9Y5V3		0	199	33	0
Patient	B-04-Dx	6197	NP22	DDX3X	O00571	85390	0.831079	89	34	0
Patient	B-04-Dx	6198	NP22	TIMP1	P01033		0	156	35	0
Patient	B-04-Dx	6199	NP22	RP2	O75695	105760	0.778582	83	36	0
Patient	B-04-Dx	6200	NP22	ELK1	P19419		0	200	37	0
Patient	B-04-Dx	6201	NP22	RGN	Q15493		0	163	38	0
Patient	B-04-Dx	6202	NP22	JADE3	Q92613		0	181	39	0
Patient	B-04-Dx	6203	NP22	NDUFB11	Q9NX14	297559	0.848295	34	40	0
Patient	B-04-Dx	6204	NP22	CASK	O14936	181575	1.72365	119	41	0.723648
Patient	B-04-Dx	6205	NP22	ATP6AP2	O75787	83400.4	0.733363	93	42	0
Patient	B-04-Dx	6206	NP22	TSPAN7	P41732		0	165	43	0
Patient	B-04-Dx	6207	NP22	BCOR	Q6W2J9	16140.6	0.486599	117	44	0
Patient	B-04-Dx	6208	NP22	FUNDC1	Q8IVP5		0	201	45	0
Patient	B-04-Dx	6209	NP22	CXorf38	Q8TB03	102805	0.943473	102	46	0
Patient	B-04-Dx	6210	NP22	USP9X	Q93008	59959.5	0.740828	124	47	0
Patient	B-04-Dx	6211	NP22	MID1IP1	Q9NPA3		0	202	48	0
Patient	B-04-Dx	6212	NP22	DYNLT3	P51808		0	171	49	0
Patient	B-04-Dx	6213	NP22	CYBB	P04839	65275.5	0.621799	97	50	0
Patient	B-04-Dx	6214	NP22	DMD	P11532		0	167	51	0
Patient	B-04-Dx	6215	NP22	PIR	O00625		0	69	52	0
Patient	B-04-Dx	6216	NP22	GK	P32189;Q14409		0	203	53	0
Patient	B-04-Dx	6217	NP22	AP1S2	P56377	75860.4	0.504884	79	54	0
Patient	B-04-Dx	6218	NP22	ASB9	Q96DX5		0	189	55	0
Patient	B-04-Dx	6219	NP22	POLA1	P09884	201165	0.994179	66	56	0
Patient	B-04-Dx	6220	NP22	SH3KBP1	Q96B97	224317	0.825751	53	57	0
Patient	B-04-Dx	6221	NP22	CTPS2	Q9NRF8		0	118	58	0
Patient	B-04-Dx	6222	NP22	SMS	P52788	109172	1.00717	101	59	0.00717044
Patient	B-04-Dx	6223	NP22	ZRSR2	Q15696	79674.1	1.984	170	60	0.984003
Patient	B-04-Dx	6224	NP22	RBBP7	Q16576	308089	1.11385	44	61	0.113845
Patient	B-04-Dx	6225	NP22	PDHA1	P08559	562684	0.746082	14	62	0
Patient	B-04-Dx	6226	NP22	EIF2S3	P41091	112416	0.851731	77	63	0
Patient	B-04-Dx	6227	NP22	PHKA2	P46019	15016.6	0.25894	180	64	0
Patient	B-04-Dx	6228	NP22	RPS6KA3	P51812	72286.9	0.527435	85	65	0
Patient	B-04-Dx	6229	NP22	PRDX4	Q13162	94926.8	0.46463	57	66	0
Patient	B-04-Dx	6230	NP22	APOO	Q9BUR5	166421	0.528305	41	67	0
Patient	B-04-Dx	6231	NP22	ACOT9	Q9Y305	175715	0.908175	64	68	0
Patient	B-04-Dx	6232	NP22	EIF1AX	P47813		0	58	69	0
Patient	B-04-Dx	6233	NP22	PDK3	Q15120	110823	0.393475	81	70	0
Patient	B-04-Dx	6234	NP22	MAP3K15	Q6ZN16;Q99683		0	204	71	0
Patient	B-04-Dx	6235	NP22	DDX53	Q86TM3	94184.4	1.17232	128	72	0.17232
Patient	B-04-Dx	6236	NP22	SCML2	Q9UQR0	373826	1.27903	48	73	0.279032
Patient	B-04-Dx	6237	NP22	RAB9A	P51151	51080	0.843542	137	74	0
Patient	B-04-Dx	6238	NP22	MOSPD2	Q8NHP6	20077.4	0.752915	176	75	0
Patient	B-04-Dx	6239	NP22	SYAP1	Q96A49	72017.2	0.955377	139	76	0
Patient	B-04-Dx	6240	NP22	TXLNG	Q9NUQ3	22468	0.629817	174	77	0
Patient	B-04-Dx	6241	NP22	WWC3	Q9ULE0		0	205	78	0
Patient	B-04-Dx	6242	NP22	OFD1	O75665	94690.4	1.2713	130	79	0.271297
Patient	B-04-Dx	6243	NP22	PRPS2	P11908	63845	0.550838	87	80	0
Patient	B-04-Dx	6244	NP22	ASMTL	O95671	92337.1	0.81874	95	81	0
Patient	B-04-Dx	6245	NP22	PRKX	P51817		0	206	82	0
Patient	B-04-Dx	6246	NP22	HCCS	P53701	16550.8	0.195205	166	83	0
Patient	B-04-Dx	6247	NP22	SHROOM2	Q13796		0	207	84	0
Patient	B-04-Dx	6248	NP22	STS	P08842		0	164	85	0
Patient	B-04-Dx	6249	NP22	CD99	P14209	68140.4	0.191586	37	86	0
Patient	B-04-Dx	6250	NP22	AKAP17A	Q02040	75647.4	0.761615	107	87	0
Patient	B-04-Dx	6251	NP22	PUDP	Q08623	68287.3	1.0208	144	88	0.0208003
Patient	B-04-Dx	6252	NP22	GTPBP6	O43824		0	208	89	0
Patient	B-04-Dx	6253	NP22	ZBED1	O96006	11256	0.276708	155	90	0
Patient	B-04-Dx	6254	NP22	P2RY8	Q86VZ1		0	152	91	0
Patient	B-04-Dx	6255	NP22	MSN	P26038	1.49411e+06	0.715418	1	92	0
Patient	B-04-Dx	6256	NP22	LAS1L	Q9Y4W2	169467	1.2814	82	93	0.281401
Patient	B-04-Dx	6257	NP22	ABCB7	O75027	65949.5	0.686795	104	94	0
Patient	B-04-Dx	6258	NP22	PGK1	P00558	1.61784e+06	0.791605	5	95	0
Patient	B-04-Dx	6259	NP22	HMGN5	P82970	11769.4	0.202546	131	96	0
Patient	B-04-Dx	6260	NP22	MED12	Q93074		0	186	97	0
Patient	B-04-Dx	6261	NP22	PIN4	Q9Y237	155348	0.66675	63	98	0
Patient	B-04-Dx	6262	NP22	RLIM	Q9NVW2		0	209	99	0
Patient	B-04-Dx	6263	NP22	OGT	O15294	937358	1.45254	20	100	0.452536
Patient	B-04-Dx	6264	NP22	KIF4A	O95239	86261.2	1.35335	126	101	0.353345
Patient	B-04-Dx	6265	NP22	TAF1	P21675		0	210	102	0
Patient	B-04-Dx	6266	NP22	TAF1	P21675;Q8IZX4		0	211	103	0
Patient	B-04-Dx	6267	NP22	RPS4X	P62701	1.79263e+06	0.940318	2	104	0
Patient	B-04-Dx	6268	NP22	ZMYM3	Q14202	126132	1.18554	92	105	0.185545
Patient	B-04-Dx	6269	NP22	NONO	Q15233	1.44203e+06	1.24592	8	106	0.245922
Patient	B-04-Dx	6270	NP22	ERCC6L	Q2NKX8		0	73	107	0
Patient	B-04-Dx	6271	NP22	PDZD11	Q5EBL8		0	212	108	0
Patient	B-04-Dx	6272	NP22	SLC7A3	Q8WY07	33021.5	0.303274	147	109	0
Patient	B-04-Dx	6273	NP22	DLG3	Q92796	39249.3	0.0302198	18	110	0
Patient	B-04-Dx	6274	NP22	YIPF6	Q96EC8		0	177	111	0
Patient	B-04-Dx	6275	NP22	SNX12	Q9UMY4	153179	0.700334	59	112	0
Patient	B-04-Dx	6276	NP22	IGBP1	P78318	137030	1.10835	91	113	0.10835
Patient	B-04-Dx	6277	NP22	ATRX	P46100	73964.3	1.08783	138	114	0.0878347
Patient	B-04-Dx	6278	NP22	TAF9B	Q9HBM6	26243	0.193541	158	115	0
Patient	B-04-Dx	6279	NP22	PBDC1	Q9BVG4	255022	0.956501	50	116	0
Patient	B-04-Dx	6280	NP22	ITM2A	O43736		0	182	117	0
Patient	B-04-Dx	6281	NP22	SH3BGRL	O75368	483028	0.622904	16	118	0
Patient	B-04-Dx	6282	NP22	UPRT	Q96BW1		0	188	119	0
Patient	B-04-Dx	6283	NP22	PRPS1	P60891	88429.4	0.931869	114	120	0
Patient	B-04-Dx	6284	NP22	APOOL	Q6UXV4	42232.3	0.79671	157	121	0
Patient	B-04-Dx	6285	NP22	MAGT1	Q9H0U3	174475	0.63111	49	122	0
Patient	B-04-Dx	6286	NP22	TMSB4X	P62328		0	24	123	0
Patient	B-04-Dx	6287	NP22	BTK	Q06187	134315	1.06481	86	124	0.0648054
Patient	B-04-Dx	6288	NP22	DIAPH2	O60879		0	100	125	0
Patient	B-04-Dx	6289	NP22	GLA	P06280	19048.6	0.349615	162	126	0
Patient	B-04-Dx	6290	NP22	HNRNPH2	P55795	107038	0.597387	72	127	0
Patient	B-04-Dx	6291	NP22	MORF4L2	Q15014		0	169	128	0
Patient	B-04-Dx	6292	NP22	PGRMC1	O00264	281601	1.03684	46	129	0.0368382
Patient	B-04-Dx	6293	NP22	RPL39	P62891;Q59GN2		0	213	130	0
Patient	B-04-Dx	6294	NP22	MCTS1	Q9ULC4	400834	0.971992	32	131	0
Patient	B-04-Dx	6295	NP22	TIMM8A	O60220	91734.4	0.804761	96	132	0
Patient	B-04-Dx	6296	NP22	CSTF2	P33240	273775	0.848864	40	133	0
Patient	B-04-Dx	6297	NP22	RPL36A	P83881	235172	1.1569	56	134	0.156897
Patient	B-04-Dx	6298	NP22	TCEAL5	Q5H9L2		0	214	135	0
Patient	B-04-Dx	6299	NP22	ARMCX3	Q9UH62	8650.84	0.261283	172	136	0
Patient	B-04-Dx	6300	NP22	SERPINA7	P05543	11655	0.837552	191	137	0
Patient	B-04-Dx	6301	NP22	TCEAL3	Q969E4		0	125	138	0
Patient	B-04-Dx	6302	NP22	TCEAL4	Q96EI5		0	185	139	0
Patient	B-04-Dx	6303	NP22	PSMD10	O75832	252327	0.823724	45	140	0
Patient	B-04-Dx	6304	NP22	TBC1D8B	Q0IIM8	247146	0.636357	33	141	0
Patient	B-04-Dx	6305	NP22	RTL9	Q8NET4		0	215	142	0
Patient	B-04-Dx	6306	NP22	ACSL4	O60488	32662.2	0.866767	173	143	0
Patient	B-04-Dx	6307	NP22	SLC25A6	P12236	224550	0.70778	42	144	0
Patient	B-04-Dx	6308	NP22	PLS3	P13797		0	111	145	0
Patient	B-04-Dx	6309	NP22	CUL4B	Q13620	162772	0.982542	76	146	0
Patient	B-04-Dx	6310	NP22	AMOT	Q4VCS5	197985	1.62936	105	147	0.629364
Patient	B-04-Dx	6311	NP22	NKRF	O15226	57602.9	0.529806	149	148	0
Patient	B-04-Dx	6312	NP22	LAMP2	P13473	323119	0.495561	19	149	0
Patient	B-04-Dx	6313	NP22	WDR44	Q5JSH3	59750.7	0.50035	109	150	0
Patient	B-04-Dx	6314	NP22	DOCK11	Q5JSL3	67717.8	0.842513	127	151	0
Patient	B-04-Dx	6315	NP22	ZBTB33	Q86T24	15089.1	0.186139	161	152	0
Patient	B-04-Dx	6316	NP22	NKAP	Q8N5F7		0	160	153	0
Patient	B-04-Dx	6317	NP22	UBE2A	P49459	82465.5	0.672788	88	154	0
Patient	B-04-Dx	6318	NP22	UPF3B	Q9BZI7	65915.4	0.908149	145	155	0
Patient	B-04-Dx	6319	NP22	SLC25A5	P05141	962895	0.558854	4	156	0
Patient	B-04-Dx	6320	NP22	SH2D1A	O60880	34112.9	0.584855	178	157	0
Patient	B-04-Dx	6321	NP22	SMARCA1	P28370		0	216	158	0
Patient	B-04-Dx	6322	NP22	XIAP	P98170	3115.15	0.267285	192	159	0
Patient	B-04-Dx	6323	NP22	RAB33A	Q14088		0	190	160	0
Patient	B-04-Dx	6324	NP22	SEPTIN6	Q14141	409623	0.840155	29	161	0
Patient	B-04-Dx	6325	NP22	STAG2	Q8N3U4	490542	0.983895	25	162	0
Patient	B-04-Dx	6326	NP22	ZNF280C	Q8ND82	42148.8	1.42094	179	163	0.420941
Patient	B-04-Dx	6327	NP22	UTP14A	Q9BVJ6	31898	0.48414	133	164	0
Patient	B-04-Dx	6328	NP22	RBMX2	Q9Y388	67841.8	0.793006	123	165	0
Patient	B-04-Dx	6329	NP22	RNF113A	O15541	70641.4	0.396874	136	166	0
Patient	B-04-Dx	6330	NP22	AIFM1	O95831	367321	1.05249	38	167	0.0524935
Patient	B-04-Dx	6331	NP22	SASH3	O75995	173418	0.583583	47	168	0
Patient	B-04-Dx	6332	NP22	THOC2	Q8NI27	199309	1.01806	61	169	0.0180568
Patient	B-04-Dx	6333	NP22	RBMX	P38159	1.60707e+06	1.14129	7	170	0.141286
Patient	B-04-Dx	6334	NP22	ARHGEF6	Q15052	93053.1	0.841091	98	171	0
Patient	B-04-Dx	6335	NP22	HTATSF1	O43719	342895	1.40448	55	172	0.404483
Patient	B-04-Dx	6336	NP22	HPRT1	P00492	339571	0.667909	26	173	0
Patient	B-04-Dx	6337	NP22	STK26	Q9P289	139226	0.731459	67	174	0
Patient	B-04-Dx	6338	NP22	MAP7D3	Q8IWC1		0	122	175	0
Patient	B-04-Dx	6339	NP22	PHF6	Q8IWS0	153331	1.29777	84	176	0.297767
Patient	B-04-Dx	6340	NP22	ADGRG4	Q8IZF6	898753	1.30264	17	177	0.302636
Patient	B-04-Dx	6341	NP22	MMGT1	Q8N4V1		0	153	178	0
Patient	B-04-Dx	6342	NP22	SLC9A6	Q92581	25192.4	0.971278	183	179	0
Patient	B-04-Dx	6343	NP22	FHL1	Q13642	557090	0.645951	9	180	0
Patient	B-04-Dx	6344	NP22	FMR1	Q06787	116751	0.968146	94	181	0
Patient	B-04-Dx	6345	NP22	ZNF185	O15231		0	146	182	0
Patient	B-04-Dx	6346	NP22	HMGB3	O15347	1.64451e+06	1.02786	6	183	0.0278556
Patient	B-04-Dx	6347	NP22	DKC1	O60832	325965	0.706496	28	184	0
Patient	B-04-Dx	6348	NP22	G6PD	P11413	396648	0.743552	30	185	0
Patient	B-04-Dx	6349	NP22	UBL4A	P11441	118729	1.06967	103	186	0.0696658
Patient	B-04-Dx	6350	NP22	FLNA	P21333	349975	0.533213	11	187	0
Patient	B-04-Dx	6351	NP22	F8A1	P23610		0	217	188	0
Patient	B-04-Dx	6352	NP22	RPL10	P27635	381354	0.952471	31	189	0
Patient	B-04-Dx	6353	NP22	GDI1	P31150	222358	0.846531	54	190	0
Patient	B-04-Dx	6354	NP22	ABCD1	P33897	47594.7	0.796961	151	191	0
Patient	B-04-Dx	6355	NP22	CETN2	P41208	10511.9	0.282296	168	192	0
Patient	B-04-Dx	6356	NP22	NAA10	P41227	95322	1.10671	121	193	0.10671
Patient	B-04-Dx	6357	NP22	BRCC3	P46736	1312.13	0.113878	193	194	0
Patient	B-04-Dx	6358	NP22	EMD	P50402	161704	0.659486	52	195	0
Patient	B-04-Dx	6359	NP22	IDH3G	P51553	29729.8	0.462192	141	196	0
Patient	B-04-Dx	6360	NP22	SSR4	P51571	326720	1.09179	43	197	0.0917918
Patient	B-04-Dx	6361	NP22	BCAP31	P51572	476579	0.775499	23	198	0
Patient	B-04-Dx	6362	NP22	RENBP	P51606		0	78	199	0
Patient	B-04-Dx	6363	NP22	MECP2	P51608	118776	0.715013	75	200	0
Patient	B-04-Dx	6364	NP22	HCFC1	P51610	596662	0.943448	22	201	0
Patient	B-04-Dx	6365	NP22	IRAK1	P51617		0	218	202	0
Patient	B-04-Dx	6366	NP22	VAMP7	P51809	91210.4	0.937906	110	203	0
Patient	B-04-Dx	6367	NP22	AFF2	P51816		0	51	204	0
Patient	B-04-Dx	6368	NP22	VBP1	P61758	175100	0.944944	65	205	0
Patient	B-04-Dx	6369	NP22	ARHGAP4	P98171	144455	0.733611	68	206	0
Patient	B-04-Dx	6370	NP22	MPP1	Q00013	348304	0.684466	27	207	0
Patient	B-04-Dx	6371	NP22	MTM1	Q13496	61686.7	0.848617	143	208	0
Patient	B-04-Dx	6372	NP22	MTMR1	Q13613	12410.2	0.184861	132	209	0
Patient	B-04-Dx	6373	NP22	FAM50A	Q14320	84638	0.941276	116	210	0
Patient	B-04-Dx	6374	NP22	LAGE3	Q14657	242013	1.34586	74	211	0.345861
Patient	B-04-Dx	6375	NP22	NSDHL	Q15738	67339.7	0.742514	106	212	0
Patient	B-04-Dx	6376	NP22	ATP6AP1	Q15904	57723.9	1.11524	159	213	0.115236
Patient	B-04-Dx	6377	NP22	VMA21	Q3ZAQ7	439418	1.09273	36	214	0.0927261
Patient	B-04-Dx	6378	NP22	CD99L2	Q8TCZ2		0	184	215	0
Patient	B-04-Dx	6379	NP22	HAUS7	Q99871		0	219	216	0
Patient	B-04-Dx	6380	NP22	DUSP9	Q99956		0	220	217	0
Patient	B-04-Dx	6381	NP22	FUNDC2	Q9BWH2	252437	1.59174	80	218	0.591736
Patient	B-04-Dx	6382	NP22	TMLHE	Q9NVH6	934580	1.22321	12	219	0.223214
Patient	B-04-Dx	6383	NP22	IKBKG	Q9Y6K9	85593.1	0.92518	112	220	0
PDX	B-06-R2	6164	NP36	GRIPAP1	Q4V328	47036.1	-0.571978	134	1	0
PDX	B-06-R2	6165	NP36	SLC9A7	Q96T83		0	187	2	0
PDX	B-06-R2	6166	NP36	MAGED2	Q9UNF1	43750.3	-0.582872	140	3	0
PDX	B-06-R2	6167	NP36	KDM6A	O15550		0	194	4	0
PDX	B-06-R2	6168	NP36	MED14	O60244	47246.8	-0.497783	71	5	0
PDX	B-06-R2	6169	NP36	ARAF	P10398	813392	-1.66161	21	6	-0.661615
PDX	B-06-R2	6170	NP36	RRAGB	Q5VZM2;Q7L523		0	195	7	0
PDX	B-06-R2	6171	NP36	UBQLN2	Q9UHD9	35911.4	-0.587075	154	8	0
PDX	B-06-R2	6172	NP36	KDM5C	P41229		0	196	9	0
PDX	B-06-R2	6173	NP36	SMC1A	Q14683	286736	-0.702793	35	10	0
PDX	B-06-R2	6174	NP36	HSD17B10	Q99714	583715	-0.581719	10	11	0
PDX	B-06-R2	6175	NP36	HUWE1	Q7Z6Z7	109453	-0.873637	90	12	0
PDX	B-06-R2	6176	NP36	GSPT2	Q8IYD1	76852.2	-0.927352	129	13	0
PDX	B-06-R2	6177	NP36	NUDT11	Q96G61	68610	-0.221154	99	14	0
PDX	B-06-R2	6178	NP36	GNL3L	Q9NVN8	79604.3	-0.817119	120	15	0
PDX	B-06-R2	6179	NP36	FAM120C	Q9NX05	64719.8	-0.341764	108	16	0
PDX	B-06-R2	6180	NP36	PHF8	Q9UPP1		0	197	17	0
PDX	B-06-R2	6181	NP36	UXT	Q9UBK9	33994.5	-1.03504	175	18	-0.0350422
PDX	B-06-R2	6182	NP36	CCDC22	O60826	90125.4	-1.00909	135	19	-0.00909382
PDX	B-06-R2	6183	NP36	PQBP1	O60828	793504	-0.875469	15	20	0
PDX	B-06-R2	6184	NP36	TIMM17B	O60830	36335.2	-0.506735	148	21	0
PDX	B-06-R2	6185	NP36	PRAF2	O60831		0	60	22	0
PDX	B-06-R2	6186	NP36	UBA1	P22314	1.04724e+06	-0.541699	3	23	0
PDX	B-06-R2	6187	NP36	WAS	P42768	323707	-0.920506	39	24	0
PDX	B-06-R2	6188	NP36	USP11	P51784	114800	-0.506645	62	25	0
PDX	B-06-R2	6189	NP36	RBM10	P98175	157480	-0.908417	70	26	0
PDX	B-06-R2	6190	NP36	RBM3	P98179	775507	-0.710145	13	27	0
PDX	B-06-R2	6191	NP36	EBP	Q15125		0	142	28	0
PDX	B-06-R2	6192	NP36	SLC38A5	Q8WUX1		0	115	29	0
PDX	B-06-R2	6193	NP36	GPKOW	Q92917	45671.4	-0.655204	150	30	0
PDX	B-06-R2	6194	NP36	WDR13	Q9H1Z4		0	198	31	0
PDX	B-06-R2	6195	NP36	HDAC6	Q9UBN7	83767.4	-0.780986	113	32	0
PDX	B-06-R2	6196	NP36	MAGED1	Q9Y5V3		0	199	33	0
PDX	B-06-R2	6197	NP36	DDX3X	O00571	102407	-0.715821	89	34	0
PDX	B-06-R2	6198	NP36	TIMP1	P01033		0	156	35	0
PDX	B-06-R2	6199	NP36	RP2	O75695	95093.1	-0.660065	83	36	0
PDX	B-06-R2	6200	NP36	ELK1	P19419		0	200	37	0
PDX	B-06-R2	6201	NP36	RGN	Q15493		0	163	38	0
PDX	B-06-R2	6202	NP36	JADE3	Q92613		0	181	39	0
PDX	B-06-R2	6203	NP36	NDUFB11	Q9NX14	298768	-0.77035	34	40	0
PDX	B-06-R2	6204	NP36	CASK	O14936	76712.7	-0.876934	119	41	0
PDX	B-06-R2	6205	NP36	ATP6AP2	O75787	80311.3	-0.612467	93	42	0
PDX	B-06-R2	6206	NP36	TSPAN7	P41732		0	165	43	0
PDX	B-06-R2	6207	NP36	BCOR	Q6W2J9	51393.2	-0.199513	117	44	0
PDX	B-06-R2	6208	NP36	FUNDC1	Q8IVP5		0	201	45	0
PDX	B-06-R2	6209	NP36	CXorf38	Q8TB03	74014.3	-0.617003	102	46	0
PDX	B-06-R2	6210	NP36	USP9X	Q93008	71325	-0.79757	124	47	0
PDX	B-06-R2	6211	NP36	MID1IP1	Q9NPA3		0	202	48	0
PDX	B-06-R2	6212	NP36	DYNLT3	P51808	20689.5	-0.518106	171	49	0
PDX	B-06-R2	6213	NP36	CYBB	P04839	104873	-0.811311	97	50	0
PDX	B-06-R2	6214	NP36	DMD	P11532		0	167	51	0
PDX	B-06-R2	6215	NP36	PIR	O00625	124347	-0.811479	69	52	0
PDX	B-06-R2	6216	NP36	GK	P32189;Q14409		0	203	53	0
PDX	B-06-R2	6217	NP36	AP1S2	P56377	99462.1	-0.643066	79	54	0
PDX	B-06-R2	6218	NP36	ASB9	Q96DX5	2095.85	-0.0631808	189	55	0
PDX	B-06-R2	6219	NP36	POLA1	P09884	182755	-0.910932	66	56	0
PDX	B-06-R2	6220	NP36	SH3KBP1	Q96B97	196262	-0.706438	53	57	0
PDX	B-06-R2	6221	NP36	CTPS2	Q9NRF8	51381.2	-0.503759	118	58	0
PDX	B-06-R2	6222	NP36	SMS	P52788	71335.5	-0.589421	101	59	0
PDX	B-06-R2	6223	NP36	ZRSR2	Q15696	35293.4	-0.887008	170	60	0
PDX	B-06-R2	6224	NP36	RBBP7	Q16576	235654	-0.635512	44	61	0
PDX	B-06-R2	6225	NP36	PDHA1	P08559	700311	-0.744959	14	62	0
PDX	B-06-R2	6226	NP36	EIF2S3	P41091	118128	-0.676794	77	63	0
PDX	B-06-R2	6227	NP36	PHKA2	P46019	15839	-0.582627	180	64	0
PDX	B-06-R2	6228	NP36	RPS6KA3	P51812	97474.7	-0.70651	85	65	0
PDX	B-06-R2	6229	NP36	PRDX4	Q13162	121797	-0.481057	57	66	0
PDX	B-06-R2	6230	NP36	APOO	Q9BUR5	222892	-0.600799	41	67	0
PDX	B-06-R2	6231	NP36	ACOT9	Q9Y305	103290	-0.488011	64	68	0
PDX	B-06-R2	6232	NP36	EIF1AX	P47813		0	58	69	0
PDX	B-06-R2	6233	NP36	PDK3	Q15120	91513.5	-0.592925	81	70	0
PDX	B-06-R2	6234	NP36	MAP3K15	Q6ZN16;Q99683		0	204	71	0
PDX	B-06-R2	6235	NP36	DDX53	Q86TM3	69118.2	-0.852711	128	72	0
PDX	B-06-R2	6236	NP36	SCML2	Q9UQR0	121087	-0.406608	48	73	0
PDX	B-06-R2	6237	NP36	RAB9A	P51151	48944.9	-0.579828	137	74	0
PDX	B-06-R2	6238	NP36	MOSPD2	Q8NHP6		0	176	75	0
PDX	B-06-R2	6239	NP36	SYAP1	Q96A49	32383.7	-0.444869	139	76	0
PDX	B-06-R2	6240	NP36	TXLNG	Q9NUQ3	24415.6	-0.659339	174	77	0
PDX	B-06-R2	6241	NP36	WWC3	Q9ULE0		0	205	78	0
PDX	B-06-R2	6242	NP36	OFD1	O75665	56907	-0.679799	130	79	0
PDX	B-06-R2	6243	NP36	PRPS2	P11908	92040.8	-0.623003	87	80	0
PDX	B-06-R2	6244	NP36	ASMTL	O95671	82576.6	-0.632862	95	81	0
PDX	B-06-R2	6245	NP36	PRKX	P51817		0	206	82	0
PDX	B-06-R2	6246	NP36	HCCS	P53701	23619.2	-0.428962	166	83	0
PDX	B-06-R2	6247	NP36	SHROOM2	Q13796		0	207	84	0
PDX	B-06-R2	6248	NP36	STS	P08842	21494.3	-0.202707	164	85	0
PDX	B-06-R2	6249	NP36	CD99	P14209	537503	-1.42091	37	86	-0.420906
PDX	B-06-R2	6250	NP36	AKAP17A	Q02040	76204.7	-0.714595	107	87	0
PDX	B-06-R2	6251	NP36	PUDP	Q08623	35814.3	-0.48701	144	88	0
PDX	B-06-R2	6252	NP36	GTPBP6	O43824		0	208	89	0
PDX	B-06-R2	6253	NP36	ZBED1	O96006	26597.3	-0.358191	155	90	0
PDX	B-06-R2	6254	NP36	P2RY8	Q86VZ1		0	152	91	0
PDX	B-06-R2	6255	NP36	MSN	P26038	1.432e+06	-0.696531	1	92	0
PDX	B-06-R2	6256	NP36	LAS1L	Q9Y4W2	117398	-0.791649	82	93	0
PDX	B-06-R2	6257	NP36	ABCB7	O75027	76262.2	-0.622758	104	94	0
PDX	B-06-R2	6258	NP36	PGK1	P00558	1.49458e+06	-0.974668	5	95	0
PDX	B-06-R2	6259	NP36	HMGN5	P82970	60088	-0.647507	131	96	0
PDX	B-06-R2	6260	NP36	MED12	Q93074	8965.48	-0.572854	186	97	0
PDX	B-06-R2	6261	NP36	PIN4	Q9Y237	172824	-0.893526	63	98	0
PDX	B-06-R2	6262	NP36	RLIM	Q9NVW2		0	209	99	0
PDX	B-06-R2	6263	NP36	OGT	O15294	898499	-1.37181	20	100	-0.371807
PDX	B-06-R2	6264	NP36	KIF4A	O95239	56867.6	-0.606208	126	101	0
PDX	B-06-R2	6265	NP36	TAF1	P21675		0	210	102	0
PDX	B-06-R2	6266	NP36	TAF1	P21675;Q8IZX4		0	211	103	0
PDX	B-06-R2	6267	NP36	RPS4X	P62701	1.98184e+06	-0.944991	2	104	0
PDX	B-06-R2	6268	NP36	ZMYM3	Q14202	73197	-0.537344	92	105	0
PDX	B-06-R2	6269	NP36	NONO	Q15233	1.01468e+06	-0.836575	8	106	0
PDX	B-06-R2	6270	NP36	ERCC6L	Q2NKX8		0	73	107	0
PDX	B-06-R2	6271	NP36	PDZD11	Q5EBL8		0	212	108	0
PDX	B-06-R2	6272	NP36	SLC7A3	Q8WY07		0	147	109	0
PDX	B-06-R2	6273	NP36	DLG3	Q92796	1.21741e+06	-0.88227	18	110	0
PDX	B-06-R2	6274	NP36	YIPF6	Q96EC8	20188.9	-0.53196	177	111	0
PDX	B-06-R2	6275	NP36	SNX12	Q9UMY4	160533	-0.717866	59	112	0
PDX	B-06-R2	6276	NP36	IGBP1	P78318	91936.1	-0.731998	91	113	0
PDX	B-06-R2	6277	NP36	ATRX	P46100	61096.2	-0.783289	138	114	0
PDX	B-06-R2	6278	NP36	TAF9B	Q9HBM6	33656.1	-0.744295	158	115	0
PDX	B-06-R2	6279	NP36	PBDC1	Q9BVG4	176713	-0.586496	50	116	0
PDX	B-06-R2	6280	NP36	ITM2A	O43736	113499	-1.78159	182	117	-0.781594
PDX	B-06-R2	6281	NP36	SH3BGRL	O75368	737354	-0.911619	16	118	0
PDX	B-06-R2	6282	NP36	UPRT	Q96BW1	10256.2	-0.697834	188	119	0
PDX	B-06-R2	6283	NP36	PRPS1	P60891	83214.8	-0.836317	114	120	0
PDX	B-06-R2	6284	NP36	APOOL	Q6UXV4	46040.7	-0.746213	157	121	0
PDX	B-06-R2	6285	NP36	MAGT1	Q9H0U3	235923	-0.773074	49	122	0
PDX	B-06-R2	6286	NP36	TMSB4X	P62328	418291	-0.615829	24	123	0
PDX	B-06-R2	6287	NP36	BTK	Q06187	104859	-0.723032	86	124	0
PDX	B-06-R2	6288	NP36	DIAPH2	O60879		0	100	125	0
PDX	B-06-R2	6289	NP36	GLA	P06280	57869.2	-1.11225	162	126	-0.112248
PDX	B-06-R2	6290	NP36	HNRNPH2	P55795	142827	-0.839733	72	127	0
PDX	B-06-R2	6291	NP36	MORF4L2	Q15014	27958.1	-0.555804	169	128	0
PDX	B-06-R2	6292	NP36	PGRMC1	O00264	170962	-0.473031	46	129	0
PDX	B-06-R2	6293	NP36	RPL39	P62891;Q59GN2		0	213	130	0
PDX	B-06-R2	6294	NP36	MCTS1	Q9ULC4	250057	-0.66312	32	131	0
PDX	B-06-R2	6295	NP36	TIMM8A	O60220	106915	-0.838884	96	132	0
PDX	B-06-R2	6296	NP36	CSTF2	P33240	280649	-0.735925	40	133	0
PDX	B-06-R2	6297	NP36	RPL36A	P83881	172864	-0.659558	56	134	0
PDX	B-06-R2	6298	NP36	TCEAL5	Q5H9L2		0	214	135	0
PDX	B-06-R2	6299	NP36	ARMCX3	Q9UH62	24782.8	-0.557913	172	136	0
PDX	B-06-R2	6300	NP36	SERPINA7	P05543	1682.18	-0.270517	191	137	0
PDX	B-06-R2	6301	NP36	TCEAL3	Q969E4		0	125	138	0
PDX	B-06-R2	6302	NP36	TCEAL4	Q96EI5	10155.7	-0.235243	185	139	0
PDX	B-06-R2	6303	NP36	PSMD10	O75832	211543	-0.611838	45	140	0
PDX	B-06-R2	6304	NP36	TBC1D8B	Q0IIM8	200848	-0.51689	33	141	0
PDX	B-06-R2	6305	NP36	RTL9	Q8NET4		0	215	142	0
PDX	B-06-R2	6306	NP36	ACSL4	O60488	23073.5	-0.600892	173	143	0
PDX	B-06-R2	6307	NP36	SLC25A6	P12236	271413	-0.763919	42	144	0
PDX	B-06-R2	6308	NP36	PLS3	P13797		0	111	145	0
PDX	B-06-R2	6309	NP36	CUL4B	Q13620	118991	-0.707271	76	146	0
PDX	B-06-R2	6310	NP36	AMOT	Q4VCS5	41626.3	-0.404603	105	147	0
PDX	B-06-R2	6311	NP36	NKRF	O15226	46757.1	-0.64636	149	148	0
PDX	B-06-R2	6312	NP36	LAMP2	P13473	357431	-0.53226	19	149	0
PDX	B-06-R2	6313	NP36	WDR44	Q5JSH3	69054.6	-0.74498	109	150	0
PDX	B-06-R2	6314	NP36	DOCK11	Q5JSL3	52407.3	-0.64298	127	151	0
PDX	B-06-R2	6315	NP36	ZBTB33	Q86T24	9937.61	-0.268554	161	152	0
PDX	B-06-R2	6316	NP36	NKAP	Q8N5F7	27119.7	-0.238466	160	153	0
PDX	B-06-R2	6317	NP36	UBE2A	P49459	77949	-0.562792	88	154	0
PDX	B-06-R2	6318	NP36	UPF3B	Q9BZI7	58828.8	-0.863263	145	155	0
PDX	B-06-R2	6319	NP36	SLC25A5	P05141	1.42742e+06	-0.749973	4	156	0
PDX	B-06-R2	6320	NP36	SH2D1A	O60880		0	178	157	0
PDX	B-06-R2	6321	NP36	SMARCA1	P28370		0	216	158	0
PDX	B-06-R2	6322	NP36	XIAP	P98170	4841.54	-0.51305	192	159	0
PDX	B-06-R2	6323	NP36	RAB33A	Q14088		0	190	160	0
PDX	B-06-R2	6324	NP36	SEPTIN6	Q14141	476705	-1.02018	29	161	-0.020176
PDX	B-06-R2	6325	NP36	STAG2	Q8N3U4	563332	-1.02295	25	162	-0.0229487
PDX	B-06-R2	6326	NP36	ZNF280C	Q8ND82	22497.2	-0.761028	179	163	0
PDX	B-06-R2	6327	NP36	UTP14A	Q9BVJ6	68293.3	-0.812117	133	164	0
PDX	B-06-R2	6328	NP36	RBMX2	Q9Y388	87266.3	-0.979466	123	165	0
PDX	B-06-R2	6329	NP36	RNF113A	O15541	27914	-0.414709	136	166	0
PDX	B-06-R2	6330	NP36	AIFM1	O95831	225728	-0.61126	38	167	0
PDX	B-06-R2	6331	NP36	SASH3	O75995	291273	-0.963232	47	168	0
PDX	B-06-R2	6332	NP36	THOC2	Q8NI27	167167	-0.759129	61	169	0
PDX	B-06-R2	6333	NP36	RBMX	P38159	1375821	-0.794058	7	170	0
PDX	B-06-R2	6334	NP36	ARHGEF6	Q15052	99012.2	-0.804555	98	171	0
PDX	B-06-R2	6335	NP36	HTATSF1	O43719	169660	-0.722051	55	172	0
PDX	B-06-R2	6336	NP36	HPRT1	P00492	393716	-0.733598	26	173	0
PDX	B-06-R2	6337	NP36	STK26	Q9P289	174313	-0.909384	67	174	0
PDX	B-06-R2	6338	NP36	MAP7D3	Q8IWC1		0	122	175	0
PDX	B-06-R2	6339	NP36	PHF6	Q8IWS0	108246	-0.69752	84	176	0
PDX	B-06-R2	6340	NP36	ADGRG4	Q8IZF6	667232	-0.78199	17	177	0
PDX	B-06-R2	6341	NP36	MMGT1	Q8N4V1	60074.9	-0.943729	153	178	0
PDX	B-06-R2	6342	NP36	SLC9A6	Q92581	25050.2	-1.04607	183	179	-0.0460733
PDX	B-06-R2	6343	NP36	FHL1	Q13642	821470	-0.757646	9	180	0
PDX	B-06-R2	6344	NP36	FMR1	Q06787	27262.9	-0.217201	94	181	0
PDX	B-06-R2	6345	NP36	ZNF185	O15231		0	146	182	0
PDX	B-06-R2	6346	NP36	HMGB3	O15347	1.35057e+06	-0.780689	6	183	0
PDX	B-06-R2	6347	NP36	DKC1	O60832	447816	-0.88612	28	184	0
PDX	B-06-R2	6348	NP36	G6PD	P11413	270324	-0.699446	30	185	0
PDX	B-06-R2	6349	NP36	UBL4A	P11441	84613.4	-0.716693	103	186	0
PDX	B-06-R2	6350	NP36	FLNA	P21333	674809	-0.589485	11	187	0
PDX	B-06-R2	6351	NP36	F8A1	P23610		0	217	188	0
PDX	B-06-R2	6352	NP36	RPL10	P27635	343545	-0.780125	31	189	0
PDX	B-06-R2	6353	NP36	GDI1	P31150	119673	-0.478327	54	190	0
PDX	B-06-R2	6354	NP36	ABCD1	P33897	8270.17	-0.059395	151	191	0
PDX	B-06-R2	6355	NP36	CETN2	P41208	33465.2	-0.653098	168	192	0
PDX	B-06-R2	6356	NP36	NAA10	P41227	83020.1	-0.858094	121	193	0
PDX	B-06-R2	6357	NP36	BRCC3	P46736	14848.9	-1.53038	193	194	-0.530378
PDX	B-06-R2	6358	NP36	EMD	P50402	125919	-0.425156	52	195	0
PDX	B-06-R2	6359	NP36	IDH3G	P51553	45934.5	-0.586284	141	196	0
PDX	B-06-R2	6360	NP36	SSR4	P51571	298387	-0.81565	43	197	0
PDX	B-06-R2	6361	NP36	BCAP31	P51572	471160	-0.789397	23	198	0
PDX	B-06-R2	6362	NP36	RENBP	P51606	136094	-0.968485	78	199	0
PDX	B-06-R2	6363	NP36	MECP2	P51608	79443.2	-0.472243	75	200	0
PDX	B-06-R2	6364	NP36	HCFC1	P51610	498420	-0.820564	22	201	0
PDX	B-06-R2	6365	NP36	IRAK1	P51617		0	218	202	0
PDX	B-06-R2	6366	NP36	VAMP7	P51809	67523.3	-0.635915	110	203	0
PDX	B-06-R2	6367	NP36	AFF2	P51816		0	51	204	0
PDX	B-06-R2	6368	NP36	VBP1	P61758	158805	-0.733802	65	205	0
PDX	B-06-R2	6369	NP36	ARHGAP4	P98171	148208	-0.849557	68	206	0
PDX	B-06-R2	6370	NP36	MPP1	Q00013	456920	-0.953903	27	207	0
PDX	B-06-R2	6371	NP36	MTM1	Q13496	54927.3	-0.785979	143	208	0
PDX	B-06-R2	6372	NP36	MTMR1	Q13613	72526.2	-0.850224	132	209	0
PDX	B-06-R2	6373	NP36	FAM50A	Q14320	70951.7	-0.694543	116	210	0
PDX	B-06-R2	6374	NP36	LAGE3	Q14657	146404	-0.906038	74	211	0
PDX	B-06-R2	6375	NP36	NSDHL	Q15738	58748.4	-0.502244	106	212	0
PDX	B-06-R2	6376	NP36	ATP6AP1	Q15904	30875.8	-0.553539	159	213	0
PDX	B-06-R2	6377	NP36	VMA21	Q3ZAQ7	170768	-0.481409	36	214	0
PDX	B-06-R2	6378	NP36	CD99L2	Q8TCZ2		0	184	215	0
PDX	B-06-R2	6379	NP36	HAUS7	Q99871		0	219	216	0
PDX	B-06-R2	6380	NP36	DUSP9	Q99956		0	220	217	0
PDX	B-06-R2	6381	NP36	FUNDC2	Q9BWH2	95709.9	-0.654833	80	218	0
PDX	B-06-R2	6382	NP36	TMLHE	Q9NVH6	839056	-0.820632	12	219	0
PDX	B-06-R2	6383	NP36	IKBKG	Q9Y6K9	82866.1	-0.802108	112	220	0
Patient	B-06-R2	6164	NP08	GRIPAP1	Q4V328	45395.8	0.661622	134	1	0
Patient	B-06-R2	6165	NP08	SLC9A7	Q96T83		0	187	2	0
Patient	B-06-R2	6166	NP08	MAGED2	Q9UNF1	37991	0.534407	140	3	0
Patient	B-06-R2	6167	NP08	KDM6A	O15550		0	194	4	0
Patient	B-06-R2	6168	NP08	MED14	O60244	65789.9	0.220704	71	5	0
Patient	B-06-R2	6169	NP08	ARAF	P10398	404729	0.478946	21	6	0
Patient	B-06-R2	6170	NP08	RRAGB	Q5VZM2;Q7L523		0	195	7	0
Patient	B-06-R2	6171	NP08	UBQLN2	Q9UHD9	40655.1	0.679042	154	8	0
Patient	B-06-R2	6172	NP08	KDM5C	P41229		0	196	9	0
Patient	B-06-R2	6173	NP08	SMC1A	Q14683	309024	0.983052	35	10	0
Patient	B-06-R2	6174	NP08	HSD17B10	Q99714	616312	0.658723	10	11	0
Patient	B-06-R2	6175	NP08	HUWE1	Q7Z6Z7	120135	0.950003	90	12	0
Patient	B-06-R2	6176	NP08	GSPT2	Q8IYD1	59613.9	0.784323	129	13	0
Patient	B-06-R2	6177	NP08	NUDT11	Q96G61		0	99	14	0
Patient	B-06-R2	6178	NP08	GNL3L	Q9NVN8	65320.1	0.721726	120	15	0
Patient	B-06-R2	6179	NP08	FAM120C	Q9NX05	80998.3	0.694522	108	16	0
Patient	B-06-R2	6180	NP08	PHF8	Q9UPP1		0	197	17	0
Patient	B-06-R2	6181	NP08	UXT	Q9UBK9	30440.8	0.792093	175	18	0
Patient	B-06-R2	6182	NP08	CCDC22	O60826	38146.9	0.643134	135	19	0
Patient	B-06-R2	6183	NP08	PQBP1	O60828	611058	0.849493	15	20	0
Patient	B-06-R2	6184	NP08	TIMM17B	O60830	68600.3	0.575318	148	21	0
Patient	B-06-R2	6185	NP08	PRAF2	O60831	21807.2	0.138318	60	22	0
Patient	B-06-R2	6186	NP08	UBA1	P22314	1231813	0.630801	3	23	0
Patient	B-06-R2	6187	NP08	WAS	P42768	324834	0.877995	39	24	0
Patient	B-06-R2	6188	NP08	USP11	P51784	131812	0.710832	62	25	0
Patient	B-06-R2	6189	NP08	RBM10	P98175	205478	1.09017	70	26	0.0901677
Patient	B-06-R2	6190	NP08	RBM3	P98179	822584	1.39597	13	27	0.395965
Patient	B-06-R2	6191	NP08	EBP	Q15125		0	142	28	0
Patient	B-06-R2	6192	NP08	SLC38A5	Q8WUX1	26614.5	0.428637	115	29	0
Patient	B-06-R2	6193	NP08	GPKOW	Q92917	58801	0.996899	150	30	0
Patient	B-06-R2	6194	NP08	WDR13	Q9H1Z4		0	198	31	0
Patient	B-06-R2	6195	NP08	HDAC6	Q9UBN7	75150.1	0.869809	113	32	0
Patient	B-06-R2	6196	NP08	MAGED1	Q9Y5V3		0	199	33	0
Patient	B-06-R2	6197	NP08	DDX3X	O00571	117939	1.14787	89	34	0.147868
Patient	B-06-R2	6198	NP08	TIMP1	P01033		0	156	35	0
Patient	B-06-R2	6199	NP08	RP2	O75695	87889.4	0.64702	83	36	0
Patient	B-06-R2	6200	NP08	ELK1	P19419		0	200	37	0
Patient	B-06-R2	6201	NP08	RGN	Q15493		0	163	38	0
Patient	B-06-R2	6202	NP08	JADE3	Q92613		0	181	39	0
Patient	B-06-R2	6203	NP08	NDUFB11	Q9NX14	335623	0.95681	34	40	0
Patient	B-06-R2	6204	NP08	CASK	O14936	199301	1.89191	119	41	0.891912
Patient	B-06-R2	6205	NP08	ATP6AP2	O75787	67544	0.593933	93	42	0
Patient	B-06-R2	6206	NP08	TSPAN7	P41732		0	165	43	0
Patient	B-06-R2	6207	NP08	BCOR	Q6W2J9		0	117	44	0
Patient	B-06-R2	6208	NP08	FUNDC1	Q8IVP5		0	201	45	0
Patient	B-06-R2	6209	NP08	CXorf38	Q8TB03	79430.6	0.728961	102	46	0
Patient	B-06-R2	6210	NP08	USP9X	Q93008	69369.9	0.857099	124	47	0
Patient	B-06-R2	6211	NP08	MID1IP1	Q9NPA3		0	202	48	0
Patient	B-06-R2	6212	NP08	DYNLT3	P51808		0	171	49	0
Patient	B-06-R2	6213	NP08	CYBB	P04839	102223	0.973754	97	50	0
Patient	B-06-R2	6214	NP08	DMD	P11532		0	167	51	0
Patient	B-06-R2	6215	NP08	PIR	O00625	191264	0.886776	69	52	0
Patient	B-06-R2	6216	NP08	GK	P32189;Q14409		0	203	53	0
Patient	B-06-R2	6217	NP08	AP1S2	P56377	88873.2	0.591489	79	54	0
Patient	B-06-R2	6218	NP08	ASB9	Q96DX5		0	189	55	0
Patient	B-06-R2	6219	NP08	POLA1	P09884	172773	0.853862	66	56	0
Patient	B-06-R2	6220	NP08	SH3KBP1	Q96B97	197803	0.728149	53	57	0
Patient	B-06-R2	6221	NP08	CTPS2	Q9NRF8	77609.4	0.960774	118	58	0
Patient	B-06-R2	6222	NP08	SMS	P52788	93412.2	0.861778	101	59	0
Patient	B-06-R2	6223	NP08	ZRSR2	Q15696	38793.7	0.96602	170	60	0
Patient	B-06-R2	6224	NP08	RBBP7	Q16576	300600	1.08677	44	61	0.0867709
Patient	B-06-R2	6225	NP08	PDHA1	P08559	753940	0.999674	14	62	0
Patient	B-06-R2	6226	NP08	EIF2S3	P41091	142355	1.07857	77	63	0.0785672
Patient	B-06-R2	6227	NP08	PHKA2	P46019	15729.1	0.542451	180	64	0
Patient	B-06-R2	6228	NP08	RPS6KA3	P51812	87906.2	0.641399	85	65	0
Patient	B-06-R2	6229	NP08	PRDX4	Q13162	99806.1	0.488512	57	66	0
Patient	B-06-R2	6230	NP08	APOO	Q9BUR5	227392	0.721857	41	67	0
Patient	B-06-R2	6231	NP08	ACOT9	Q9Y305	101362	0.523888	64	68	0
Patient	B-06-R2	6232	NP08	EIF1AX	P47813	203982	1.35831	58	69	0.358312
Patient	B-06-R2	6233	NP08	PDK3	Q15120	100560	0.714075	81	70	0
Patient	B-06-R2	6234	NP08	MAP3K15	Q6ZN16;Q99683		0	204	71	0
Patient	B-06-R2	6235	NP08	DDX53	Q86TM3	79893.4	0.99444	128	72	0
Patient	B-06-R2	6236	NP08	SCML2	Q9UQR0	134538	0.460317	48	73	0
Patient	B-06-R2	6237	NP08	RAB9A	P51151	44417.1	0.73351	137	74	0
Patient	B-06-R2	6238	NP08	MOSPD2	Q8NHP6	24521.7	0.91958	176	75	0
Patient	B-06-R2	6239	NP08	SYAP1	Q96A49	68172.8	0.904378	139	76	0
Patient	B-06-R2	6240	NP08	TXLNG	Q9NUQ3	28009.2	0.785146	174	77	0
Patient	B-06-R2	6241	NP08	WWC3	Q9ULE0		0	205	78	0
Patient	B-06-R2	6242	NP08	OFD1	O75665	58690.3	0.787967	130	79	0
Patient	B-06-R2	6243	NP08	PRPS2	P11908	82828.5	0.714623	87	80	0
Patient	B-06-R2	6244	NP08	ASMTL	O95671	87144.3	0.772695	95	81	0
Patient	B-06-R2	6245	NP08	PRKX	P51817		0	206	82	0
Patient	B-06-R2	6246	NP08	HCCS	P53701	31831	0.750849	166	83	0
Patient	B-06-R2	6247	NP08	SHROOM2	Q13796		0	207	84	0
Patient	B-06-R2	6248	NP08	STS	P08842		0	164	85	0
Patient	B-06-R2	6249	NP08	CD99	P14209	681493	1.91611	37	86	0.916105
Patient	B-06-R2	6250	NP08	AKAP17A	Q02040	53739.2	0.541045	107	87	0
Patient	B-06-R2	6251	NP08	PUDP	Q08623	40142.9	0.600081	144	88	0
Patient	B-06-R2	6252	NP08	GTPBP6	O43824		0	208	89	0
Patient	B-06-R2	6253	NP08	ZBED1	O96006	73774.1	1.81361	155	90	0.813606
Patient	B-06-R2	6254	NP08	P2RY8	Q86VZ1		0	152	91	0
Patient	B-06-R2	6255	NP08	MSN	P26038	2.05228e+06	0.982686	1	92	0
Patient	B-06-R2	6256	NP08	LAS1L	Q9Y4W2	138831	1.04975	82	93	0.049748
Patient	B-06-R2	6257	NP08	ABCB7	O75027	78375.9	0.816204	104	94	0
Patient	B-06-R2	6258	NP08	PGK1	P00558	1.36284e+06	0.666836	5	95	0
Patient	B-06-R2	6259	NP08	HMGN5	P82970	80530	1.38589	131	96	0.385888
Patient	B-06-R2	6260	NP08	MED12	Q93074		0	186	97	0
Patient	B-06-R2	6261	NP08	PIN4	Q9Y237	194164	0.833347	63	98	0
Patient	B-06-R2	6262	NP08	RLIM	Q9NVW2		0	209	99	0
Patient	B-06-R2	6263	NP08	OGT	O15294	481917	0.746783	20	100	0
Patient	B-06-R2	6264	NP08	KIF4A	O95239	42809.2	0.67163	126	101	0
Patient	B-06-R2	6265	NP08	TAF1	P21675		0	210	102	0
Patient	B-06-R2	6266	NP08	TAF1	P21675;Q8IZX4		0	211	103	0
Patient	B-06-R2	6267	NP08	RPS4X	P62701	1.74743e+06	0.916612	2	104	0
Patient	B-06-R2	6268	NP08	ZMYM3	Q14202	78383.7	0.73675	92	105	0
Patient	B-06-R2	6269	NP08	NONO	Q15233	1.30762e+06	1.1298	8	106	0.129796
Patient	B-06-R2	6270	NP08	ERCC6L	Q2NKX8		0	73	107	0
Patient	B-06-R2	6271	NP08	PDZD11	Q5EBL8		0	212	108	0
Patient	B-06-R2	6272	NP08	SLC7A3	Q8WY07	66931.4	0.614706	147	109	0
Patient	B-06-R2	6273	NP08	DLG3	Q92796	1.45637e+06	1.12133	18	110	0.121327
Patient	B-06-R2	6274	NP08	YIPF6	Q96EC8	23301.6	0.475065	177	111	0
Patient	B-06-R2	6275	NP08	SNX12	Q9UMY4	208283	0.952267	59	112	0
Patient	B-06-R2	6276	NP08	IGBP1	P78318	90289.3	0.730295	91	113	0
Patient	B-06-R2	6277	NP08	ATRX	P46100	60987.1	0.896973	138	114	0
Patient	B-06-R2	6278	NP08	TAF9B	Q9HBM6	31430.1	0.463591	158	115	0
Patient	B-06-R2	6279	NP08	PBDC1	Q9BVG4	262495	0.984529	50	116	0
Patient	B-06-R2	6280	NP08	ITM2A	O43736		0	182	117	0
Patient	B-06-R2	6281	NP08	SH3BGRL	O75368	877839	1.13205	16	118	0.132046
Patient	B-06-R2	6282	NP08	UPRT	Q96BW1		0	188	119	0
Patient	B-06-R2	6283	NP08	PRPS1	P60891	37856.2	0.398928	114	120	0
Patient	B-06-R2	6284	NP08	APOOL	Q6UXV4	47341	0.893086	157	121	0
Patient	B-06-R2	6285	NP08	MAGT1	Q9H0U3	262691	0.950207	49	122	0
Patient	B-06-R2	6286	NP08	TMSB4X	P62328		0	24	123	0
Patient	B-06-R2	6287	NP08	BTK	Q06187	100152	0.79397	86	124	0
Patient	B-06-R2	6288	NP08	DIAPH2	O60879		0	100	125	0
Patient	B-06-R2	6289	NP08	GLA	P06280	39493.5	0.724858	162	126	0
Patient	B-06-R2	6290	NP08	HNRNPH2	P55795	128210	0.715553	72	127	0
Patient	B-06-R2	6291	NP08	MORF4L2	Q15014		0	169	128	0
Patient	B-06-R2	6292	NP08	PGRMC1	O00264	189304	0.697004	46	129	0
Patient	B-06-R2	6293	NP08	RPL39	P62891;Q59GN2		0	213	130	0
Patient	B-06-R2	6294	NP08	MCTS1	Q9ULC4	295284	0.716041	32	131	0
Patient	B-06-R2	6295	NP08	TIMM8A	O60220	131221	1.15117	96	132	0.15117
Patient	B-06-R2	6296	NP08	CSTF2	P33240	302743	0.938684	40	133	0
Patient	B-06-R2	6297	NP08	RPL36A	P83881	335928	1.65255	56	134	0.652554
Patient	B-06-R2	6298	NP08	TCEAL5	Q5H9L2		0	214	135	0
Patient	B-06-R2	6299	NP08	ARMCX3	Q9UH62	16105.3	0.486432	172	136	0
Patient	B-06-R2	6300	NP08	SERPINA7	P05543	5143.29	0.369608	191	137	0
Patient	B-06-R2	6301	NP08	TCEAL3	Q969E4		0	125	138	0
Patient	B-06-R2	6302	NP08	TCEAL4	Q96EI5	15107.3	0.76851	185	139	0
Patient	B-06-R2	6303	NP08	PSMD10	O75832	252886	0.825547	45	140	0
Patient	B-06-R2	6304	NP08	TBC1D8B	Q0IIM8	343753	0.885102	33	141	0
Patient	B-06-R2	6305	NP08	RTL9	Q8NET4		0	215	142	0
Patient	B-06-R2	6306	NP08	ACSL4	O60488	42694.4	1.13299	173	143	0.132993
Patient	B-06-R2	6307	NP08	SLC25A6	P12236	430130	1.35577	42	144	0.35577
Patient	B-06-R2	6308	NP08	PLS3	P13797	17893.1	0.124887	111	145	0
Patient	B-06-R2	6309	NP08	CUL4B	Q13620	125859	0.759725	76	146	0
Patient	B-06-R2	6310	NP08	AMOT	Q4VCS5	82679.4	0.680431	105	147	0
Patient	B-06-R2	6311	NP08	NKRF	O15226	53370.2	0.98175	149	148	0
Patient	B-06-R2	6312	NP08	LAMP2	P13473	547063	0.839019	19	149	0
Patient	B-06-R2	6313	NP08	WDR44	Q5JSH3	99193.1	0.830639	109	150	0
Patient	B-06-R2	6314	NP08	DOCK11	Q5JSL3	81782	1.01749	127	151	0.0174928
Patient	B-06-R2	6315	NP08	ZBTB33	Q86T24	16976	0.209415	161	152	0
Patient	B-06-R2	6316	NP08	NKAP	Q8N5F7	44785.9	0.913868	160	153	0
Patient	B-06-R2	6317	NP08	UBE2A	P49459	80995.5	0.660796	88	154	0
Patient	B-06-R2	6318	NP08	UPF3B	Q9BZI7	63550.4	0.875565	145	155	0
Patient	B-06-R2	6319	NP08	SLC25A5	P05141	1.70255e+06	0.988142	4	156	0
Patient	B-06-R2	6320	NP08	SH2D1A	O60880		0	178	157	0
Patient	B-06-R2	6321	NP08	SMARCA1	P28370		0	216	158	0
Patient	B-06-R2	6322	NP08	XIAP	P98170		0	192	159	0
Patient	B-06-R2	6323	NP08	RAB33A	Q14088		0	190	160	0
Patient	B-06-R2	6324	NP08	SEPTIN6	Q14141	489868	1.00474	29	161	0.00474053
Patient	B-06-R2	6325	NP08	STAG2	Q8N3U4	559390	1.12199	25	162	0.121986
Patient	B-06-R2	6326	NP08	ZNF280C	Q8ND82		0	179	163	0
Patient	B-06-R2	6327	NP08	UTP14A	Q9BVJ6	84776.2	1.28671	133	164	0.286713
Patient	B-06-R2	6328	NP08	RBMX2	Q9Y388	62059.7	0.725419	123	165	0
Patient	B-06-R2	6329	NP08	RNF113A	O15541	98273	1.10422	136	166	0.104225
Patient	B-06-R2	6330	NP08	AIFM1	O95831	289108	0.828389	38	167	0
Patient	B-06-R2	6331	NP08	SASH3	O75995	215808	0.726233	47	168	0
Patient	B-06-R2	6332	NP08	THOC2	Q8NI27	196938	1.00595	61	169	0.0059463
Patient	B-06-R2	6333	NP08	RBMX	P38159	1.17805e+06	0.836615	7	170	0
Patient	B-06-R2	6334	NP08	ARHGEF6	Q15052	111726	1.00987	98	171	0.00986867
Patient	B-06-R2	6335	NP08	HTATSF1	O43719	187921	0.769717	55	172	0
Patient	B-06-R2	6336	NP08	HPRT1	P00492	409702	0.80585	26	173	0
Patient	B-06-R2	6337	NP08	STK26	Q9P289	119943	0.630153	67	174	0
Patient	B-06-R2	6338	NP08	MAP7D3	Q8IWC1		0	122	175	0
Patient	B-06-R2	6339	NP08	PHF6	Q8IWS0	99798.2	0.844676	84	176	0
Patient	B-06-R2	6340	NP08	ADGRG4	Q8IZF6	711225	1.03084	17	177	0.030836
Patient	B-06-R2	6341	NP08	MMGT1	Q8N4V1	58043.4	0.493979	153	178	0
Patient	B-06-R2	6342	NP08	SLC9A6	Q92581	10849.8	0.209154	183	179	0
Patient	B-06-R2	6343	NP08	FHL1	Q13642	1.00149e+06	1.16123	9	180	0.161235
Patient	B-06-R2	6344	NP08	FMR1	Q06787	124140	1.02941	94	181	0.0294144
Patient	B-06-R2	6345	NP08	ZNF185	O15231		0	146	182	0
Patient	B-06-R2	6346	NP08	HMGB3	O15347	1.01045e+06	0.631554	6	183	0
Patient	B-06-R2	6347	NP08	DKC1	O60832	515781	1.1179	28	184	0.117903
Patient	B-06-R2	6348	NP08	G6PD	P11413	286563	0.537188	30	185	0
Patient	B-06-R2	6349	NP08	UBL4A	P11441	84102.7	0.75771	103	186	0
Patient	B-06-R2	6350	NP08	FLNA	P21333	606026	0.923323	11	187	0
Patient	B-06-R2	6351	NP08	F8A1	P23610		0	217	188	0
Patient	B-06-R2	6352	NP08	RPL10	P27635	532890	1.33095	31	189	0.330947
Patient	B-06-R2	6353	NP08	GDI1	P31150	170136	0.647717	54	190	0
Patient	B-06-R2	6354	NP08	ABCD1	P33897	42535.9	0.712253	151	191	0
Patient	B-06-R2	6355	NP08	CETN2	P41208	32022.8	0.859967	168	192	0
Patient	B-06-R2	6356	NP08	NAA10	P41227	121597	1.41177	121	193	0.411769
Patient	B-06-R2	6357	NP08	BRCC3	P46736	4594.19	0.79745	193	194	0
Patient	B-06-R2	6358	NP08	EMD	P50402	159049	0.648659	52	195	0
Patient	B-06-R2	6359	NP08	IDH3G	P51553	50753.8	0.789039	141	196	0
Patient	B-06-R2	6360	NP08	SSR4	P51571	303163	1.01307	43	197	0.0130736
Patient	B-06-R2	6361	NP08	BCAP31	P51572	374967	0.610154	23	198	0
Patient	B-06-R2	6362	NP08	RENBP	P51606		0	78	199	0
Patient	B-06-R2	6363	NP08	MECP2	P51608	115485	0.695199	75	200	0
Patient	B-06-R2	6364	NP08	HCFC1	P51610	506205	0.800415	22	201	0
Patient	B-06-R2	6365	NP08	IRAK1	P51617		0	218	202	0
Patient	B-06-R2	6366	NP08	VAMP7	P51809	73293.2	0.753666	110	203	0
Patient	B-06-R2	6367	NP08	AFF2	P51816		0	51	204	0
Patient	B-06-R2	6368	NP08	VBP1	P61758	131530	0.709818	65	205	0
Patient	B-06-R2	6369	NP08	ARHGAP4	P98171	165957	0.842805	68	206	0
Patient	B-06-R2	6370	NP08	MPP1	Q00013	406510	0.798848	27	207	0
Patient	B-06-R2	6371	NP08	MTM1	Q13496	60377.2	0.830602	143	208	0
Patient	B-06-R2	6372	NP08	MTMR1	Q13613	61923.9	0.922407	132	209	0
Patient	B-06-R2	6373	NP08	FAM50A	Q14320	67425.8	0.749855	116	210	0
Patient	B-06-R2	6374	NP08	LAGE3	Q14657	132310	0.735788	74	211	0
Patient	B-06-R2	6375	NP08	NSDHL	Q15738	96608.9	1.06525	106	212	0.0652485
Patient	B-06-R2	6376	NP08	ATP6AP1	Q15904	49355.5	0.953557	159	213	0
Patient	B-06-R2	6377	NP08	VMA21	Q3ZAQ7		0	36	214	0
Patient	B-06-R2	6378	NP08	CD99L2	Q8TCZ2		0	184	215	0
Patient	B-06-R2	6379	NP08	HAUS7	Q99871		0	219	216	0
Patient	B-06-R2	6380	NP08	DUSP9	Q99956		0	220	217	0
Patient	B-06-R2	6381	NP08	FUNDC2	Q9BWH2	116138	0.732305	80	218	0
Patient	B-06-R2	6382	NP08	TMLHE	Q9NVH6	855502	1.11971	12	219	0.119714
Patient	B-06-R2	6383	NP08	IKBKG	Q9Y6K9	92571.9	1.00062	112	220	0.00061542
PDX	B-06-R3	6164	NP23	GRIPAP1	Q4V328	61571.3	-0.748733	134	1	0
PDX	B-06-R3	6165	NP23	SLC9A7	Q96T83		0	187	2	0
PDX	B-06-R3	6166	NP23	MAGED2	Q9UNF1	37042.7	-0.493509	140	3	0
PDX	B-06-R3	6167	NP23	KDM6A	O15550		0	194	4	0
PDX	B-06-R3	6168	NP23	MED14	O60244	56078.2	-0.590828	71	5	0
PDX	B-06-R3	6169	NP23	ARAF	P10398	268119	-0.54772	21	6	0
PDX	B-06-R3	6170	NP23	RRAGB	Q5VZM2;Q7L523		0	195	7	0
PDX	B-06-R3	6171	NP23	UBQLN2	Q9UHD9	38506.4	-0.629499	154	8	0
PDX	B-06-R3	6172	NP23	KDM5C	P41229		0	196	9	0
PDX	B-06-R3	6173	NP23	SMC1A	Q14683	332309	-0.814494	35	10	0
PDX	B-06-R3	6174	NP23	HSD17B10	Q99714	473694	-0.472074	10	11	0
PDX	B-06-R3	6175	NP23	HUWE1	Q7Z6Z7	96228.5	-0.76808	90	12	0
PDX	B-06-R3	6176	NP23	GSPT2	Q8IYD1	64882.7	-0.782921	129	13	0
PDX	B-06-R3	6177	NP23	NUDT11	Q96G61		0	99	14	0
PDX	B-06-R3	6178	NP23	GNL3L	Q9NVN8	66746.2	-0.51385	120	15	0
PDX	B-06-R3	6179	NP23	FAM120C	Q9NX05	90658.6	-0.957476	108	16	0
PDX	B-06-R3	6180	NP23	PHF8	Q9UPP1		0	197	17	0
PDX	B-06-R3	6181	NP23	UXT	Q9UBK9	26807	-0.816204	175	18	0
PDX	B-06-R3	6182	NP23	CCDC22	O60826	86555.3	-0.969121	135	19	0
PDX	B-06-R3	6183	NP23	PQBP1	O60828	484024	-0.534022	15	20	0
PDX	B-06-R3	6184	NP23	TIMM17B	O60830	25889.4	-0.361057	148	21	0
PDX	B-06-R3	6185	NP23	PRAF2	O60831	74915.2	-0.293914	60	22	0
PDX	B-06-R3	6186	NP23	UBA1	P22314	1.0395e+06	-0.537694	3	23	0
PDX	B-06-R3	6187	NP23	WAS	P42768	293246	-0.833884	39	24	0
PDX	B-06-R3	6188	NP23	USP11	P51784	95948.6	-0.423447	62	25	0
PDX	B-06-R3	6189	NP23	RBM10	P98175	131258	-0.757156	70	26	0
PDX	B-06-R3	6190	NP23	RBM3	P98179	650317	-0.595506	13	27	0
PDX	B-06-R3	6191	NP23	EBP	Q15125	10052.5	-0.0640278	142	28	0
PDX	B-06-R3	6192	NP23	SLC38A5	Q8WUX1		0	115	29	0
PDX	B-06-R3	6193	NP23	GPKOW	Q92917	37340.7	-0.535691	150	30	0
PDX	B-06-R3	6194	NP23	WDR13	Q9H1Z4		0	198	31	0
PDX	B-06-R3	6195	NP23	HDAC6	Q9UBN7	84326.3	-0.786196	113	32	0
PDX	B-06-R3	6196	NP23	MAGED1	Q9Y5V3		0	199	33	0
PDX	B-06-R3	6197	NP23	DDX3X	O00571	96140.5	-0.672021	89	34	0
PDX	B-06-R3	6198	NP23	TIMP1	P01033		0	156	35	0
PDX	B-06-R3	6199	NP23	RP2	O75695	90988.6	-0.631574	83	36	0
PDX	B-06-R3	6200	NP23	ELK1	P19419		0	200	37	0
PDX	B-06-R3	6201	NP23	RGN	Q15493	167300	-0.692481	163	38	0
PDX	B-06-R3	6202	NP23	JADE3	Q92613	18013.2	-0.539941	181	39	0
PDX	B-06-R3	6203	NP23	NDUFB11	Q9NX14	356263	-0.918595	34	40	0
PDX	B-06-R3	6204	NP23	CASK	O14936	117430	-1.34238	119	41	-0.342384
PDX	B-06-R3	6205	NP23	ATP6AP2	O75787	83623.2	-0.637724	93	42	0
PDX	B-06-R3	6206	NP23	TSPAN7	P41732	20982.2	-0.20747	165	43	0
PDX	B-06-R3	6207	NP23	BCOR	Q6W2J9		0	117	44	0
PDX	B-06-R3	6208	NP23	FUNDC1	Q8IVP5		0	201	45	0
PDX	B-06-R3	6209	NP23	CXorf38	Q8TB03	81467.6	-0.679135	102	46	0
PDX	B-06-R3	6210	NP23	USP9X	Q93008	43914.5	-0.49106	124	47	0
PDX	B-06-R3	6211	NP23	MID1IP1	Q9NPA3		0	202	48	0
PDX	B-06-R3	6212	NP23	DYNLT3	P51808	80720.1	-1.0107	171	49	-0.0106964
PDX	B-06-R3	6213	NP23	CYBB	P04839	96162	-0.743919	97	50	0
PDX	B-06-R3	6214	NP23	DMD	P11532		0	167	51	0
PDX	B-06-R3	6215	NP23	PIR	O00625	197380	-0.966068	69	52	0
PDX	B-06-R3	6216	NP23	GK	P32189;Q14409		0	203	53	0
PDX	B-06-R3	6217	NP23	AP1S2	P56377	121491	-0.785495	79	54	0
PDX	B-06-R3	6218	NP23	ASB9	Q96DX5	23831.3	-0.71841	189	55	0
PDX	B-06-R3	6219	NP23	POLA1	P09884	158022	-0.787652	66	56	0
PDX	B-06-R3	6220	NP23	SH3KBP1	Q96B97	277255	-0.997969	53	57	0
PDX	B-06-R3	6221	NP23	CTPS2	Q9NRF8	74314.7	-0.728608	118	58	0
PDX	B-06-R3	6222	NP23	SMS	P52788	190526	-1.57426	101	59	-0.574255
PDX	B-06-R3	6223	NP23	ZRSR2	Q15696	36938.4	-0.928351	170	60	0
PDX	B-06-R3	6224	NP23	RBBP7	Q16576	416819	-1.12408	44	61	-0.124079
PDX	B-06-R3	6225	NP23	PDHA1	P08559	831883	-0.88492	14	62	0
PDX	B-06-R3	6226	NP23	EIF2S3	P41091	152540	-0.873954	77	63	0
PDX	B-06-R3	6227	NP23	PHKA2	P46019	29332.3	-1.07896	180	64	-0.078965
PDX	B-06-R3	6228	NP23	RPS6KA3	P51812	127017	-0.920636	85	65	0
PDX	B-06-R3	6229	NP23	PRDX4	Q13162	277903	-1.09762	57	66	-0.0976185
PDX	B-06-R3	6230	NP23	APOO	Q9BUR5	391517	-1.05532	41	67	-0.0553209
PDX	B-06-R3	6231	NP23	ACOT9	Q9Y305	204786	-0.967548	64	68	0
PDX	B-06-R3	6232	NP23	EIF1AX	P47813	342819	-0.669652	58	69	0
PDX	B-06-R3	6233	NP23	PDK3	Q15120	185633	-1.20273	81	70	-0.202733
PDX	B-06-R3	6234	NP23	MAP3K15	Q6ZN16;Q99683		0	204	71	0
PDX	B-06-R3	6235	NP23	DDX53	Q86TM3	85018.4	-1.04887	128	72	-0.0488712
PDX	B-06-R3	6236	NP23	SCML2	Q9UQR0	341219	-1.1458	48	73	-0.145805
PDX	B-06-R3	6237	NP23	RAB9A	P51151	60184.5	-0.712979	137	74	0
PDX	B-06-R3	6238	NP23	MOSPD2	Q8NHP6	38355.8	-0.949567	176	75	0
PDX	B-06-R3	6239	NP23	SYAP1	Q96A49	66135.8	-0.908535	139	76	0
PDX	B-06-R3	6240	NP23	TXLNG	Q9NUQ3	45733.4	-1.23502	174	77	-0.235019
PDX	B-06-R3	6241	NP23	WWC3	Q9ULE0		0	205	78	0
PDX	B-06-R3	6242	NP23	OFD1	O75665	60099.9	-0.71794	130	79	0
PDX	B-06-R3	6243	NP23	PRPS2	P11908	151172	-1.02325	87	80	-0.0232493
PDX	B-06-R3	6244	NP23	ASMTL	O95671	80600.4	-0.617717	95	81	0
PDX	B-06-R3	6245	NP23	PRKX	P51817		0	206	82	0
PDX	B-06-R3	6246	NP23	HCCS	P53701	66023.2	-1.19909	166	83	-0.199086
PDX	B-06-R3	6247	NP23	SHROOM2	Q13796		0	207	84	0
PDX	B-06-R3	6248	NP23	STS	P08842	46865.8	-0.441978	164	85	0
PDX	B-06-R3	6249	NP23	CD99	P14209	954474	-2.52318	37	86	-1.52318
PDX	B-06-R3	6250	NP23	AKAP17A	Q02040	83535.9	-0.783342	107	87	0
PDX	B-06-R3	6251	NP23	PUDP	Q08623	41782.3	-0.568164	144	88	0
PDX	B-06-R3	6252	NP23	GTPBP6	O43824		0	208	89	0
PDX	B-06-R3	6253	NP23	ZBED1	O96006	40659.5	-0.547569	155	90	0
PDX	B-06-R3	6254	NP23	P2RY8	Q86VZ1	53361.6	-0.751635	152	91	0
PDX	B-06-R3	6255	NP23	MSN	P26038	1.61217e+06	-0.784166	1	92	0
PDX	B-06-R3	6256	NP23	LAS1L	Q9Y4W2	120675	-0.813748	82	93	0
PDX	B-06-R3	6257	NP23	ABCB7	O75027	95538.1	-0.780166	104	94	0
PDX	B-06-R3	6258	NP23	PGK1	P00558	1.23297e+06	-0.804059	5	95	0
PDX	B-06-R3	6259	NP23	HMGN5	P82970	48163.9	-0.519013	131	96	0
PDX	B-06-R3	6260	NP23	MED12	Q93074	11330.8	-0.54299	186	97	0
PDX	B-06-R3	6261	NP23	PIN4	Q9Y237	146641	-0.758156	63	98	0
PDX	B-06-R3	6262	NP23	RLIM	Q9NVW2		0	209	99	0
PDX	B-06-R3	6263	NP23	OGT	O15294	707873	-1.08076	20	100	-0.0807642
PDX	B-06-R3	6264	NP23	KIF4A	O95239	65541.2	-0.698667	126	101	0
PDX	B-06-R3	6265	NP23	TAF1	P21675		0	210	102	0
PDX	B-06-R3	6266	NP23	TAF1	P21675;Q8IZX4		0	211	103	0
PDX	B-06-R3	6267	NP23	RPS4X	P62701	1.77734e+06	-0.847478	2	104	0
PDX	B-06-R3	6268	NP23	ZMYM3	Q14202	85186.6	-0.625361	92	105	0
PDX	B-06-R3	6269	NP23	NONO	Q15233	1.06884e+06	-0.881228	8	106	0
PDX	B-06-R3	6270	NP23	ERCC6L	Q2NKX8		0	73	107	0
PDX	B-06-R3	6271	NP23	PDZD11	Q5EBL8		0	212	108	0
PDX	B-06-R3	6272	NP23	SLC7A3	Q8WY07		0	147	109	0
PDX	B-06-R3	6273	NP23	DLG3	Q92796	884492	-0.961499	18	110	0
PDX	B-06-R3	6274	NP23	YIPF6	Q96EC8		0	177	111	0
PDX	B-06-R3	6275	NP23	SNX12	Q9UMY4	160099	-0.715924	59	112	0
PDX	B-06-R3	6276	NP23	IGBP1	P78318	78386.6	-0.624116	91	113	0
PDX	B-06-R3	6277	NP23	ATRX	P46100	49367.1	-0.632916	138	114	0
PDX	B-06-R3	6278	NP23	TAF9B	Q9HBM6	61930.3	-0.684786	158	115	0
PDX	B-06-R3	6279	NP23	PBDC1	Q9BVG4	188158	-0.624478	50	116	0
PDX	B-06-R3	6280	NP23	ITM2A	O43736	6897.37	-0.0541341	182	117	0
PDX	B-06-R3	6281	NP23	SH3BGRL	O75368	597444	-0.738642	16	118	0
PDX	B-06-R3	6282	NP23	UPRT	Q96BW1	34825.5	-1.18477	188	119	-0.184771
PDX	B-06-R3	6283	NP23	PRPS1	P60891	84153.8	-0.845755	114	120	0
PDX	B-06-R3	6284	NP23	APOOL	Q6UXV4	37028.1	-0.600139	157	121	0
PDX	B-06-R3	6285	NP23	MAGT1	Q9H0U3	234203	-0.767439	49	122	0
PDX	B-06-R3	6286	NP23	TMSB4X	P62328	955195	-0.703143	24	123	0
PDX	B-06-R3	6287	NP23	BTK	Q06187	72299.6	-0.498526	86	124	0
PDX	B-06-R3	6288	NP23	DIAPH2	O60879	68647.1	-0.25	100	125	0
PDX	B-06-R3	6289	NP23	GLA	P06280	43130.3	-0.828965	162	126	0
PDX	B-06-R3	6290	NP23	HNRNPH2	P55795	119740	-0.703996	72	127	0
PDX	B-06-R3	6291	NP23	MORF4L2	Q15014	32822.1	-0.6525	169	128	0
PDX	B-06-R3	6292	NP23	PGRMC1	O00264	183838	-0.508658	46	129	0
PDX	B-06-R3	6293	NP23	RPL39	P62891;Q59GN2		0	213	130	0
PDX	B-06-R3	6294	NP23	MCTS1	Q9ULC4	255426	-0.67736	32	131	0
PDX	B-06-R3	6295	NP23	TIMM8A	O60220	106365	-0.834573	96	132	0
PDX	B-06-R3	6296	NP23	CSTF2	P33240	291463	-0.76428	40	133	0
PDX	B-06-R3	6297	NP23	RPL36A	P83881	255692	-0.97559	56	134	0
PDX	B-06-R3	6298	NP23	TCEAL5	Q5H9L2		0	214	135	0
PDX	B-06-R3	6299	NP23	ARMCX3	Q9UH62	22716.7	-0.511401	172	136	0
PDX	B-06-R3	6300	NP23	SERPINA7	P05543	6568.49	-1.0563	191	137	-0.0563015
PDX	B-06-R3	6301	NP23	TCEAL3	Q969E4		0	125	138	0
PDX	B-06-R3	6302	NP23	TCEAL4	Q96EI5	16416.8	-0.760546	185	139	0
PDX	B-06-R3	6303	NP23	PSMD10	O75832	235712	-0.681741	45	140	0
PDX	B-06-R3	6304	NP23	TBC1D8B	Q0IIM8	418230	-1.07633	33	141	-0.0763284
PDX	B-06-R3	6305	NP23	RTL9	Q8NET4		0	215	142	0
PDX	B-06-R3	6306	NP23	ACSL4	O60488	32284.7	-0.840775	173	143	0
PDX	B-06-R3	6307	NP23	SLC25A6	P12236	446292	-1.25613	42	144	-0.256134
PDX	B-06-R3	6308	NP23	PLS3	P13797	79006.4	-0.173314	111	145	0
PDX	B-06-R3	6309	NP23	CUL4B	Q13620	124442	-0.739674	76	146	0
PDX	B-06-R3	6310	NP23	AMOT	Q4VCS5	74261	-0.721809	105	147	0
PDX	B-06-R3	6311	NP23	NKRF	O15226	63225.2	-0.874011	149	148	0
PDX	B-06-R3	6312	NP23	LAMP2	P13473	515908	-0.768252	19	149	0
PDX	B-06-R3	6313	NP23	WDR44	Q5JSH3	72935.7	-0.786851	109	150	0
PDX	B-06-R3	6314	NP23	DOCK11	Q5JSL3	51562.9	-0.63262	127	151	0
PDX	B-06-R3	6315	NP23	ZBTB33	Q86T24	11654.9	-0.236221	161	152	0
PDX	B-06-R3	6316	NP23	NKAP	Q8N5F7	34875.6	-0.613328	160	153	0
PDX	B-06-R3	6317	NP23	UBE2A	P49459	73194.1	-0.528462	88	154	0
PDX	B-06-R3	6318	NP23	UPF3B	Q9BZI7	61814.8	-0.907081	145	155	0
PDX	B-06-R3	6319	NP23	SLC25A5	P05141	1.53887e+06	-0.808526	4	156	0
PDX	B-06-R3	6320	NP23	SH2D1A	O60880		0	178	157	0
PDX	B-06-R3	6321	NP23	SMARCA1	P28370		0	216	158	0
PDX	B-06-R3	6322	NP23	XIAP	P98170	3487.58	-0.184786	192	159	0
PDX	B-06-R3	6323	NP23	RAB33A	Q14088		0	190	160	0
PDX	B-06-R3	6324	NP23	SEPTIN6	Q14141	480468	-1.02823	29	161	-0.0282283
PDX	B-06-R3	6325	NP23	STAG2	Q8N3U4	543707	-0.98731	25	162	0
PDX	B-06-R3	6326	NP23	ZNF280C	Q8ND82	7949.17	-0.201676	179	163	0
PDX	B-06-R3	6327	NP23	UTP14A	Q9BVJ6	82347.9	-0.979249	133	164	0
PDX	B-06-R3	6328	NP23	RBMX2	Q9Y388	87090.3	-0.977491	123	165	0
PDX	B-06-R3	6329	NP23	RNF113A	O15541	110478	-1.64134	136	166	-0.64134
PDX	B-06-R3	6330	NP23	AIFM1	O95831	266403	-0.721406	38	167	0
PDX	B-06-R3	6331	NP23	SASH3	O75995	248658	-0.822306	47	168	0
PDX	B-06-R3	6332	NP23	THOC2	Q8NI27	222336	-1.00966	61	169	-0.00966086
PDX	B-06-R3	6333	NP23	RBMX	P38159	1.24904e+06	-0.720885	7	170	0
PDX	B-06-R3	6334	NP23	ARHGEF6	Q15052	91786.1	-0.745836	98	171	0
PDX	B-06-R3	6335	NP23	HTATSF1	O43719	132674	-0.564642	55	172	0
PDX	B-06-R3	6336	NP23	HPRT1	P00492	354850	-0.661179	26	173	0
PDX	B-06-R3	6337	NP23	STK26	Q9P289	115655	-0.603367	67	174	0
PDX	B-06-R3	6338	NP23	MAP7D3	Q8IWC1		0	122	175	0
PDX	B-06-R3	6339	NP23	PHF6	Q8IWS0	112382	-0.724173	84	176	0
PDX	B-06-R3	6340	NP23	ADGRG4	Q8IZF6	765542	-0.897208	17	177	0
PDX	B-06-R3	6341	NP23	MMGT1	Q8N4V1	56249.1	-0.883629	153	178	0
PDX	B-06-R3	6342	NP23	SLC9A6	Q92581	20004.3	-0.835362	183	179	0
PDX	B-06-R3	6343	NP23	FHL1	Q13642	875429	-0.807413	9	180	0
PDX	B-06-R3	6344	NP23	FMR1	Q06787	71776.1	-0.571833	94	181	0
PDX	B-06-R3	6345	NP23	ZNF185	O15231		0	146	182	0
PDX	B-06-R3	6346	NP23	HMGB3	O15347	1.53471e+06	-0.887128	6	183	0
PDX	B-06-R3	6347	NP23	DKC1	O60832	424224	-0.839436	28	184	0
PDX	B-06-R3	6348	NP23	G6PD	P11413	248609	-0.643261	30	185	0
PDX	B-06-R3	6349	NP23	UBL4A	P11441	89805.7	-0.760673	103	186	0
PDX	B-06-R3	6350	NP23	FLNA	P21333	933813	-0.81574	11	187	0
PDX	B-06-R3	6351	NP23	F8A1	P23610		0	217	188	0
PDX	B-06-R3	6352	NP23	RPL10	P27635	387401	-0.879715	31	189	0
PDX	B-06-R3	6353	NP23	GDI1	P31150	122490	-0.489585	54	190	0
PDX	B-06-R3	6354	NP23	ABCD1	P33897	52863.5	-0.759314	151	191	0
PDX	B-06-R3	6355	NP23	CETN2	P41208	43813.4	-0.855052	168	192	0
PDX	B-06-R3	6356	NP23	NAA10	P41227	82519	-0.852915	121	193	0
PDX	B-06-R3	6357	NP23	BRCC3	P46736	14652.8	-1.51017	193	194	-0.510172
PDX	B-06-R3	6358	NP23	EMD	P50402	141429	-0.477523	52	195	0
PDX	B-06-R3	6359	NP23	IDH3G	P51553	66561.6	-0.849558	141	196	0
PDX	B-06-R3	6360	NP23	SSR4	P51571	332926	-0.910063	43	197	0
PDX	B-06-R3	6361	NP23	BCAP31	P51572	528754	-0.885892	23	198	0
PDX	B-06-R3	6362	NP23	RENBP	P51606		0	78	199	0
PDX	B-06-R3	6363	NP23	MECP2	P51608	91813.2	-0.545775	75	200	0
PDX	B-06-R3	6364	NP23	HCFC1	P51610	452672	-0.745248	22	201	0
PDX	B-06-R3	6365	NP23	IRAK1	P51617		0	218	202	0
PDX	B-06-R3	6366	NP23	VAMP7	P51809	75566.4	-0.711663	110	203	0
PDX	B-06-R3	6367	NP23	AFF2	P51816		0	51	204	0
PDX	B-06-R3	6368	NP23	VBP1	P61758	167285	-0.772983	65	205	0
PDX	B-06-R3	6369	NP23	ARHGAP4	P98171	138995	-0.796748	68	206	0
PDX	B-06-R3	6370	NP23	MPP1	Q00013	420414	-0.87769	27	207	0
PDX	B-06-R3	6371	NP23	MTM1	Q13496	57120.4	-0.817362	143	208	0
PDX	B-06-R3	6372	NP23	MTMR1	Q13613	54561.3	-0.639621	132	209	0
PDX	B-06-R3	6373	NP23	FAM50A	Q14320	87865.6	-0.860112	116	210	0
PDX	B-06-R3	6374	NP23	LAGE3	Q14657	133041	-0.823337	74	211	0
PDX	B-06-R3	6375	NP23	NSDHL	Q15738	68983.8	-0.589747	106	212	0
PDX	B-06-R3	6376	NP23	ATP6AP1	Q15904	32997.5	-0.591576	159	213	0
PDX	B-06-R3	6377	NP23	VMA21	Q3ZAQ7	250424	-0.705966	36	214	0
PDX	B-06-R3	6378	NP23	CD99L2	Q8TCZ2		0	184	215	0
PDX	B-06-R3	6379	NP23	HAUS7	Q99871		0	219	216	0
PDX	B-06-R3	6380	NP23	DUSP9	Q99956		0	220	217	0
PDX	B-06-R3	6381	NP23	FUNDC2	Q9BWH2	137835	-0.943049	80	218	0
PDX	B-06-R3	6382	NP23	TMLHE	Q9NVH6	874770	-0.855562	12	219	0
PDX	B-06-R3	6383	NP23	IKBKG	Q9Y6K9	78799.7	-0.762747	112	220	0
Patient	B-06-R3	6164	NP30	GRIPAP1	Q4V328	61959.6	0.903031	134	1	0
Patient	B-06-R3	6165	NP30	SLC9A7	Q96T83		0	187	2	0
Patient	B-06-R3	6166	NP30	MAGED2	Q9UNF1	105892	1.48955	140	3	0.489549
Patient	B-06-R3	6167	NP30	KDM6A	O15550		0	194	4	0
Patient	B-06-R3	6168	NP30	MED14	O60244	47335.4	0.158795	71	5	0
Patient	B-06-R3	6169	NP30	ARAF	P10398	2.5024e+06	2.96128	21	6	1.96128
Patient	B-06-R3	6170	NP30	RRAGB	Q5VZM2;Q7L523		0	195	7	0
Patient	B-06-R3	6171	NP30	UBQLN2	Q9UHD9	34445.5	0.575327	154	8	0
Patient	B-06-R3	6172	NP30	KDM5C	P41229		0	196	9	0
Patient	B-06-R3	6173	NP30	SMC1A	Q14683	290182	0.923113	35	10	0
Patient	B-06-R3	6174	NP30	HSD17B10	Q99714	638569	0.682512	10	11	0
Patient	B-06-R3	6175	NP30	HUWE1	Q7Z6Z7	101725	0.804418	90	12	0
Patient	B-06-R3	6176	NP30	GSPT2	Q8IYD1	92168.6	1.21263	129	13	0.212634
Patient	B-06-R3	6177	NP30	NUDT11	Q96G61	66283.5	0.563934	99	14	0
Patient	B-06-R3	6178	NP30	GNL3L	Q9NVN8	58952.5	0.325685	120	15	0
Patient	B-06-R3	6179	NP30	FAM120C	Q9NX05	90491.8	0.775924	108	16	0
Patient	B-06-R3	6180	NP30	PHF8	Q9UPP1		0	197	17	0
Patient	B-06-R3	6181	NP30	UXT	Q9UBK9	34471.1	0.448483	175	18	0
Patient	B-06-R3	6182	NP30	CCDC22	O60826	83884.4	1.41424	135	19	0.414241
Patient	B-06-R3	6183	NP30	PQBP1	O60828	646131	0.898252	15	20	0
Patient	B-06-R3	6184	NP30	TIMM17B	O60830		0	148	21	0
Patient	B-06-R3	6185	NP30	PRAF2	O60831	62584.8	0.39696	60	22	0
Patient	B-06-R3	6186	NP30	UBA1	P22314	963023	0.493156	3	23	0
Patient	B-06-R3	6187	NP30	WAS	P42768	290587	0.785429	39	24	0
Patient	B-06-R3	6188	NP30	USP11	P51784	96404	0.519885	62	25	0
Patient	B-06-R3	6189	NP30	RBM10	P98175	140537	0.745623	70	26	0
Patient	B-06-R3	6190	NP30	RBM3	P98179	685327	1.16303	13	27	0.163034
Patient	B-06-R3	6191	NP30	EBP	Q15125		0	142	28	0
Patient	B-06-R3	6192	NP30	SLC38A5	Q8WUX1		0	115	29	0
Patient	B-06-R3	6193	NP30	GPKOW	Q92917	63416.9	1.07516	150	30	0.0751556
Patient	B-06-R3	6194	NP30	WDR13	Q9H1Z4		0	198	31	0
Patient	B-06-R3	6195	NP30	HDAC6	Q9UBN7	63500.9	0.734978	113	32	0
Patient	B-06-R3	6196	NP30	MAGED1	Q9Y5V3		0	199	33	0
Patient	B-06-R3	6197	NP30	DDX3X	O00571	88500.5	0.861352	89	34	0
Patient	B-06-R3	6198	NP30	TIMP1	P01033		0	156	35	0
Patient	B-06-R3	6199	NP30	RP2	O75695	90885.4	0.669075	83	36	0
Patient	B-06-R3	6200	NP30	ELK1	P19419		0	200	37	0
Patient	B-06-R3	6201	NP30	RGN	Q15493	52813.1	0.616927	163	38	0
Patient	B-06-R3	6202	NP30	JADE3	Q92613		0	181	39	0
Patient	B-06-R3	6203	NP30	NDUFB11	Q9NX14	348082	0.99233	34	40	0
Patient	B-06-R3	6204	NP30	CASK	O14936	74866.8	0.710691	119	41	0
Patient	B-06-R3	6205	NP30	ATP6AP2	O75787	100739	0.885829	93	42	0
Patient	B-06-R3	6206	NP30	TSPAN7	P41732	32837	0.33051	165	43	0
Patient	B-06-R3	6207	NP30	BCOR	Q6W2J9		0	117	44	0
Patient	B-06-R3	6208	NP30	FUNDC1	Q8IVP5		0	201	45	0
Patient	B-06-R3	6209	NP30	CXorf38	Q8TB03	98021.2	0.899573	102	46	0
Patient	B-06-R3	6210	NP30	USP9X	Q93008	50690.2	0.626302	124	47	0
Patient	B-06-R3	6211	NP30	MID1IP1	Q9NPA3		0	202	48	0
Patient	B-06-R3	6212	NP30	DYNLT3	P51808		0	171	49	0
Patient	B-06-R3	6213	NP30	CYBB	P04839	98383.6	0.937179	97	50	0
Patient	B-06-R3	6214	NP30	DMD	P11532	45629.4	0.469748	167	51	0
Patient	B-06-R3	6215	NP30	PIR	O00625	187803	0.870727	69	52	0
Patient	B-06-R3	6216	NP30	GK	P32189;Q14409		0	203	53	0
Patient	B-06-R3	6217	NP30	AP1S2	P56377	126319	0.840704	79	54	0
Patient	B-06-R3	6218	NP30	ASB9	Q96DX5	2275.09	0.5	189	55	0
Patient	B-06-R3	6219	NP30	POLA1	P09884	208209	1.02899	66	56	0.0289897
Patient	B-06-R3	6220	NP30	SH3KBP1	Q96B97	229387	0.844415	53	57	0
Patient	B-06-R3	6221	NP30	CTPS2	Q9NRF8	72926.1	0.902798	118	58	0
Patient	B-06-R3	6222	NP30	SMS	P52788	138228	1.27523	101	59	0.275228
Patient	B-06-R3	6223	NP30	ZRSR2	Q15696	34619.4	0.862074	170	60	0
Patient	B-06-R3	6224	NP30	RBBP7	Q16576	280346	1.01355	44	61	0.0135472
Patient	B-06-R3	6225	NP30	PDHA1	P08559	698663	0.926381	14	62	0
Patient	B-06-R3	6226	NP30	EIF2S3	P41091	146633	1.11098	77	63	0.110978
Patient	B-06-R3	6227	NP30	PHKA2	P46019	29723.4	1.02507	180	64	0.0250716
Patient	B-06-R3	6228	NP30	RPS6KA3	P51812	130412	0.951539	85	65	0
Patient	B-06-R3	6229	NP30	PRDX4	Q13162	267097	1.30734	57	66	0.307336
Patient	B-06-R3	6230	NP30	APOO	Q9BUR5	376392	1.19486	41	67	0.194862
Patient	B-06-R3	6231	NP30	ACOT9	Q9Y305	181142	0.936225	64	68	0
Patient	B-06-R3	6232	NP30	EIF1AX	P47813		0	58	69	0
Patient	B-06-R3	6233	NP30	PDK3	Q15120	153204	1.08789	81	70	0.0878934
Patient	B-06-R3	6234	NP30	MAP3K15	Q6ZN16;Q99683		0	204	71	0
Patient	B-06-R3	6235	NP30	DDX53	Q86TM3	56885.3	0.708056	128	72	0
Patient	B-06-R3	6236	NP30	SCML2	Q9UQR0	268886	0.919983	48	73	0
Patient	B-06-R3	6237	NP30	RAB9A	P51151	40603.2	0.670527	137	74	0
Patient	B-06-R3	6238	NP30	MOSPD2	Q8NHP6	35260	1.32227	176	75	0.322273
Patient	B-06-R3	6239	NP30	SYAP1	Q96A49	70341.2	0.933145	139	76	0
Patient	B-06-R3	6240	NP30	TXLNG	Q9NUQ3	35546.2	0.996421	174	77	0
Patient	B-06-R3	6241	NP30	WWC3	Q9ULE0		0	205	78	0
Patient	B-06-R3	6242	NP30	OFD1	O75665	63169.9	0.848108	130	79	0
Patient	B-06-R3	6243	NP30	PRPS2	P11908	129117	1.11399	87	80	0.113991
Patient	B-06-R3	6244	NP30	ASMTL	O95671	97288.9	0.862647	95	81	0
Patient	B-06-R3	6245	NP30	PRKX	P51817		0	206	82	0
Patient	B-06-R3	6246	NP30	HCCS	P53701	42770.7	1.0089	166	83	0.00889971
Patient	B-06-R3	6247	NP30	SHROOM2	Q13796		0	207	84	0
Patient	B-06-R3	6248	NP30	STS	P08842	22338.9	0.257954	164	85	0
Patient	B-06-R3	6249	NP30	CD99	P14209	680900	1.91444	37	86	0.914439
Patient	B-06-R3	6250	NP30	AKAP17A	Q02040	107367	1.08097	107	87	0.0809716
Patient	B-06-R3	6251	NP30	PUDP	Q08623	46725.6	0.698483	144	88	0
Patient	B-06-R3	6252	NP30	GTPBP6	O43824		0	208	89	0
Patient	B-06-R3	6253	NP30	ZBED1	O96006	33702.1	0.828506	155	90	0
Patient	B-06-R3	6254	NP30	P2RY8	Q86VZ1		0	152	91	0
Patient	B-06-R3	6255	NP30	MSN	P26038	1.42676e+06	0.68317	1	92	0
Patient	B-06-R3	6256	NP30	LAS1L	Q9Y4W2	115817	0.875731	82	93	0
Patient	B-06-R3	6257	NP30	ABCB7	O75027	83183.5	0.86627	104	94	0
Patient	B-06-R3	6258	NP30	PGK1	P00558	1.51943e+06	0.743456	5	95	0
Patient	B-06-R3	6259	NP30	HMGN5	P82970	49151.4	0.845875	131	96	0
Patient	B-06-R3	6260	NP30	MED12	Q93074	10428	1.07159	186	97	0.071592
Patient	B-06-R3	6261	NP30	PIN4	Q9Y237	145864	0.626044	63	98	0
Patient	B-06-R3	6262	NP30	RLIM	Q9NVW2		0	209	99	0
Patient	B-06-R3	6263	NP30	OGT	O15294	691872	1.07213	20	100	0.0721294
Patient	B-06-R3	6264	NP30	KIF4A	O95239	56497.5	0.886385	126	101	0
Patient	B-06-R3	6265	NP30	TAF1	P21675		0	210	102	0
Patient	B-06-R3	6266	NP30	TAF1	P21675;Q8IZX4		0	211	103	0
Patient	B-06-R3	6267	NP30	RPS4X	P62701	1.93393e+06	1.01444	2	104	0.0144389
Patient	B-06-R3	6268	NP30	ZMYM3	Q14202	109711	1.03121	92	105	0.031205
Patient	B-06-R3	6269	NP30	NONO	Q15233	974376	0.841868	8	106	0
Patient	B-06-R3	6270	NP30	ERCC6L	Q2NKX8	25832.6	0.0389309	73	107	0
Patient	B-06-R3	6271	NP30	PDZD11	Q5EBL8		0	212	108	0
Patient	B-06-R3	6272	NP30	SLC7A3	Q8WY07		0	147	109	0
Patient	B-06-R3	6273	NP30	DLG3	Q92796		0	18	110	0
Patient	B-06-R3	6274	NP30	YIPF6	Q96EC8	21493.8	0.438207	177	111	0
Patient	B-06-R3	6275	NP30	SNX12	Q9UMY4	146252	0.668664	59	112	0
Patient	B-06-R3	6276	NP30	IGBP1	P78318	85173.5	0.688916	91	113	0
Patient	B-06-R3	6277	NP30	ATRX	P46100	49878.4	0.733589	138	114	0
Patient	B-06-R3	6278	NP30	TAF9B	Q9HBM6	65948.9	0.97274	158	115	0
Patient	B-06-R3	6279	NP30	PBDC1	Q9BVG4	135309	0.507497	50	116	0
Patient	B-06-R3	6280	NP30	ITM2A	O43736		0	182	117	0
Patient	B-06-R3	6281	NP30	SH3BGRL	O75368	548132	0.706862	16	118	0
Patient	B-06-R3	6282	NP30	UPRT	Q96BW1		0	188	119	0
Patient	B-06-R3	6283	NP30	PRPS1	P60891	73612.2	0.775725	114	120	0
Patient	B-06-R3	6284	NP30	APOOL	Q6UXV4	36696.7	0.692282	157	121	0
Patient	B-06-R3	6285	NP30	MAGT1	Q9H0U3	280367	1.01414	49	122	0.014143
Patient	B-06-R3	6286	NP30	TMSB4X	P62328	654255	1.44	24	123	0.440002
Patient	B-06-R3	6287	NP30	BTK	Q06187	67479.3	0.534953	86	124	0
Patient	B-06-R3	6288	NP30	DIAPH2	O60879		0	100	125	0
Patient	B-06-R3	6289	NP30	GLA	P06280	65601.1	1.20403	162	126	0.204034
Patient	B-06-R3	6290	NP30	HNRNPH2	P55795	166088	0.926955	72	127	0
Patient	B-06-R3	6291	NP30	MORF4L2	Q15014	46361.1	0.742113	169	128	0
Patient	B-06-R3	6292	NP30	PGRMC1	O00264	205119	0.755235	46	129	0
Patient	B-06-R3	6293	NP30	RPL39	P62891;Q59GN2		0	213	130	0
Patient	B-06-R3	6294	NP30	MCTS1	Q9ULC4	258590	0.627061	32	131	0
Patient	B-06-R3	6295	NP30	TIMM8A	O60220	87169.5	0.764714	96	132	0
Patient	B-06-R3	6296	NP30	CSTF2	P33240	296447	0.919163	40	133	0
Patient	B-06-R3	6297	NP30	RPL36A	P83881	161266	0.793325	56	134	0
Patient	B-06-R3	6298	NP30	TCEAL5	Q5H9L2		0	214	135	0
Patient	B-06-R3	6299	NP30	ARMCX3	Q9UH62	25229.3	0.762003	172	136	0
Patient	B-06-R3	6300	NP30	SERPINA7	P05543	20946.8	1.50529	191	137	0.505287
Patient	B-06-R3	6301	NP30	TCEAL3	Q969E4		0	125	138	0
Patient	B-06-R3	6302	NP30	TCEAL4	Q96EI5	13947.2	0.709497	185	139	0
Patient	B-06-R3	6303	NP30	PSMD10	O75832	292264	0.954098	45	140	0
Patient	B-06-R3	6304	NP30	TBC1D8B	Q0IIM8	480184	1.23639	33	141	0.236387
Patient	B-06-R3	6305	NP30	RTL9	Q8NET4		0	215	142	0
Patient	B-06-R3	6306	NP30	ACSL4	O60488	31190.2	0.827704	173	143	0
Patient	B-06-R3	6307	NP30	SLC25A6	P12236	307711	0.969906	42	144	0
Patient	B-06-R3	6308	NP30	PLS3	P13797		0	111	145	0
Patient	B-06-R3	6309	NP30	CUL4B	Q13620	151506	0.914536	76	146	0
Patient	B-06-R3	6310	NP30	AMOT	Q4VCS5	110066	0.905819	105	147	0
Patient	B-06-R3	6311	NP30	NKRF	O15226	47015.1	0.864847	149	148	0
Patient	B-06-R3	6312	NP30	LAMP2	P13473	687285	1.05407	19	149	0.0540748
Patient	B-06-R3	6313	NP30	WDR44	Q5JSH3	70594.2	0.591153	109	150	0
Patient	B-06-R3	6314	NP30	DOCK11	Q5JSL3	46694.6	0.580951	127	151	0
Patient	B-06-R3	6315	NP30	ZBTB33	Q86T24	6343.23	0.039125	161	152	0
Patient	B-06-R3	6316	NP30	NKAP	Q8N5F7		0	160	153	0
Patient	B-06-R3	6317	NP30	UBE2A	P49459	28783.6	0.234828	88	154	0
Patient	B-06-R3	6318	NP30	UPF3B	Q9BZI7	66127.1	0.911065	145	155	0
Patient	B-06-R3	6319	NP30	SLC25A5	P05141	1.19011e+06	0.690729	4	156	0
Patient	B-06-R3	6320	NP30	SH2D1A	O60880		0	178	157	0
Patient	B-06-R3	6321	NP30	SMARCA1	P28370		0	216	158	0
Patient	B-06-R3	6322	NP30	XIAP	P98170	5503.57	0.472216	192	159	0
Patient	B-06-R3	6323	NP30	RAB33A	Q14088		0	190	160	0
Patient	B-06-R3	6324	NP30	SEPTIN6	Q14141	430071	0.882094	29	161	0
Patient	B-06-R3	6325	NP30	STAG2	Q8N3U4	563646	1.13052	25	162	0.130523
Patient	B-06-R3	6326	NP30	ZNF280C	Q8ND82		0	179	163	0
Patient	B-06-R3	6327	NP30	UTP14A	Q9BVJ6	87444.3	1.32721	133	164	0.327209
Patient	B-06-R3	6328	NP30	RBMX2	Q9Y388		0	123	165	0
Patient	B-06-R3	6329	NP30	RNF113A	O15541	35019	0.393484	136	166	0
Patient	B-06-R3	6330	NP30	AIFM1	O95831	268352	0.768917	38	167	0
Patient	B-06-R3	6331	NP30	SASH3	O75995	226154	0.761051	47	168	0
Patient	B-06-R3	6332	NP30	THOC2	Q8NI27	151663	0.774682	61	169	0
Patient	B-06-R3	6333	NP30	RBMX	P38159	1.40633e+06	0.998729	7	170	0
Patient	B-06-R3	6334	NP30	ARHGEF6	Q15052	64632.5	0.584202	98	171	0
Patient	B-06-R3	6335	NP30	HTATSF1	O43719	151375	0.620025	55	172	0
Patient	B-06-R3	6336	NP30	HPRT1	P00492	361672	0.711379	26	173	0
Patient	B-06-R3	6337	NP30	STK26	Q9P289	145100	0.762323	67	174	0
Patient	B-06-R3	6338	NP30	MAP7D3	Q8IWC1		0	122	175	0
Patient	B-06-R3	6339	NP30	PHF6	Q8IWS0	80204.1	0.678835	84	176	0
Patient	B-06-R3	6340	NP30	ADGRG4	Q8IZF6	911197	1.32067	17	177	0.320672
Patient	B-06-R3	6341	NP30	MMGT1	Q8N4V1	47922.2	0.407843	153	178	0
Patient	B-06-R3	6342	NP30	SLC9A6	Q92581	15907	0.613286	183	179	0
Patient	B-06-R3	6343	NP30	FHL1	Q13642	729800	0.846209	9	180	0
Patient	B-06-R3	6344	NP30	FMR1	Q06787	56277.5	0.466674	94	181	0
Patient	B-06-R3	6345	NP30	ZNF185	O15231		0	146	182	0
Patient	B-06-R3	6346	NP30	HMGB3	O15347	1.39133e+06	0.86961	6	183	0
Patient	B-06-R3	6347	NP30	DKC1	O60832	452795	0.981387	28	184	0
Patient	B-06-R3	6348	NP30	G6PD	P11413	281340	0.527396	30	185	0
Patient	B-06-R3	6349	NP30	UBL4A	P11441	84790.5	0.763906	103	186	0
Patient	B-06-R3	6350	NP30	FLNA	P21333	669181	1.01955	11	187	0.0195452
Patient	B-06-R3	6351	NP30	F8A1	P23610		0	217	188	0
Patient	B-06-R3	6352	NP30	RPL10	P27635	327012	0.816747	31	189	0
Patient	B-06-R3	6353	NP30	GDI1	P31150	93090.3	0.354401	54	190	0
Patient	B-06-R3	6354	NP30	ABCD1	P33897	35649.6	0.596944	151	191	0
Patient	B-06-R3	6355	NP30	CETN2	P41208	39342.3	1.05653	168	192	0.0565336
Patient	B-06-R3	6356	NP30	NAA10	P41227	65206.1	0.757058	121	193	0
Patient	B-06-R3	6357	NP30	BRCC3	P46736	11058.7	1.91955	193	194	0.91955
Patient	B-06-R3	6358	NP30	EMD	P50402	140799	0.574231	52	195	0
Patient	B-06-R3	6359	NP30	IDH3G	P51553	81417.2	0.632872	141	196	0
Patient	B-06-R3	6360	NP30	SSR4	P51571	314093	1.0496	43	197	0.0495963
Patient	B-06-R3	6361	NP30	BCAP31	P51572	435220	0.708199	23	198	0
Patient	B-06-R3	6362	NP30	RENBP	P51606		0	78	199	0
Patient	B-06-R3	6363	NP30	MECP2	P51608	92868	0.559051	75	200	0
Patient	B-06-R3	6364	NP30	HCFC1	P51610	521466	0.824547	22	201	0
Patient	B-06-R3	6365	NP30	IRAK1	P51617		0	218	202	0
Patient	B-06-R3	6366	NP30	VAMP7	P51809	65133.9	0.669765	110	203	0
Patient	B-06-R3	6367	NP30	AFF2	P51816		0	51	204	0
Patient	B-06-R3	6368	NP30	VBP1	P61758	136050	0.73421	65	205	0
Patient	B-06-R3	6369	NP30	ARHGAP4	P98171	129051	0.655381	68	206	0
Patient	B-06-R3	6370	NP30	MPP1	Q00013	337015	0.662281	27	207	0
Patient	B-06-R3	6371	NP30	MTM1	Q13496	52116.1	0.716955	143	208	0
Patient	B-06-R3	6372	NP30	MTMR1	Q13613	45817.7	0.682493	132	209	0
Patient	B-06-R3	6373	NP30	FAM50A	Q14320	61439.2	0.683278	116	210	0
Patient	B-06-R3	6374	NP30	LAGE3	Q14657	157862	0.87789	74	211	0
Patient	B-06-R3	6375	NP30	NSDHL	Q15738	63539	0.700607	106	212	0
Patient	B-06-R3	6376	NP30	ATP6AP1	Q15904	40393.2	0.780404	159	213	0
Patient	B-06-R3	6377	NP30	VMA21	Q3ZAQ7		0	36	214	0
Patient	B-06-R3	6378	NP30	CD99L2	Q8TCZ2		0	184	215	0
Patient	B-06-R3	6379	NP30	HAUS7	Q99871		0	219	216	0
Patient	B-06-R3	6380	NP30	DUSP9	Q99956		0	220	217	0
Patient	B-06-R3	6381	NP30	FUNDC2	Q9BWH2	77759.1	0.490308	80	218	0
Patient	B-06-R3	6382	NP30	TMLHE	Q9NVH6	927421	1.21384	12	219	0.213843
Patient	B-06-R3	6383	NP30	IKBKG	Q9Y6K9	77400	0.836621	112	220	0
PDX	B-08-R2	6164	NP07	GRIPAP1	Q4V328	138250	-1.68118	134	1	-0.681178
PDX	B-08-R2	6165	NP07	SLC9A7	Q96T83	35079.4	-1.77199	187	2	-0.771993
PDX	B-08-R2	6166	NP07	MAGED2	Q9UNF1	111308	-1.48292	140	3	-0.48292
PDX	B-08-R2	6167	NP07	KDM6A	O15550		0	194	4	0
PDX	B-08-R2	6168	NP07	MED14	O60244	81272.8	-0.856274	71	5	0
PDX	B-08-R2	6169	NP07	ARAF	P10398	85754	-0.17518	21	6	0
PDX	B-08-R2	6170	NP07	RRAGB	Q5VZM2;Q7L523		0	195	7	0
PDX	B-08-R2	6171	NP07	UBQLN2	Q9UHD9	119740	-1.9575	154	8	-0.957501
PDX	B-08-R2	6172	NP07	KDM5C	P41229		0	196	9	0
PDX	B-08-R2	6173	NP07	SMC1A	Q14683	394235	-0.966276	35	10	0
PDX	B-08-R2	6174	NP07	HSD17B10	Q99714	1.73115e+06	-1.72523	10	11	-0.725234
PDX	B-08-R2	6175	NP07	HUWE1	Q7Z6Z7	190970	-1.52429	90	12	-0.524292
PDX	B-08-R2	6176	NP07	GSPT2	Q8IYD1	117248	-1.41479	129	13	-0.414794
PDX	B-08-R2	6177	NP07	NUDT11	Q96G61		0	99	14	0
PDX	B-08-R2	6178	NP07	GNL3L	Q9NVN8		0	120	15	0
PDX	B-08-R2	6179	NP07	FAM120C	Q9NX05	194140	-2.05038	108	16	-1.05038
PDX	B-08-R2	6180	NP07	PHF8	Q9UPP1		0	197	17	0
PDX	B-08-R2	6181	NP07	UXT	Q9UBK9	24988	-0.380409	175	18	0
PDX	B-08-R2	6182	NP07	CCDC22	O60826	135785	-0.76016	135	19	0
PDX	B-08-R2	6183	NP07	PQBP1	O60828	949668	-1.04776	15	20	-0.0477643
PDX	B-08-R2	6184	NP07	TIMM17B	O60830	127930	-0.892063	148	21	0
PDX	B-08-R2	6185	NP07	PRAF2	O60831		0	60	22	0
PDX	B-08-R2	6186	NP07	UBA1	P22314	4.70303e+06	-2.4327	3	23	-1.4327
PDX	B-08-R2	6187	NP07	WAS	P42768	616267	-1.75244	39	24	-0.752439
PDX	B-08-R2	6188	NP07	USP11	P51784	235091	-1.03752	62	25	-0.0375226
PDX	B-08-R2	6189	NP07	RBM10	P98175	232900	-1.34347	70	26	-0.343473
PDX	B-08-R2	6190	NP07	RBM3	P98179	1.41395e+06	-1.29478	13	27	-0.294777
PDX	B-08-R2	6191	NP07	EBP	Q15125	111995	-1.42666	142	28	-0.426665
PDX	B-08-R2	6192	NP07	SLC38A5	Q8WUX1	63282.3	-0.321007	115	29	0
PDX	B-08-R2	6193	NP07	GPKOW	Q92917	108647	-1.55865	150	30	-0.55865
PDX	B-08-R2	6194	NP07	WDR13	Q9H1Z4		0	198	31	0
PDX	B-08-R2	6195	NP07	HDAC6	Q9UBN7	142886	-1.33216	113	32	-0.332162
PDX	B-08-R2	6196	NP07	MAGED1	Q9Y5V3		0	199	33	0
PDX	B-08-R2	6197	NP07	DDX3X	O00571	121558	-0.849687	89	34	0
PDX	B-08-R2	6198	NP07	TIMP1	P01033		0	156	35	0
PDX	B-08-R2	6199	NP07	RP2	O75695	227778	-1.58106	83	36	-0.581063
PDX	B-08-R2	6200	NP07	ELK1	P19419		0	200	37	0
PDX	B-08-R2	6201	NP07	RGN	Q15493		0	163	38	0
PDX	B-08-R2	6202	NP07	JADE3	Q92613	32141.1	-1.28456	181	39	-0.284559
PDX	B-08-R2	6203	NP07	NDUFB11	Q9NX14	494446	-1.27489	34	40	-0.274889
PDX	B-08-R2	6204	NP07	CASK	O14936	99946.4	-1.14253	119	41	-0.142527
PDX	B-08-R2	6205	NP07	ATP6AP2	O75787	197267	-1.50439	93	42	-0.504388
PDX	B-08-R2	6206	NP07	TSPAN7	P41732	32887.3	-0.650373	165	43	0
PDX	B-08-R2	6207	NP07	BCOR	Q6W2J9	216143	-0.83909	117	44	0
PDX	B-08-R2	6208	NP07	FUNDC1	Q8IVP5		0	201	45	0
PDX	B-08-R2	6209	NP07	CXorf38	Q8TB03	249847	-2.08279	102	46	-1.08279
PDX	B-08-R2	6210	NP07	USP9X	Q93008	146209	-1.63494	124	47	-0.634938
PDX	B-08-R2	6211	NP07	MID1IP1	Q9NPA3		0	202	48	0
PDX	B-08-R2	6212	NP07	DYNLT3	P51808		0	171	49	0
PDX	B-08-R2	6213	NP07	CYBB	P04839	131470	-1.01706	97	50	-0.0170648
PDX	B-08-R2	6214	NP07	DMD	P11532		0	167	51	0
PDX	B-08-R2	6215	NP07	PIR	O00625	264886	-0.864316	69	52	0
PDX	B-08-R2	6216	NP07	GK	P32189;Q14409		0	203	53	0
PDX	B-08-R2	6217	NP07	AP1S2	P56377	181479	-1.17334	79	54	-0.173339
PDX	B-08-R2	6218	NP07	ASB9	Q96DX5		0	189	55	0
PDX	B-08-R2	6219	NP07	POLA1	P09884	175685	-0.875692	66	56	0
PDX	B-08-R2	6220	NP07	SH3KBP1	Q96B97	241684	-0.869932	53	57	0
PDX	B-08-R2	6221	NP07	CTPS2	Q9NRF8		0	118	58	0
PDX	B-08-R2	6222	NP07	SMS	P52788	162895	-1.34595	101	59	-0.34595
PDX	B-08-R2	6223	NP07	ZRSR2	Q15696	31182.8	-0.783698	170	60	0
PDX	B-08-R2	6224	NP07	RBBP7	Q16576	307903	-0.830353	44	61	0
PDX	B-08-R2	6225	NP07	PDHA1	P08559	1.41494e+06	-1.50515	14	62	-0.505153
PDX	B-08-R2	6226	NP07	EIF2S3	P41091	168315	-0.964335	77	63	0
PDX	B-08-R2	6227	NP07	PHKA2	P46019	34046.5	-1.25237	180	64	-0.252374
PDX	B-08-R2	6228	NP07	RPS6KA3	P51812	162755	-1.17967	85	65	-0.179675
PDX	B-08-R2	6229	NP07	PRDX4	Q13162	250635	-0.989922	57	66	0
PDX	B-08-R2	6230	NP07	APOO	Q9BUR5	391469	-1.05519	41	67	-0.0551914
PDX	B-08-R2	6231	NP07	ACOT9	Q9Y305	338578	-1.59968	64	68	-0.599675
PDX	B-08-R2	6232	NP07	EIF1AX	P47813	377941	-1.47652	58	69	-0.476518
PDX	B-08-R2	6233	NP07	PDK3	Q15120	184774	-1.19717	81	70	-0.197171
PDX	B-08-R2	6234	NP07	MAP3K15	Q6ZN16;Q99683		0	204	71	0
PDX	B-08-R2	6235	NP07	DDX53	Q86TM3	75885.8	-0.936203	128	72	0
PDX	B-08-R2	6236	NP07	SCML2	Q9UQR0	597487	-2.00634	48	73	-1.00634
PDX	B-08-R2	6237	NP07	RAB9A	P51151	67939.9	-0.804853	137	74	0
PDX	B-08-R2	6238	NP07	MOSPD2	Q8NHP6	27907.3	-0.690895	176	75	0
PDX	B-08-R2	6239	NP07	SYAP1	Q96A49	103525	-1.42217	139	76	-0.422167
PDX	B-08-R2	6240	NP07	TXLNG	Q9NUQ3	36486.4	-0.985308	174	77	0
PDX	B-08-R2	6241	NP07	WWC3	Q9ULE0		0	205	78	0
PDX	B-08-R2	6242	NP07	OFD1	O75665	100370	-1.199	130	79	-0.198999
PDX	B-08-R2	6243	NP07	PRPS2	P11908	188298	-1.27455	87	80	-0.274549
PDX	B-08-R2	6244	NP07	ASMTL	O95671	161263	-1.23591	95	81	-0.235911
PDX	B-08-R2	6245	NP07	PRKX	P51817		0	206	82	0
PDX	B-08-R2	6246	NP07	HCCS	P53701	54607.1	-0.991751	166	83	0
PDX	B-08-R2	6247	NP07	SHROOM2	Q13796		0	207	84	0
PDX	B-08-R2	6248	NP07	STS	P08842	31893.5	-0.601559	164	85	0
PDX	B-08-R2	6249	NP07	CD99	P14209	355613	-0.940075	37	86	0
PDX	B-08-R2	6250	NP07	AKAP17A	Q02040	107587	-1.00888	107	87	-0.00888005
PDX	B-08-R2	6251	NP07	PUDP	Q08623	105536	-1.43509	144	88	-0.435092
PDX	B-08-R2	6252	NP07	GTPBP6	O43824		0	208	89	0
PDX	B-08-R2	6253	NP07	ZBED1	O96006	18371.5	-0.247413	155	90	0
PDX	B-08-R2	6254	NP07	P2RY8	Q86VZ1	52897.4	-0.496731	152	91	0
PDX	B-08-R2	6255	NP07	MSN	P26038	5.06684e+06	-2.46453	1	92	-1.46453
PDX	B-08-R2	6256	NP07	LAS1L	Q9Y4W2	169835	-1.14525	82	93	-0.145253
PDX	B-08-R2	6257	NP07	ABCB7	O75027	167390	-1.36691	104	94	-0.366913
PDX	B-08-R2	6258	NP07	PGK1	P00558	2151716	-1.40321	5	95	-0.403208
PDX	B-08-R2	6259	NP07	HMGN5	P82970	164505	-1.7727	131	96	-0.772697
PDX	B-08-R2	6260	NP07	MED12	Q93074		0	186	97	0
PDX	B-08-R2	6261	NP07	PIN4	Q9Y237	323068	-1.67031	63	98	-0.670306
PDX	B-08-R2	6262	NP07	RLIM	Q9NVW2		0	209	99	0
PDX	B-08-R2	6263	NP07	OGT	O15294	376336	-0.574581	20	100	0
PDX	B-08-R2	6264	NP07	KIF4A	O95239	80244.5	-0.855405	126	101	0
PDX	B-08-R2	6265	NP07	TAF1	P21675		0	210	102	0
PDX	B-08-R2	6266	NP07	TAF1	P21675;Q8IZX4		0	211	103	0
PDX	B-08-R2	6267	NP07	RPS4X	P62701	1.84686e+06	-0.880627	2	104	0
PDX	B-08-R2	6268	NP07	ZMYM3	Q14202	207947	-1.52655	92	105	-0.526553
PDX	B-08-R2	6269	NP07	NONO	Q15233	1.48619e+06	-1.22532	8	106	-0.225316
PDX	B-08-R2	6270	NP07	ERCC6L	Q2NKX8		0	73	107	0
PDX	B-08-R2	6271	NP07	PDZD11	Q5EBL8		0	212	108	0
PDX	B-08-R2	6272	NP07	SLC7A3	Q8WY07	87499.2	-1.04759	147	109	-0.0475856
PDX	B-08-R2	6273	NP07	DLG3	Q92796	640217	-0.927942	18	110	0
PDX	B-08-R2	6274	NP07	YIPF6	Q96EC8	38159.8	-1.00548	177	111	-0.00547575
PDX	B-08-R2	6275	NP07	SNX12	Q9UMY4	458466	-2.05015	59	112	-1.05015
PDX	B-08-R2	6276	NP07	IGBP1	P78318	209369	-1.667	91	113	-0.667001
PDX	B-08-R2	6277	NP07	ATRX	P46100	135773	-1.74069	138	114	-0.740688
PDX	B-08-R2	6278	NP07	TAF9B	Q9HBM6	36605.2	-0.809514	158	115	0
PDX	B-08-R2	6279	NP07	PBDC1	Q9BVG4	626701	-2.07996	50	116	-1.07996
PDX	B-08-R2	6280	NP07	ITM2A	O43736		0	182	117	0
PDX	B-08-R2	6281	NP07	SH3BGRL	O75368	1.4934e+06	-1.84635	16	118	-0.846347
PDX	B-08-R2	6282	NP07	UPRT	Q96BW1		0	188	119	0
PDX	B-08-R2	6283	NP07	PRPS1	P60891	119111	-1.19708	114	120	-0.197083
PDX	B-08-R2	6284	NP07	APOOL	Q6UXV4	48265.3	-0.782267	157	121	0
PDX	B-08-R2	6285	NP07	MAGT1	Q9H0U3	512081	-1.67799	49	122	-0.677992
PDX	B-08-R2	6286	NP07	TMSB4X	P62328		0	24	123	0
PDX	B-08-R2	6287	NP07	BTK	Q06187	117138	-0.807696	86	124	0
PDX	B-08-R2	6288	NP07	DIAPH2	O60879		0	100	125	0
PDX	B-08-R2	6289	NP07	GLA	P06280	61412.2	-1.18034	162	126	-0.180345
PDX	B-08-R2	6290	NP07	HNRNPH2	P55795	275688	-1.62088	72	127	-0.620876
PDX	B-08-R2	6291	NP07	MORF4L2	Q15014	46092	-0.916304	169	128	0
PDX	B-08-R2	6292	NP07	PGRMC1	O00264	774148	-2.14197	46	129	-1.14197
PDX	B-08-R2	6293	NP07	RPL39	P62891;Q59GN2		0	213	130	0
PDX	B-08-R2	6294	NP07	MCTS1	Q9ULC4	487621	-1.29311	32	131	-0.293112
PDX	B-08-R2	6295	NP07	TIMM8A	O60220	117959	-0.925537	96	132	0
PDX	B-08-R2	6296	NP07	CSTF2	P33240	500489	-1.31239	40	133	-0.312393
PDX	B-08-R2	6297	NP07	RPL36A	P83881	326935	-1.24742	56	134	-0.247415
PDX	B-08-R2	6298	NP07	TCEAL5	Q5H9L2		0	214	135	0
PDX	B-08-R2	6299	NP07	ARMCX3	Q9UH62	79484.9	-1.78937	172	136	-0.789374
PDX	B-08-R2	6300	NP07	SERPINA7	P05543		0	191	137	0
PDX	B-08-R2	6301	NP07	TCEAL3	Q969E4	122108	-1.27575	125	138	-0.27575
PDX	B-08-R2	6302	NP07	TCEAL4	Q96EI5	45911.7	-2.12697	185	139	-1.12697
PDX	B-08-R2	6303	NP07	PSMD10	O75832	454170	-1.31358	45	140	-0.313581
PDX	B-08-R2	6304	NP07	TBC1D8B	Q0IIM8	1.21493e+06	-3.12665	33	141	-2.12665
PDX	B-08-R2	6305	NP07	RTL9	Q8NET4		0	215	142	0
PDX	B-08-R2	6306	NP07	ACSL4	O60488	61939.6	-1.61306	173	143	-0.613062
PDX	B-08-R2	6307	NP07	SLC25A6	P12236	661390	-1.86155	42	144	-0.86155
PDX	B-08-R2	6308	NP07	PLS3	P13797	30770.6	-0.270002	111	145	0
PDX	B-08-R2	6309	NP07	CUL4B	Q13620	299485	-1.78011	76	146	-0.780115
PDX	B-08-R2	6310	NP07	AMOT	Q4VCS5	36251.7	-0.352362	105	147	0
PDX	B-08-R2	6311	NP07	NKRF	O15226	87823.7	-1.21406	149	148	-0.214055
PDX	B-08-R2	6312	NP07	LAMP2	P13473	2.93159e+06	-4.3655	19	149	-3.3655
PDX	B-08-R2	6313	NP07	WDR44	Q5JSH3	211738	-2.28428	109	150	-1.28428
PDX	B-08-R2	6314	NP07	DOCK11	Q5JSL3	203630	-2.49831	127	151	-1.49831
PDX	B-08-R2	6315	NP07	ZBTB33	Q86T24	176903	-4.78063	161	152	-3.78063
PDX	B-08-R2	6316	NP07	NKAP	Q8N5F7	86758.3	-1.52575	160	153	-0.525746
PDX	B-08-R2	6317	NP07	UBE2A	P49459		0	88	154	0
PDX	B-08-R2	6318	NP07	UPF3B	Q9BZI7	95944	-1.4079	145	155	-0.407898
PDX	B-08-R2	6319	NP07	SLC25A5	P05141	2.5482e+06	-1.33883	4	156	-0.338832
PDX	B-08-R2	6320	NP07	SH2D1A	O60880		0	178	157	0
PDX	B-08-R2	6321	NP07	SMARCA1	P28370		0	216	158	0
PDX	B-08-R2	6322	NP07	XIAP	P98170		0	192	159	0
PDX	B-08-R2	6323	NP07	RAB33A	Q14088		0	190	160	0
PDX	B-08-R2	6324	NP07	SEPTIN6	Q14141	451399	-0.966021	29	161	0
PDX	B-08-R2	6325	NP07	STAG2	Q8N3U4	660736	-1.19982	25	162	-0.199823
PDX	B-08-R2	6326	NP07	ZNF280C	Q8ND82	37020.7	-1.25232	179	163	-0.252322
PDX	B-08-R2	6327	NP07	UTP14A	Q9BVJ6	60960.4	-0.724917	133	164	0
PDX	B-08-R2	6328	NP07	RBMX2	Q9Y388	73144.4	-0.820964	123	165	0
PDX	B-08-R2	6329	NP07	RNF113A	O15541	51923.2	-0.771406	136	166	0
PDX	B-08-R2	6330	NP07	AIFM1	O95831	669213	-1.8122	38	167	-0.812197
PDX	B-08-R2	6331	NP07	SASH3	O75995	375953	-1.24327	47	168	-0.243268
PDX	B-08-R2	6332	NP07	THOC2	Q8NI27	222228	-1.00917	61	169	-0.00916811
PDX	B-08-R2	6333	NP07	RBMX	P38159	1690468	-0.975657	7	170	0
PDX	B-08-R2	6334	NP07	ARHGEF6	Q15052	165634	-1.34591	98	171	-0.345914
PDX	B-08-R2	6335	NP07	HTATSF1	O43719	304468	-1.29577	55	172	-0.295773
PDX	B-08-R2	6336	NP07	HPRT1	P00492	921261	-1.71655	26	173	-0.716554
PDX	B-08-R2	6337	NP07	STK26	Q9P289	233059	-1.21585	67	174	-0.215855
PDX	B-08-R2	6338	NP07	MAP7D3	Q8IWC1	75051.8	-0.750781	122	175	0
PDX	B-08-R2	6339	NP07	PHF6	Q8IWS0	272759	-1.75762	84	176	-0.757618
PDX	B-08-R2	6340	NP07	ADGRG4	Q8IZF6	432658	-0.507071	17	177	0
PDX	B-08-R2	6341	NP07	MMGT1	Q8N4V1	59887	-0.940778	153	178	0
PDX	B-08-R2	6342	NP07	SLC9A6	Q92581	17273.7	-0.721335	183	179	0
PDX	B-08-R2	6343	NP07	FHL1	Q13642	1.12627e+06	-1.03877	9	180	-0.0387691
PDX	B-08-R2	6344	NP07	FMR1	Q06787	249789	-1.99005	94	181	-0.990048
PDX	B-08-R2	6345	NP07	ZNF185	O15231	73724.1	-0.976177	146	182	0
PDX	B-08-R2	6346	NP07	HMGB3	O15347	1.68924e+06	-0.976454	6	183	0
PDX	B-08-R2	6347	NP07	DKC1	O60832	516447	-1.02192	28	184	-0.0219234
PDX	B-08-R2	6348	NP07	G6PD	P11413	575179	-1.48824	30	185	-0.48824
PDX	B-08-R2	6349	NP07	UBL4A	P11441	151622	-1.28427	103	186	-0.284274
PDX	B-08-R2	6350	NP07	FLNA	P21333	2.75557e+06	-2.40715	11	187	-1.40715
PDX	B-08-R2	6351	NP07	F8A1	P23610		0	217	188	0
PDX	B-08-R2	6352	NP07	RPL10	P27635	494799	-1.12359	31	189	-0.123595
PDX	B-08-R2	6353	NP07	GDI1	P31150	491947	-1.96628	54	190	-0.966282
PDX	B-08-R2	6354	NP07	ABCD1	P33897	126626	-1.81882	151	191	-0.818818
PDX	B-08-R2	6355	NP07	CETN2	P41208	29341.4	-0.572619	168	192	0
PDX	B-08-R2	6356	NP07	NAA10	P41227	104057	-1.07553	121	193	-0.075532
PDX	B-08-R2	6357	NP07	BRCC3	P46736		0	193	194	0
PDX	B-08-R2	6358	NP07	EMD	P50402	499158	-1.68537	52	195	-0.685366
PDX	B-08-R2	6359	NP07	IDH3G	P51553	59716.4	-0.762189	141	196	0
PDX	B-08-R2	6360	NP07	SSR4	P51571	315430	-0.862238	43	197	0
PDX	B-08-R2	6361	NP07	BCAP31	P51572	1.09369e+06	-1.8324	23	198	-0.832402
PDX	B-08-R2	6362	NP07	RENBP	P51606	151120	-1.07542	78	199	-0.0754154
PDX	B-08-R2	6363	NP07	MECP2	P51608	346320	-2.05867	75	200	-1.05867
PDX	B-08-R2	6364	NP07	HCFC1	P51610	677212	-1.11491	22	201	-0.114914
PDX	B-08-R2	6365	NP07	IRAK1	P51617		0	218	202	0
PDX	B-08-R2	6366	NP07	VAMP7	P51809	148212	-1.39582	110	203	-0.39582
PDX	B-08-R2	6367	NP07	AFF2	P51816	1.57954e+06	-4.00544	51	204	-3.00544
PDX	B-08-R2	6368	NP07	VBP1	P61758	169913	-0.785127	65	205	0
PDX	B-08-R2	6369	NP07	ARHGAP4	P98171	189035	-1.08359	68	206	-0.0835856
PDX	B-08-R2	6370	NP07	MPP1	Q00013	422180	-0.881378	27	207	0
PDX	B-08-R2	6371	NP07	MTM1	Q13496	102451	-1.46602	143	208	-0.466018
PDX	B-08-R2	6372	NP07	MTMR1	Q13613	129332	-1.51615	132	209	-0.516154
PDX	B-08-R2	6373	NP07	FAM50A	Q14320	116073	-1.13623	116	210	-0.136229
PDX	B-08-R2	6374	NP07	LAGE3	Q14657	183936	-1.13831	74	211	-0.138311
PDX	B-08-R2	6375	NP07	NSDHL	Q15738	171982	-1.47029	106	212	-0.470289
PDX	B-08-R2	6376	NP07	ATP6AP1	Q15904	65538.4	-1.17497	159	213	-0.174966
PDX	B-08-R2	6377	NP07	VMA21	Q3ZAQ7	495489	-1.39683	36	214	-0.396828
PDX	B-08-R2	6378	NP07	CD99L2	Q8TCZ2	41728.9	-0.771418	184	215	0
PDX	B-08-R2	6379	NP07	HAUS7	Q99871		0	219	216	0
PDX	B-08-R2	6380	NP07	DUSP9	Q99956		0	220	217	0
PDX	B-08-R2	6381	NP07	FUNDC2	Q9BWH2	196659	-1.34551	80	218	-0.345513
PDX	B-08-R2	6382	NP07	TMLHE	Q9NVH6	965334	-0.944137	12	219	0
PDX	B-08-R2	6383	NP07	IKBKG	Q9Y6K9	119191	-1.15372	112	220	-0.153722
Patient	B-08-R2	6164	NP49	GRIPAP1	Q4V328	97011.3	1.41389	134	1	0.413892
Patient	B-08-R2	6165	NP49	SLC9A7	Q96T83		0	187	2	0
Patient	B-08-R2	6166	NP49	MAGED2	Q9UNF1	50325.2	0.707909	140	3	0
Patient	B-08-R2	6167	NP49	KDM6A	O15550		0	194	4	0
Patient	B-08-R2	6168	NP49	MED14	O60244	50421.7	0.169148	71	5	0
Patient	B-08-R2	6169	NP49	ARAF	P10398	149945	0.177441	21	6	0
Patient	B-08-R2	6170	NP49	RRAGB	Q5VZM2;Q7L523		0	195	7	0
Patient	B-08-R2	6171	NP49	UBQLN2	Q9UHD9	106289	1.77529	154	8	0.775289
Patient	B-08-R2	6172	NP49	KDM5C	P41229		0	196	9	0
Patient	B-08-R2	6173	NP49	SMC1A	Q14683	294781	0.937743	35	10	0
Patient	B-08-R2	6174	NP49	HSD17B10	Q99714	1.29702e+06	1.38628	10	11	0.386279
Patient	B-08-R2	6175	NP49	HUWE1	Q7Z6Z7	155667	1.23098	90	12	0.230978
Patient	B-08-R2	6176	NP49	GSPT2	Q8IYD1	80264.4	1.05602	129	13	0.0560154
Patient	B-08-R2	6177	NP49	NUDT11	Q96G61		0	99	14	0
Patient	B-08-R2	6178	NP49	GNL3L	Q9NVN8	82167.7	0.453938	120	15	0
Patient	B-08-R2	6179	NP49	FAM120C	Q9NX05	124230	1.06521	108	16	0.065215
Patient	B-08-R2	6180	NP49	PHF8	Q9UPP1		0	197	17	0
Patient	B-08-R2	6181	NP49	UXT	Q9UBK9	30350.4	0.394871	175	18	0
[truncated: 1,522 more rows]
