# Supplementary material for: PDX models reflect the proteome landscape of pediatric acute lymphoblastic leukemia but divert in select pathways
Source: J Exp Clin Cancer Res. 2021 Mar 15;40:96. doi: 10.1186/s13046-021-01835-8 (PMC7958471; doi:10.1186/s13046-021-01835-8)
Supplement: Supplementary file 7 — Additional file 7. [file 13046_2021_1835_MOESM7_ESM.xlsx]

## Sheet: Overlap of OCCRA and data
Supplementary Table S6. Protein-level correlation of OCCRA genes in patients and matched PDXs.
Gene	OCCRA	OCCRA-TotalProteome	OCCRA-PhosphoProtein	OCCRA-Protein-matched-N-termini
ABL1	P00519	O00571	O00571	O00571
ALK	Q9UM73	O00754	O00571	O00571
AKT1	P31749	O14497	O14497	O00571
ASXL2	Q76L83	O14508	O14497	O00571
CALR	P27797	O14686	O14497	O00754
CCND3	P30281	O14746	O14686	O14497
CDK4	P11802	O15151	O14686	O60880
CREBBP	Q92793	O15550	O14686	O75874
CSF1R	P07333	O60674	O14686	O75874
CTNNB1	P35222	O60880	O14686	P06748
DNMT3A	Q9Y6K1	O75376	O14686	P06748
EP300	Q09472	O75530	O75376	P15923
ERBB3	P21860	O75874	O75376	P17480
ESR1	P03372	O96028	O75376	P27797
FBXW7	Q969H0	P00519	O75376	P27797
FGFR3	P22607	P01111	O75376	P27797
GATA2	P23769	P01116	O75376	P27986
GNAQ	P50148	P04049	O96028	P35579
HDAC9	Q9UKV0	P06400	P06400	P35579
HRAS	P01112	P06748	P06400	P35579
IDH2	P48735	P10242	P06400	P35579
JAK1	P23458	P10415	P06400	P35579
JAK3	P52333	P11274	P06400	P35579
KDR	P35968	P11388	P06400	P35579
KRAS	P01116	P11802	P06400	P35579
MAP2K2	P36507	P15923	P06400	P35579
MPL	P40238	P16871	P06400	P35579
MTOR	P42345	P17480	P06400	P35579
NOTCH1	P46531	P17542	P06400	P35579
NRAS	P01111	P21359	P06748	P35637
PAX5	Q02548	P22681	P06748	P35658
PDGFRB	P09619	P23458	P06748	P35968
PIK3R1	P27986	P23771	P06748	P40763
PTPN11	Q06124	P25445	P06748	P41182
RET	P07949	P27797	P06748	P41212
SETBP1	Q9Y6X0	P27986	P06748	P48735
SH2B3	Q9UQQ2	P28074	P06748	P48735
SMO	Q99835	P29992	P06748	P48735
STAT5B	P51692	P30281	P10242	P51532
TPMT	P51580	P31749	P11274	P68431
ZMYM3	Q14202	P35240	P11274	P68431
ABL2	P42684	P35579	P11274	P68431
ACVR1	Q04771	P35637	P11274	P68431
ASXL1	Q8IXJ9	P35658	P11388	P68431
BRAF	P15056	P35749	P11388	P68431
CBL	P22681	P36507	P11388	P68431
CCR5	P51681	P40763	P11388	P68431
CIC	Q96RK0	P41212	P11388	P68431
CRLF2	Q9HC73	P42226	P11388	P68431
CSF3R	Q99062	P42336	P11388	P68431
DAXX	Q9UER7	P42345	P11388	P68431
EGFR	P00533	P42771	P11388	P68431
ERBB2	P04626	P46100	P11388	P68431
ERBB4	Q15303	P48735	P15056	P68431
EZH2	Q15910	P49815	P15923	P68431
FGFR2	P21802	P49902	P17480	P68431
FLT3	P36888	P50148	P22681	P68431
GNA11	P29992	P51532	P22681	P68431
H3F3A	P84243	P51692	P23771	P68431
HIST1H3B	P68431	P52333	P25054	P68431
IDH1	O75874	P52701	P35579	P68431
IL7R	P16871	P52948	P35658	P81877
JAK2	O60674	P60484	P35658	P84243
KDM4C	Q9H3R0	P60891	P35658	Q00534
KIT	P10721	P61586	P35658	Q01196
MAP2K1	Q02750	P68431	P35658	Q01196
MET	P08581	P81877	P35658	Q01844
MSH6	P52701	P84243	P36507	Q01844
NCOR2	Q9Y618	P98170	P41182	Q01844
NPM1	P06748	Q00534	P41212	Q01844
NT5C2	P49902	Q01196	P42345	Q01844
PDGFRA	P16234	Q01844	P42684	Q01844
PIK3CA	P42336	Q02535	P42684	Q01844
PPM1D	O15297	Q02548	P42684	Q02548
RAF1	P04049	Q02750	P46100	Q03164
RHOA	P61586	Q03164	P46100	Q09472
SETD2	Q9BYW2	Q04206	P46100	Q15532
SH2D1A	O60880	Q06124	P46100	Q15596
STAT3	P40763	Q09472	P49815	Q8IWS0
TERT	O14746	Q12824	P49815	Q92793
USP7	Q93009	Q13422	P49815	Q92793
APC	P25054	Q14202	P51532	Q9UH73
ARID1A	O14497	Q14344	P51532	Q9UH73
ARID1B	Q8NFD5	Q15022	P51532	Q9UH73
ATRX	P46100	Q15326	P51532	Q9UMN6
CDKN2A	P42771	Q15532	P52701	Q9UMN6
CDKN2B	P42772	Q15596	P52701
CEBPA	P49715	Q15910	P52701
CHD7	Q9P2D1	Q6W2J9	P52701
CRLF1	O75462	Q8IWS0	P52701
DDX3X	O00571	Q8N3U4	P52948
DICER1	Q9UPY3	Q8NEZ4	P52948
EBF1	Q9UH73	Q8NFD5	P52948
EED	O75530	Q8TF68	P52948
FAS	P25445	Q92793	P55197
GATA1	P15976	Q92794	P68431
GATA3	P23771	Q93009	P68431
GNA13	Q14344	Q969v6	P81877
ID3	Q02535	Q96RK0	P81877
IKZF1	Q13422	Q9BYW2	Q01196
KDM6A	O15550	Q9C0K0	Q01196
KMT2D	O14686	Q9P2D1	Q01196
MYOD1	P15172	Q9UER7	Q01196
NF1	P21359	Q9UH73	Q01196
NF2	P35240	Q9UKV0	Q01196
PHF6	Q8IWS0	Q9UMN6	Q01196
PRPS1	P60891	Q9UPY3	Q03164
PSMB5	P28074	Q9Y618	Q03164
PTCH1	Q13635	Q9Y6K1	Q03164
PTEN	P60484		Q03164
RB1	P06400		Q09472
RUNX1	Q01196		Q13422
SMARCA4	P51532		Q13422
SMARCB1	Q12824		Q13422
SOCS2	O14508		Q13422
SUFU	Q9UMX1		Q14202
SUZ12	Q15022		Q15596
TCF3	P15923		Q15596
TET2	Q6N021		Q15596
TP53	P04637		Q15910
TSC1	Q92574		Q15910
TSC2	P49815		Q8IWS0
WHSC1	O96028		Q8IWS0
WT1	P19544		Q92793
XIAP	P98170		Q93009
CCND1	P24385		Q9BYW2
CDK6	Q00534		Q9BYW2
FGFR1	P11362		Q9BYW2
FGFR4	P22455		Q9C0K0
GLI1	P08151		Q9C0K0
GLI2	P10070		Q9C0K0
IGF1R	P08069		Q9C0K0
MDM2	Q00987		Q9C0K0
MDM4	O15151		Q9C0K0
MYC	P01106		Q9P2D1
MYCN	P04198		Q9P2D1
BCOR	Q6W2J9		Q9UER7
EWSR1	Q01844		Q9UMN6
FUS	P35637		Q9UMN6
GLIS2	Q9BZE0		Q9Y618
KMT2A	Q03164		Q9Y618
KMT2C	Q8NEZ4		Q9Y618
LMO2	P25791		Q9Y618
MAN2B1	O00754		Q9Y618
MEF2B	Q02080		Q9Y618
MKL1	Q969v6		Q9Y618
MN1	Q10571
MYBL1	P10243
MYH9	P35579
NCOR1	O75376
NOTCH2	Q04721
NTRK1	P04629
NTRK3	Q16288
NUP98	P52948
NUTM2B	A6NNL0
PDGFB	P01127
RARA	P10276
RELA	Q04206
ROS1	P08922
SS18	Q15532
STAG2	Q8N3U4
TAL1	P17542
TFE3	P19532
TSLP	Q969D9
UBTF	P17480
ZMYND11	Q15326
BCL11B	Q9C0K0
BCR	P11274
CAMTA1	Q9Y6Y1
DUSP22	Q9NRW4
ETV6	P41212
FOSB	P53539
HMGA2	P52926
KAT6A	Q92794
KMT2B	Q9UMN6
MAML2	Q8IZL2
MECOM	Q03112
MLLT10	P55197
MYB	P10242
MYH11	P35749
NCOA2	Q15596
NOTCH4	Q99466
NR4A3	Q92570
NTRK2	Q16620
NUP214	P35658
NUTM1	Q86Y26
PAX3	P23760
PAX7	P23759
PLAG1	Q6DJT9
RANBP17	Q9H2T7
RECK	O95980
SSBP2	P81877
STAT6	P42226
TP63	Q9H3D4
TSPAN4	O14817
USP6	P35125
YAP1	P46937
ZNF384	Q8TF68
BCL2	P10415
BCL6	P41182
TOP2A	P11388

## Sheet: Correlation-Patient vs. PDX
Sample_ID	Disease	Patient-vs-PDX-SpearmansCorrelation
B-03-DX	B-ALL	0.864
B-03-DX	B-ALL	0.871
B-08-R2	B-ALL	0.904
B-06-R2	B-ALL	0.871
B-02-Dx	B-ALL	0.891
B-02-Dx	B-ALL	0.855
B-04-Dx	B-ALL	0.908
B-01-Dx	B-ALL	0.823
B-06-R3	B-ALL	0.871
B-06-R3	B-ALL	0.956
B-07-R3	B-ALL	0.892
B-07-R3	B-ALL	0.846
T-01-Dx	T-ALL	0.84
T-02-Dx	T-ALL	0.93
T-03-Dx	T-LBL	0.703
T-01-R1	T-ALL	0.668
T-01-R1	T-ALL	0.635

## Sheet: Abs prot. Log2 ratios PS vs PDX
Gene_name	Protein_accession	B-03-Dx_AbsLog2	B-01-Dx_AbsLog2	B-03-Dx_AbsLog2	B-04-Dx_AbsLog2	B-07-R3_AbsLog2	B-08-R2_Abs_Log2	B-06-R2_AbsLog2	B-06-R3_Abs_Log2	T-01-Dx_AbsLog2	T-02-Dx_AbsLog2	T-03-Dx_AbsLog2	T-01-R1_AbsLog2
DDX3X	O00571	1.3388	0.0146301	0.641348	0.471365	0.775487	0.0447611	0.20373	0.119459	1.55021	0.162852	1.10897	0.41085
MAN2B1	O00754	0.255654	0.68538	0.370002	0.111902	0.170816	1.46474	0.566108	0.557396	0.320072	0.186612	2.2822	1.94515
ARID1A	O14497	0.00503819	0.186507	0.0188687	0.197445	0.225368	0.0764805	0.040662	0.0460986	0.680149	0.0793327	1.24903	1.36461
SOCS2	O14508		0.0177211		0.36158	0.973979	1.32971	0.696583	0.391792
KMT2D	O14686	3.04201		2.93893	0.103436	0.573015	0.133173	5.12471	5.11468		0.74535	5.35308
TERT	O14746	0.130135	0.0749196	0.0870736	0.460968	0.422051	0.288233	0.195181	0.0569288	0.789852	0.343874	0.211963	0.34472
MDM4	O15151
KDM6A	O15550
JAK2	O60674					0.161767
SH2D1A	O60880									0.0678818	0.31336		2.98258
NCOR1	O75376	0.4932	0.854382	0.293601	0.179551	0.548489	0.434588	0.180636	0.0904396	0.76829	0.0430012	0.349225
EED	O75530	1.00821	1.00289	0.329326	0.10048	0.47672	0.608769	0.321749	0.554518	0.967014	0.00932936	0.805152	0.202761
IDH1	O75874	0.0346644	1.54203	0.0238498	0.0220547	1.02766	0.84876	0.226898	0.208344	0.060508	0.0112942	1.30724	2.21546
WHSC1	O96028		0.812085	2.07579	0.304586	0.480074	2.46358	1.10348	0.0189154	1.23212	0.238249	1.06457
ABL1	P00519	0.464866
NRAS	P01111	0.164105	2.3806	0.453859	0.266983	0.155725	0.552907	0.275056	0.200636	1.9031	0.101445	0.151104	0.973453
KRAS	P01116	0.251486	2.06982	0.161415	0.14604	0.438846	1.26221	1.08486	0.123723	1.32199	1.32116	0.616581	0.378652
RAF1	P04049
RAF1	P04049;P15056
RB1	P06400	0.21332	0.128575	0.480067	0.0315573	0.264694	0.418069	0.160338	0.394106	0.886169	0.51779	1.33942	1.23636
NPM1	P06748	0.230599	0.0600161	0.636373	0.34763	0.251341	0.187633	0.719749	0.436014	0.924351	0.298758	0.109852	1.10111
MYB	P10242	0.13264	0.187667	0.177669	0.0513233		0.132041	0.703997	0.384719	0.959817	0.479293
BCL2	P10415	0.717152	0.403615	0.452519	0.701361	0.609495	0.421656	0.475868	0.42794	0.0735616	0.0875182	0.897325
BCR	P11274	0.32988	0.131075	0.0794447	0.0579195	0.975372	0.21977	0.196613	0.430929	0.494455	0.493917	1.06274
TOP2A	P11388	0.500453	0.338182	1.56574	0.410501	2.33749	0.316077	0.385227	0.607438	1.57427	0.621251	1.33826	0.739498
CDK4	P11802				0.367343				0.878643
TCF3	P15923	0.685189	0.0244214	0.104022	0.1717	0.0563453	0.313385	0.364963	0.15076	0.281831	0.74875		0.640362
IL7R	P16871
UBTF	P17480	0.610498	0.505308	0.00688086	0.602739	0.163772	0.0801724	0.279318	0.0389297	0.163932	0.364511	0.696223	0.770393
TAL1	P17542									0.437302	0.81462
NF1	P21359				0.871282						0.507697
CBL	P22681	0.129787	0.252551	0.331497	0.356977	0.344728	0.297666	0.339534	0.374228	0.0504427	0.513446	0.324775	0.0166503
JAK1	P23458	0.150963	0.259172	0.62051	0.702423	1.38123	0.235075	0.352245	0.0610994	0.0602443	0.946165	0.201467	1.06817
GATA3	P23771
FAS	P25445
CALR	P27797	0.240851	1.03931	0.201894	0.415217	0.385882	0.0325452	0.0464274	0.36048	0.235275	0.643372	0.977288	1.22102
PIK3R1	P27986	0.180006	0.390476	0.500989	0.0847072	0.0127609	0.869103	0.430485	0.309779	0.59217	0.707392	0.489636	0.693582
PSMB5	P28074	2.60649	0.88493	1.81016	0.0386164	0.167298	0.145587		0.979389	0.201487	0.238376	1.1037	1.00989
GNA11	P29992	3.34136	0.522904	1.8164	2.17277	0.981874		1.10026	1.74214	2.88783	1.1369	0.0355223	5.14186
CCND3	P30281
AKT1	P31749	0.130535	2.20225	0.10287	0.127942	0.852275	0.465359	0.0516662	0.955494	0.549467	0.253695	0.303899	0.0427448
NF2	P35240
MYH9	P35579	0.0682482	0.501116	0.22705	0.167417	0.3177	0.442936	0.214575	0.168121	0.758373	0.939592	0.7545	1.10174
FUS	P35637	0.340969	0.608942	0.174579	0.130615	0.759858	0.469164	0.110394	0.0192601	0.0762684	0.441007	1.20161	1.11967
NUP214	P35658	0.0585744	0.321675	0.00437491	0.238155	0.247752	0.135243	0.0536796	0.0920924	0.382463	0.294542	0.277635	0.646098
MYH11	P35749	0.0471486	0.372691	0.33087	0.129414	0.326785	0.687141	0.156426	0.115354	0.614648	0.1562	0.662303	1.39536
MAP2K2	P36507	1.58247	0.296083	0.10873	0.0771263	0.0476311	0.998909	0.245472	0.0119073	1.10098	0.677358	0.0880223	0.00962514
STAT3	P40763	0.214067	0.724436	0.811515	0.245171	1.16504	0.887586	0.132217	0.203363	0.13784	0.413863	2.74887	1.21921
ETV6	P41212	0.188814	0.623724	0.381174	0.506587	0.0307948	0.3347	0.150386	0.176646	0.332656	0.887452	0.083587	0.918593
STAT6	P42226	0.00294801	1.67617	0.475723	0.0655496	0.537656	0.548427	0.403831	0.0831702	1.03545	0.841207	0.333225	0.181712
PIK3CA	P42336
MTOR	P42345	0.423529	1.20071	0.432285	0.0119595	0.178507	0.337386	0.284701	0.0470418	1.3072	0.304892	0.698249	1.52091
CDKN2A	P42771			0.0609506	1.95904						0.0416202
ATRX	P46100	0.0328646	0.518739	0.0447661	0.374571	0.388543	0.634503	0.00257673	0.0148631	0.755	0.282291	1.17558	1.32171
IDH2	P48735	0.429246	0.0620977	0.106548	0.065768	0.258581	0.471558	0.48547	0.216166	0.773248	0.0725644	1.0521	0.419477
TSC2	P49815
NT5C2	P49902	0.0306511	0.101165	0.377754	0.122719	0.345832	0.515431	0.73676	0.548051	0.813526	0.719288	0.512027	0.189354
GNAQ	P50148		1.16276	0.808762	0.0377938	0.368544	0.395456	0.397528	0.179118	0.8922	0.485021	0.896599	0.105539
SMARCA4	P51532	0.00604123	0.31873	0.0255582	0.260607	0.122052	0.523116	0.0737501	0.0806271	0.467752	0.171477	1.62465	0.364539
STAT5B	P51692	1.8489	1.45957	0.868268	0.473592	2.16094	0.68228	0.625317	0.0735973	0.787279	0.146991	1.54107	2.16978
JAK3	P52333
MSH6	P52701	0.0107186	0.231354	0.377608	0.0739196	0.163968	0.256452	0.221122	0.00465954	0.304429	0.218627	1.32736	1.78145
NUP98	P52948	0.0752317	0.666069	0.196431	0.0934404	0.443032	0.925527	0.564785	0.378685	0.659676	0.398354	1.08406	1.02386
PTEN	P60484			0.42764	0.0256679	1.10098		0.39311	1.49557		0.405024
PRPS1	P60891	0.155865	0.716941	0.135655	0.286258	0.261702	0.159431	1.13631	0.193085	0.240343	1.25547	0.932342	0.616296
RHOA	P61586	0.273842	0.649356	0.0179175	0.146168	0.196642	0.225121	0.102969	0.39374	0.0658123	0.549126	0.768343	2.00117
HIST1H3B	P68431
HIST1H3B	P68431;Q16695;Q71DI3
SSBP2	P81877	0.255428	0.842352	0.0489102	0.125305	0.33677	0.222171	0.342111	0.0629055	0.582225	0.119834
H3F3A	P84243	0.232371	1.58134	0.771618	1.22267	0.380671	1.65106	0.767486	1.13793	0.885154	0.807974	0.591307	0.328453
XIAP	P98170			0.27198	0.253995				0.658142
CDK6	Q00534	0.602633	0.130759	0.0410433	0.25648	0.341263	0.40395	0.48579	0.444881	0.552242	0.471724	0.122067	1.098
RUNX1	Q01196	0.461506	1.2449	0.330375	0.0535118	0.20162	0.449866	0.246822	0.278456	0.875525	0.198755	1.9888
EWSR1	Q01844	0.292411	0.554183	0.0387624	0.487296	0.122293	0.0936984	0.997989	0.00885726	0.447022	0.100531	0.0789775	0.701856
ID3	Q02535	0.154004		0.389229	0.0356701	0.493804	0.506632	0.0703133	0.271305
PAX5	Q02548	0.457339	0.607878	0.0714258	0.124082	0.849384	1.22893	1.16861	0.542026
MAP2K1	Q02750	0.207953	0.205924	0.152741	0.3008	0.415734	0.0656743	0.353362	0.0445242	0.082433	0.371318	0.415957	1.20211
KMT2A	Q03164		3.45569	1.21125	0.411297	5.92834	3.30223	1.30235	1.41257	3.6772	0.567137
RELA	Q04206	0.0377802	0.587509	0.224011	0.445601	0.861622	0.460688	0.25694	0.039039	0.377309	0.568903	0.761855	0.657351
PTPN11	Q06124	0.182612	0.0785823	0.290143	0.195	0.550003	0.0964942	0.0431465	0.00016405	0.305572	0.172802	0.557197	0.25241
EP300	Q09472	0.637323	0.148236	0.773127	0.238755	0.290253	0.216169	0.46278	0.200483	0.136782	0.0853063	1.01761	0.511646
SMARCB1	Q12824	0.0844787	0.603667	0.0174783	0.0674417	0.241824	0.363165	0.109373	0.027997	0.756672	0.0398775	1.67584	2.31676
IKZF1	Q13422	0.171447	0.632924	0.191328	0.0201108	0.529739	0.318372	0.411964	0.205726	0.665936	0.10326	0.957747	0.838561
ZMYM3	Q14202	0.109424	0.263301	0.415702	0.0945661	0.605654	0.733542	0.0987697	0.365012	0.208631	0.292333	2.72689
GNA13	Q14344	0.290116	0.470585	0.845581	0.273539	0.542468	0.421311	0.0901759	0.503861	0.217457	0.800284	0.534553	0.576739
SUZ12	Q15022	0.417448	0.0383188	0.520199	0.0514852	0.773264	0.0200757	0.225345	0.400151	0.188767	0.0520212	0.851688	0.266775
ZMYND11	Q15326
SS18	Q15532	1.24976	2.74025	1.10806	0.165098	0.834323	0.920009	1.8253	1.38874	0.40319	1.70499	2.55953
NCOA2	Q15596
EZH2	Q15910	0.351366	0.753984	0.803699	0.021636	0.00742485	0.689924	0.322631	0.044139	0.698354	0.294834	0.490677	0.8368
BCOR	Q6W2J9
PHF6	Q8IWS0	0.00779068	0.755992	0.623044	0.296399	0.455993	0.725842	0.117225	0.486663	0.43297	0.300124	0.541654	0.0504845
STAG2	Q8N3U4	0.432196	0.0782238	0.103792	0.118366	0.140161	0.891731	0.0101329	0.0519615	1.22392	0.642047	0.639587	0.181974
KMT2C	Q8NEZ4		2.18785		2.21832	0.275413			0.319698	0.89315	0.704414		2.96579
ARID1B	Q8NFD5	0.393897	1.21613	0.23509	0.042766	0.706908	0.588494	0.706934	0.224267	0.57194	0.0894631	1.61856
ZNF384	Q8TF68	0.0520271	0.910543	0.158208	0.247238	0.00155962	0.134241	0.170346	0.0522686	0.113188	0.369426	0.230125	0.450742
CREBBP	Q92793	0.644086	1.3088	1.93139	2.81772	0.602963	1.33019	0.209232	0.34054		1.41784
KAT6A	Q92794
USP7	Q93009	0.0819358	0.315483	0.210509	0.101643	0.184859	0.0848395	0.0679134	0.269849	0.833462	0.196268	0.728979	0.274453
MKL1	Q969V6
CIC	Q96RK0
SETD2	Q9BYW2		0.396924	0.592352		0.083639	0.183602			2.88357
BCL11B	Q9C0K0	1.28211	2.64891	0.994429	0.174481	0.319418	0.564574	0.305859	0.154312	0.790497	0.0473409	0.120452	3.11418
CHD7	Q9P2D1	0.159577	0.912628	0.242705	0.294675	1.08515		0.288821	0.213076
DAXX	Q9UER7	0.134304		0.158303	0.212713	0.565946	0.172779	0.00955519	0.131496	0.941973	0.0604148	0.47248	0.670782
EBF1	Q9UH73	0.30447	0.479634	0.0140272	0.322685	0.159582	0.763221	0.296283	0.0183441
HDAC9	Q9UKV0
KMT2B	Q9UMN6
DICER1	Q9UPY3	0.0254921		1.53876		0.936949		0.401207	0.461338	2.02726	1.05855	1.85762	1.23436
NCOR2	Q9Y618
DNMT3A	Q9Y6K1	0.23903	1.40399	0.781618	0.434929	0.325551	0.391768	0.312953	0.136648	1.23787	0.311374	1.38156	3.51274
