# Supplementary material for: PDX models reflect the proteome landscape of pediatric acute lymphoblastic leukemia but divert in select pathways
Source: J Exp Clin Cancer Res. 2021 Mar 15;40:96. doi: 10.1186/s13046-021-01835-8 (PMC7958471; doi:10.1186/s13046-021-01835-8)
Supplement: Supplementary file 8 — Additional file 8. [file 13046_2021_1835_MOESM8_ESM.xlsx]

## Sheet: KMT2A
Supplementary Figure 7. Protein abundance ratio of KMT2A and KMT2D gene targets in matched patients and PDX samples
124 genes regulated by KMT2A
PG.ProteinAccessions	GeneName	Chromosome	B-03-Dx	B-01-Dx	B-02-Dx	B-04-Dx	B-07-R3	B-08-R2	B-06-R2	B-06-R3	T-01-Dx	T-02-Dx	T-03-Dx	T-01-R1
A0FGR8	ESYT2	Chr7	0.0552904	0.572101	0.151311	0.198849	0.77191	0.598022	0.215722	0.174225	0.518265	0.22837	1.09147	0.543027
A2VDJ0	KIAA0922	Chr4	0.43349	NaN	0.377784	0.184361	0.381032	NaN	NaN	NaN	NaN	1.68618	NaN	NaN
O00232	PSMD12	Chr17	0.127404	0.878358	0.0947264	0.0576566	0.467517	0.0387469	0.303401	0.0135569	0.713711	0.281344	0.140633	0.319821
O00592	PODXL	Chr7	NaN	NaN	NaN	NaN	NaN	NaN	NaN	NaN	NaN	NaN	NaN	NaN
O14933	UBE2L6	Chr11	0.544309	0.0163738	0.229655	0.14971	0.354867	0.250669	0.710661	0.259568	1.04602	0.216709	0.103765	NaN
O14972	DSCR3	Chr21	NaN	NaN	0.174033	0.126459	0.0350903	NaN	0.160462	0.143497	NaN	0.0231581	2.00336	2.54192
O43734	TRAF3IP2	Chr6	0.811064	NaN	0.224636	0.575952	1.0548	NaN	0.823971	0.102621	NaN	NaN	NaN	NaN
O60281	ZNF292	Chr6	NaN	NaN	NaN	NaN	NaN	NaN	NaN	NaN	NaN	NaN	NaN	NaN
O60861	GAS7	Chr17	NaN	NaN	NaN	NaN	NaN	NaN	NaN	NaN	NaN	NaN	NaN	NaN
O75116	ROCK2	Chr2	0.079753	0.697296	0.211096	0.115455	0.173893	0.52723	0.486742	0.174142	0.0920598	1.04451	0.0276754	NaN
O75362	ZNF217	Chr20	6.87337	0.508926	0.148972	4.80715	2.92308	6.05223	6.99544	6.02544	6.49515	0.119889	NaN	NaN
O94992	HEXIM1	Chr17	0.251992	0.213409	0.129168	0.126031	0.443387	0.369232	0.226138	0.147297	0.63932	0.234359	0.665465	0.0606544
O95373	IPO7	Chr11	0.344748	0.409164	0.273	0.288985	0.352059	0.22171	0.0632728	0.283278	0.0906726	0.0705367	0.192996	0.28901
P00505	GOT2	Chr16	0.550118	0.158228	0.0439969	0.129445	0.314863	0.589788	0.613605	0.47171	0.295886	0.605224	0.314013	0.605448
P00813	ADA	Chr20	0.1131	0.132194	0.485426	0.456413	0.443661	0.421629	0.346293	0.00969828	0.262933	0.262199	0.365273	1.19594
P07332	FES	Chr15	1.00954	1.03912	NaN	NaN	NaN	0.24898	0.588567	0.358173	NaN	NaN	NaN	NaN
P09429	HMGB1	Chr13	0.757672	0.734459	0.116499	0.689032	0.851922	1.24171	0.782854	0.518246	1.02277	0.370577	0.535264	0.0467711
P09497	CLTB	Chr5	0.425085	0.410743	0.095222	0.613987	0.394594	0.539358	0.762894	0.577773	0.677938	0.770499	1.06681	0.868928
P10415	BCL2	Chr18	0.717152	0.403615	0.452519	0.701361	0.609495	0.421656	0.475868	0.42794	0.0735616	0.0875182	0.897325	NaN
P14316	IRF2	Chr4	NaN	NaN	NaN	NaN	NaN	NaN	NaN	NaN	NaN	NaN	NaN	NaN
P23634	ATP2B4	Chr1	0.00864771	0.211094	0.759703	0.296856	1.65528	0.989576	0.267902	0.193131	0.454407	0.0427102	0.680301	0.257078
P25705	ATP5A1	Chr18	0.181842	0.57524	0.0211146	0.0616195	0.264831	0.234109	0.137927	0.0479926	0.85249	0.209739	0.217398	0.335242
P27986	PIK3R1	Chr5	0.180006	0.390476	0.500989	0.0847072	0.0127609	0.869103	0.430485	0.309779	0.59217	0.707392	0.489636	0.693582
P28062	PSMB8	Chr6	0.264977	0.535668	0.188907	0.102213	0.381707	0.335033	0.151244	0.0442288	0.23949	0.465912	0.57494	0.395669
P28065	PSMB9	Chr6	0.483188	0.204094	0.232586	0.308396	0.277263	0.280383	0.179558	0.116463	0.727272	0.981595	0.314503	0.463072
P29374	ARID4A	Chr14	0.0560941	0.540272	0.111323	0.6237	0.693324	0.0949284	1.32115	NaN	NaN	0.984959	NaN	NaN
P30281	CCND3	Chr6	NaN	NaN	NaN	NaN	NaN	NaN	NaN	NaN	NaN	NaN	NaN	NaN
P32519	ELF1	Chr13	0.469667	0.229988	0.353214	0.0498843	0.0966049	0.370296	0.0428704	0.116422	1.28014	0.496278	1.90842	3.75143
P37108	SRP14	Chr15	0.336722	0.407168	0.194647	0.0767065	0.283422	0.0659425	0.034701	0.356611	0.303965	0.0179047	0.281432	0.228805
P43007	SLC1A4	Chr2	0.889313	0.40613	0.810986	NaN	0.354902	0.881123	NaN	NaN	1.45078	0.463548	0.560732	0.0581005
P48059	LIMS1	Chr2	0.663092	1.05558	0.367809	0.0631884	0.192473	0.63588	0.0699623	0.031885	0.864472	0.087594	1.50179	1.6461
P49959	MRE11A	Chr11	0.176772	0.0590615	0.449632	0.211138	0.402784	0.405305	0.328612	0.287876	0.406589	0.348853	0.319461	0.918981
P50148	GNAQ	Chr9	NaN	1.16276	0.808762	0.0377938	0.368544	0.395456	0.397528	0.179118	0.8922	0.485021	0.896599	0.105539
P55809	OXCT1	Chr5	0.101339	0.325636	0.363095	1.3422	0.330017	0.139465	0.342422	0.155021	0.665775	0.320521	0.288343	0.989177
P61962	DCAF7	Chr17	0.221481	0.122657	0.0913821	0.422212	0.263786	0.629112	0.6966	0.24016	0.111459	1.00732	0.0547759	0.99264
P62333	PSMC6	Chr14	0.133663	0.00173158	0.0442089	0.028391	0.594841	0.00335311	0.327124	0.149167	0.175395	0.384097	0.00448122	0.297472
P62993	GRB2	Chr17	0.0750062	0.0215711	0.485094	0.224769	0.100368	0.148418	0.556857	0.240417	0.455634	0.298056	0.299836	0.239725
P78560	CRADD	Chr12	NaN	1.03776	NaN	NaN	0.266559	0.723893	0.0261834	0.152203	NaN	0.0687291	NaN	NaN
P81877	SSBP2	Chr5	0.255428	0.842352	0.0489102	0.125305	0.33677	0.222171	0.342111	0.0629055	0.582225	0.119834	NaN	NaN
Q00534	CDK6	Chr7	0.602633	0.130759	0.0410433	0.25648	0.341263	0.40395	0.48579	0.444881	0.552242	0.471724	0.122067	1.098
Q01082	SPTBN1	Chr2	0.139416	0.206894	0.479372	0.13886	0.283419	0.286512	0.119819	0.0943712	0.876433	0.782147	0.543566	1.5265
Q01196	RUNX1	Chr21	0.461506	1.2449	0.330375	0.0535118	0.20162	0.449866	0.246822	0.278456	0.875525	0.198755	1.9888	NaN
Q01543	FLI1	Chr11	0.592831	1.50013	0.154568	0.229543	0.476572	0.901992	0.646318	0.159294	0.0906438	0.80609	0.412367	0.164662
Q02410	APBA1	Chr9	NaN	NaN	NaN	NaN	NaN	NaN	NaN	NaN	NaN	NaN	NaN	NaN
Q03518	TAP1	Chr6	0.384635	0.472339	0.393364	0.255455	0.709942	0.383067	0.455457	0.0627201	0.430474	1.03288	0.397999	1.20411
Q03519	TAP2	Chr6	0.188693	0.203395	0.27305	0.0874199	0.871411	0.00968886	0.204101	0.170173	0.253227	0.846319	0.608505	1.57105
Q06136	KDSR	Chr18	0.587752	0.443648	0.0104118	0.324932	0.66917	0.491732	0.516059	1.84182	1.20033	1.53016	NaN	5.3828
Q10471	GALNT2	Chr1	0.555759	0.259058	0.280662	0.0280536	0.554631	0.00879997	0.141923	0.0780587	0.600163	0.255385	0.110127	0.57237
Q12888	TP53BP1	Chr15	0.111999	0.381405	0.184194	0.127628	0.419282	0.036535	0.365819	0.0516942	0.276283	0.526582	1.71625	2.87478
Q13153	PAK1	Chr11	0.781503	0.545466	0.125819	0.135818	0.647516	0.359946	0.601137	0.623413	0.271657	0.042888	0.889973	1.97705
Q13362	PPP2R5C	Chr14	0.535552	0.698078	0.179173	0.231745	0.466163	1.19253	0.508677	0.574407	0.0280072	0.455181	1.38415	1.86782
Q13480	GAB1	Chr4	0.139028	0.173197	0.342718	0.0469299	0.650274	0.807137	0.278233	0.304172	NaN	NaN	NaN	NaN
Q13825	AUH	Chr9	0.215778	0.420656	0.526356	0.325826	1.24947	0.132583	0.150709	0.00616859	0.228849	0.767712	0.933479	NaN
Q14135	VGLL4	Chr3	NaN	NaN	NaN	0.930396	NaN	NaN	NaN	NaN	NaN	NaN	NaN	NaN
Q14865	ARID5B	Chr10	0.466669	NaN	NaN	NaN	NaN	NaN	0.745456	NaN	NaN	NaN	NaN	NaN
Q14980	NUMA1	Chr11	0.118698	0.0293884	0.229206	0.163983	0.21731	0.608466	0.274317	0.019808	0.223252	0.098737	1.73833	0.726883
Q15052	ARHGEF6	ChrX	0.14562	0.531035	0.0637128	0.0924827	0.211303	0.540956	0.174282	0.506016	0.595094	0.279513	0.508347	0.544212
Q15365	PCBP1	Chr2	0.135542	0.220142	0.0621256	0.0371347	0.385709	0.510282	0.151071	0.2896	0.575066	0.200907	0.513177	1.12045
Q15652	JMJD1C	Chr10	NaN	NaN	NaN	0.559039	NaN	NaN	NaN	NaN	NaN	NaN	NaN	NaN
Q16512	PAK1	Chr11	0.00856144	0.5448	0.62339	0.198924	0.21611	0.339825	0.0905103	0.0283384	0.0374533	0.230761	0.75473	0.500884
Q3B726	TWISTNB	Chr7	0.83359	0.130903	0.147628	0.0800688	0.361625	0.82081	0.775673	0.30703	1.43057	0.467474	0.0350342	NaN
Q4VC05	BCL7A	Chr12	1.34711	0.477821	0.357217	0.0287058	0.617435	0.208986	0.118001	0.845757	0.448619	1.51536	0.0886493	NaN
Q58A45	PAN3	Chr13	0.139904	NaN	0.269883	0.213882	0.312731	0.272538	0.186959	0.0794138	0.946506	0.09288	0.408	NaN
Q5BJD5	TMEM41B	Chr11	0.175555	NaN	0.256944	0.665885	0.740613	2.07018	0.140425	0.708102	0.740461	NaN	0.19139	NaN
Q5VWQ0	RSBN1	Chr1	0.352058	NaN	1.09763	0.14849	NaN	0.472909	0.145914	0.0570738	NaN	0.434847	NaN	NaN
Q6JBY9	RCSD1	Chr1	0.471498	0.150759	0.508224	0.0220042	0.0440476	1.31805	0.0241298	0.588568	0.258423	0.483743	0.0926736	0.514667
Q6N043	ZNF280D	Chr15	NaN	NaN	NaN	NaN	NaN	NaN	NaN	NaN	NaN	NaN	NaN	NaN
Q6NUK4	REEP3	Chr10	0.0938029	NaN	0.00563044	0.163588	NaN	0.114713	NaN	NaN	NaN	NaN	NaN	NaN
Q6NXT6	TAPT1	Chr4	0.158096	0.200303	0.481285	0.187515	0.181053	0.192369	0.289473	0.0635445	0.0180932	0.646936	NaN	NaN
Q6UWP7	LCLAT1	Chr2	NaN	NaN	NaN	NaN	NaN	NaN	NaN	NaN	NaN	NaN	NaN	NaN
Q6XZF7	DNMBP	Chr10	NaN	NaN	NaN	NaN	NaN	NaN	NaN	NaN	NaN	NaN	NaN	NaN
Q7L5Y9	MAEA	Chr4	0.0734085	0.641325	0.544823	0.272993	0.17666	0.695321	0.339582	0.167944	NaN	1.09398	0.905075	0.951674
Q7Z4R8	C6orf120	Chr6	NaN	NaN	NaN	NaN	NaN	NaN	NaN	NaN	NaN	NaN	NaN	NaN
Q7Z5K2	WAPAL	Chr10	NaN	1.09638	0.241981	0.914987	0.869891	0.367097	0.0533235	0.0111488	1.96532	0.460839	0.454188	NaN
Q7Z7A4	PXK	Chr3	0.782653	1.01007	0.554472	0.00784969	0.237496	4.43648	1.1723	2.07202	NaN	NaN	1.22149	NaN
Q86TI0	TBC1D1	Chr4	0.794872	1.28772	0.161089	0.61834	0.199048	0.777381	0.0372781	0.435351	0.27635	NaN	3.85833	NaN
Q86VN1	VPS36	Chr13	0.317936	NaN	0.141638	0.423133	0.200645	NaN	0.0411468	0.115672	0.279689	0.450984	NaN	0.284646
Q86XS8	RNF130	Chr5	NaN	NaN	NaN	NaN	NaN	NaN	NaN	NaN	NaN	NaN	NaN	NaN
Q8N4C6	NIN	Chr14	0.491064	0.343462	0.00857582	0.38153	0.752807	0.188294	0.431419	0.056293	0.538402	0.941671	0.621653	0.447268
Q8N4Q0	ZADH2	Chr18	NaN	0.116729	NaN	0.488722	2.82426	0.0433921	0.289398	0.584664	NaN	NaN	NaN	NaN
Q8N9N7	LRRC57	Chr15	0.75641	0.820126	0.605251	0.209746	0.151145	0.614125	0.137699	0.280603	0.939837	0.39381	0.0549005	0.325068
Q8NFD5	ARID1B	Chr6	0.393897	1.21613	0.23509	0.0427661	0.706908	0.588494	0.706934	0.224267	0.57194	0.0894631	1.61856	NaN
Q8NI08	NCOA7	Chr6	NaN	NaN	NaN	NaN	NaN	NaN	0.168267	NaN	NaN	NaN	NaN	NaN
Q8TF42	UBASH3B	Chr11	0.0773744	1.34315	0.484666	0.200705	0.637658	0.155258	0.524613	0.00283521	0.495049	0.884042	1.62128	2.38227
Q8WUB8	PHF10	Chr6	0.0209543	0.617624	0.282755	0.099159	0.0106511	0.224266	0.726705	0.141129	0.360784	0.293393	1.94058	0.409581
Q8WUH2	TGFBRAP1	Chr2	NaN	NaN	NaN	NaN	NaN	NaN	NaN	NaN	NaN	NaN	NaN	NaN
Q8WUJ0	STYX	Chr14	NaN	NaN	NaN	NaN	NaN	NaN	NaN	NaN	NaN	NaN	NaN	NaN
Q8WWK9	CKAP2	Chr13	0.946814	1.75847	NaN	0.125789	NaN	0.831069	0.00402561	0.271969	NaN	0.171565	0.470785	0.334964
Q92552	MRPS27	Chr5	0.137649	0.0423915	0.197033	0.0551286	0.148533	0.698791	0.0690253	0.283862	0.048508	0.331683	0.725209	0.31661
Q92614	MYO18A	Chr17	0.411889	0.381223	0.0866067	0.0629816	0.132394	0.0600766	0.383401	0.0489589	0.137895	0.446503	1.97406	0.430109
Q92766	RREB1	Chr6	0.905416	1.28459	NaN	NaN	NaN	1.01245	NaN	0.685331	1.06457	NaN	NaN	NaN
Q96CM8	ACSF2	Chr17	0.307701	0.581966	0.656534	0.068074	0.0257434	0.516	0.181702	0.358944	2.3026	0.126644	4.92189	NaN
Q96CS2	HAUS1	Chr18	NaN	NaN	NaN	NaN	NaN	NaN	NaN	NaN	NaN	NaN	NaN	NaN
Q96EV8	DTNBP1	Chr6	0.916922	NaN	0.231917	0.320654	1.57554	1.15146	0.0700194	0.595611	0.32258	1.44898	0.099853	1.11814
Q96HE7	ERO1L	Chr14	0.235119	1.13635	0.304165	0.0801433	0.333042	0.269792	0.0989795	0.0182621	0.621271	0.108507	1.06893	0.741455
Q96JA1	LRIG1	Chr3	NaN	NaN	NaN	NaN	NaN	NaN	NaN	NaN	NaN	NaN	NaN	NaN
Q96JM3	CHAMP1	Chr13	0.082607	1.1487	0.0243191	0.131057	0.0756872	1.0263	0.444975	0.286437	0.730999	0.309899	0.820034	1.70346
Q96KB5	PBK	Chr8	0.924643	NaN	NaN	0.393672	NaN	NaN	NaN	NaN	2.98238	0.428894	NaN	NaN
Q96MW5	COG8	Chr16	NaN	NaN	0.803988	0.237704	0.129872	NaN	0.0876925	0.644799	NaN	0.137557	0.85687	1.58716
Q96N67	DOCK7	Chr1	NaN	0.588967	1.39449	0.314772	0.326358	0.648314	0.752785	0.207341	NaN	1.18647	NaN	NaN
Q99081	TCF12	Chr15	0.342961	0.56423	0.548542	0.627064	0.275473	NaN	0.598354	0.351531	0.806128	0.480384	NaN	NaN
Q99700	ATXN2	Chr12	0.57849	1.80437	0.300101	1.9976	NaN	2.24432	2.62992	NaN	0.909353	2.89757	NaN	NaN
Q9BWE0	REPIN1	Chr7	0.0594069	0.256458	0.459646	0.524709	0.329322	0.421034	0.542462	1.01714	1.06217	0.0257098	NaN	NaN
Q9C0D7	ZC3H12C	Chr11	NaN	NaN	NaN	NaN	NaN	NaN	NaN	NaN	3.47241	NaN	NaN	NaN
Q9H165	BCL11A	Chr2	0.547935	0.880723	0.228988	0.0762686	0.321958	1.64533	0.207085	0.740437	1.97628	NaN	NaN	NaN
Q9H1J1	UPF3A	Chr13	NaN	NaN	NaN	NaN	NaN	NaN	NaN	NaN	NaN	NaN	NaN	NaN
Q9H334	FOXP1	Chr3	NaN	NaN	NaN	NaN	NaN	NaN	NaN	NaN	NaN	NaN	NaN	NaN
Q9H3U1	UNC45A	Chr15	0.671073	0.164664	0.158439	0.133448	0.0332064	0.336631	0.0975864	0.0647553	0.393853	0.0848536	0.65493	0.666198
Q9NR56	MBNL1	Chr3	NaN	NaN	NaN	0.350451	1.06284	NaN	1.11836	0.376001	NaN	NaN	NaN	NaN
Q9NVX0	HAUS2	Chr15	NaN	NaN	NaN	NaN	NaN	NaN	NaN	NaN	NaN	NaN	NaN	NaN
Q9NY97	B3GNT2	Chr2	NaN	NaN	NaN	NaN	NaN	NaN	NaN	NaN	NaN	NaN	NaN	NaN
Q9NZJ4	SACS	Chr13	NaN	NaN	NaN	NaN	NaN	NaN	NaN	NaN	NaN	NaN	NaN	NaN
Q9P275	USP36	Chr17	NaN	1.03501	NaN	NaN	NaN	0.108016	0.0509325	0.0663621	1.29644	NaN	NaN	NaN
Q9P2D1	CHD7	Chr8	0.159577	0.912628	0.242705	0.294675	1.08515	NaN	0.288821	0.213076	NaN	NaN	NaN	NaN
Q9UGJ1	TUBGCP4	Chr15	0.564617	NaN	0.0815165	0.309319	0.147913	0.406993	0.708187	0.559322	NaN	1.36597	0.89093	NaN
Q9UIL1	SCOC	Chr4	NaN	NaN	0.609793	0.494168	0.835245	NaN	0.0298667	0.487184	NaN	NaN	0.307886	NaN
Q9UL63	MKLN1	Chr7	NaN	NaN	NaN	NaN	NaN	NaN	NaN	NaN	NaN	NaN	NaN	NaN
Q9ULA0	DAP	Chr5	0.429919	0.37098	0.652059	0.132463	0.503738	0.355036	0.413037	0.316119	0.0698834	0.370016	0.228397	0.0729222
Q9ULT8	HECTD1	Chr14	4.66799	NaN	0.00817088	0.637619	NaN	1.19212	0.311775	NaN	NaN	NaN	NaN	NaN
Q9Y221	NIP7	Chr16	NaN	NaN	0.636466	0.0457698	0.358613	0.392943	0.146896	0.038739	0.417488	0.61978	0.567004	NaN
Q9Y2D5	AKAP2	Chr9	NaN	1.62912	0.0669639	0.813353	1.04853	1.03576	0.447454	0.172051	0.683234	0.611336	2.42231	NaN
Q9Y2Q0	ATP8A1	Chr4	0.270773	1.43164	0.191779	0.0327434	0.45786	0.045883	0.0719265	0.538111	0.251598	NaN	0.89895	2.53973
Q9Y5T5	USP16	Chr21	NaN	NaN	NaN	NaN	NaN	NaN	NaN	NaN	NaN	NaN	NaN	NaN
Q9Y6K1	DNMT3A	Chr2	0.23903	1.40399	0.781618	0.434929	0.325551	0.391768	0.312953	0.136648	1.23787	0.311374	1.38156	3.51274

## Sheet: KMT2D
391 KMT2D gene targets
PG.ProteinAccessions	GeneName	Chromosome	B-03-Dx	B-01-Dx	B-02-Dx	B-04-Dx	B-07-R3	B-08-R2	B-06-R2	B-06-R3	T-01-Dx	T-02-Dx	T-03-Dx	T-01-R1
A2RTX5	TARSL2	Chr15	NaN	NaN	NaN	NaN	NaN	NaN	NaN	NaN	NaN	NaN	NaN	NaN
O00159	MYO1C	Chr17	NaN	NaN	NaN	NaN	NaN	NaN	NaN	NaN	1.56366	0.193072	0.131737	NaN
O00264	PGRMC1	ChrX	0.341854	0.67179	0.27226	0.0240429	0.345949	0.724192	0.147027	0.158025	0.141993	0.447333	0.973705	0.820663
O00410	IPO5	Chr13	0.895154	0.381074	0.000884301	0.206554	0.333281	0.196073	0.541579	0.00918214	1.04603	0.0662214	0.25983	0.497301
O00411	POLRMT	Chr19	NaN	NaN	NaN	0.716723	0.507391	NaN	3.66613	1.37975	NaN	NaN	2.1699	NaN
O00541	PES1	Chr22	0.444394	0.130017	0.242341	0.115179	0.119762	0.377553	0.043231	0.376551	0.908886	0.121906	0.47421	2.86173
O14617	AP3D1	Chr19	0.0133879	0.265793	0.00903221	0.137826	0.144451	0.452011	0.282337	0.462638	0.0606706	0.0965375	0.112456	0.579499
O14686	KMT2D	Chr12	3.04201	NaN	2.93893	0.103436	0.573015	0.133173	5.12471	5.11468	NaN	0.74535	5.35308	NaN
O14735	CDIPT	Chr16	0.219863	0.668019	0.085675	0.22475	0.638842	0.73602	0.47711	0.00984769	0.16027	0.139543	1.31184	0.370713
O15031	PLXNB2	Chr22	0.0105072	0.219556	0.739984	0.0438772	0.782231	0.851914	0.941807	0.355328	NaN	NaN	0.861028	NaN
O15047	SETD1A	Chr16	0.0619419	0.899246	0.287264	0.388208	0.386891	0.202282	0.282759	0.0698049	0.730114	0.245334	0.870108	NaN
O15226	NKRF	ChrX	0.118117	1.40434	NaN	0.188732	0.133647	0.638424	0.190848	0.427377	1.06505	0.151881	NaN	NaN
O15541	RNF113A	ChrX	0.0149538	0.000455615	1.63886	0.236431	1.94242	0.853887	1.81581	1.65755	NaN	0.860022	NaN	NaN
O43615	TIMM44	Chr19	0.107367	0.208079	0.134303	0.449337	0.225615	0.409665	0.311196	0.170145	0.981093	0.210578	0.265326	0.661909
O43765	SGTA	Chr19	0.034337	0.181701	0.285308	0.316013	0.0737752	0.0614313	0.198825	0.00023761	0.558743	0.283318	0.629324	NaN
O43772	SLC25A20	Chr3	0.16691	0.00982972	0.311386	0.0020104	1.18305	0.1553	0.0567082	0.0470477	0.229919	0.308666	0.178532	0.257648
O43818	RRP9	Chr3	0.383355	0.427337	0.105148	0.138795	0.167187	0.12936	0.549099	0.0515686	1.01135	0.122094	0.175533	1.90785
O43896	KIF1C	Chr17	NaN	NaN	NaN	NaN	NaN	NaN	NaN	NaN	NaN	NaN	NaN	NaN
O60220	TIMM8A	ChrX	0.0208398	1.21075	0.100572	0.237422	0.697002	0.510325	0.295541	0.287133	1.61049	0.673406	0.813506	1.67737
O60318	MCM3AP	Chr21	0.0883203	0.0903841	0.399822	0.39591	0.120222	0.020399	0.5627	0.259475	0.174891	0.68653	1.21028	0.422432
O60343	TBC1D4	Chr13	0.889201	1.61539	NaN	0.533254	NaN	1.38989	0.317341	0.600941	NaN	NaN	NaN	NaN
O60488	ACSL4	ChrX	0.470066	1.05765	0.149379	0.532346	0.658767	0.265564	0.887808	0.0497569	0.715757	0.430002	2.02187	0.0277173
O60508	CDC40	Chr6	0.765875	0.420102	0.0983643	0.104449	0.176316	0.652498	0.257023	0.246354	1.08167	0.260816	0.0380551	0.339592
O75153	CLUH	Chr17	3.55308	3.00146	2.6054	0.543888	0.562994	4.17242	0.013078	0.36068	4.39968	4.28422	0.328748	2.51021
O75182	SIN3B	Chr19	NaN	NaN	NaN	NaN	NaN	NaN	NaN	NaN	NaN	NaN	NaN	NaN
O75190	DNAJB6	Chr7	0.0680028	0.631324	0.239259	0.0150325	0.0945453	0.0716559	0.0692734	0.660552	0.045726	0.567183	0.422245	0.893606
O75419	CDC45	Chr22	0.955509	0.840849	0.562832	0.273816	1.10073	NaN	0.244747	0.47143	0.911641	0.635591	NaN	NaN
O75427	LRCH4	Chr7	0.704164	0.269655	0.199781	0.721251	0.713115	0.084506	0.57699	0.300419	1.99853	0.699156	0.321114	1.10352
O75592	MYCBP2	Chr13	0.33109	0.725616	0.413986	0.564205	0.38619	0.0221234	0.339247	0.0998869	0.545736	1.21459	0.192756	0.0208761
O75600	GCAT	Chr22	NaN	NaN	NaN	NaN	NaN	NaN	NaN	NaN	NaN	NaN	NaN	NaN
O75781	PALM	Chr19	0.971221	2.02952	NaN	NaN	NaN	1.11185	1.16587	0.566444	NaN	0.280871	1.53161	NaN
O75832	PSMD10	ChrX	0.0161761	0.298135	0.287822	0.024709	0.0661683	0.135817	0.257538	0.31025	0.473941	0.0277676	0.0393978	0.256766
O75937	DNAJC8	Chr1	0.22315	0.412998	0.257106	0.377997	0.163558	0.104998	0.0316609	0.258394	0.454385	0.380683	0.479656	0.132791
O75995	SASH3	ChrX	0.538237	0.00514182	0.112415	0.0701687	0.373115	0.599897	0.432626	0.136857	0.516649	0.842507	0.13021	0.648222
O76075	CAD	Chr2	NaN	NaN	NaN	NaN	NaN	NaN	NaN	NaN	NaN	NaN	NaN	NaN
O94886	TMEM63A	Chr1	NaN	NaN	NaN	NaN	NaN	NaN	NaN	NaN	NaN	NaN	NaN	NaN
O95239	KIF4A	ChrX	0.502095	0.545458	1.37683	0.085934	0.302502	0.276382	0.409687	0.214214	1.17537	0.645566	3.65502	0.350169
O95628	CNOT4	Chr7	NaN	NaN	NaN	NaN	NaN	NaN	NaN	NaN	NaN	NaN	NaN	NaN
O95696	BRD1	Chr22	0.114453	0.517306	0.220106	0.0824996	0.222017	1.19774	0.0930857	0.132309	0.298596	0.137259	1.26968	NaN
O95801	TTC4	Chr1	0.0556671	0.178396	1.94057	0.0962051	0.0246047	0.369344	0.482209	0.209288	0.564437	0.162653	0.583319	4.15212
O95831	AIFM1	ChrX	0.783147	0.87987	0.0237401	0.0469835	0.656398	0.419948	0.357026	0.0105201	0.438505	0.00279635	0.529695	0.056258
O95834	EML2	Chr19	0.0430575	NaN	NaN	0.395651	0.112867	0.11258	1.01905	1.18635	0.732823	0.666408	0.119928	0.818487
O95983	MBD3	Chr19	0.77686	0.730483	0.0502913	0.0943208	0.708396	0.220229	0.35272	0.068234	0.0254618	0.530556	1.54891	4.22743
O95985	TOP3B	Chr22	NaN	NaN	NaN	NaN	NaN	NaN	NaN	NaN	NaN	NaN	NaN	NaN
P00558	PGK1	ChrX	0.242702	0.870954	0.799112	0.598029	0.448774	0.494893	0.133124	0.301401	0.0893417	0.795445	0.45764	0.0459918
P04075	ALDOA	Chr16	0.231411	0.425256	0.340782	0.383825	0.244741	0.264485	0.107592	0.23843	0.120084	0.0102643	0.857213	0.386502
P04179	SOD2	Chr6	0.0870924	0.558781	0.370136	0.290737	1.64238	0.717184	0.726687	0.19395	0.821521	0.555294	0.199808	2.0434
P04899	GNAI2	Chr3	0.13918	0.103089	0.461697	0.248457	0.0517504	0.217423	0.184711	0.292747	0.680681	1.11567	0.366533	1.36758
P04920	SLC4A2	Chr7	0.161954	NaN	0.154804	0.44712	0.362939	0.283478	NaN	0.220107	NaN	NaN	NaN	NaN
P05141	SLC25A5	ChrX	0.0403035	0.0601532	0.842857	0.419001	0.210289	0.385635	0.254284	0.370771	0.593394	0.428483	0.987153	1.06398
P06239	LCK	Chr1	NaN	NaN	0.144563	0.716771	0.623089	0.380502	0.985078	NaN	0.818805	0.258339	0.756102	2.15815
P07305	H1F0	Chr22	0.429571	1.04318	1.49384	0.362626	0.694166	1.63606	1.77379	0.664821	0.62906	0.499594	1.49075	6.89171
P07919	UQCRH	Chr1	NaN	NaN	NaN	NaN	NaN	NaN	NaN	NaN	NaN	NaN	NaN	NaN
P08651	NFIC	Chr19	NaN	1.49221	0.361034	1.6803	0.186478	0.00821464	0.193683	0.303654	1.12997	0.00901458	NaN	NaN
P09382	LGALS1	Chr22	1.42372	1.26606	0.792713	2.34188	0.610559	NaN	0.46586	0.990445	0.256902	1.57293	4.38739	0.590148
P09874	PARP1	Chr1	0.459956	0.0980147	0.0248492	0.0673657	0.215532	0.0996052	0.17529	0.122546	0.0450576	0.224727	1.39998	0.609952
P11171	EPB41	Chr1	0.73596	1.33859	0.609055	0.121616	0.10277	0.201779	0.526572	0.167683	0.217934	0.668457	1.12505	0.963166
P11274	BCR	Chr22	0.32988	0.131075	0.0794447	0.0579195	0.975372	0.21977	0.196613	0.430929	0.494455	0.493917	1.06274	NaN
P11413	G6PD	ChrX	0.308178	1.04702	0.808788	0.312344	0.430935	0.0238342	0.0841638	0.178432	1.34174	0.216244	0.142003	2.68118
P11441	UBL4A	ChrX	0.39966	0.424418	0.0310477	0.21249	0.225479	0.142857	0.00873356	0.0829052	0.486269	0.146127	0.593906	0.0805935
P11678	EPO	Chr7	NaN	5.83674	NaN	0.0594296	0.414164	NaN	0.0160739	2.28414	NaN	2.53906	3.41821	NaN
P11717	IGF2R	Chr6	0.295622	0.217803	0.435464	0.0932762	0.437696	1.11149	NaN	0.164772	0.2035	0.498736	0.523611	1.33005
P12110	COL6A2	Chr21	NaN	NaN	NaN	NaN	NaN	NaN	NaN	NaN	NaN	NaN	NaN	NaN
P13473	LAMP2	ChrX	0.616744	0.858693	0.376968	0.112992	0.241601	1.0523	0.614041	0.413794	1.23054	0.380721	2.16517	2.01752
P13637	ATP1A3	Chr19	NaN	NaN	NaN	NaN	NaN	NaN	NaN	NaN	NaN	NaN	NaN	NaN
P13667	PDIA4	Chr7	0.180843	1.09411	0.0611878	0.297132	0.566875	0.401942	0.183717	0.0270589	0.477651	0.149754	0.0646887	1.19563
P13797	PLS3	ChrX	NaN	NaN	NaN	NaN	NaN	NaN	NaN	NaN	NaN	NaN	NaN	NaN
P13798	APEH	Chr3	0.0325921	0.0333369	0.234589	0.016725	0.148988	0.233797	0.0945709	0.0986821	0.303769	0.158074	1.11963	0.727314
P14174	MIF	Chr22	0.373488	NaN	0.463702	0.413264	0.836067	0.817097	0.165389	0.122563	1.34232	0.891668	0.0547039	0.302551
P15121	AKR1B1	Chr7	0.163851	0.375978	0.761211	1.22204	0.572834	0.28813	0.186893	0.408088	0.549276	0.467504	0.121273	0.699285
P15144	ANPEP	Chr15	NaN	NaN	NaN	NaN	NaN	NaN	NaN	NaN	NaN	NaN	0.227136	NaN
P15374	UCHL3	Chr13	0.00356063	0.420198	0.267903	0.196336	0.0793525	0.436536	0.305369	0.414895	0.709722	0.605193	0.404868	0.0669174
P15735	PHKG2	Chr16	NaN	NaN	NaN	0.391994	NaN	0.75089	NaN	0.191671	NaN	NaN	NaN	NaN
P15923	TCF3	Chr19	0.685189	0.0244214	0.104022	0.1717	0.0563453	0.313385	0.364963	0.15076	0.281831	0.74875	NaN	0.640362
P17028	ZNF24	Chr18	0.265554	0.00822882	0.267034	0.884738	0.660983	0.533915	0.602027	0.550112	0.759032	0.1435	0.824523	1.71019
P17535	JUND	Chr19	0.324923	1.3036	NaN	0.166157	0.438626	0.370992	0.602091	0.206309	0.885403	0.198483	NaN	NaN
P18754	RCC1	Chr1	0.190244	0.0527452	0.0565197	0.131842	0.227922	0.595006	0.371701	0.00884711	0.805552	0.101102	1.33504	1.53413
P19022	CDH2	Chr18	NaN	NaN	NaN	NaN	NaN	NaN	NaN	NaN	NaN	NaN	NaN	NaN
P20338	RAB4A	Chr1	NaN	0.450973	0.263421	0.333672	0.674862	0.597095	0.12563	NaN	NaN	0.420331	0.76929	NaN
P20701	ITGAL	Chr16	2.27721	0.363789	1.7065	1.71514	0.733739	NaN	0.322699	0.529273	0.537032	0.661749	2.20284	0.696234
P21333	FLNA	ChrX	0.470434	1.88493	0.162352	0.979201	0.667014	2.11723	0.155101	0.480738	1.05859	1.00545	1.10455	0.0363116
P21675	TAF1	ChrX	NaN	NaN	NaN	NaN	NaN	NaN	NaN	NaN	NaN	NaN	NaN	NaN
P21675;Q8IZX4	TAF1	ChrX	NaN	NaN	NaN	NaN	NaN	NaN	NaN	NaN	NaN	NaN	NaN	NaN
P21964	COMT	Chr22	0.701839	0.44013	0.0375598	0.198792	0.490646	0.173878	0.00581151	0.236506	0.670837	0.103145	0.572698	1.00389
P22670	RFX1	Chr19	0.25781	0.266347	0.387634	0.290714	0.939901	0.118019	0.199518	0.205612	1.12151	0.540504	1.0647	NaN
P22732	SLC2A5	Chr1	NaN	1.12201	0.560356	0.0696101	0.484609	1.28196	0.285292	0.153611	NaN	NaN	NaN	NaN
P23141	CES1	Chr16	NaN	NaN	NaN	NaN	NaN	NaN	NaN	NaN	NaN	NaN	NaN	NaN
P23458	JAK1	Chr1	0.150963	0.259172	0.62051	0.702423	1.38123	0.235075	0.352245	0.0610994	0.0602443	0.946165	0.201467	1.06817
P25325	MPST	Chr22	0.515179	0.485176	0.108659	0.0763447	0.0732003	0.519323	0.613095	0.309665	0.793738	0.583892	0.345977	1.77694
P27144	AK4	Chr1	NaN	NaN	NaN	NaN	NaN	NaN	1.3587	0.972927	NaN	NaN	NaN	NaN
P27708	CAD	Chr2	0.085422	1.00367	0.251303	0.0314977	0.560292	0.36417	0.256152	0.189781	0.0237772	0.209793	0.339024	0.889724
P27816	MAP4	Chr3	0.435341	0.0875875	0.619708	0.27229	0.373851	0.181111	0.325461	0.464776	0.722162	0.348971	0.709392	1.17525
P28340	POLD1	Chr19	0.335269	0.824793	0.22276	0.0153884	0.335925	0.250305	0.124981	0.131894	0.39403	0.0425983	0.489723	1.17459
P28370	SMARCA1	ChrX	NaN	NaN	NaN	NaN	NaN	NaN	NaN	NaN	NaN	NaN	NaN	NaN
P29401	TKT	Chr3	0.527797	0.285794	0.14969	0.247863	0.217261	0.243847	0.137507	0.412341	0.200236	0.467014	0.843159	2.00861
P29992	GNA11	Chr19	3.34136	0.522904	1.8164	2.17277	0.981874	NaN	1.10026	1.74214	2.88783	1.1369	0.0355223	5.14186
P30049	ATP5D	Chr19	0.470449	0.662084	0.110774	0.0652069	0.148765	0.402719	0.0400446	0.569265	0.142058	0.314244	0.359638	0.112522
P31146	CORO1A	Chr16	0.647921	0.695247	0.479442	0.0974652	0.308122	0.973202	0.0268675	0.942306	1.05307	1.17771	0.57004	0.176046
P31150	GDI1	ChrX	0.588471	0.790926	0.505559	0.343405	0.467754	0.350869	0.507583	0.395962	0.129112	0.0439876	1.66017	0.754028
P31930	UQCRC1	Chr3	0.070459	0.35811	0.126104	0.335204	0.213307	0.0785137	0.201443	0.352535	0.05233	0.116578	0.366611	0.122271
P33240	CSTF2	ChrX	0.246058	0.386825	0.219687	0.0975192	0.331184	0.395502	0.109325	0.0244656	0.677235	0.23786	0.616726	3.03496
P33241	LSP1	Chr11	1.22761	0.890231	NaN	1.03176	0.714973	0.788725	1.39257	1.19822	0.298808	0.687945	3.93558	0.621333
P33897	ABCD1	ChrX	NaN	0.0233099	0.164013	0.117682	NaN	0.699995	2.36269	0.568386	NaN	NaN	2.33558	NaN
P33992	MCM5	Chr22	0.42363	0.139891	0.804371	0.250374	0.00478713	0.352852	0.0280498	0.0548957	0.431759	0.208059	0.693757	1.49329
P35240	NF2	Chr22	NaN	NaN	NaN	NaN	NaN	NaN	NaN	NaN	NaN	NaN	NaN	NaN
P35579	MYH9	Chr22	0.0682482	0.501116	0.22705	0.167417	0.3177	0.442936	0.214575	0.168121	0.758373	0.939592	0.7545	1.10174
P36507	MAP2K2	Chr19	1.58247	0.296083	0.10873	0.0771264	0.0476311	0.998909	0.245472	0.0119073	1.10098	0.677358	0.0880223	0.00962514
P36955	SERPINF1	Chr17	3.80334	0.478967	NaN	0.756423	NaN	NaN	NaN	NaN	3.70387	NaN	0.120015	NaN
P36969	GPX4	Chr19	0.249482	2.22601	0.351011	0.546853	0.522834	1.70234	0.454329	0.124374	1.08944	0.943433	0.0569212	0.636774
P40222	TXLNA	Chr1	0.278813	0.570447	0.225899	0.132055	0.205167	0.206918	0.0720177	0.038054	1.15992	0.0909536	0.650619	1.8803
P40424	PBX1	Chr1	NaN	NaN	NaN	NaN	NaN	NaN	NaN	NaN	NaN	NaN	NaN	NaN
P41226	UBA7	Chr3	0.812743	0.134488	0.242159	0.348363	0.398878	0.746216	0.304335	0.586096	1.01651	0.855996	0.532772	0.457812
P41227	NAA10	ChrX	0.530238	1.09278	0.161881	0.18478	0.511524	0.596061	0.550576	0.339719	0.59609	0.601637	0.118588	0.582538
P42336	PIK3CA	Chr3	NaN	NaN	NaN	NaN	NaN	NaN	NaN	NaN	NaN	NaN	NaN	NaN
P42356	PI4KA	Chr22	0.209758	1.36662	0.340764	2.37092	0.696412	2.8025	0.175722	0.0171689	1.97114	2.8954	2.57887	0.904542
P43034	PAFAH1B1	Chr17	0.581615	0.391128	0.200109	0.243503	0.707234	0.086007	0.155852	0.203004	0.0123113	0.479134	0.27336	0.498863
P43378	PTPN9	Chr15	0.0807281	0.156932	NaN	0.206817	NaN	0.015558	NaN	0.0622614	NaN	NaN	NaN	NaN
P43487	RANBP1	Chr22	0.390614	1.04268	0.00214087	0.236084	0.578212	0.205595	0.0328099	0.0073013	1.13933	0.469351	0.579521	0.974371
P45985	MAP2K4	Chr17	0.669316	0.133032	0.521781	0.115471	1.18721	0.377074	0.574306	0.0573874	0.101763	0.333401	NaN	NaN
P46108	CRK	Chr17	0.00506204	1.90488	0.718107	0.402993	1.07797	1.35705	0.529221	0.287013	0.9133	0.0157699	0.491597	NaN
P46439	GSTM5	Chr1	NaN	NaN	NaN	NaN	NaN	NaN	NaN	NaN	NaN	NaN	NaN	NaN
P46736	BRCC3	ChrX	NaN	NaN	NaN	1.64911	NaN	NaN	1.69247	0.405995	NaN	1.86398	NaN	NaN
P48507	GCLM	Chr1	0.663745	NaN	0.0784645	1.12119	0.310761	NaN	NaN	NaN	0.434689	2.10277	0.524274	1.63481
P49006	MARCKSL1	Chr1	0.420265	0.00826715	0.198633	0.0295772	0.6785	0.937966	0.264062	0.449618	0.389052	0.0931349	1.94588	2.53755
P49459	UBE2A	ChrX	0.70608	NaN	0.135626	0.694752	0.252274	NaN	0.0553115	1.34648	0.533193	1.81326	1.46959	0.639803
P49593	PPM1F	Chr22	0.152514	0.251332	0.292501	0.054534	0.652015	0.17792	0.215781	0.267081	0.132427	0.483268	0.78172	2.09123
P49674	CSNK1E	Chr22	NaN	NaN	NaN	NaN	NaN	NaN	NaN	NaN	NaN	NaN	NaN	NaN
P49840	GSK3A	Chr19	0.256974	0.35476	0.0847099	0.0517563	0.324567	0.0451325	0.263472	0.239458	0.302786	0.254666	0.0699405	NaN
P50402	EMD	ChrX	0.201892	0.225367	0.274542	0.0882514	0.0781096	0.90456	0.336974	0.00643559	0.0571952	0.473743	2.09615	0.55523
P50548	ERF	Chr19	NaN	NaN	NaN	NaN	NaN	NaN	NaN	NaN	NaN	NaN	NaN	NaN
P50570	DNM2	Chr19	0.626148	0.139413	0.210982	0.116546	0.365896	0.00779965	0.297161	0.349417	0.96523	0.497433	1.11335	0.0293143
P51553	IDH3G	ChrX	0.585294	0.834397	0.12717	1.44311	0.287426	0.43483	0.143938	0.290643	2.01964	0.945191	0.942393	4.44599
P51571	SSR4	ChrX	1.0838	0.765689	0.496333	0.0417876	0.412764	0.243529	0.0229089	0.084012	0.844741	0.124124	0.160675	0.204718
P51572	BCAP31	ChrX	0.305256	0.367997	0.220865	0.176354	0.129251	0.309337	0.329453	0.280851	0.275396	0.317507	0.786485	0.526293
P51606	RENBP	ChrX	NaN	NaN	0.510903	NaN	NaN	0.178171	NaN	NaN	NaN	NaN	0.2228	NaN
P51608	MECP2	ChrX	1.10573	0.00196026	0.666083	0.34476	1.11023	0.336065	0.539705	0.0164787	0.462459	1.22349	0.783705	0.509459
P51610	HCFC1	ChrX	0.376394	0.0907927	0.497168	0.083969	0.473626	0.0291938	0.022359	0.204106	0.527005	0.721322	0.973482	0.603706
P51617	IRAK1	ChrX	NaN	NaN	NaN	NaN	NaN	NaN	NaN	NaN	NaN	NaN	NaN	NaN
P53007	SLC25A1	Chr22	0.118226	0.283002	0.0190827	0.151462	0.355326	0.281811	0.11745	0.144773	0.203583	0.276694	2.06879	0.181165
P54198	HIRA	Chr22	NaN	NaN	NaN	NaN	NaN	NaN	NaN	NaN	NaN	NaN	NaN	NaN
P54577	YARS	Chr1	0.388845	0.221046	0.19396	0.436448	0.287906	0.634659	0.207599	0.378642	0.413295	0.477641	0.391129	0.196542
P54619	PRKAG1	Chr12	0.0871883	0.72989	0.0899953	0.170213	0.3125	0.374312	0.00332389	0.388557	0.541367	0.336551	0.195423	0.620088
P54760	EPHB4	Chr7	NaN	NaN	NaN	NaN	NaN	NaN	NaN	NaN	NaN	NaN	NaN	NaN
P54819	AK2	Chr1	0.256384	0.466634	0.582041	0.0175731	0.548416	0.234093	0.175796	0.278226	0.56608	0.625869	0.994083	0.363947
P55957	BID	Chr22	0.0128934	1.27681	0.188142	0.167513	0.663723	0.135489	0.299038	0.0237603	0.541841	0.518697	0.310118	0.943024
P56545	CTBP2	Chr10	0.0944473	0.167254	0.474629	0.596852	1.18838	0.350904	0.200944	0.122107	NaN	NaN	0.58929	NaN
P58004	SESN2	Chr1	NaN	NaN	NaN	NaN	NaN	NaN	NaN	NaN	NaN	NaN	NaN	NaN
P60174	TPI1	Chr12	0.76961	0.436068	0.97627	0.999028	0.434851	0.101798	0.764633	0.149056	0.0388863	0.68052	0.420897	1.06986
P62253	UBE2G1	Chr17	0.0963069	3.06858	0.79496	0.161961	0.549204	0.694857	0.551006	1.04106	1.06283	0.580022	0.0792427	1.20206
P62891;Q59GN2	RPL39	ChrX	NaN	NaN	NaN	NaN	NaN	NaN	NaN	NaN	NaN	NaN	NaN	NaN
P63241	EIF5A	Chr17	3.11043	3.23218	1.05072	0.130786	1.18024	1.5314	3.78003	1.10399	2.20007	2.63559	2.20047	0.242138
P63313	TMSB10	Chr2	2.79008	NaN	1.02182	0.352377	0.253755	2.12154	2.88971	0.296888	1.87348	1.59558	2.77382	0.0308139
P68036	UBE2L3	Chr22	0.510605	0.203845	0.0590809	0.00681583	0.178249	0.0850905	0.24773	0.138651	0.214033	0.152381	0.0809338	0.375214
P78368	CSNK1G2	Chr19	NaN	NaN	NaN	NaN	NaN	NaN	NaN	NaN	NaN	NaN	NaN	NaN
P78368;Q9Y6M4	CSNK1G2	Chr19	NaN	NaN	NaN	NaN	NaN	NaN	NaN	NaN	NaN	NaN	NaN	NaN
P84074	HPCA	Chr1	NaN	NaN	NaN	NaN	NaN	NaN	NaN	NaN	NaN	NaN	NaN	NaN
P98170	XIAP	ChrX	NaN	NaN	0.27198	0.253995	NaN	NaN	NaN	NaN	NaN	NaN	NaN	NaN
P98171	ARHGAP4	ChrX	0.102877	0.424177	0.576838	0.410381	0.330894	0.045293	0.163185	0.107094	0.0375531	0.452199	1.20585	0.245389
Q00013	MPP1	ChrX	0.222423	1.211	0.10971	0.611304	0.845532	0.0800203	0.168652	0.318997	0.0943552	0.224069	1.91646	1.03902
Q00341	HDLBP	Chr2	0.794008	0.703587	0.499768	0.343999	0.760725	0.674541	0.759735	0.230397	0.251834	0.178411	0.113437	0.428359
Q00535	CDK5	Chr7	0.436108	0.923665	0.249762	0.10276	0.0670864	0.147557	0.0555984	0.107603	0.0195989	0.248288	0.457222	0.749787
Q01433	AMPD2	Chr1	2.71418	1.56655	0.234566	1.61718	0.306534	0.180913	0.0240492	1.77089	0.1724	1.36072	1.21115	0.56059
Q01844	EWSR1	Chr22	0.292411	0.554183	0.0387624	0.487296	0.122293	0.0936984	0.997989	0.00885726	0.447022	0.100531	0.0789775	0.701856
Q02952	AKAP12	Chr6	0.0131139	3.10229	0.274335	0.315534	0.467025	3.08299	3.04712	0.0666162	1.41472	0.425258	1.58687	NaN
Q03154	ACY1	Chr3	NaN	NaN	NaN	NaN	NaN	NaN	NaN	NaN	NaN	NaN	NaN	NaN
Q04837	SSBP1	Chr7	0.0316357	0.525948	0.171833	0.151549	0.504502	0.258285	0.147714	0.422376	0.731459	0.369198	0.493261	0.0641484
Q05519	SRSF11	Chr1	0.160714	0.169438	0.210663	0.113508	0.272523	0.293047	0.0133969	0.127049	0.565301	0.253823	0.818462	0.809211
Q05655	PRKCD	Chr3	0.578253	1.11192	0.42916	0.0873834	0.0682933	0.452727	0.390307	0.169107	0.251566	0.603391	1.50541	2.32908
Q05682	CAD	Chr2	0.601291	1.87658	0.490646	0.0190416	0.946636	0.935375	0.110492	0.563755	NaN	1.45585	2.59746	NaN
Q07666	KHDRBS1	Chr1	1.25637	0.0127145	0.278266	0.0709896	0.231403	0.146421	0.962479	0.309199	1.41051	0.916122	0.475869	1.32361
Q08170	SRSF4	Chr1	0.860792	0.697096	0.101137	0.291559	0.631824	0.151931	0.39184	0.0961252	0.241527	0.305571	0.569071	0.576489
Q0IIM8	TBC1D8B	ChrX	0.506588	1.11169	0.653763	0.17351	3.20389	1.60731	0.775264	0.199291	1.22041	1.07637	4.82774	0.135189
Q10472	GALNT1	Chr18	0.321206	0.96888	0.0742102	0.121485	0.0370006	0.311667	0.593458	0.286044	NaN	1.06454	0.76473	1.36933
Q10567	AP1B1	Chr22	0.212311	0.0221511	0.038659	0.131391	0.0400303	0.460242	0.016496	0.0236419	1.75978	0.232786	0.53064	0.534371
Q12770	SCAP	Chr3	NaN	NaN	NaN	NaN	NaN	NaN	NaN	NaN	NaN	NaN	NaN	NaN
Q12824	SMARCB1	Chr22	0.0844787	0.603667	0.0174783	0.0674417	0.241824	0.363165	0.109373	0.027997	0.756672	0.0398775	1.67584	2.31676
Q12846	STX4	Chr16	NaN	0.709921	0.564546	1.05298	1.07203	0.751943	0.218734	0.109605	1.48511	0.84801	1.14381	0.0352715
Q12873	CHD3	Chr17	0.273972	0.287138	0.242777	0.0855357	0.128552	0.837409	0.0652603	0.152802	0.357441	0.444398	1.24298	2.0254
Q12972	PPP1R8	Chr1	0.335232	0.658325	0.45033	0.052041	0.303437	0.235814	0.290968	0.146998	0.405054	0.034541	0.856461	0.611812
Q12974	PTP4A2	Chr1	NaN	NaN	NaN	NaN	NaN	NaN	NaN	NaN	0.101195	NaN	NaN	NaN
Q12979	ABR	Chr17	NaN	NaN	0.431916	0.272894	0.582848	NaN	0.825983	NaN	1.74596	0.777528	0.0260063	0.858592
Q13043	MST1	Chr3	0.117743	0.808114	0.396612	0.161472	0.327351	0.114253	0.00625028	0.0086407	0.989325	1.21028	0.467419	0.203551
Q13227	GPS2	Chr17	0.00843073	NaN	0.124906	0.230333	0.385093	0.294366	0.01785	0.130707	0.254215	0.111614	0.575283	NaN
Q13347	EIF3I	Chr1	0.391357	0.0124101	0.192744	0.404715	0.356519	0.0412513	0.0459113	0.0506745	0.821561	0.386477	0.340133	0.155836
Q13356	PPIL2	Chr22	1.78427	0.234085	0.183054	0.219239	0.690014	0.56017	0.122273	0.0387797	2.07281	0.707268	0.562896	1.23214
Q13459	MYO9B	Chr19	0.396979	0.64269	0.103567	0.0543069	0.00611966	0.110232	0.600326	0.157901	0.13559	0.436641	0.167181	0.0787146
Q13496	MTM1	ChrX	1.64575	0.672642	0.0242788	1.25336	0.720539	0.591389	0.136481	0.132276	NaN	0.176392	1.99187	1.65444
Q13547	HDAC1	Chr1	0.322602	0.723772	0.0448542	0.126003	0.210158	0.314808	0.109101	0.34052	0.346203	0.239299	1.43944	1.32831
Q13571	LAPTM5	Chr1	0.202512	7.56e-05	0.383874	0.305057	1.17571	0.266212	0.995343	0.349478	1.70708	0.15791	1.00192	0.946654
Q13616	CUL1	Chr7	0.593331	0.0465937	0.0830529	0.00152984	0.390769	0.996515	0.595444	0.288318	1.06323	1.03245	0.246593	1.18077
Q13642	FHL1	ChrX	0.0240361	1.58848	0.614032	0.110391	0.770083	0.937809	0.285868	0.262489	0.564213	0.858946	1.68572	NaN
Q13951	CBFB	Chr16	0.405952	0.453144	0.240189	0.343925	0.53392	0.161923	0.367077	0.0744128	0.807541	0.120413	0.365218	0.428213
Q14011	CIRBP	Chr19	0.85338	0.0629721	0.2027	0.597402	0.7687	0.61089	0.427348	0.395556	0.617131	0.743108	0.815913	0.472113
Q14088	RAB33A	ChrX	NaN	NaN	NaN	NaN	NaN	NaN	NaN	NaN	NaN	NaN	NaN	NaN
Q14146	URB2	Chr1	0.325328	1.30527	0.269943	0.00810784	0.316601	0.632189	0.210179	0.0621517	0.995202	0.0766595	0.710904	NaN
Q14318	FKBP8	Chr19	0.146245	1.10064	0.591805	0.129911	0.169507	1.50758	0.25692	0.288203	0.144596	0.413162	1.83016	0.0276017
Q14320	FAM50A	ChrX	0.191648	0.443394	0.113328	0.128448	1.55891	0.176618	0.0735376	0.516139	1.14106	1.43116	2.64302	0.340363
Q14653	IRF3	Chr19	NaN	NaN	1.50829	NaN	NaN	0.509099	NaN	NaN	NaN	NaN	NaN	NaN
Q14657	LAGE3	ChrX	0.0855486	0.381167	0.19806	0.225331	0.0698241	0.0987987	0.146036	0.246802	0.557093	0.225231	0.954843	0.75446
Q14671	PUM1	Chr1	0.373949	0.659869	0.00917023	0.145754	0.0962989	0.185509	0.319066	0.00815965	0.311292	0.379178	0.0707064	2.17202
Q14690	PDCD11	Chr10	0.327059	0.116529	0.0720967	0.267311	0.119044	0.053992	0.190894	0.190941	1.34184	0.248326	0.258181	2.53773
Q14764	MVP	Chr16	0.46411	0.962794	0.368046	0.210797	2.30862	0.77522	0.128054	0.171949	0.757833	4.92244	0.921351	2.04313
Q14938	NFIX	Chr19	NaN	NaN	NaN	NaN	NaN	NaN	NaN	NaN	NaN	NaN	NaN	NaN
Q15007	WTAP	Chr6	0.0381686	0.421814	0.0626129	0.0374151	0.131067	0.0950275	0.0104422	0.0400615	0.219398	0.380078	0.481155	0.908948
Q15027	ACAP1	Chr17	0.0918913	0.112182	0.0145828	0.104273	0.619276	0.383961	0.186468	0.150008	0.606053	0.474921	0.0829309	0.0108877
Q15306	MUM1	Chr19	NaN	NaN	NaN	NaN	NaN	NaN	NaN	NaN	NaN	NaN	NaN	NaN
Q15334	DLG4	Chr17	NaN	NaN	NaN	NaN	NaN	NaN	NaN	NaN	NaN	NaN	NaN	NaN
Q15345	LRRC41	Chr1	NaN	NaN	0.0836536	0.390454	0.593789	NaN	0.0349949	0.538427	0.626972	NaN	NaN	NaN
Q15382	RHEB	Chr7	0.764178	0.863498	0.500295	0.186777	0.706403	0.799401	0.207997	1.58954	0.980331	0.268622	0.253994	1.3766
Q15386	UBE3C	Chr7	0.172088	NaN	NaN	NaN	NaN	NaN	NaN	NaN	NaN	NaN	NaN	NaN
Q15392	DHCR24	Chr1	NaN	NaN	1.34546	1.20578	0.118871	1.73037	1.44323	1.90191	1.90891	0.357836	0.599239	NaN
Q15555	MAPRE2	Chr18	0.369302	0.129219	0.168571	0.209319	0.0808417	0.0635861	0.2563	0.330236	0.386684	0.0457466	0.760415	0.276039
Q15653	NFKBIB	Chr19	1.60727	1.06802	0.23431	0.202913	0.0329841	0.556755	0.785028	0.406783	0.553892	1.12939	0.461282	NaN
Q15654	TRIP6	Chr7	1.53862	2.75421	0.117574	0.170649	0.767725	1.23502	0.117608	1.6869	NaN	NaN	NaN	NaN
Q15750	TAB1	Chr22	0.292012	NaN	0.551942	0.102866	0.0527726	0.082534	0.495984	0.193058	NaN	0.0571534	NaN	NaN
Q15904	ATP6AP1	ChrX	0.217886	0.556047	0.300352	0.276103	0.610876	0.450871	0.676734	0.291756	0.497917	0.0425943	0.319555	2.88242
Q15910	EZH2	Chr7	0.351366	0.753984	0.803699	0.021636	0.00742485	0.689924	0.322631	0.044139	0.698354	0.294834	0.490677	0.8368
Q15942	ZYX	Chr7	1.15584	0.22772	0.562574	0.240417	0.102245	0.166062	0.251311	0.169996	0.263233	0.346332	2.63356	2.17165
Q16512	PKN1	Chr19	0.00856144	0.5448	0.62339	0.198924	0.21611	0.339825	0.0905103	0.0283384	0.0374533	0.230761	0.75473	0.500884
Q16762	TST	Chr22	0.0450691	0.0288619	0.1143	0.142069	0.748227	0.477224	0.187474	0.291904	NaN	0.253744	0.444505	3.60955
Q16774	GUK1	Chr1	0.016527	0.387438	0.635856	0.57756	1.14853	0.241458	0.422203	0.254518	0.753392	0.132853	1.25282	0.89357
Q2NKX8	ERCC6L	ChrX	NaN	1.32554	NaN	NaN	NaN	NaN	NaN	NaN	NaN	NaN	NaN	NaN
Q3B7T1	EDRF1	Chr10	NaN	NaN	NaN	NaN	NaN	NaN	NaN	NaN	NaN	NaN	NaN	NaN
Q3KQU3	MAP7D1	Chr1	0.0236973	0.402749	0.160724	0.0242554	0.265135	0.138059	0.232976	0.322167	0.717229	0.526551	0.256464	NaN
Q3ZCQ8	TIMM50	Chr19	0.454987	0.17779	0.179753	0.149841	0.417831	0.155472	0.417828	0.334688	0.297802	0.0950455	0.462124	0.233888
Q4KMP7	TBC1D10B	Chr16	0.0491923	0.778716	0.613405	0.239694	0.778405	0.0645524	0.753121	0.609346	0.111434	1.55517	NaN	NaN
Q4VCS5	AMOT	ChrX	0.408742	0.139348	0.733571	1.52	0.304464	2.06691	0.990035	0.567697	2.89533	1.4096	0.765842	3.80868
Q562E7	WDR81	Chr17	0.423558	0.0131003	0.306189	0.430068	NaN	0.461148	0.94657	0.093803	0.241369	NaN	0.611524	NaN
Q5EBL8	PDZD11	ChrX	NaN	NaN	NaN	NaN	NaN	NaN	NaN	NaN	NaN	NaN	NaN	NaN
Q5JSL3	DOCK11	ChrX	0.115855	0.818363	0.16621	0.0956911	0.60683	0.6653	0.642017	0.143078	0.613655	0.128147	0.17602	0.332436
Q5T0B9	ZNF362	Chr1	1.11199	NaN	0.5002	0.0185536	NaN	0.497483	NaN	NaN	0.840251	NaN	NaN	NaN
Q5T440	IBA57	Chr1	NaN	NaN	NaN	NaN	NaN	4.0551	2.70553	NaN	NaN	NaN	NaN	NaN
Q5T8P6	RBM26	Chr13	0.550168	0.648982	0.326175	0.139395	0.412144	0.0169758	0.235652	0.216575	0.201122	0.244306	0.432052	2.34543
Q5TEJ8	THEMIS2	Chr1	1.74696	1.20573	0.106346	0.115276	0.473019	0.282158	0.200558	0.351765	0.125308	NaN	0.406948	NaN
Q5TGY3	AHDC1	Chr1	0.336585	0.242842	0.510383	0.624964	0.10256	0.556455	0.190149	0.0446112	0.955508	0.957385	0.588153	NaN
Q5W0B1	RNF219	Chr13	0.703333	NaN	0.0460542	0.48211	NaN	NaN	NaN	0.0772781	NaN	NaN	NaN	NaN
Q66K14	TBC1D9B	Chr5	0.067486	0.851027	NaN	NaN	0.321171	0.514802	0.111276	0.286282	NaN	0.422581	1.24843	NaN
Q66K74	MAP1S	Chr19	0.134487	0.295562	0.642341	0.426123	0.54196	0.238526	0.124157	0.0741377	0.0655088	0.549296	0.898997	0.0353384
Q6DKJ4	NXN	Chr17	NaN	NaN	NaN	NaN	NaN	NaN	NaN	NaN	NaN	NaN	NaN	NaN
Q6F5E8	RLTPR	Chr16	1.1986	NaN	0.00734751	0.107393	0.677251	0.511878	1.01038	0.413277	0.147401	0.00254241	1.75859	NaN
Q6IA17	SIGIRR	Chr11	0.108274	0.109474	0.479785	0.177874	1.03918	0.517223	0.603827	0.0681135	0.964995	0.511836	1.36351	0.500831
Q6IA86	ELP2	Chr18	NaN	NaN	NaN	NaN	NaN	NaN	NaN	NaN	NaN	NaN	NaN	NaN
Q6IC98	GRAMD4	Chr22	0.763872	0.317358	0.256518	0.324531	0.600051	1.24695	1.66881	0.866176	0.0103278	0.0449442	0.816318	0.549047
Q6NUK1	SLC25A24	Chr1	1.2576	0.854958	0.200201	0.486193	0.945055	1.11252	1.12039	0.147673	1.09339	0.0927456	2.1061	1.71609
Q6P996	PDXDC1	Chr16	0.444822	0.31976	0.460947	0.294545	0.0728918	0.216814	0.190356	0.212143	0.577441	0.0657471	1.10002	0.130907
Q6PI98	INO80C	Chr18	0.540462	0.0523552	0.85021	0.936929	NaN	0.175272	0.180284	0.630858	NaN	NaN	NaN	NaN
Q6UB35	MTHFD1L	Chr6	0.756872	0.968587	0.49127	1.2958	0.986246	0.147632	0.0575415	0.210695	1.38744	0.358461	0.81325	1.9022
Q6UXH1	CRELD2	Chr22	0.524471	0.567219	0.0702033	0.306551	0.631305	0.0158267	0.0542153	0.251253	0.513894	0.348251	1.58681	1.25108
Q6WCQ1	MPRIP	Chr17	0.40258	1.1034	0.414089	0.0184423	2.70941	0.21285	0.122922	0.00945611	0.812922	0.58154	0.315392	NaN
Q6ZRS2	SRCAP	Chr16	0.923598	3.28007	0.143161	0.244151	0.23108	0.15901	0.136973	0.472283	4.81867	4.51356	1.0957	6.94054
Q6ZW49	PAXIP1	Chr7	NaN	NaN	0.0595927	NaN	0.762676	0.833424	0.0896263	NaN	NaN	0.376883	NaN	NaN
Q7L099	RUFY3	Chr4	NaN	NaN	0.377809	0.100353	NaN	NaN	0.245039	0.139565	0.178937	0.64415	NaN	NaN
Q7L1W4	LRRC8D	Chr1	NaN	NaN	NaN	NaN	NaN	NaN	NaN	NaN	NaN	NaN	NaN	NaN
Q7L3T8	PARS2	Chr1	NaN	NaN	NaN	NaN	NaN	NaN	NaN	NaN	NaN	NaN	NaN	NaN
Q7RTP6	MICAL3	Chr22	NaN	NaN	1.4402	NaN	NaN	NaN	NaN	NaN	NaN	NaN	NaN	NaN
Q7Z4G1	COMMD6	Chr13	NaN	NaN	NaN	NaN	NaN	NaN	NaN	NaN	NaN	NaN	NaN	NaN
Q7Z5R6	APBB1IP	Chr10	0.760365	0.0372703	0.0396688	0.111869	0.634328	0.398456	0.560119	0.392361	0.721178	0.115641	1.33923	0.276965
Q86T24	ZBTB33	ChrX	3.48006	0.447327	0.496114	0.346869	0.399649	3.78604	0.772522	0.652731	NaN	0.405217	NaN	NaN
Q86US8	SMG6	Chr17	NaN	NaN	NaN	NaN	NaN	NaN	NaN	NaN	NaN	NaN	NaN	NaN
Q86V85	GPR180	Chr13	NaN	NaN	NaN	NaN	NaN	NaN	NaN	NaN	NaN	NaN	NaN	NaN
Q86Y82	STX12	Chr1	2.13891	NaN	0.414764	0.547972	0.331294	0.466687	1.68108	1.35325	1.41851	0.152728	0.600158	NaN
Q8IUX4	APOBEC3F	Chr22	0.271426	NaN	0.96012	0.470386	0.11802	0.161847	0.0655271	0.31621	0.0914162	NaN	NaN	NaN
Q8IVF7;Q96PY5	FHOD3	Chr18	NaN	NaN	NaN	NaN	NaN	NaN	NaN	NaN	NaN	NaN	NaN	NaN
Q8IWC1	MAP7D3	ChrX	NaN	NaN	NaN	NaN	NaN	NaN	NaN	NaN	NaN	NaN	NaN	NaN
Q8IWS0	PHF6	ChrX	0.00779068	0.755992	0.623044	0.296399	0.455993	0.725842	0.117225	0.486663	0.43297	0.300124	0.541654	0.0504845
Q8IWX8	CHERP	Chr19	0.445777	0.299967	0.0930126	0.028082	0.124313	0.252488	0.224276	0.202494	0.556029	0.354467	1.59838	1.27456
Q8IXJ6	SIRT2	Chr19	0.964597	NaN	0.36901	0.412341	NaN	0.046232	0.0992672	0.209836	NaN	0.799545	0.489147	NaN
Q8IXK0	PHC2	Chr1	0.116811	1.06854	0.334793	0.312191	0.407638	0.422357	0.244541	0.0707869	0.94422	0.0567492	1.05957	0.0927113
Q8IZ69	TRMT2A	Chr22	NaN	NaN	NaN	0.383827	0.260871	NaN	0.0969722	NaN	NaN	NaN	NaN	NaN
Q8N2U0	TMEM256	Chr17	NaN	NaN	0.721481	0.0726778	0.0838898	NaN	NaN	0.665551	NaN	0.573375	1.43933	NaN
Q8N2W9	PIAS4	Chr19	NaN	NaN	NaN	NaN	NaN	NaN	NaN	NaN	NaN	NaN	NaN	NaN
Q8N3F8	MICALL1	Chr22	NaN	NaN	NaN	NaN	NaN	NaN	NaN	NaN	NaN	NaN	NaN	NaN
Q8N3U4	STAG2	ChrX	0.432196	0.0782238	0.103792	0.118366	0.140161	0.891731	0.0101329	0.0519615	1.22392	0.642047	0.639587	0.181974
Q8N5L8	RPP25L	Chr9	NaN	NaN	0.0617347	0.213077	0.764763	0.408287	0.374586	0.0840696	2.16415	0.430459	0.478748	NaN
Q8N5M1	ATPAF2	Chr17	0.312919	0.692655	0.43387	0.0148365	0.61419	0.297458	0.0970325	0.162619	0.529119	0.452198	0.536362	0.496199
Q8N9M1	C19orf47	Chr19	NaN	NaN	NaN	NaN	NaN	NaN	NaN	NaN	NaN	NaN	NaN	NaN
Q8N9M5	TMEM102	Chr17	NaN	NaN	NaN	NaN	NaN	NaN	NaN	NaN	NaN	NaN	NaN	NaN
Q8NBJ4	GOLM1	Chr9	NaN	NaN	NaN	NaN	NaN	NaN	NaN	NaN	NaN	NaN	NaN	NaN
Q8NBZ0	INO80E	Chr16	NaN	NaN	NaN	NaN	NaN	NaN	NaN	NaN	NaN	NaN	NaN	NaN
Q8ND82	ZNF280C	ChrX	0.502939	0.872593	0.107518	0.319831	0.875659	0.179592	NaN	NaN	NaN	1.05017	NaN	NaN
Q8ND83	SLAIN1	Chr13	NaN	NaN	NaN	NaN	NaN	NaN	NaN	NaN	NaN	NaN	NaN	NaN
Q8NFG4	FLCN	Chr17	NaN	NaN	NaN	NaN	NaN	NaN	NaN	NaN	NaN	NaN	NaN	NaN
Q8NI27	THOC2	ChrX	0.719017	0.123859	0.426393	0.0733701	0.178496	0.523157	0.236452	0.551879	0.431493	0.0594746	0.780502	1.8566
Q8NI60	ADCK3	Chr1	0.0791023	1.3714	0.372466	0.603601	0.128242	0.10375	0.254423	0.16586	0.406158	0.273174	0.458616	0.17657
Q8TB52	FBXO30	Chr6	1.07102	NaN	NaN	0.378062	NaN	0.197499	NaN	1.57401	NaN	NaN	0.877292	NaN
Q8TEJ3	SH3RF3	Chr2	NaN	0.703691	1.14102	1.88752	1.54273	3.4442	1.56304	NaN	5.45111	2.32471	0.574662	0.920718
Q8WUF5	PPP1R13L	Chr19	NaN	NaN	NaN	NaN	NaN	NaN	NaN	NaN	NaN	NaN	NaN	NaN
Q8WVD3	RNF138	Chr18	2.72446	3.24227	0.139386	2.50374	NaN	2.73517	3.98348	3.28728	5.8697	2.47594	3.27535	NaN
Q8WWP7	GIMAP1	Chr7	1.64001	0.777089	0.570197	0.731078	2.19171	0.00271991	0.513195	0.126882	1.40627	1.68705	0.586636	0.847823
Q8WXW3	PIBF1	Chr13	1.20804	NaN	0.398829	0.0472012	0.865888	0.563963	0.00314907	0.262442	1.13481	1.12178	0.397253	0.693373
Q8WZ82	OVCA2	Chr17	NaN	NaN	NaN	NaN	NaN	NaN	NaN	NaN	NaN	NaN	NaN	NaN
Q92558	WASF1	Chr6	NaN	NaN	NaN	NaN	NaN	NaN	NaN	NaN	NaN	NaN	NaN	NaN
Q92888	ARHGEF1	Chr19	0.171725	0.0515102	0.139058	0.0512189	0.227418	0.388423	0.102603	0.242759	0.309562	1.41165	0.789608	0.360315
Q93074	MED12	ChrX	NaN	2.31058	NaN	NaN	NaN	NaN	NaN	0.134681	2.22351	NaN	NaN	NaN
Q969E4	TCEAL3	ChrX	NaN	NaN	NaN	NaN	NaN	NaN	NaN	NaN	NaN	NaN	NaN	NaN
Q969Y2	GTPBP3	Chr19	NaN	NaN	NaN	NaN	NaN	NaN	NaN	NaN	NaN	NaN	NaN	NaN
Q96CX2	KCTD12	Chr13	NaN	1.12098	NaN	0.152505	1.16538	0.756228	0.820315	0.306498	1.05666	0.553884	3.42535	2.64124
Q96DF8	DGCR14	Chr22	NaN	NaN	NaN	NaN	NaN	0.279702	NaN	NaN	NaN	NaN	NaN	NaN
Q96DM3	C18orf8	Chr18	NaN	NaN	NaN	NaN	NaN	NaN	NaN	NaN	NaN	NaN	NaN	NaN
Q96EI5	TCEAL4	ChrX	0.132112	0.518808	0.344762	NaN	NaN	0.333228	0.572958	0.235192	0.217599	1.95843	NaN	NaN
Q96EK7	FAM120B	Chr6	NaN	NaN	NaN	NaN	NaN	NaN	NaN	NaN	NaN	NaN	NaN	NaN
Q96EP0	RNF31	Chr14	NaN	NaN	NaN	NaN	NaN	NaN	NaN	NaN	NaN	NaN	NaN	NaN
Q96F15	GIMAP5	Chr7	NaN	NaN	NaN	NaN	NaN	NaN	NaN	NaN	2.03504	NaN	NaN	0.912409
Q96F44	TRIM11	Chr1	NaN	NaN	NaN	NaN	NaN	NaN	NaN	NaN	NaN	NaN	NaN	NaN
Q96G46	DUS3L	Chr19	0.193764	0.477649	0.385138	0.301427	0.104515	0.13364	0.659567	0.335759	1.48239	0.31299	0.481528	2.39617
Q96H79	ZC3HAV1L	Chr7	0.561674	2.27072	0.205115	0.17107	1.69797	1.07522	2.37289	1.50975	0.844586	0.816597	2.97487	NaN
Q96I99	SUCLG2	Chr3	0.191943	2.16982	0.006481	0.190786	0.207776	0.095747	0.341955	1.08978	0.312447	0.852196	0.299317	0.0342322
Q96IU4	ABHD14B	Chr3	0.247091	0.284732	0.750745	0.42013	0.64825	0.244093	0.46421	0.240391	0.913756	0.647016	0.44979	0.27496
Q96P16	RPRD1A	Chr18	0.00411743	0.130014	0.536893	0.230411	0.244268	0.0930021	0.0178679	0.229316	1.56787	1.937	2.43185	NaN
Q96P47	AGAP3	Chr7	NaN	NaN	NaN	NaN	NaN	NaN	NaN	NaN	NaN	NaN	NaN	NaN
Q96QZ7	BAP1	Chr3	NaN	NaN	NaN	NaN	NaN	NaN	NaN	NaN	NaN	NaN	NaN	NaN
Q96RK0	CIC	Chr19	NaN	NaN	NaN	NaN	NaN	NaN	NaN	NaN	NaN	NaN	NaN	NaN
Q96ST2	IWS1	Chr2	0.0472007	0.38194	0.0936585	0.0962836	0.0618653	0.157676	0.173791	0.0883453	0.592034	0.338995	0.549074	1.20484
Q99496	BAP1	Chr3	0.471566	0.0411069	0.270648	0.585894	1.20089	0.0996553	0.659004	0.326696	0.883665	0.372864	0.599705	NaN
Q99523	SORT1	Chr1	NaN	NaN	0.876788	NaN	NaN	NaN	NaN	NaN	NaN	2.18559	2.71681	NaN
Q99541	PLIN2	Chr9	0.591072	NaN	0.905967	0.291822	4.33691	NaN	NaN	NaN	NaN	NaN	NaN	NaN
Q99683	MAP3K5	Chr6	NaN	NaN	NaN	NaN	NaN	NaN	NaN	NaN	NaN	NaN	NaN	NaN
Q99871	HAUS7	ChrX	NaN	NaN	NaN	NaN	NaN	NaN	NaN	NaN	NaN	NaN	NaN	NaN
Q9BQG0	MYBBP1A	Chr17	0.177054	0.0288802	0.157548	0.054129	0.599695	0.578576	0.648543	0.114229	1.2847	0.235528	0.423463	2.0097
Q9BT40	INPP5K	Chr17	NaN	NaN	0.417348	0.993962	NaN	NaN	0.794016	0.25985	NaN	1.5508	0.955831	NaN
Q9BTC8	MTA3	Chr2	NaN	NaN	NaN	NaN	NaN	NaN	NaN	NaN	NaN	NaN	NaN	NaN
Q9BU76	C1orf35	Chr1	0.980367	1.46047	0.302483	0.818632	0.168618	0.128726	0.835018	0.592118	0.483407	0.0623289	2.55832	2.96438
Q9BU89	DOHH	Chr19	0.212139	NaN	0.137297	0.947603	0.771279	0.705865	0.0875526	0.729868	1.14681	0.102137	0.681213	NaN
Q9BV79	MECR	Chr1	0.700092	0.0189074	0.364275	0.330244	0.619955	0.30453	0.0113802	0.162588	0.709989	0.771168	0.588705	0.796007
Q9BVT8	TMUB1	Chr7	0.776358	1.22491	0.512594	0.0540827	0.079581	0.429968	0.928943	0.0476047	0.514392	0.328425	NaN	NaN
Q9BW61	DDA1	Chr19	NaN	NaN	NaN	NaN	NaN	NaN	NaN	NaN	NaN	NaN	NaN	NaN
Q9BW71	HIRIP3	Chr16	0.162668	0.454576	0.686782	0.18506	0.431495	0.306184	0.23135	0.116205	0.612454	0.401546	0.532783	2.68432
Q9BWE0	REPIN1	Chr7	0.0594069	0.256458	0.459646	0.524709	0.329322	0.421034	0.542462	1.01714	1.06217	0.0257098	NaN	NaN
Q9BWW4	SSBP3	Chr1	NaN	NaN	NaN	NaN	0.77908	NaN	NaN	NaN	0.000415382	0.280272	NaN	NaN
Q9BXI6	TBC1D10A	Chr22	0.740026	0.39427	0.138313	NaN	0.0118046	0.141873	0.285465	0.0914415	1.32591	0.518503	0.496326	NaN
Q9BXK5	BCL2L13	Chr22	2.49755	0.746014	1.61697	0.249816	0.570158	0.741929	0.299315	2.15396	1.3989	0.00441099	0.495649	0.999142
Q9BZE1	MRPL37	Chr1	0.377943	0.849162	0.154751	1.40885	0.198022	0.125637	0.473982	0.0840242	1.22419	0.0902257	0.20669	0.822267
Q9BZI7	UPF3B	ChrX	0.201852	0.686133	0.192338	0.196626	0.373349	0.218783	0.11138	0.097288	0.919618	0.0815207	1.43906	1.35633
Q9GZP9	DERL2	Chr17	NaN	NaN	NaN	NaN	NaN	NaN	NaN	NaN	NaN	NaN	NaN	NaN
Q9GZT4	SRR	Chr17	NaN	NaN	NaN	NaN	NaN	NaN	NaN	NaN	NaN	NaN	NaN	NaN
Q9H008	LHPP	Chr10	0.841652	0.159822	0.188344	0.456396	0.31792	0.131585	0.210882	0.330665	0.320825	0.669155	0.860928	1.13156
Q9H081	MIS12	Chr17	0.00337325	1.22956	0.584036	0.850704	0.659428	0.529183	0.194121	0.166228	1.19346	0.154584	0.3161	0.709857
Q9H0J9	PARP12	Chr7	0.530078	0.100059	0.156288	0.265541	1.89875	1.36726	0.0676005	0.51947	0.531703	0.0328631	0.334853	NaN
Q9H1I8	ASCC2	Chr22	NaN	NaN	0.269098	NaN	NaN	NaN	0.381882	NaN	4.75747	NaN	NaN	NaN
Q9H3S7	PTPN23	Chr3	0.191554	0.738244	0.297195	0.227047	0.225024	1.63199	0.165058	0.112074	0.263217	NaN	2.8056	NaN
Q9H5H4	ZNF768	Chr16	0.195777	0.373836	0.169471	0.281623	0.501299	0.322909	0.295172	0.0699871	NaN	NaN	NaN	NaN
Q9H7N4	SCAF1	Chr19	0.497861	0.690533	0.585773	0.341788	0.478984	0.241342	0.26132	0.245879	1.01495	0.55531	2.92761	NaN
Q9H857	NT5DC2	Chr3	NaN	1.26128	1.37051	0.20878	0.428051	0.64842	1.12639	0.0695456	NaN	0.94323	NaN	NaN
Q9HBE1	PATZ1	Chr22	1.23068	NaN	0.0743741	0.168497	NaN	NaN	1.27038	NaN	NaN	0.772338	NaN	NaN
Q9HC16	APOBEC3G	Chr22	0.399258	0.521285	0.112955	0.0193899	0.653138	0.559992	0.151462	1.18022	1.692	NaN	0.426987	1.01231
Q9HCJ3	RAVER2	Chr1	NaN	NaN	NaN	NaN	NaN	NaN	NaN	NaN	NaN	NaN	NaN	NaN
Q9HCN8	SDF2L1	Chr22	0.387257	1.19817	0.405238	0.0345672	1.16818	0.166166	0.426613	0.793414	1.35918	0.412753	0.536994	0.261462
Q9NNW7	TXNRD2	Chr22	0.0898976	0.477452	0.448347	0.0492194	0.665273	0.483226	0.489847	0.247108	NaN	0.282268	1.30049	0.0495667
Q9NP31	SCAP	Chr3	NaN	NaN	NaN	NaN	NaN	NaN	NaN	NaN	NaN	NaN	NaN	NaN
Q9NP77	SSU72	Chr1	0.0070884	0.692446	0.38873	0.134424	0.109543	0.256655	0.054554	0.0534941	0.358443	0.36711	0.858867	NaN
Q9NP81	SARS2	Chr19	0.173065	0.368642	0.0780807	0.070721	0.161803	1.50574	0.253629	0.0624644	0.861879	0.131114	0.250504	0.381873
Q9NQ50	MRPL40	Chr22	0.316583	0.34046	0.853047	0.262567	0.0155607	0.0274182	0.309873	0.197947	1.04452	0.382824	0.943875	0.99651
Q9NQG7	HPS4	Chr22	NaN	NaN	NaN	NaN	NaN	NaN	NaN	NaN	NaN	NaN	NaN	NaN
Q9NR77	PMP22	Chr17	0.259724	0.724352	0.245457	0.395741	0.090324	0.309493	0.179262	0.420144	0.491801	0.170911	2.50384	0.354091
Q9NRW3	APOBEC3C	Chr22	NaN	NaN	0.410064	0.200408	0.865186	NaN	0.220566	0.0326224	NaN	0.0818502	1.06831	NaN
Q9NRZ7	AGPAT3	Chr21	NaN	NaN	NaN	0.422129	1.55607	0.102517	0.525794	0.66965	NaN	1.17418	0.671018	NaN
Q9NSK7	C19orf12	Chr19	NaN	NaN	NaN	NaN	NaN	NaN	NaN	NaN	NaN	NaN	NaN	NaN
Q9NUQ6	SPATS2L	Chr2	NaN	0.105586	NaN	1.11551	3.87816	1.75241	1.47027	0.969962	3.12374	2.32136	0.486537	0.760265
Q9NUT2	ABCB8	Chr7	NaN	NaN	NaN	NaN	NaN	NaN	NaN	NaN	NaN	NaN	NaN	NaN
Q9NW68	BSDC1	Chr1	NaN	NaN	NaN	NaN	NaN	NaN	NaN	NaN	NaN	NaN	NaN	NaN
Q9NWW5	CLN6	Chr15	NaN	NaN	NaN	NaN	NaN	0.55388	NaN	NaN	NaN	NaN	NaN	NaN
Q9NYJ8	TAB2	Chr6	NaN	NaN	NaN	NaN	NaN	NaN	NaN	NaN	NaN	NaN	NaN	NaN
Q9NZK5	CECR1	Chr22	NaN	NaN	NaN	NaN	NaN	NaN	1.40494	1.86954	0.798369	1.14084	NaN	1.12298
Q9P003	CNIH4	Chr1	NaN	NaN	0.0286745	0.0650071	0.227912	0.276207	0.0194904	0.104177	NaN	0.0513678	1.29506	2.22778
Q9P1F3	ABRACL	Chr6	1.27225	NaN	0.345841	0.347415	2.09346	2.39295	0.840637	0.191278	3.68862	0.799781	0.515922	0.161173
Q9P1Y6	PHRF1	Chr11	0.129942	0.401575	0.485103	0.36165	0.451286	1.55556	0.543412	0.489513	0.350003	1.10691	0.547611	1.2215
Q9P287	BCCIP	Chr10	0.519748	1.13989	0.300001	0.0348861	0.469187	0.370249	0.10803	0.0132566	0.389226	0.0161986	0.0778375	1.28408
Q9P289	STK26	ChrX	1.87816	0.0599783	0.654617	0.14666	0.262435	0.0812484	0.539331	0.327223	1.61592	0.595011	0.071887	1.18325
Q9P2E5	CHPF2	Chr7	NaN	NaN	NaN	NaN	NaN	NaN	NaN	NaN	NaN	NaN	NaN	NaN
Q9UBC2	EPS15L1	Chr19	0.00263158	0.451218	0.268925	0.0985568	0.058839	0.0679174	0.0312632	0.111859	0.143253	0.0593281	0.22173	0.241443
Q9UBV8	PEF1	Chr1	0.50448	0.373264	0.710917	0.00898915	0.726734	0.0911143	0.21927	0.231534	0.16433	0.458084	0.227286	0.725021
Q9UDW1	UQCR10	Chr22	1.67192	1.35872	0.288863	0.314015	0.444623	0.232018	0.609928	0.113938	1.04126	0.646005	0.25576	0.283984
Q9UG22	GIMAP2	Chr7	NaN	NaN	NaN	NaN	NaN	NaN	NaN	NaN	NaN	NaN	NaN	NaN
Q9UG56	PISD	Chr22	NaN	NaN	NaN	NaN	NaN	NaN	NaN	NaN	NaN	NaN	NaN	NaN
Q9UG63	ABCF2	Chr7	0.681642	0.0235693	0.302045	0.0905419	0.539196	0.0489519	0.0753751	0.0679791	0.709376	0.111153	0.377231	1.75367
Q9UGU0	TCF20	Chr22	NaN	NaN	2.29364	NaN	NaN	0.922986	NaN	NaN	1.1633	0.0172162	NaN	NaN
Q9UL54	TAOK2	Chr16	NaN	NaN	NaN	NaN	NaN	NaN	NaN	NaN	NaN	NaN	NaN	NaN
Q9UPT9	USP22	Chr17	NaN	NaN	NaN	NaN	NaN	NaN	NaN	NaN	NaN	NaN	NaN	NaN
Q9UPU5	USP24	Chr1	0.166282	0.338923	0.36416	0.0512036	0.11009	0.296232	0.429745	0.14048	0.0263393	0.0976573	0.0218795	0.513521
Q9Y2L1	DIS3	Chr13	0.248434	0.135444	0.0963687	0.0351772	0.272621	0.109733	0.199951	0.665545	0.707144	0.461125	0.399527	0.761514
Q9Y2L5	TRAPPC8	Chr18	NaN	NaN	NaN	NaN	NaN	NaN	NaN	NaN	NaN	NaN	NaN	NaN
Q9Y2T7	YBX2	Chr17	NaN	NaN	NaN	NaN	NaN	NaN	NaN	NaN	NaN	NaN	NaN	NaN
Q9Y314	NOSIP	Chr19	0.684963	1.21245	2.36736	3.76535	1.69212	0.309879	3.09177	4.53244	3.0675	0.796098	0.347417	3.64597
Q9Y388	RBMX2	ChrX	NaN	0.0245186	0.578196	0.0762041	0.204654	0.135767	0.491767	NaN	1.46145	0.35447	NaN	NaN
Q9Y3I1	FBXO7	Chr22	0.330761	NaN	NaN	0.307234	1.1799	0.0566121	0.306966	0.241413	NaN	0.361729	NaN	0.637036
Q9Y4F1	FARP1	Chr13	NaN	NaN	NaN	NaN	NaN	NaN	NaN	NaN	NaN	NaN	NaN	NaN
Q9Y4P1	ATG4B	Chr2	0.0954115	0.205104	0.191762	0.408633	0.0609606	0.478827	0.253523	0.354355	2.27517	0.186702	0.974525	NaN
Q9Y5A7	NUB1	Chr7	0.379535	1.25256	0.119599	0.249396	0.29431	0.553899	0.0385813	0.058682	0.469459	1.90058	0.0622208	0.430661
Q9Y5P6	GMPPB	Chr3	0.190529	1.13781	0.535144	0.0964576	0.337146	0.183798	0.0544654	0.437837	0.105975	0.200336	0.212129	1.328
Q9Y692	GMEB1	Chr1	NaN	NaN	NaN	1.31519	2.33314	1.2416	4.17353	1.73888	NaN	0.916831	0.803143	NaN
Q9Y6K1	DNMT3A	Chr2	0.23903	1.40399	0.781618	0.434929	0.325551	0.391768	0.312953	0.136648	1.23787	0.311374	1.38156	3.51274
