# Supplementary material for: PDX models reflect the proteome landscape of pediatric acute lymphoblastic leukemia but divert in select pathways
Source: J Exp Clin Cancer Res. 2021 Mar 15;40:96. doi: 10.1186/s13046-021-01835-8 (PMC7958471; doi:10.1186/s13046-021-01835-8)
Supplement: Supplementary file 9 — Additional file 9. [file 13046_2021_1835_MOESM9_ESM.xlsx]

## Sheet: Protease enrichment
Supplementary Table S8. ProteaseStats report after analysis of neo-N Termini in TopFINDER (data shows significantly enriched proteins in each sample category)
Model	Protease name	Protease accession	List count (total = 157)	DB count (total = 1270)	Fold enrichment	Fold coverage	Fisher Exact Test	Adjusted Fisher Exact Test
AllSamples	CASP1	P29466	17	43	2.6583	0.395349	0.00105555	0.00548888
AllSamples	MMP11	P24347	11	7	10.5662	1.57143	1.99821e-06	1.29883e-05
AllSamples	GRAM	P51124	76	262	1.95045	0.290076	1.1245e-07	9.74565e-07
AllSamples	HTRA2	O43464	26	39	4.48262	0.666667	2.71821e-08	3.53367e-07
AllSamples	GRAA	P12544	48	118	2.73516	0.40678	1.19037e-08	3.09497e-07
Cell Line	CASP3	P42574	18	62	2.34847	0.290323	0.00172207	0.00459219
Cell Line	ELNE	P08246	4	1	32.3567	4	0.000647019	0.00207046
Cell Line	GRAM	P51124	36	154	1.89098	0.233766	0.000319034	0.00127613
Cell Line	MMP11	P24347	7	5	11.3248	1.4	8.44122e-05	0.000450198
Cell Line	HTRA2	O43464	15	29	4.18405	0.517241	2.91769e-05	0.000233415
Cell Line	GRAA	P12544	29	74	3.17008	0.391892	4.12313e-07	6.597e-06
Normal	GRAA	P12544	25	84	2.68199	0.297619	3.09967e-05	0.000178231
Normal	MMP11	P24347	9	6	13.5172	1.5	2.39544e-06	1.8365e-05
Normal	GRAM	P51124	44	164	2.41772	0.268293	1.85198e-07	2.12978e-06
Normal	HTRA2	O43464	22	39	5.08341	0.564103	1.92065e-08	4.4175e-07
PDX	ELNE	P08246	3	1	23.8322	3	0.00503521	0.0201408
PDX	HTRA2	O43464	13	29	3.56113	0.448276	0.000359127	0.00179563
PDX	MMP11	P24347	7	4	13.9021	1.75	4.26363e-05	0.000284242
PDX	GRAM	P51124	39	150	2.06545	0.26	2.59093e-05	0.000259093
PDX	GRAA	P12544	27	70	3.06414	0.385714	1.76734e-06	3.53467e-05
Patient	CASP1	P29466	13	36	2.63228	0.361111	0.00401661	0.0184764
Patient	GRAM	P51124	60	233	1.87709	0.257511	6.48496e-06	3.72885e-05
Patient	GRAA	P12544	38	105	2.63806	0.361905	7.00058e-07	5.36711e-06
Patient	MMP11	P24347	11	6	13.3639	1.83333	4.1425e-07	4.76387e-06
Patient	HTRA2	O43464	26	39	4.85958	0.666667	5.4299e-09	1.24888e-07
