# Supplementary material for: PDX models reflect the proteome landscape of pediatric acute lymphoblastic leukemia but divert in select pathways
Source: J Exp Clin Cancer Res. 2021 Mar 15;40:96. doi: 10.1186/s13046-021-01835-8 (PMC7958471; doi:10.1186/s13046-021-01835-8)
Supplement: Supplementary file 10 — Additional file 10. [file 13046_2021_1835_MOESM10_ESM.xlsx]

## Sheet: B-ALL fold change differences
Supplementary Table S9. Neo-N Termini data analysis for B-ALL leukemia patients and PDXs
Protein accession	Neo N termini	Nterm-Log2FC-TALLPatientvsPDX	TotalProtein-Log2FC-PatientvsPDX
P38159	_[DimethNter0]DVYLSPR_	-3.20874	-0.250943
Q8WWM7	_[DimethNter0]QERPGAAAIGSAR_	-2.81307	-0.441056
P16949	_[DimethNter0]EAQMAAK[DimethLys0]LER_	-2.23542	-0.584795
Q04323	_[DimethNter0]SQPPPVAPEPGPVPSSPSQEPPTK[DimethLys0]R_	-2.22796	-0.0690364
Q14444	_[DimethNter0]QQPPQQNTGFPR_	-2.09548	-0.569879
Q9BZF1	_[DimethNter0]ANNLHSGDNFQLNDSEIER_	-2.06522	-0.229436
Q14761	_[DimethNter0]ADPGEGEQQC[Carbamidomethyl (C)]GEASSPEQVPVR_	-2.01299	0.366911
P31146	_[DimethNter0]RAAPEASGTPSSDAVSR_	-1.94918	0.426827
Q15004	_[DimethNter0]GSSTSATNSTSVSSR_	-1.82589	-1.15487
P02545	_[DimethNter0]SGAQASSTPLSPTR_	-1.67209	-0.96097
P16220	_[DimethNter0]AASGDVQTYQIR_	-1.65355	-0.0119334
Q14807	_[Acetyl (N-term)]AAASAAAISGAGR_	-1.52052	-0.787553
P11021	_[DimethNter0]VTVPAYFNDAQR_	1.51473	-0.0228867
P61978	_[DimethNter0]AYEPQGGSGYDYSYAGGR_	1.52947	-0.218817
P59665	_[DimethNter0]NMAC[Carbamidomethyl (C)]YC[Carbamidomethyl (C)]R_	1.53043	1.43445
P13639	_[DimethNter0]VSGVC[Carbamidomethyl (C)]VQTETVLR_	1.54628	-0.109179
P09651	_[DimethNter0]GGIK[DimethLys0]EDTEEHHLR_	1.54924	0.000771579
O95674	_[DimethNter0]SADDTPEVLNR_	1.57101	-0.0495079
P67809	_[DimethNter0]QNSESGEK[DimethLys0]NEGSESAPEGQAQQR_	1.57177	-0.291108
P63104	_[DimethNter0]TEQGAELSNEER_	1.58983	0.157573
O00567	_[DimethNter0]MVQAEEAAAEITR_	1.60696	-0.124647
P67809	_[DimethNter0]EGADNQGAGEQGR_	1.62101	-0.291108
P62753	_[DimethNter0]GEK[DimethLys0]DIPGLTDTTVPR_	1.62853	-0.37312
Q9Y3Z3	_[DimethNter0]EVDNELR_	1.64248	1.07843
P61247	_[DimethNter0]ADLQNDEVAFR_	1.67126	-0.125553
P13010	_[DimethNter0]SSLAEGSVTSVGSVNPAENFR_	1.68296	0.0905615
P52209	_[DimethNter0]GDIIIDGGNSEYR_	1.68683	0.00920414
Q14566	_[DimethNter0]SGK[DimethLys0]ASSAAGLTAAVVR_	1.70391	-0.20779
Q9Y6N5	_[DimethNter0]AAQSGILDR_	1.70955	0.478235
P41218	_[DimethNter0]SSVSDFNQNFEVPNR_	1.70959	0.0160687
P36578	_[DimethNter0]SELAGHQTSAESWGTGR_	1.71167	-0.107322
P22626	_[DimethNter0]NYGPMK[DimethLys0]SGNFGGSR_	1.74122	-0.184603
P26373	_[DimethNter0]K[DimethLys0]LATQLTGPVMPVR_	1.74303	-0.156876
Q92841	_[DimethNter0]TAQEYGAGTYGASSTTSTGR_	1.76145	-0.0572549
O76021	_[DimethNter0]TK[DimethLys0]DEPNSTPEK[DimethLys0]TEQFYR_	1.7671	-0.204724
P19338	_[DimethNter0]TEETLK[DimethLys0]ESFDGSVR_	1.78903	-0.166808
Q6IBS0	_[DimethNter0]IEDEQLVLGASQEPVGR_	1.79074	0.154828
P38646	_[DimethNter0]TNPNNTFYATK[DimethLys0]R_	1.80159	-0.291963
Q14697	_[DimethNter0]HMATADGLR_	1.8484	0.105044
P22626	_[DimethNter0]AEVDAAMAAR_	1.85118	-0.184603
P14317	_[DimethNter0]SVSVETQGDDWDTDPDFVNDISEK[DimethLys0]EQR_	1.8545	-0.0945699
P13796	_[DimethNter0]LVGIGGQDLNEGNR_	1.86326	0.229868
P43246	_[DimethNter0]VLPGGETAGDMGK[DimethLys0]LR_	1.87084	-0.163689
P16402	_[DimethNter0]AGYDVEK[DimethLys0]NNSR_	1.87653	-0.02358
P07437	_[DimethNter0]SVYYNEATGGK[DimethLys0]YVPR_	1.89138	-0.485627
P14618	_[DimethNter0]SGETAK[DimethLys0]GDYPLEAVR_	1.90211	-0.0498709
P20700	_[DimethNter0]RLVEVDSGR_	1.90488	-0.242267
P31943	_[DimethNter0]GPNSPDTANDGFVR_	1.9087	-0.0327736
P16402	_[DimethNter0]AAAGYDVEK[DimethLys0]NNSR_	1.92609	-0.02358
P62805	_[DimethNter0]LRDNIQGITK[DimethLys0]PAIR_	1.92915	-0.30465
P23284	_[DimethNter0]RGDGTGGK[DimethLys0]SIYGER_	1.97271	0.0576914
Q05639	_[DimethNter0]YK[DimethLys0]IGGIGTVPVGR_	1.97549	0.23899
Q9Y490	_[DimethNter0]SNPEFSSIPAQISPEGR_	1.97647	0.195304
P26599	_[DimethNter0]SAAAVDAGMAMAGQSPVLR_	1.98063	-0.00246749
P30101	_[DimethNter0]TANDVPSPYEVR_	2.00086	-0.041371
P09651	_[DimethNter0]TVEEVDAAM[Oxidation (M)]NAR_	2.00964	0.000771579
Q01844	_[DimethNter0]GQESGGFSGPGENR_	2.03615	-0.0424584
P62263	_[DimethNter0]ADRDESSPYAAMLAAQDVAQR_	2.03654	-0.0614718
Q9Y2W1	_[DimethNter0]SGGTSQDTK[DimethLys0]ASESSK[DimethLys0]PWPDATYGTGSASR_	2.04488	-0.270544
P55265	_[DimethNter0]SQTC[Carbamidomethyl (C)]EFNM[Oxidation (M)]IEQSGPPHEPR_	2.0461	-0.159079
P08670	_[DimethNter0]SSPGGVYATR_	2.06141	-0.298775
Q15233	_[DimethNter0]NLEK[DimethLys0]QNHTPR_	2.12181	-0.153617
P18077	_[DimethNter0]RDETEFYLGK[DimethLys0]R_	2.12995	-0.0782837
P26599	_[DimethNter0]GMAMAGQSPVLR_	2.14089	-0.00246749
P08670	_[DimethNter0]DLSEAANR_	2.14257	-0.298775
P62269	_[DimethNter0]RAGELTEDEVER_	2.14778	-0.120456
P14618	_[DimethNter0]AVALDTK[DimethLys0]GPEIR_	2.16099	-0.0498709
P84098	_[DimethNter0]WLDPNETNEIANANSR_	2.17287	-0.560359
P62805	_[Acetyl (N-term)]QGITK[DimethLys0]PAIR_	2.17778	-0.30465
P52209	_[DimethNter0]TLIGEAVFAR_	2.18316	0.00920414
P36578	_[DimethNter0]AVSELAGHQTSAESWGTGR_	2.21734	-0.107322
Q92688	_[DimethNter0]GLDEEDEDEDEDEEEEEGGK[DimethLys0]GEK[DimethLys0]R_	2.23288	0.142539
Q9H1E3	_[DimethNter0]QESDDADEDYGR_	2.2374	-0.0222147
P31930	_[DimethNter0]SLEDSQIEK[DimethLys0]ER_	2.24801	-0.153238
P62263	_[DimethNter0]AAMLAAQDVAQR_	2.26302	-0.0614718
Q9UQE7	_[DimethNter0]ITLEGDQVSHR_	2.27502	-0.253921
P35579	_[DimethNter0]LLQVDDERR_	2.28583	0.326682
Q92888	_[DimethNter0]VQSQQVAVGR_	2.29775	0.155551
Q08211	_[DimethNter0]TK[DimethLys0]QPAIISQLDPVNER_	2.31137	-0.113092
P52272	_[DimethNter0]IAK[DimethLys0]QGGGGGGGSVPGIER_	2.31934	-0.167387
P31943	_[DimethNter0]NDGYGFGSDR_	2.32134	-0.0327736
Q07020	_[DimethNter0]TAVVVGTITDDVR_	2.33719	-0.19871
P41218	_[DimethNter0]SFTPNQETQAQR_	2.34715	0.0160687
P14618	_[DimethNter0]GIIC[Carbamidomethyl (C)]TIGPASR_	2.34993	-0.0498709
P18206	_[DimethNter0]HLEGK[DimethLys0]IEQAQR_	2.35333	0.428686
Q14697	_[DimethNter0]TLSSIPVFQR_	2.395	0.105044
Q14566	_[DimethNter0]NEVTDYAIAR_	2.4183	-0.20779
Q9NR45	_[DimethNter0]SAYPLQPEDVNLR_	2.41957	0.175272
P39019	_[DimethNter0]K[DimethLys0]DVNQQEFVR_	2.44528	-0.111209
Q15365	_[DimethNter0]RESTGAQVQVAGDM[Oxidation (M)]LPNSTER_	2.45059	-0.202958
P48735	_[DimethNter0]HGDQYK[DimethLys0]ATDFVADR_	2.48213	0.059739
P78527	_[DimethNter0]SVVPM[Oxidation (M)]TSR_	2.49509	0.0905962
P52272	_[DimethNter0]GLAMGGGGGASFDR_	2.50143	-0.167387
P04406	_[DimethNter0]VESTGVFTTMEK[DimethLys0]AGAHLQGGAK[DimethLys0]R_	2.50889	0.148027
Q7Z4V5	_[DimethNter0]TAVTATAASDR_	2.51107	-0.0671042
P42167	_[DimethNter0]MASSNESLVVNR_	2.548	-0.480155
P78527	_[DimethNter0]VLPK[DimethLys0]GPESESEDHR_	2.54975	0.0905962
P05204	_[DimethNter0]GDK[DimethLys0]AK[DimethLys0]VK[DimethLys0]DEPQR_	2.55098	-0.0363746
P31942	_[DimethNter0]HIDIGADGR_	2.55182	0.215605
P11142	_[DimethNter0]AYGLDK[DimethLys0]K[DimethLys0]VGAER_	2.5619	-0.169695
P11142	_[DimethNter0]AMNPTNTVFDAK[DimethLys0]R_	2.57178	-0.169695
Q92522	_[DimethNter0]TAPAPTAHK[DimethLys0]AK[DimethLys0]K[DimethLys0]AAPGAAGSR_	2.57441	0.40026
P18124	_[DimethNter0]ALTDNALIAR_	2.57513	-0.102169
Q05639	_[DimethNter0]GGIGTVPVGR_	2.58651	0.23899
P06733	_[DimethNter0]VGDDLTVTNPK[DimethLys0]R_	2.61614	0.359385
P12956	_[DimethNter0]SIAEDEDLR_	2.61829	0.0116893
P06576	_[DimethNter0]AMDGTEGLVR_	2.63114	-0.22826
O00567	_[DimethNter0]SSDLEETAGSTSIPK[DimethLys0]R_	2.64307	-0.124647
P84243	_[DimethNter0]SAPSTGGVK[DimethLys0]K[DimethLys0]PHR_	2.64406	-0.653124
P52272	_[DimethNter0]AK[DimethLys0]QGGGGGGGSVPGIER_	2.64869	-0.167387
P05141	_[DimethNter0]FVYPLDFAR_	2.65461	-0.284925
P78527	_[DimethNter0]QASQGTLQTR_	2.69371	0.0905962
P08670	_[DimethNter0]SLGSALRPSTSR_	2.69749	-0.298775
Q96ME7	_[DimethNter0]AGDEIDEPSER_	2.72091	-0.241637
O00571	_[DimethNter0]VVYGGADIGQQIR_	2.72827	-0.489771
P42167	_[DimethNter0]ASSNESLVVNR_	2.73135	-0.480155
P26373	_[DimethNter0]LATQLTGPVMPVR_	2.75884	-0.156876
P07900	_[DimethNter0]K[DimethLys0]LGIHEDSQNR_	2.76674	0.192228
P26038	_[DimethNter0]DALGLNIYEQNDR_	2.76904	0.248697
Q14240	_[DimethNter0]SLVINYDLPTNR_	2.78588	0.139407
P09525	_[DimethNter0]VLYDVQELR_	2.78597	0.267284
P22626	_[DimethNter0]DDHDPVDK[DimethLys0]IVLQK[DimethLys0]YHTINGHNAEVR_	2.79938	-0.184603
P26373	_[DimethNter0]QLTGPVMPVR_	2.81628	-0.156876
P06454	_[DimethNter0]DLK[DimethLys0]EK[DimethLys0]K[DimethLys0]EVVEEAENGR_	2.82183	-0.448809
P11142	_[DimethNter0]K[DimethLys0]LDK[DimethLys0]SQIHDIVLVGGSTR_	2.83839	-0.169695
P11142	_[DimethNter0]NAVVTVPAYFNDSQR_	2.83964	-0.169695
P21333	_[DimethNter0]K[DimethLys0]VEPGLGADNSVVR_	2.84251	-0.23381
P63104	_[DimethNter0]SDTQGDEAEAGEGGEN_	2.84309	0.157573
P33992	_[DimethNter0]SDSFGGDAQADEGQAR_	2.85531	-0.277294
P06454	_[DimethNter0]K[DimethLys0]EVVEEAENGR_	2.8574	-0.448809
P62805	_[DimethNter0]TAMDVVYALK[DimethLys0]R_	2.86374	-0.30465
P11142	_[DimethNter0]AGGVMTVLIK[DimethLys0]R_	2.88261	-0.169695
P13639	_[DimethNter0]SGVC[Carbamidomethyl (C)]VQTETVLR_	2.92203	-0.109179
Q92688	_[DimethNter0]TNLNDYR_	2.95811	0.142539
P43243	_[DimethNter0]RDLDELSR_	2.96441	-0.168707
O60832	_[DimethNter0]K[DimethLys0]APQVVAEAAK[DimethLys0]TAK[DimethLys0]R_	2.9676	-0.0499558
P78527	_[DimethNter0]NLYGPDAQVDR_	2.99156	0.0905962
P52566	_[DimethNter0]GDGPVVTDPK[DimethLys0]APNVVVTR_	3.0143	0.177331
P11142	_[DimethNter0]K[DimethLys0]STAGDTHLGGEDFDNR_	3.07309	-0.169695
P13796	_[DimethNter0]NLSVPDTIDER_	3.07725	0.229868
Q16576	_[DimethNter0]SDEQNHLVVAR_	3.07986	-0.450207
P38159	_[DimethNter0]VEQATK[DimethLys0]PSFESGR_	3.09646	-0.250943
P13798	_[DimethNter0]SASDDEIAR_	3.10808	0.160793
P62241	_[DimethNter0]IVLIDSTPYR_	3.10856	-0.106672
P05141	_[DimethNter0]SK[DimethLys0]TAVAPIER_	3.13757	-0.284925
Q13151	_[DimethNter0]K[DimethLys0]K[DimethLys0]AVPK[DimethLys0]EDIYSGGGGGGSR_	3.14223	-0.380949
P04233	_[DimethNter0]TSQNLQLENLR_	3.14839	0.700033
Q15365	_[DimethNter0]SSPVIC[Carbamidomethyl (C)]AGGQDR_	3.17052	-0.202958
P14618	_[DimethNter0]MLSGETAK[DimethLys0]GDYPLEAVR_	3.17494	-0.0498709
P26599	_[DimethNter0]LLVSNLNPER_	3.17571	-0.00246749
P14317	_[DimethNter0]RQTLPEDNEEPPALPPR_	3.17622	-0.0945699
Q07955	_[DimethNter0]VEFEDPRDAEDAVYGR_	3.26347	-0.864448
P07437	_[DimethNter0]LVDLEPGTMDSVR_	3.28372	-0.485627
P08670	_[DimethNter0]DALK[DimethLys0]GTNESLER_	3.29521	-0.298775
P10809	_[DimethNter0]NEEAGDGTTTATVLAR_	3.31305	-0.094885
P31146	_[DimethNter0]SLK[DimethLys0]DGYVPPK[DimethLys0]SR_	3.3261	0.426827
P06576	_[DimethNter0]AQHLGESTVR_	3.38044	-0.22826
P11142	_[DimethNter0]TNAVVTVPAYFNDSQR_	3.40178	-0.169695
P61247	_[DimethNter0]SLADLQNDEVAFR_	3.40864	-0.125553
Q16836	_[DimethNter0]SNTSSLQITSIANATTR_	3.41404	0.0366635
P18124	_[DimethNter0]VEGGDAGNREDQINR_	3.43453	-0.102169
Q92522	_[DimethNter0]AGGSAALSPSK[DimethLys0]K[DimethLys0]R_	3.47422	0.40026
Q13813	_[DimethNter0]TGAEALLER_	3.49272	-0.176285
P14866	_[DimethNter0]IMPGQSYGLEDGSC[Carbamidomethyl (C)]SYK[DimethLys0]DFSESR_	3.49811	0.0841439
P51991	_[DimethNter0]VEEVDAAMC[Carbamidomethyl (C)]AR_	3.51134	-0.0998648
P08238	_[DimethNter0]STYGWTANMER_	3.52067	-0.0427343
P52272	_[DimethNter0]QGGGGGGGSVPGIER_	3.52332	-0.167387
P36578	_[DimethNter0]AGHQTSAESWGTGR_	3.54253	-0.107322
P83731	_[DimethNter0]SFSGYK[DimethLys0]IYPGHGR_	3.55006	-0.295721
P07437	_[DimethNter0]DSVLDVVR_	3.59124	-0.485627
Q562R1	_[DimethNter0]VLSGGSTM[Oxidation (M)]YPGIADR_	3.63089	-0.323496
P14866	_[DimethNter0]HDEGYGPPPPHYEGR_	3.63803	0.0841439
P10809	_[DimethNter0]ANNTNEEAGDGTTTATVLAR_	3.64399	-0.094885
P52272	_[DimethNter0]RADILEDK[DimethLys0]DGK[DimethLys0]SR_	3.67604	-0.167387
Q8N684	_[DimethNter0]DDVLTATSQPSDDR_	3.71649	-0.221357
P52566	_[DimethNter0]IVLK[DimethLys0]EGSEYR_	3.72032	0.177331
Q9P0L0	_[DimethNter0]SLNDTETR_	3.74808	-0.202067
P14550	_[DimethNter0]TAYSPLGSSDR_	3.77873	-0.0198423
P46779	_[DimethNter0]STEPNNLK[DimethLys0]AR_	3.7881	-0.130712
Q08211	_[DimethNter0]AENNSEVGASGYGVPGPTWDR_	3.80559	-0.113092
P07437	_[DimethNter0]VDLEPGTMDSVR_	3.8296	-0.485627
P62826	_[DimethNter0]HPLVFHTNR_	3.85927	-0.100545
P09651	_[DimethNter0]ATVEEVDAAMNAR_	3.89609	0.000771579
Q00839	_[DimethNter0]AVTVAPPGAR_	3.89945	-0.29604
P62937	_[DimethNter0]FDIAVDGEPLGR_	3.93071	0.0549718
Q08211	_[DimethNter0]NIVVTQPR_	3.93375	-0.113092
P08670	_[DimethNter0]ANYQDTIGR_	3.93528	-0.298775
Q9BYX7	_[DimethNter0]SSSSVEK[DimethLys0]SYELPDGQVITIGNER_	3.94728	-0.702449
P16989	_[DimethNter0]K[DimethLys0]DGVPEGAQLQGPVHR_	3.95714	-0.0757396
P61160	_[DimethNter0]TVLVESYTLPDGR_	3.99998	0.183777
Q96T88	_[DimethNter0]SLTAQQSSLIR_	4.07766	-1.11085
P62995	_[DimethNter0]SIVYDQQSR_	4.08922	-0.0579082
P33992	_[DimethNter0]SGK[DimethLys0]GSSAAGLTASVMR_	4.09848	-0.277294
P08670	_[DimethNter0]ADLSEAANR_	4.1176	-0.298775
P08670	_[DimethNter0]RDGQVINETSQHHDDLE_	4.13444	-0.298775
O75390	_[DimethNter0]TALNSESNFAR_	4.15932	-0.00691982
P31943	_[DimethNter0]HIEIGPDGR_	4.22039	-0.0327736
P09651	_[DimethNter0]VEEVDAAMNAR_	4.22094	0.000771579
Q13151	_[DimethNter0]EDIYSGGGGGGSR_	4.33852	-0.380949
P78527	_[DimethNter0]GVPK[DimethLys0]DEVLANR_	4.3437	0.0905962
P62805	_[DimethNter0]VTYTEHAK[DimethLys0]R_	4.40685	-0.30465
P04406	_[DimethNter0]ANVSVVDLTC[Carbamidomethyl (C)]R_	4.41985	0.148027
O43390	_[DimethNter0]EDYYYHPPPR_	4.449	-0.0137592
P09874	_[DimethNter0]AEPVEVVAPR_	4.45632	-0.239882
Q86V81	_[DimethNter0]QLVTSQIDAQR_	4.47783	-0.411417
Q14980	_[DimethNter0]QIAEGTGITTR_	4.58103	-0.288765
P62805	_[DimethNter0]TYTEHAK[DimethLys0]R_	4.67207	-0.30465
Q15084	_[DimethNter0]TVNQVLASR_	4.6997	-0.103177
P19338	_[DimethNter0]K[DimethLys0]ESFDGSVR_	4.71107	-0.166808
P07910	_[DimethNter0]NLAAEPK[DimethLys0]VNR_	4.71655	-0.25586
O00571	_[DimethNter0]YLVLDEADR_	4.73695	-0.489771
P13796	_[DimethNter0]TATDVVR_	4.77459	0.229868
Q08211	_[DimethNter0]IISQLDPVNER_	4.8112	-0.113092
O75390	_[DimethNter0]SVLDPDEGIR_	4.83045	-0.00691982
P62805	_[DimethNter0]RDNIQGITK[DimethLys0]PAIR_	4.85906	-0.30465
P31943	_[DimethNter0]RVHIEIGPDGR_	4.92602	-0.0327736
P07900	_[DimethNter0]TLFVEK[DimethLys0]ER_	4.93654	0.192228
P13639	_[DimethNter0]SVLTAQPR_	5.05204	-0.109179
P62805	_[DimethNter0]QGITK[DimethLys0]PAIR_	5.14553	-0.30465
Q86V81	_[DimethNter0]TSQIDAQR_	5.36182	-0.411417
P07437	_[DimethNter0]DLEPGTMDSVR_	5.38478	-0.485627
Q00839	_[DimethNter0]VVC[Carbamidomethyl (C)]PK[DimethLys0]DEDYK[DimethLys0]QR_	5.4518	-0.29604
Q05639	_[DimethNter0]ILPPTRPTDK[DimethLys0]PLR_	5.78809	0.23899
P04406	_[DimethNter0]SVVDLTC[Carbamidomethyl (C)]R_	5.83072	0.148027
P06733	_[DimethNter0]AASEFFR_	5.85655	0.359385
P39687	_[DimethNter0]NDGEVDDEEDEEELGEEER_	5.8719	0.132423
P26599	_[DimethNter0]SNLNPER_	6.09052	-0.00246749
P14618	_[DimethNter0]ALDTK[DimethLys0]GPEIR_	6.34116	-0.0498709
P09651	_[DimethNter0]TDESLR_	6.40885	0.000771579
P09874	_[DimethNter0]K[DimethLys0]AEPVEVVAPR_	6.48608	-0.239882
P07437	_[DimethNter0]NMVPFPR_	6.61209	-0.485627
O14980	_[DimethNter0]LVVENDQGEVVR_	6.67352	0.00443932
P22626	_[DimethNter0]TEESLR_	6.89984	-0.184603
Q00839	_[DimethNter0]TVAPPGAR_	7.20916	-0.29604
P62805	_[DimethNter0]SGLIYEETR_	7.24672	-0.30465

## Sheet: B-ALLLog2 N termini intensity
		B-06-R2-Log2ProteinIntensity	B-03-Dx-Log2ProteinIntensity	B-06-R3-Log2ProteinIntensity	B-07-R3-Log2ProteinIntensity	B-04-Dx-Log2ProteinIntensity	B-02-Dx-Log2ProtienIntensity	B-05-R3-PDXb-Log2ProteinIntensity	B-02-Dx-PDXb-Log2ProteinIntensity	B-02-Dx-PDXa-Log2ProteinIntensity	B-06-R2-PDXb-Log2ProteinIntensity	B-06-R2-PDXa-Log2ProteinIntensity	B-07-R3-PDXa-Log2ProteinIntensity	B-03-Dx-PDXa-Log2ProteinIntensity	B-06-R3-PDXa-Log2ProteinIntensity	B-07-R3-PDXb	B-03-Dx-PDXb-LogProteinIntensity
Protein accession	Neo N termini	Patient	Patient	Patient	Patient	Patient	Patient	PDX	PDX	PDX	PDX	PDX	PDX	PDX	PDX	PDX	PDX
P38159	_[DimethNter0]DVYLSPR_	6.07599	6.44418	9.94483	4.07041	5.11005	10.0686	10.6774	11.0811	11.9107	10.5041	10.8711	10.012	6.6058	10.7946	10.3165	8.83747
Q8WWM7	_[DimethNter0]QERPGAAAIGSAR_	1.98953	5.20702	4.575	6.55914	6.38055	9.32288	10.2881	8.63093	10.0704	7.2303	9.18647	8.92613	6.71285	9.37693	7.61021	6.82187
P16949	_[DimethNter0]EAQMAAK[DimethLys0]LER_	6.95173	5.41241	5.32217	6.91379	5.67378	7.13394	10.2455	10.4094	10.5456	9.40745	8.71358	6.00748	6.17612	9.46123	6.96161	6.77253
Q04323	_[DimethNter0]SQPPPVAPEPGPVPSSPSQEPPTK[DimethLys0]R_	7.88251	5.28504	6.6786	6.91369	5.82554	8.67266	9.75086	8.43127	10.706	9.3644	8.71077	9.20973	6.07453	9.28434	10.2597	9.25133
Q14444	_[DimethNter0]QQPPQQNTGFPR_	6.48287	6.46418	8.02881	6.97466	8.5283	9.4077	9.68516	10.5415	10.6702	9.33864	9.37504	10.8156	7.87311	9.91519	10.8441	8.37377
Q9BZF1	_[DimethNter0]ANNLHSGDNFQLNDSEIER_	5.0825	6.85266	5.95345	6.47058	4.2685	8.77906	7.62413	8.73729	9.75526	8.12559	7.9789	9.23857	6.27573	8.11737	10.0342	7.10978
Q14761	_[DimethNter0]ADPGEGEQQC[Carbamidomethyl (C)]GEASSPEQVPVR_	8.81564	6.54168	8.1873	10.3372	7.29328	6.25173	9.16589	11.0809	9.54345	10.2664	10.1689	11.2397	7.48182	9.7362	10.8651	9.62632
P31146	_[DimethNter0]RAAPEASGTPSSDAVSR_	6.20686	6.54268	6.04678	5.07325	6.62838	5.32304	8.14893	9.39244	9.6323	7.44361	6.44006	7.92995	7.42997	7.1677	8.42305	7.18549
Q15004	_[DimethNter0]GSSTSATNSTSVSSR_	6.95049	1.04716	8.10492	6.74383	6.82575	7.45604	8.96911	8.76189	8.24947	8.0254	7.49603	8.96067	7.03354	7.43719	8.87855	6.32733
P02545	_[DimethNter0]SGAQASSTPLSPTR_	6.87986	6.84727	4.93718	4.909	5.37097	9.64926	6.67654	10.1827	8.86853	7.59004	9.67684	8.62293	6.19102	7.85046	10.0977	5.28673
P16220	_[DimethNter0]AASGDVQTYQIR_	7.55195	6.86999	7.45961	7.07179	6.3646	9.45506	10.1027	9.76562	10.4882	9.09147	8.22962	9.66143	6.83745	9.49148	10.2148	7.27441
Q14807	_[Acetyl (N-term)]AAASAAAISGAGR_	9.93069	10.183	10.0016	6.49543	10.7272	9.42916	9.66242	11.9799	10.8232	10.1814	10.8406	11.4453	11.717	10.4788	11.9505	10.7379
P11021	_[DimethNter0]VTVPAYFNDAQR_	8.76764	7.15091	9.69994	8.43757	6.13517	7.24127	6.60695	6.38539	7.06309	6.50792	6.99847	6.98538	5.22505	6.24315	5.54859	6.34293
P61978	_[DimethNter0]AYEPQGGSGYDYSYAGGR_	9.00366	8.18238	9.67886	9.81084	8.35168	6.47235	6.64758	5.84791	8.58537	6.38376	6.33901	8.21288	7.19547	7.1051	9.4018	4.81935
P59665	_[DimethNter0]NMAC[Carbamidomethyl (C)]YC[Carbamidomethyl (C)]R_	6.64488	7.34556	8.31604	9.55063	7.19036	6.8126	5.4801	7.04722	4.37237	6.64395	5.59668	6.80494	6.93829	5.40302	5.80486	7.03768
P13639	_[DimethNter0]VSGVC[Carbamidomethyl (C)]VQTETVLR_	6.48605	8.47122	9.36958	9.66232	5.91907	4.74414	7.02531	3.93749	7.1204	6.63816	3.34371	5.81393	6.8838	6.83681	5.34343	6.0148
P09651	_[DimethNter0]GGIK[DimethLys0]EDTEEHHLR_	8.50731	9.0005	8.76401	8.96479	7.21629	6.11414	7.28506	5.99309	7.03447	5.80722	6.27668	6.49542	7.24658	6.807	6.71424	5.79289
O95674	_[DimethNter0]SADDTPEVLNR_	6.4726	7.80757	8.58122	9.55616	5.60829	7.03264	4.31113	6.90294	6.92993	6.58189	5.48913	4.54391	6.10557	6.75429	5.66599	6.10258
P67809	_[DimethNter0]QNSESGEK[DimethLys0]NEGSESAPEGQAQQR_	6.39355	6.68788	10.9915	7.89336	6.71721	6.82157	6.48072	7.43567	4.42218	6.44085	5.48717	6.34239	4.5107	4.82406	6.9347	7.24558
P63104	_[DimethNter0]TEQGAELSNEER_	7.56557	7.41727	9.51189	9.60764	5.92238	7.3938	5.1916	6.46801	6.55617	5.5435	6.4771	6.42581	6.54502	6.19189	7.0487	6.68486
O00567	_[DimethNter0]MVQAEEAAAEITR_	7.80075	5.47552	9.48552	6.19197	6.98407	7.39049	4.34127	5.46167	6.07383	6.64023	4.35533	7.30726	6.32726	5.90993	5.19875	4.52876
P67809	_[DimethNter0]EGADNQGAGEQGR_	6.93167	6.1277	10.7151	9.59229	6.4566	5.85385	6.45528	5.54832	6.22253	5.7593	5.99573	5.82495	5.75704	5.19439	6.52642	6.63468
P62753	_[DimethNter0]GEK[DimethLys0]DIPGLTDTTVPR_	8.38224	7.01873	9.92159	8.60323	5.85107	7.29054	5.96159	6.35602	6.76941	6.56494	5.77388	7.20761	4.87307	4.79668	6.78244	7.07472
Q9Y3Z3	_[DimethNter0]EVDNELR_	9.58354	5.70174	10.8323	11.2118	9.51871	8.57141	5.83074	8.396	8.74777	9.34595	9.77457	5.71844	6.31216	8.9875	6.07573	6.75215
P61247	_[DimethNter0]ADLQNDEVAFR_	8.30188	8.48439	9.91834	7.54718	5.73179	6.30818	5.84542	6.65978	6.85084	6.35061	6.65602	4.51619	6.03208	6.61828	5.25167	5.65947
P13010	_[DimethNter0]SSLAEGSVTSVGSVNPAENFR_	8.25751	7.35689	8.64345	8.99282	6.62489	5.21825	7.10109	6.17473	5.94153	5.77755	4.2351	6.0898	6.05018	5.85465	4.47285	6.62923
P52209	_[DimethNter0]GDIIIDGGNSEYR_	8.0283	8.20918	10.597	7.69726	6.24301	5.90046	6.97904	4.10526	6.84531	4.5555	6.58282	6.49939	6.67858	5.50666	6.30164	6.86952
Q14566	_[DimethNter0]SGK[DimethLys0]ASSAAGLTAAVVR_	8.53168	7.08432	10.1093	6.78367	7.12382	6.41297	6.82376	5.75369	5.70441	5.55009	6.4118	6.7097	6.57638	6.52619	4.16249	5.48532
Q9Y6N5	_[DimethNter0]AAQSGILDR_	7.73985	5.79515	7.1147	7.49931	7.06495	7.68579	4.47674	5.44053	4.37208	3.95772	6.35012	6.04853	5.43419	5.6664	6.35412	6.3037
P41218	_[DimethNter0]SSVSDFNQNFEVPNR_	7.26186	6.76192	10.7502	6.37087	6.89808	7.37072	7.11291	5.80452	6.64583	5.60563	5.9804	5.46629	3.95131	5.05156	5.85378	7.12124
P36578	_[DimethNter0]SELAGHQTSAESWGTGR_	8.13395	7.92536	9.35384	8.96724	6.21681	6.43919	5.48173	7.3703	4.79396	6.60758	6.6261	6.72085	5.04336	6.39083	6.09966	6.14294
P22626	_[DimethNter0]NYGPMK[DimethLys0]SGNFGGSR_	9.07818	5.04459	10.9247	10.4083	6.43474	6.27522	6.48929	6.64017	6.32398	6.30976	5.97304	5.40786	6.28944	5.85507	7.06	6.51537
P26373	_[DimethNter0]K[DimethLys0]LATQLTGPVMPVR_	9.48846	7.02468	10.0788	8.84756	7.36953	6.91096	6.60529	6.69901	6.55199	6.58952	6.67842	6.34213	7.26922	5.86941	5.64169	7.18979
Q92841	_[DimethNter0]TAQEYGAGTYGASSTTSTGR_	7.90664	8.0231	8.69579	10.0426	8.31988	4.11454	6.39615	6.49938	5.65481	2.78339	7.34824	5.41467	5.59709	5.80384	8.71389	6.67835
O76021	_[DimethNter0]TK[DimethLys0]DEPNSTPEK[DimethLys0]TEQFYR_	8.59979	8.02824	10.4558	9.84481	5.14042	5.41975	6.39051	6.60632	6.97774	5.79169	6.36115	5.27946	5.21044	6.47611	7.06548	5.31811
P19338	_[DimethNter0]TEETLK[DimethLys0]ESFDGSVR_	8.61846	6.75718	10.5552	7.20993	5.62385	6.19054	6.19491	5.23406	6.68512	5.79094	2.85874	6.00344	7.35682	5.99284	6.6453	4.27288
Q6IBS0	_[DimethNter0]IEDEQLVLGASQEPVGR_	9.04836	8.48621	9.98737	8.49166	5.06453	6.09324	7.08106	5.44786	6.82579	6.75217	6.1111	7.02885	6.44159	3.64923	4.66785	6.706
P38646	_[DimethNter0]TNPNNTFYATK[DimethLys0]R_	9.36513	7.71562	10.0586	8.00727	6.62842	6.75872	6.89912	5.20127	6.59038	4.99105	6.3474	7.41229	5.49496	6.63969	6.94303	6.3546
Q14697	_[DimethNter0]HMATADGLR_	8.94871	6.77926	10.2376	5.20813	10.4763	7.62633	6.2228	5.67361	7.03084	7.14895	6.45037	6.56888	6.87975	5.80843	6.02476	5.83484
P22626	_[DimethNter0]AEVDAAMAAR_	8.70535	7.02991	9.57097	7.56821	7.66066	8.2874	8.15956	5.25396	4.25431	7.96321	7.50296	6.18299	6.44006	7.75468	3.26416	6.08316
P14317	_[DimethNter0]SVSVETQGDDWDTDPDFVNDISEK[DimethLys0]EQR_	7.92027	7.60937	8.69488	9.56068	6.40226	5.29537	6.85114	5.38571	5.98829	4.57627	6.91114	5.61514	3.51509	6.25629	7.31322	4.84743
P13796	_[DimethNter0]LVGIGGQDLNEGNR_	8.92336	6.92326	9.12207	9.32282	7.04337	6.77503	5.99607	4.79061	5.83833	6.65221	5.8798	6.8437	6.23254	7.14825	5.93231	6.23671
P43246	_[DimethNter0]VLPGGETAGDMGK[DimethLys0]LR_	9.67183	6.32268	10.8683	6.80381	7.79884	6.71816	3.70754	6.51371	5.54997	6.10813	6.17002	6.77582	6.25968	7.26471	6.23111	7.017
P16402	_[DimethNter0]AGYDVEK[DimethLys0]NNSR_	7.13862	9.1806	11.8627	9.04891	3.47151	9.02486	7.04608	4.19388	5.41727	8.64218	6.87197	6.35278	5.79383	6.24773	6.56147	6.98618
P07437	_[DimethNter0]SVYYNEATGGK[DimethLys0]YVPR_	9.06849	7.18308	10.9775	7.75267	6.46047	5.18098	5.80772	6.15908	6.39022	6.2839	6.64177	5.54136	6.21316	6.07207	2.7284	6.95387
P14618	_[DimethNter0]SGETAK[DimethLys0]GDYPLEAVR_	10.8539	10.7842	11.3643	10.6357	8.18844	6.35119	8.9899	6.86754	6.51075	5.9766	7.74999	10.3293	5.49323	10.1337	6.35253	9.53834
P20700	_[DimethNter0]RLVEVDSGR_	9.3561	6.35484	10.3068	9.97595	6.80543	7.10839	6.72577	7.18361	5.45201	7.22571	5.12149	6.46054	6.68147	6.59858	6.09465	6.5865
P31943	_[DimethNter0]GPNSPDTANDGFVR_	8.1566	10.3803	9.88964	8.80254	7.08421	6.61056	7.04106	7.22698	6.07367	5.67457	6.66169	7.2625	6.80023	5.90827	6.51659	6.62054
P16402	_[DimethNter0]AAAGYDVEK[DimethLys0]NNSR_	9.0499	8.24041	10.9783	7.39043	6.33607	9.14627	7.19602	8.1179	5.71377	4.67462	7.24923	7.4626	5.86693	7.45784	6.54186	5.69393
P62805	_[DimethNter0]LRDNIQGITK[DimethLys0]PAIR_	9.1125	10.0877	10.6532	10.4989	7.1184	8.40325	7.33727	8.52954	7.10907	7.0319	8.48432	6.59492	7.03132	8.06549	6.39732	7.25073
P23284	_[DimethNter0]RGDGTGGK[DimethLys0]SIYGER_	5.40552	10.0475	11.1364	9.06057	8.91143	6.92939	6.98042	6.32939	6.15841	6.26849	6.50258	6.62308	6.0266	9.23746	6.56338	5.40104
Q05639	_[DimethNter0]YK[DimethLys0]IGGIGTVPVGR_	9.19088	8.59137	10.7719	8.32248	5.32406	7.19892	6.0189	6.1863	6.47578	6.26296	6.50467	6.20181	5.70597	7.22606	7.19192	4.80335
Q9Y490	_[DimethNter0]SNPEFSSIPAQISPEGR_	9.64064	3.84196	10.4155	11.3008	6.86945	5.47717	6.56582	5.26159	5.73528	6.80771	5.49673	7.44668	6.26271	6.38277	5.97429	3.54421
P26599	_[DimethNter0]SAAAVDAGMAMAGQSPVLR_	8.48341	6.51039	9.16875	6.71571	6.84272	6.42873	5.93212	5.93847	6.19262	4.25361	5.38295	6.12042	5.17446	6.07024	4.17867	4.53303
P30101	_[DimethNter0]TANDVPSPYEVR_	9.45683	8.99932	10.7964	10.215	6.19753	6.34922	7.46188	6.97536	6.64621	6.61225	6.92354	5.80849	6.74024	6.72487	6.00685	6.78229
P09651	_[DimethNter0]TVEEVDAAM[Oxidation (M)]NAR_	9.36249	6.96179	9.53434	8.4226	7.94873	6.33229	4.76937	7.05892	6.86196	5.53587	5.92723	6.81563	6.11446	6.595	4.77732	6.38489
Q01844	_[DimethNter0]GQESGGFSGPGENR_	9.49244	8.02627	9.84309	7.68917	7.50067	5.92454	6.13838	6.39039	6.34345	6.09553	5.36555	7.04975	6.34522	5.79273	6.36548	4.54571
P62263	_[DimethNter0]ADRDESSPYAAMLAAQDVAQR_	10.1302	5.81564	10.8603	8.41239	7.34238	7.30538	7.57069	5.47008	6.15068	6.5416	5.74101	5.45724	6.64136	6.50769	5.81937	6.84531
Q9Y2W1	_[DimethNter0]SGGTSQDTK[DimethLys0]ASESSK[DimethLys0]PWPDATYGTGSASR_	5.82247	9.89579	9.66417	9.18268	6.52507	4.76154	6.50098	3.0639	6.2326	7.05386	5.72281	5.56552	5.79541	6.15942	5.50755	4.36868
P55265	_[DimethNter0]SQTC[Carbamidomethyl (C)]EFNM[Oxidation (M)]IEQSGPPHEPR_	6.97449	7.30444	9.16856	8.50216	7.12515	6.83483	6.60572	7.06699	5.76103	4.34995	5.90047	3.64559	6.21102	6.72895	6.76852	3.0168
P08670	_[DimethNter0]SSPGGVYATR_	13.7843	13.2363	14.3086	13.7698	12.7804	12.884	11.7231	11.2836	10.731	11.7071	12.297	10.8393	10.7181	12.8178	11.147	10.7275
Q15233	_[DimethNter0]NLEK[DimethLys0]QNHTPR_	8.89325	8.64235	10.199	10.6654	8.95555	4.55042	6.61313	6.46467	6.92149	6.61261	7.10339	6.76214	6.4289	6.6117	5.11553	6.65821
P18077	_[DimethNter0]RDETEFYLGK[DimethLys0]R_	9.06302	8.11161	9.88338	8.76833	5.25911	6.58868	6.22509	6.24424	5.9727	6.48444	4.51344	5.04448	6.11269	6.77102	6.12585	4.66344
P26599	_[DimethNter0]GMAMAGQSPVLR_	9.46865	7.25639	9.22702	10.3891	5.31396	6.91576	6.76018	7.12058	7.18661	6.41164	5.10962	6.90508	5.668	5.41947	5.65113	3.31028
P08670	_[DimethNter0]DLSEAANR_	7.41007	5.91477	10.5262	9.10598	6.23663	5.98896	4.12972	6.38966	6.37096	5.80463	2.17755	5.74177	6.53743	6.73348	5.03325	4.96017
P62269	_[DimethNter0]RAGELTEDEVER_	8.76971	9.12173	10.4668	9.09025	6.61868	5.6884	5.99654	5.651	7.25537	6.60362	7.08062	6.15465	4.06709	5.53406	6.76697	6.33819
P14618	_[DimethNter0]AVALDTK[DimethLys0]GPEIR_	9.24123	8.63785	10.6178	7.98574	7.82983	6.53305	5.55626	6.24025	6.17455	6.71403	6.40348	5.84321	6.44233	7.16474	5.85323	6.74039
P84098	_[DimethNter0]WLDPNETNEIANANSR_	9.37189	10.2216	10.2023	9.74167	6.6237	6.92505	5.85016	7.05929	6.85084	6.86396	6.4432	6.94809	6.45893	6.95091	6.09903	7.22385
P62805	_[Acetyl (N-term)]QGITK[DimethLys0]PAIR_	13.5437	6.26888	12.0875	6.67105	7.09488	5.7969	7.57953	5.71909	4.49322	7.49782	6.17321	6.94562	6.81791	7.17741	6.42666	5.16325
P52209	_[DimethNter0]TLIGEAVFAR_	9.1969	9.22101	11.4723	8.3858	6.55295	6.92616	6.59179	7.23857	7.06191	6.82703	3.84647	7.38505	5.93647	6.05601	6.36571	7.11798
P36578	_[DimethNter0]AVSELAGHQTSAESWGTGR_	8.71075	8.88154	10.262	9.46657	5.47973	7.86268	6.68332	6.90666	6.31873	6.36775	5.06092	6.94298	6.60879	5.71771	6.64168	5.01677
Q92688	_[DimethNter0]GLDEEDEDEDEDEEEEEGGK[DimethLys0]GEK[DimethLys0]R_	9.75068	9.73152	10.1692	10.0276	6.93514	3.06823	5.67307	6.79233	5.7332	7.12303	6.64517	4.87216	5.18105	7.02031	5.90902	5.52583
Q9H1E3	_[DimethNter0]QESDDADEDYGR_	9.15818	8.05759	11.2844	7.84273	6.04358	6.0446	4.98189	5.80474	5.06607	5.81372	6.03908	6.59497	5.69033	5.54343	6.69113	6.11921
P31930	_[DimethNter0]SLEDSQIEK[DimethLys0]ER_	8.95545	7.98326	10.7432	7.79265	7.14186	5.91632	6.17912	2.37918	5.973	6.82062	5.53189	7.3649	5.34613	6.84736	5.68594	6.27958
P62263	_[DimethNter0]AAMLAAQDVAQR_	9.53445	9.01423	10.1128	9.54545	6.04193	5.57179	6.23034	6.89391	6.54007	4.68153	5.41644	7.05127	6.30355	6.26762	6.06754	4.95187
Q9UQE7	_[DimethNter0]ITLEGDQVSHR_	8.53973	9.90571	10.5955	9.19472	7.83933	6.63964	6.28986	6.77821	6.90619	6.19438	6.90392	6.24375	5.31294	6.66514	6.62053	7.19262
P35579	_[DimethNter0]LLQVDDERR_	7.88326	9.54154	9.51254	8.41934	8.578	5.74098	6.07328	4.63384	6.11726	6.29285	5.35627	5.56804	6.78622	6.51092	6.24376	6.35203
Q92888	_[DimethNter0]VQSQQVAVGR_	7.49797	9.76584	10.6342	10.0911	6.48196	6.94029	6.73074	6.59363	6.9676	6.88555	6.73483	6.31427	6.13516	4.06996	6.02743	6.24895
Q08211	_[DimethNter0]TK[DimethLys0]QPAIISQLDPVNER_	8.79075	8.07875	10.6191	8.41996	7.80646	6.60691	5.46909	6.46567	5.60962	6.65917	6.2046	6.53357	6.23528	4.65436	7.08359	5.84116
P52272	_[DimethNter0]IAK[DimethLys0]QGGGGGGGSVPGIER_	9.56098	9.25839	10.2822	10.191	7.35436	6.67836	5.36806	6.79137	7.03979	6.36392	6.85389	6.92154	7.24863	6.62152	6.7699	5.70349
P31943	_[DimethNter0]NDGYGFGSDR_	9.3339	9.77814	10.3417	9.47148	8.52029	6.52055	5.44543	6.56541	5.50182	6.08894	7.36252	7.75836	5.406	7.31059	7.47121	7.81977
Q07020	_[DimethNter0]TAVVVGTITDDVR_	8.94315	7.49185	9.04811	8.58674	7.53932	5.69122	3.98105	5.09536	6.31449	6.96876	6.98463	5.94205	7.2228	5.53855	2.43139	4.983
P41218	_[DimethNter0]SFTPNQETQAQR_	9.24607	10.2506	10.9969	10.2944	4.07719	6.04433	6.97741	6.94159	6.58968	7.23673	6.10802	5.54285	4.76356	6.66802	5.62381	4.92591
P14618	_[DimethNter0]GIIC[Carbamidomethyl (C)]TIGPASR_	9.01838	7.9578	9.54006	8.40505	8.25203	7.49276	5.63914	6.65381	3.88983	6.09647	7.38854	6.13348	6.43456	6.63927	7.21763	4.85148
P18206	_[DimethNter0]HLEGK[DimethLys0]IEQAQR_	9.66677	5.63857	10.5575	8.35571	9.32112	6.40685	5.52054	6.05258	5.60605	6.40543	5.22539	5.75922	6.20617	6.82102	6.20748	5.90702
Q14697	_[DimethNter0]TLSSIPVFQR_	9.26847	9.34722	10.4422	8.68246	7.24615	6.91879	6.65356	5.92708	6.11601	5.99535	6.40543	6.78473	6.11187	6.70611	5.38787	6.47077
Q14566	_[DimethNter0]NEVTDYAIAR_	8.60773	8.7987	10.5828	9.00141	8.84734	2.82965	6.68425	2.93282	5.53851	4.56239	5.93714	5.73057	5.17963	6.42363	7.09078	6.8499
Q9NR45	_[DimethNter0]SAYPLQPEDVNLR_	9.04931	8.4479	10.428	9.91711	8.1095	6.08489	6.6682	6.68666	5.8186	5.12265	6.81107	6.26455	4.63541	7.06867	6.75134	6.70506
P39019	_[DimethNter0]K[DimethLys0]DVNQQEFVR_	8.82969	9.10639	9.61113	9.6566	5.83183	7.4678	5.36583	6.6966	4.77032	6.0404	5.70587	6.47883	7.05944	4.69153	6.58248	6.3283
Q15365	_[DimethNter0]RESTGAQVQVAGDM[Oxidation (M)]LPNSTER_	7.3017	9.2981	8.55235	9.4606	6.66661	6.9682	5.98877	5.44489	6.44212	6.5702	6.31805	4.25898	3.37797	6.84195	5.02965	5.63414
P48735	_[DimethNter0]HGDQYK[DimethLys0]ATDFVADR_	8.73253	9.63351	10.3279	9.75234	8.24842	6.12891	7.15852	4.48465	6.98976	6.47783	5.72402	6.36879	7.02952	6.04591	6.95302	5.98598
P78527	_[DimethNter0]SVVPM[Oxidation (M)]TSR_	10.2202	9.58331	12.3633	10.4964	9.3259	8.89463	10.2911	6.3523	4.8945	7.07459	9.22189	10.261	6.81083	9.21195	6.01208	6.39162
P52272	_[DimethNter0]GLAMGGGGGASFDR_	9.99748	9.33748	9.99313	10.6331	7.52122	6.90097	5.94806	6.23892	6.94494	7.05036	6.52465	5.9599	6.58967	6.34875	7.1061	6.91336
P04406	_[DimethNter0]VESTGVFTTMEK[DimethLys0]AGAHLQGGAK[DimethLys0]R_	9.52994	8.67726	11.4717	8.69755	6.37149	6.46317	4.45089	6.31863	7.0315	6.20209	6.56951	5.57246	6.82341	5.83443	6.00487	5.45518
Q7Z4V5	_[DimethNter0]TAVTATAASDR_	9.72047	9.54409	11.8588	9.67926	6.34865	6.14922	6.83646	5.70155	5.22808	5.73657	6.64777	6.91277	7.06688	6.90424	6.06737	6.62178
P42167	_[DimethNter0]MASSNESLVVNR_	9.3946	7.50788	11.0518	8.79457	9.75894	5.66717	6.20995	6.85107	6.60874	3.98229	6.80637	6.1849	6.95882	5.94181	6.4655	5.46884
P78527	_[DimethNter0]VLPK[DimethLys0]GPESESEDHR_	9.83848	9.25517	10.3627	10.4753	6.48916	6.07599	6.75273	4.50119	6.27359	6.36967	6.61832	6.57042	6.95974	5.85078	7.56624	4.53451
P05204	_[DimethNter0]GDK[DimethLys0]AK[DimethLys0]VK[DimethLys0]DEPQR_	7.32834	8.40516	11.0777	11.3436	8.08329	6.81973	7.40497	6.98888	6.11235	6.21383	4.73964	6.86722	6.87282	5.0406	7.47246	5.20701
P31942	_[DimethNter0]HIDIGADGR_	10.3448	9.51706	11.1368	9.40926	9.936	4.68377	6.1875	5.71246	6.73226	7.15862	7.3202	5.77894	5.99475	6.784	7.11354	7.41228
P11142	_[DimethNter0]AYGLDK[DimethLys0]K[DimethLys0]VGAER_	9.44695	8.54318	10.1448	9.07672	9.43633	6.145	6.85314	5.33767	6.37026	6.62935	4.15875	6.65061	7.43181	6.67815	5.76534	6.49423
P11142	_[DimethNter0]AMNPTNTVFDAK[DimethLys0]R_	9.41741	9.34561	9.27778	9.6754	7.44146	6.78215	6.30851	5.20587	6.43737	6.39773	6.20011	4.9055	6.68776	5.26274	6.28934	7.15366
Q92522	_[DimethNter0]TAPAPTAHK[DimethLys0]AK[DimethLys0]K[DimethLys0]AAPGAAGSR_	8.49185	6.17575	10.192	11.0938	8.99447	8.01366	5.11327	6.71107	6.85768	6.50708	6.78026	6.3475	6.75919	5.65304	5.84746	5.94862
P18124	_[DimethNter0]ALTDNALIAR_	10.7488	9.78844	11.4683	9.47504	7.46981	6.71399	6.89243	7.0208	6.66879	7.52693	4.58431	6.86367	7.04555	5.79192	7.11242	7.51598
Q05639	_[DimethNter0]GGIGTVPVGR_	9.51341	10.8002	10.6862	9.04676	5.15204	4.32447	5.97385	5.94862	4.71339	5.5022	6.60416	5.95758	6.23018	6.15176	3.42378	6.16778
P06733	_[DimethNter0]VGDDLTVTNPK[DimethLys0]R_	8.97439	10.8515	10.5553	9.77989	9.73059	5.73705	6.05065	6.59927	7.22609	6.99143	6.50716	5.78882	7.5158	6.90109	6.52381	6.44909
P12956	_[DimethNter0]SIAEDEDLR_	10.0732	8.74448	10.3458	10.8635	8.09642	6.3978	6.74873	6.88928	6.23938	6.20373	7.01571	5.69274	5.44064	6.0773	7.24651	7.13186
P06576	_[DimethNter0]AMDGTEGLVR_	10.2174	8.28077	11.0783	9.40239	6.34215	3.76825	5.76026	6.74304	6.79974	5.99025	1.51339	5.04089	5.61074	5.19196	6.35222	6.50154
O00567	_[DimethNter0]SSDLEETAGSTSIPK[DimethLys0]R_	9.12244	8.26475	10.2775	9.04656	8.34595	8.12757	6.94044	7.1732	7.18648	4.77164	6.51229	6.38248	6.85037	5.87264	4.84349	5.67765
P84243	_[DimethNter0]SAPSTGGVK[DimethLys0]K[DimethLys0]PHR_	12.6303	14.7093	13.5832	12.6822	11.117	11.4436	5.39131	10.9658	12.5213	4.53537	10.2464	11.812	9.25832	12.8591	11.3526	11.56
P52272	_[DimethNter0]AK[DimethLys0]QGGGGGGGSVPGIER_	10.7157	6.53127	11.656	9.57758	7.63964	6.44074	6.9936	6.2128	5.55856	6.53418	6.6099	4.58672	5.32132	5.78267	7.30953	6.20534
P05141	_[DimethNter0]FVYPLDFAR_	9.0934	8.22589	10.5275	8.13525	6.52186	6.92231	3.8394	5.92551	6.23111	7.22339	4.48293	6.85838	6.87444	5.92285	6.0837	2.38928
P78527	_[DimethNter0]QASQGTLQTR_	9.7134	8.95754	12.3217	10.0082	8.12772	6.9912	6.169	6.51664	7.29912	7.12114	6.65632	6.56143	6.96675	6.63865	6.67485	5.99193
P08670	_[DimethNter0]SLGSALRPSTSR_	10.2583	11.0083	10.3237	8.41144	8.75372	9.63391	8.29819	6.28026	6.86648	6.93679	8.82254	6.82133	6.15291	9.10293	4.33083	6.7283
Q96ME7	_[DimethNter0]AGDEIDEPSER_	9.26279	9.35901	10.8935	9.72774	5.33135	6.18704	5.47599	5.75403	5.17462	6.3702	4.75686	6.63641	6.12406	6.01637	6.08178	5.00302
O00571	_[DimethNter0]VVYGGADIGQQIR_	9.94996	10.1805	10.8133	10.3331	7.40847	6.14059	7.21159	5.74048	5.48137	6.68648	6.66867	5.52403	6.4949	7.0154	6.07064	7.20031
P42167	_[DimethNter0]ASSNESLVVNR_	10.6736	10.218	10.3801	10.6932	9.35914	8.85163	8.9683	7.63999	8.51745	8.1758	5.2821	6.77664	6.80717	7.27938	6.3417	7.19083
P26373	_[DimethNter0]LATQLTGPVMPVR_	10.1505	8.54128	10.7871	10.0822	7.93444	7.16423	6.26632	4.31858	7.24974	6.44033	5.35371	6.36216	6.62648	6.68143	7.01303	7.1994
P07900	_[DimethNter0]K[DimethLys0]LGIHEDSQNR_	8.22673	9.60895	11.2293	9.85868	9.86128	5.9284	6.07698	4.08183	5.57611	6.5108	7.09691	6.5014	6.82739	6.40701	7.08461	7.35846
P26038	_[DimethNter0]DALGLNIYEQNDR_	10.0576	9.33644	10.7565	10.2431	7.63144	7.19037	7.03796	6.37621	6.31205	7.25704	6.42235	3.93773	7.13197	6.98431	6.71179	6.16388
Q14240	_[DimethNter0]SLVINYDLPTNR_	9.90954	8.696	10.7811	9.48117	7.69974	6.18664	5.35425	6.09302	6.44023	6.12199	5.17545	4.86872	6.70399	6.47807	6.23004	6.59918
P09525	_[DimethNter0]VLYDVQELR_	9.46722	8.72324	11.6647	10.3363	6.32793	6.29824	6.51097	6.85688	5.04932	6.47495	6.58113	3.82003	5.79302	6.82349	5.29437	6.96537
P22626	_[DimethNter0]DDHDPVDK[DimethLys0]IVLQK[DimethLys0]YHTINGHNAEVR_	9.76902	10.5409	10.0138	10.3955	5.2397	7.41213	6.7344	4.40729	6.67994	6.00056	6.85656	4.60474	7.42017	5.63886	5.50119	7.11426
P26373	_[DimethNter0]QLTGPVMPVR_	10.5405	7.76511	11.1119	8.31723	8.35527	6.94869	6.26417	6.89848	5.94357	5.62111	5.45808	4.94249	7.33133	7.13912	6.54886	4.08793
P06454	_[DimethNter0]DLK[DimethLys0]EK[DimethLys0]K[DimethLys0]EVVEEAENGR_	10.5722	9.90241	11.0115	9.98133	6.2144	6.32408	6.68953	6.1872	7.10784	5.86765	5.36184	5.08499	6.53779	6.48502	6.24122	6.22855
P11142	_[DimethNter0]K[DimethLys0]LDK[DimethLys0]SQIHDIVLVGGSTR_	8.12004	9.82437	10.6511	9.43508	7.58832	6.48998	6.39834	6.27859	4.17774	6.60513	5.59275	6.65774	4.46478	5.97338	6.57686	5.73892
P11142	_[DimethNter0]NAVVTVPAYFNDSQR_	11.1611	9.90007	10.9836	11.5967	3.53914	6.81514	6.72461	5.6519	6.40584	4.27137	6.984	5.41803	7.49524	6.14597	5.51584	6.9837
P21333	_[DimethNter0]K[DimethLys0]VEPGLGADNSVVR_	10.3853	10.9372	10.0662	9.033	5.4247	8.40549	7.07287	6.15928	6.24012	6.93465	6.81124	3.83344	6.80422	6.45789	5.99647	5.68459
P63104	_[DimethNter0]SDTQGDEAEAGEGGEN_	9.45544	9.10936	11.1924	10.1973	8.05118	5.27532	5.56765	6.40796	6.81736	5.99685	4.99823	5.60111	6.23324	6.52381	6.13853	6.08617
P33992	_[DimethNter0]SDSFGGDAQADEGQAR_	10.1333	9.94754	11.6372	9.75286	8.83152	5.54036	6.70036	6.50578	5.92335	6.91308	7.50584	4.69433	6.12984	7.78562	6.75808	5.60195
P06454	_[DimethNter0]K[DimethLys0]EVVEEAENGR_	9.98761	8.95986	11.4592	8.81776	6.93678	6.33891	7.00421	5.63375	7.74835	6.63691	4.3694	5.29728	5.36867	6.8313	4.19035	5.84589
P62805	_[DimethNter0]TAMDVVYALK[DimethLys0]R_	9.72211	8.89958	11.33	8.40909	7.6329	6.44774	4.28228	5.6333	5.27625	6.91458	6.32438	5.68441	6.45332	5.30192	6.1851	6.7095
P11142	_[DimethNter0]AGGVMTVLIK[DimethLys0]R_	8.17533	10.6858	11.0243	9.20592	7.28444	5.12549	7.02477	2.56775	6.57732	5.60626	6.79605	6.35339	3.79421	5.21538	6.35349	6.72079
P13639	_[DimethNter0]SGVC[Carbamidomethyl (C)]VQTETVLR_	9.40969	10.2104	8.99449	11.1443	7.54978	6.7094	7.17604	6.09814	6.72172	5.97791	5.70468	6.25129	6.16328	2.99793	6.87578	6.84298
Q92688	_[DimethNter0]TNLNDYR_	8.64223	10.4247	11.0178	9.76904	9.28964	6.8124	7.14083	5.89496	6.70918	5.94326	5.86737	6.5116	6.34386	7.2915	6.65847	5.31752
P43243	_[DimethNter0]RDLDELSR_	9.40921	9.40835	10.6357	8.97112	9.58427	4.9726	6.69862	5.03924	3.38805	5.9272	6.62126	4.60167	7.02403	6.70341	6.94331	5.71118
O60832	_[DimethNter0]K[DimethLys0]APQVVAEAAK[DimethLys0]TAK[DimethLys0]R_	9.30392	7.74096	10.7944	9.61209	6.62839	7.80579	4.58299	6.65796	6.76807	6.73191	5.66601	2.80847	6.54143	6.40055	5.44939	5.19322
P78527	_[DimethNter0]NLYGPDAQVDR_	10.382	9.16734	10.0175	10.3383	7.99156	5.91293	6.69766	6.91178	6.51697	6.52156	6.29436	4.19293	5.11841	6.36084	6.25798	4.89457
P52566	_[DimethNter0]GDGPVVTDPK[DimethLys0]APNVVVTR_	10.0551	11.3542	11.7857	11.0717	7.43375	5.74513	6.25632	7.14361	6.68041	6.81558	6.82888	6.92467	6.55334	6.53763	6.50119	5.35822
P11142	_[DimethNter0]K[DimethLys0]STAGDTHLGGEDFDNR_	9.41537	10.4224	10.5102	10.2307	8.97687	5.9095	6.31217	5.43139	7.22856	5.74247	6.62636	6.13779	5.24587	6.15177	5.88492	6.94946
P13796	_[DimethNter0]NLSVPDTIDER_	10.865	9.68537	11.7686	11.1557	7.70224	6.37052	6.47238	5.90301	6.8096	7.21504	6.75358	6.7132	7.13389	5.42532	6.56974	6.14421
Q16576	_[DimethNter0]SDEQNHLVVAR_	8.03575	9.36174	10.6934	8.04185	8.38255	7.3469	3.6139	6.52096	2.4855	6.48107	4.84257	5.8591	6.56722	6.70263	6.1268	6.43873
P38159	_[DimethNter0]VEQATK[DimethLys0]PSFESGR_	9.9641	10.0759	10.5662	8.38592	7.84447	8.40781	6.11202	6.45214	7.52542	4.1852	4.73266	6.20055	6.37394	5.78519	6.90431	6.83799
P13798	_[DimethNter0]SASDDEIAR_	11.0815	10.4349	12.8647	10.86	11.1547	7.86186	9.35877	8.67627	10.5491	7.02309	6.61302	7.19184	5.89829	8.89577	6.03694	5.7723
P62241	_[DimethNter0]IVLIDSTPYR_	10.5385	9.02748	12.5463	9.46277	9.3274	4.34975	6.04054	6.97109	6.37149	6.59123	4.61231	6.44247	6.97251	5.90911	4.48661	6.60408
P05141	_[DimethNter0]SK[DimethLys0]TAVAPIER_	9.34749	11.2518	9.83418	11.3091	8.80163	7.14373	6.75915	6.66759	10.4318	4.05688	6.96891	6.638	4.96058	6.7876	5.33663	6.16363
Q13151	_[DimethNter0]K[DimethLys0]K[DimethLys0]AVPK[DimethLys0]EDIYSGGGGGGSR_	10.0292	9.14444	12.0532	9.42687	9.64242	6.16248	6.95255	7.51283	6.06261	6.80217	5.51661	6.70857	5.09392	6.18564	6.3259	5.51458
P04233	_[DimethNter0]TSQNLQLENLR_	9.61822	10.1482	10.7926	8.94055	8.22101	6.26073	5.75064	5.177	4.52307	7.32227	6.6808	2.89729	6.49315	6.08165	7.10199	6.45704
Q15365	_[DimethNter0]SSPVIC[Carbamidomethyl (C)]AGGQDR_	9.7656	10.6096	9.52488	11.6223	7.59396	8.13203	6.43966	6.46732	4.91609	4.40757	7.23919	6.01234	7.43303	6.11489	6.59857	8.08006
P14618	_[DimethNter0]MLSGETAK[DimethLys0]GDYPLEAVR_	11.7386	7.72371	11.1233	9.28101	9.032	6.18469	1.65545	6.18544	7.48224	6.94342	7.06712	7.20708	6.15742	5.22242	5.96916	6.1664
P26599	_[DimethNter0]LLVSNLNPER_	11.1956	9.46417	11.3863	9.53163	9.08731	5.4286	5.42291	6.0003	7.186	5.70478	5.81256	5.96914	6.80942	6.91242	6.27879	5.63606
P14317	_[DimethNter0]RQTLPEDNEEPPALPPR_	10.3319	9.68187	11.2975	12.0194	6.96758	6.38209	7.17571	6.57377	4.87613	6.37561	6.4782	5.67869	6.72875	6.83915	6.74332	5.23564
Q07955	_[DimethNter0]VEFEDPRDAEDAVYGR_	10.5574	10.1449	11.6202	6.99722	6.42009	7.88832	7.42846	3.80296	5.16123	7.02792	5.557	5.5328	5.3884	6.47304	5.20955	5.16393
P07437	_[DimethNter0]LVDLEPGTMDSVR_	11.0447	9.95269	10.5086	9.13637	9.44465	6.18444	6.74375	6.1944	6.3147	4.03032	6.08359	5.74209	6.8919	7.32232	5.53831	6.08709
P08670	_[DimethNter0]DALK[DimethLys0]GTNESLER_	9.90128	10.2551	11.4254	9.2315	9.10805	7.02651	6.06356	6.93854	4.35335	6.89413	5.89004	6.34229	6.5076	6.48789	6.33432	6.14933
P10809	_[DimethNter0]NEEAGDGTTTATVLAR_	9.16587	10.0365	11.2272	10.1137	9.52823	6.09242	5.72268	4.72525	4.39489	5.71567	7.4653	7.48924	6.73523	5.54764	6.4342	6.24585
P31146	_[DimethNter0]SLK[DimethLys0]DGYVPPK[DimethLys0]SR_	10.2358	11.9005	10.7705	11.3662	4.73185	9.90632	6.9928	6.88228	6.61275	7.20612	6.14429	6.97187	6.44093	6.58644	6.22534	4.86133
P06576	_[DimethNter0]AQHLGESTVR_	9.99736	9.85593	12.2213	9.94753	9.96589	4.66197	6.01044	5.18339	6.20599	6.98336	5.39098	7.28876	4.57157	6.8221	6.66252	5.49307
P11142	_[DimethNter0]TNAVVTVPAYFNDSQR_	9.90621	9.80643	10.292	10.9034	9.75353	6.94089	4.0962	6.5654	5.82529	7.2453	6.77214	6.12189	6.39058	6.4352	6.9659	5.56829
P61247	_[DimethNter0]SLADLQNDEVAFR_	9.90477	10.3744	12.031	10.0044	8.73086	6.79688	4.78214	5.04442	6.697	7.01861	6.98665	6.94719	6.38512	7.19215	6.20389	5.0602
Q16836	_[DimethNter0]SNTSSLQITSIANATTR_	13.1498	9.44267	12.9628	10.4279	9.46968	5.51583	6.75586	6.45486	6.45219	7.24307	7.28811	7.0925	6.63431	6.84462	6.91009	5.79832
P18124	_[DimethNter0]VEGGDAGNREDQINR_	12.8131	8.37343	12.7922	11.7336	7.71312	4.73739	6.52865	5.70401	6.70723	6.68064	6.23206	6.19468	6.45611	6.31773	6.67146	5.10009
Q92522	_[DimethNter0]AGGSAALSPSK[DimethLys0]K[DimethLys0]R_	10.5384	9.26792	11.5447	10.5265	8.93082	10.2617	4.93959	9.14157	8.86315	4.58	5.35024	6.54821	7.18002	8.10211	5.68743	6.64881
Q13813	_[DimethNter0]TGAEALLER_	9.84337	11.4619	11.9031	10.4763	10.2683	5.27931	6.39106	6.6375	5.18029	6.64691	6.52107	6.496	6.34945	6.71612	6.0349	6.81993
P14866	_[DimethNter0]IMPGQSYGLEDGSC[Carbamidomethyl (C)]SYK[DimethLys0]DFSESR_	10.2517	9.38329	10.0766	10.8128	9.56553	5.9844	5.26306	6.79658	3.55748	7.27804	6.35151	6.4053	5.73199	5.42791	5.37755	6.2867
P51991	_[DimethNter0]VEEVDAAMC[Carbamidomethyl (C)]AR_	9.4611	11.6275	10.8169	12.9276	9.30248	6.49449	6.3935	6.12379	5.68298	6.62712	6.85473	5.77114	7.16289	7.41944	6.50923	7.39183
P08238	_[DimethNter0]STYGWTANMER_	10.9803	8.97422	13.2611	10.2406	6.81535	5.30467	4.68052	6.37157	3.63581	6.93013	6.87896	6.92041	4.44797	5.07014	5.77969	6.70515
P52272	_[DimethNter0]QGGGGGGGSVPGIER_	10.0059	10.9102	10.3351	11.0748	9.41689	6.79716	6.93607	6.11791	6.35443	5.10434	6.71936	7.11091	6.89151	6.84027	3.86735	6.39137
P36578	_[DimethNter0]AGHQTSAESWGTGR_	10.4001	10.033	12.5969	11.5451	6.20253	8.16616	6.93747	7.30628	6.36966	5.26857	5.97396	7.17706	5.053	6.80209	6.73182	5.19442
P83731	_[DimethNter0]SFSGYK[DimethLys0]IYPGHGR_	11.2265	12.3148	11.0654	11.6868	4.49035	7.66759	5.04996	7.52615	5.12537	6.70345	6.52059	6.23015	6.37828	6.32109	7.17172	4.89173
P07437	_[DimethNter0]DSVLDVVR_	10.1189	10.3706	12.1034	9.82781	10.5702	4.61023	7.07311	5.82647	6.58569	6.66587	6.15163	5.64577	6.43221	4.57822	6.16698	4.9636
Q562R1	_[DimethNter0]VLSGGSTM[Oxidation (M)]YPGIADR_	6.31093	12.6863	9.94224	13.1151	6.77213	6.40863	4.99561	5.73061	6.47021	6.31751	6.75171	5.88087	5.83269	4.74597	3.70358	5.32113
P14866	_[DimethNter0]HDEGYGPPPPHYEGR_	10.9229	12.0646	11.6318	9.33798	10.1579	4.51103	6.47948	4.05962	7.10574	5.93651	6.59688	6.9255	4.95546	8.04295	6.92879	4.29923
P10809	_[DimethNter0]ANNTNEEAGDGTTTATVLAR_	9.52522	11.5884	11.3122	11.159	10.4239	5.84174	5.69513	5.50766	7.06029	7.2455	6.70357	6.86677	7.61669	5.72364	5.06597	5.82578
P52272	_[DimethNter0]RADILEDK[DimethLys0]DGK[DimethLys0]SR_	12.3745	10.1766	12.0322	9.98839	11.5085	4.59832	6.91796	7.02359	5.8804	6.9096	6.72169	5.21866	6.22828	6.64051	6.88879	5.941
Q8N684	_[DimethNter0]DDVLTATSQPSDDR_	9.11824	11.1405	11.3766	10.4618	9.80626	6.735	4.46848	6.59935	5.20808	7.03068	6.17799	6.45072	4.159	6.27104	7.11296	7.08748
P52566	_[DimethNter0]IVLK[DimethLys0]EGSEYR_	9.61835	11.1684	10.7667	11.3296	10.3955	6.69479	7.08521	5.59685	7.47579	5.90838	6.26845	5.99805	6.65849	6.66542	5.63095	5.46473
Q9P0L0	_[DimethNter0]SLNDTETR_	11.3571	10.2546	13.0676	10.0377	10.2342	6.57823	6.6018	6.09035	7.19381	6.60341	5.90746	7.07465	7.22765	6.2719	6.00146	6.0957
P14550	_[DimethNter0]TAYSPLGSSDR_	9.79479	10.6806	11.1827	10.7606	11.3681	6.49362	6.64261	6.91546	4.69935	7.09085	6.44767	5.80183	5.79478	6.00686	6.81237	6.46818
P46779	_[DimethNter0]STEPNNLK[DimethLys0]AR_	12.2142	9.86771	12.7715	10.8241	10.237	7.19112	6.82786	6.50744	7.59605	7.01871	7.21784	7.14597	5.83963	6.52097	5.81913	6.80168
Q08211	_[DimethNter0]AENNSEVGASGYGVPGPTWDR_	9.9513	10.7454	10.6148	11.7592	5.83249	9.56327	6.73313	2.59524	5.80982	5.98062	6.13964	6.80846	6.45853	7.08038	6.39961	5.38285
P07437	_[DimethNter0]VDLEPGTMDSVR_	10.9426	10.2233	11.5912	9.54755	9.92934	8.08263	5.82499	6.90909	5.39583	6.65514	7.1333	5.4173	6.82998	3.86856	7.06147	7.13616
P62826	_[DimethNter0]HPLVFHTNR_	10.9566	10.7816	11.7947	11.399	10.6666	5.9695	7.31193	6.2301	7.3608	5.40514	6.21263	6.67952	6.62612	6.28644	5.2962	6.61175
P09651	_[DimethNter0]ATVEEVDAAMNAR_	10.7443	9.9916	10.5319	8.54612	10.4612	10.1953	8.27988	7.4074	6.95846	7.26197	7.37614	6.11516	5.2332	7.29647	7.18741	-1.29301
Q00839	_[DimethNter0]AVTVAPPGAR_	15.6706	16.0184	16.6639	17.3466	15.2642	13.8092	11.9186	12.0342	13.2693	11.7394	11.7437	13.2322	7.40551	12.3261	13.3178	11.9738
P62937	_[DimethNter0]FDIAVDGEPLGR_	11.2801	12.3262	12.4993	10.9017	8.78543	8.20373	7.46869	6.90197	6.60212	6.43878	6.12323	7.07871	7.06021	7.51089	5.41553	6.75352
Q08211	_[DimethNter0]NIVVTQPR_	10.9323	11.1216	12.3513	11.6834	11.0371	4.26112	6.45485	5.03478	6.12563	6.62113	6.98758	6.82664	6.60746	6.28843	6.56428	5.463
P08670	_[DimethNter0]ANYQDTIGR_	10.2606	10.7602	11.0133	10.5104	9.8494	5.78121	5.91124	6.95223	5.60591	6.16593	2.07709	6.54668	5.11687	7.33674	6.52421	5.369
Q9BYX7	_[DimethNter0]SSSSVEK[DimethLys0]SYELPDGQVITIGNER_	12.224	12.8798	13.008	13.5818	11.2678	11.8409	9.1607	5.36165	11.3533	10.8379	10.8587	6.46118	6.8702	10.776	6.82631	6.69163
P16989	_[DimethNter0]K[DimethLys0]DGVPEGAQLQGPVHR_	10.6145	10.2181	11.2576	11.5431	6.35564	7.98897	5.32134	6.58966	4.30237	6.46965	6.37243	6.27642	3.51685	5.11408	6.59169	6.50414
P61160	_[DimethNter0]TVLVESYTLPDGR_	10.9842	10.8797	11.7183	11.4757	10.4477	7.24621	4.5679	6.81393	6.69416	7.2292	6.92797	6.12543	5.98598	6.97637	6.81144	6.45403
Q96T88	_[DimethNter0]SLTAQQSSLIR_	11.4815	12.408	12.6787	10.5647	11.0034	9.21402	6.02591	5.69932	6.2336	5.23953	7.61066	8.91512	6.19625	7.5311	9.74041	8.28217
P62995	_[DimethNter0]SIVYDQQSR_	10.7984	11.5467	12.1616	11.3217	11.0817	5.38453	6.21025	5.64023	6.46643	6.06731	4.52617	7.30197	6.59374	6.75993	6.2597	7.10656
P33992	_[DimethNter0]SGK[DimethLys0]GSSAAGLTASVMR_	10.6624	9.69261	11.4946	10.9117	10.0613	6.02589	6.69495	6.29516	4.56303	6.08866	4.05656	4.35998	5.99923	7.00088	5.55597	6.4817
P08670	_[DimethNter0]ADLSEAANR_	11.2379	12.3722	12.7736	11.4759	10.4731	8.76744	5.95593	9.54357	9.31268	4.78971	6.44417	5.87163	5.4814	9.83798	6.54821	6.87242
P08670	_[DimethNter0]RDGQVINETSQHHDDLE_	11.0607	11.2671	11.2113	10.8906	9.90703	5.66262	6.62192	5.7473	4.29152	6.75733	6.13568	4.98319	6.49699	5.26308	6.27831	6.07906
O75390	_[DimethNter0]TALNSESNFAR_	10.5731	11.7164	11.5706	11.5561	9.64733	6.34842	4.96856	5.76107	6.72541	6.79613	5.3891	7.00363	6.73679	6.36028	4.92545	6.09361
P31943	_[DimethNter0]HIEIGPDGR_	11.4387	11.0312	11.3932	11.2144	9.34154	7.06813	6.2664	4.50134	7.48561	5.59965	5.98756	5.74802	6.18644	4.3511	7.24927	6.89939
P09651	_[DimethNter0]VEEVDAAMNAR_	10.5996	10.4741	12.4103	10.2134	10.7232	5.43242	5.22605	6.5036	5.75466	2.50421	5.49242	6.05235	6.85321	7.10229	5.29196	6.76484
Q13151	_[DimethNter0]EDIYSGGGGGGSR_	11.0713	11.0518	12.3293	11.6363	10.2407	6.43087	6.73878	5.64043	6.2279	3.96937	7.05369	5.89182	6.31467	6.22229	6.19778	6.95854
P78527	_[DimethNter0]GVPK[DimethLys0]DEVLANR_	10.3368	10.8722	11.0829	11.9772	10.9898	6.74856	5.67283	6.79214	5.8065	6.32534	5.66182	6.48032	5.10478	4.83804	6.70419	6.52294
P62805	_[DimethNter0]VTYTEHAK[DimethLys0]R_	9.87699	11.3331	13.2322	11.8574	11.4266	10.3125	7.42436	10.0734	4.8771	6.53535	4.97359	6.0332	5.69138	10.4013	7.53795	5.78164
P04406	_[DimethNter0]ANVSVVDLTC[Carbamidomethyl (C)]R_	11.2628	12.5622	12.2645	11.9767	8.19507	6.90061	5.36857	7.26675	7.46241	5.8677	5.20725	6.36696	5.82258	5.97286	5.6105	6.12562
O43390	_[DimethNter0]EDYYYHPPPR_	11.0551	11.4559	12.1359	12.4638	11.6626	9.68545	6.44963	6.60607	4.68665	6.7033	5.62203	8.77311	6.31058	9.57198	7.15133	7.73332
P09874	_[DimethNter0]AEPVEVVAPR_	11.1351	11.353	12.489	11.4139	10.3003	8.38779	7.10938	5.78503	6.94284	5.88084	6.28773	5.91305	6.03827	6.77751	6.17195	6.99545
Q86V81	_[DimethNter0]QLVTSQIDAQR_	10.6365	11.9837	11.5611	10.6394	10.4087	8.68403	4.95979	5.01283	6.4385	6.3559	6.1922	5.70947	6.19218	6.80282	7.35058	6.72976
Q14980	_[DimethNter0]QIAEGTGITTR_	11.1739	11.4493	12.0984	11.7634	10.7128	7.99227	4.99412	6.4083	6.88041	5.93259	6.94853	6.76854	6.37747	6.70146	6.19592	5.63258
P62805	_[DimethNter0]TYTEHAK[DimethLys0]R_	12.3861	12.7559	14.248	9.81993	11.2658	6.03445	6.90284	5.40275	9.27735	5.13134	6.39523	6.68774	4.47218	5.71006	6.82209	7.32797
Q15084	_[DimethNter0]TVNQVLASR_	10.3835	11.8829	12.1831	10.9983	10.5789	6.10619	6.32655	4.35512	5.52667	6.09474	6.5554	5.41741	6.4308	3.9823	6.19839	5.67053
P19338	_[DimethNter0]K[DimethLys0]ESFDGSVR_	11.1156	11.8005	11.5308	12.6196	9.76168	9.7384	6.38448	6.75374	6.48392	6.49437	4.72055	6.90988	6.25339	6.45881	6.89086	6.48336
P07910	_[DimethNter0]NLAAEPK[DimethLys0]VNR_	11.7674	12.8131	12.1104	12.7472	11.8112	4.82028	6.79139	5.19664	6.34151	7.35342	6.13806	7.30768	7.20934	4.72705	6.54881	5.33643
O00571	_[DimethNter0]YLVLDEADR_	12.2993	11.6022	13.2011	11.5908	11.1118	7.15071	7.41289	6.95189	6.59313	6.9473	6.89205	5.78309	6.42981	5.54436	6.00103	5.66811
P13796	_[DimethNter0]TATDVVR_	13.6098	13.0699	14.6382	14.1475	12.1871	8.28044	7.26166	9.01967	7.3713	8.70815	9.64879	6.56529	7.3308	9.20477	6.52086	7.17766
Q08211	_[DimethNter0]IISQLDPVNER_	11.8357	10.6036	12.1946	12.2583	10.7411	7.32762	6.41158	4.96333	6.0908	6.55035	6.13465	7.50031	5.3697	5.84445	7.09868	4.19249
O75390	_[DimethNter0]SVLDPDEGIR_	11.4858	12.5851	12.7891	12.1662	11.0614	7.05628	6.34657	6.92302	7.31022	5.91845	5.31008	6.87129	6.4873	5.0483	7.21771	6.169
P62805	_[DimethNter0]RDNIQGITK[DimethLys0]PAIR_	13.424	15.2654	14.9392	15.3917	13.2958	10.9082	9.45854	9.08244	8.17486	8.47275	8.12712	10.115	9.63557	9.5406	9.50645	8.0031
P31943	_[DimethNter0]RVHIEIGPDGR_	9.90837	10.6929	11.1436	10.0489	7.83378	5.03113	4.8483	4.78997	5.68398	5.31989	5.03258	3.30021	2.27732	6.07306	3.49764	1.01485
P07900	_[DimethNter0]TLFVEK[DimethLys0]ER_	10.1824	12.4803	10.9643	11.5904	10.4027	8.48174	6.21833	6.47488	5.23214	4.996	5.92739	5.60192	6.98311	4.59795	5.21624	6.22318
P13639	_[DimethNter0]SVLTAQPR_	11.3499	10.9284	12.9002	11.0204	10.4458	7.04225	6.01528	3.26906	6.02398	6.5578	6.6934	5.62336	3.23433	5.50811	6.0689	6.63043
P62805	_[DimethNter0]QGITK[DimethLys0]PAIR_	12.4819	11.7609	13.016	13.7199	10.8447	8.29896	6.76564	6.55953	5.82985	6.69781	6.61134	6.58797	7.09138	6.97869	5.48724	6.8058
Q86V81	_[DimethNter0]TSQIDAQR_	11.747	11.9274	14.0397	11.2972	10.958	9.31421	5.12308	6.66265	5.6984	5.93262	6.87369	6.21777	6.57781	5.47503	6.89262	6.40059
P07437	_[DimethNter0]DLEPGTMDSVR_	12.0901	12.3499	12.4509	12.7827	11.4966	8.56604	4.55779	6.12131	5.41242	7.17125	6.70568	6.89249	6.4129	6.56437	6.34949	6.19173
Q00839	_[DimethNter0]VVC[Carbamidomethyl (C)]PK[DimethLys0]DEDYK[DimethLys0]QR_	12.6038	12.38	13.0929	13.7782	11.9467	6.7857	6.74503	7.06986	6.82241	5.30003	5.79439	6.52859	6.56142	4.63438	6.64294	7.02836
Q05639	_[DimethNter0]ILPPTRPTDK[DimethLys0]PLR_	12.4499	13.8698	13.7938	13.1496	12.8818	8.10404	7.11983	7.08853	6.93485	5.72376	6.61835	6.5536	6.1484	6.54004	6.22859	6.91132
P04406	_[DimethNter0]SVVDLTC[Carbamidomethyl (C)]R_	12.9903	14.49	12.72	14.194	11.9182	7.18808	5.97796	5.9925	5.61756	6.74102	6.68101	6.61514	7.12058	6.24627	7.01238	6.18921
P06733	_[DimethNter0]AASEFFR_	12.7944	12.6155	14.4717	12.8385	12.41	7.9007	6.64482	6.3995	5.46279	7.44254	6.14375	6.3979	4.71857	7.16559	6.2768	6.50018
P39687	_[DimethNter0]NDGEVDDEEDEEELGEEER_	12.5278	12.7964	12.4132	13.2672	11.5335	7.58605	6.02778	5.42904	4.41387	6.31442	6.75204	4.88253	5.53377	5.89723	6.03856	6.86538
P26599	_[DimethNter0]SNLNPER_	12.8747	12.6708	14.7687	12.192	12.6868	8.04498	6.47537	6.41575	4.98453	6.66178	7.00533	6.58558	6.8051	3.16775	5.67187	7.38497
P14618	_[DimethNter0]ALDTK[DimethLys0]GPEIR_	12.6522	13.1722	13.0328	13.8839	13.1477	8.70072	4.7264	4.95685	6.13899	6.05611	5.56769	7.03605	7.09608	7.25099	5.98619	6.08891
P09651	_[DimethNter0]TDESLR_	14.3471	15.266	16.596	14.1308	15.4942	11.0339	7.2449	10.6567	6.5748	8.63901	10.7245	7.12716	6.68221	9.81005	6.61324	6.61885
P09874	_[DimethNter0]K[DimethLys0]AEPVEVVAPR_	12.0038	13.9902	13.5907	13.8422	13.2031	8.04945	5.01151	6.28425	5.51535	5.99646	6.00134	5.66769	6.09438	6.10985	6.17279	6.75141
P07437	_[DimethNter0]NMVPFPR_	13.1853	13.0921	14.1942	12.8938	11.381	8.26329	3.59862	5.50146	5.79198	5.05858	5.0465	6.71959	6.80945	6.06562	5.56547	5.40467
O14980	_[DimethNter0]LVVENDQGEVVR_	13.8654	14.431	13.1333	14.7348	13.5295	5.80391	3.64949	6.73119	5.32635	6.31573	6.63001	6.94056	5.3196	6.5052	6.38627	5.29022
P22626	_[DimethNter0]TEESLR_	13.5991	14.7663	15.9179	13.6858	14.7796	10.8779	6.48247	5.20381	6.7319	6.76483	8.0801	7.26439	6.57676	10.0131	7.40264	5.85945
Q00839	_[DimethNter0]TVAPPGAR_	14.3298	14.712	14.4877	15.325	13.9086	10.8996	5.1584	5.31434	7.38776	6.14368	6.06805	5.17636	6.65454	8.58652	8.55962	8.29697
P62805	_[DimethNter0]SGLIYEETR_	13.5908	15.1423	13.3563	14.5062	12.5354	8.56217	5.10002	4.85273	6.53141	6.04277	7.43818	5.82433	5.37889	6.88762	5.36317	3.60236

## Sheet: KEGG, CORUM enrichment
Category column	Category value	Total size	Selection size	Category size	Intersection size	Enrichment factor	P value	Benj. Hoch. FDR	-Log10 P value	-Log10 Benj. Hoch. FDR
Corum	Nop56p-associated pre-rRNA complex	1626	134	60	25	5.056	3.75e-13	6.6675e-10	12.426	9.17604
Corum	DGCR8 multiprotein complex	1626	134	10	7	8.494	2.0941e-06	0.0018616	5.679	2.73011
Corum	DHX9-ADAR-vigilin-DNA-PK-Ku antigen complex	1626	134	6	5	10.112	1.9586e-05	0.0087061	4.70805	2.06018
KEGG name	Ribosome	1626	134	44	14	3.8609	3.8538e-06	0.001765	5.41411	2.75326
KEGG name	Non-homologous end-joining	1626	134	3	3	12.134	0.00054824	0.10262	3.26103	0.988768
KEGG name	Antigen processing and presentation	1626	134	15	6	4.8537	0.00067217	0.10262	3.17252	0.988768

## Sheet: Patient-Weblogo Input
Gene names	Neo N termini	P10 to P1	P1' to P10'	Concatenate columns AH and AI	Count-concatenate	WebLogoInput	Dysregulation Trend
HSPA5	_[DimethNter0]VTVPAYFNDAQR_	YLGKKVTHAV	VTVPAYFNDA	YLGKKVTHAVVTVPAYFNDA	20	YLGKKVTHAVVTVPAYFNDA	Upregulated
HNRNPK	_[DimethNter0]AYEPQGGSGYDYSYAGGR_	DTWSPSEWQM	AYEPQGGSGY	DTWSPSEWQMAYEPQGGSGY	20	DTWSPSEWQMAYEPQGGSGY	Upregulated
DEFA1	_[DimethNter0]NMAC[Carbamidomethyl (C)]YC[Carbamidomethyl (C)]R_	LAPKHPGSRK	NMACYCRIPA	LAPKHPGSRKNMACYCRIPA	20	LAPKHPGSRKNMACYCRIPA	Upregulated
EEF2	_[DimethNter0]VSGVC[Carbamidomethyl (C)]VQTETVLR_	TDGALVVVDC	VSGVCVQTET	TDGALVVVDCVSGVCVQTET	20	TDGALVVVDCVSGVCVQTET	Upregulated
HNRNPA1	_[DimethNter0]GGIK[DimethLys0]EDTEEHHLR_	AHLTVKKIFV	GGIKEDTEEH	AHLTVKKIFVGGIKEDTEEH	20	AHLTVKKIFVGGIKEDTEEH	Upregulated
CDS2	_[DimethNter0]SADDTPEVLNR_	SRAESAPLPV	SADDTPEVLN	SRAESAPLPVSADDTPEVLN	20	SRAESAPLPVSADDTPEVLN	Upregulated
YBX1	_[DimethNter0]QNSESGEK[DimethLys0]NEGSESAPEGQAQQR_	GPPRNYQQNY	QNSESGEKNE	GPPRNYQQNYQNSESGEKNE	20	GPPRNYQQNYQNSESGEKNE	Upregulated
YWHAZ	_[DimethNter0]TEQGAELSNEER_	DDMAACMKSV	TEQGAELSNE	DDMAACMKSVTEQGAELSNE	20	DDMAACMKSVTEQGAELSNE	Upregulated
NOP56	_[DimethNter0]MVQAEEAAAEITR_	RKNLDVMKEA	MVQAEEAAAE	RKNLDVMKEAMVQAEEAAAE	20	RKNLDVMKEAMVQAEEAAAE	Upregulated
YBX1	_[DimethNter0]EGADNQGAGEQGR_	SNPPVQGEVM	EGADNQGAGE	SNPPVQGEVMEGADNQGAGE	20	SNPPVQGEVMEGADNQGAGE	Upregulated
RPS6	_[DimethNter0]GEK[DimethLys0]DIPGLTDTTVPR_	SVLNLVIVKK	GEKDIPGLTD	SVLNLVIVKKGEKDIPGLTD	20	SVLNLVIVKKGEKDIPGLTD	Upregulated
SAMHD1	_[DimethNter0]EVDNELR_	KRFIKFARVC	EVDNELRICA	KRFIKFARVCEVDNELRICA	20	KRFIKFARVCEVDNELRICA	Upregulated
RPS3A	_[DimethNter0]ADLQNDEVAFR_	LKGRVFEVSL	ADLQNDEVAF	LKGRVFEVSLADLQNDEVAF	20	LKGRVFEVSLADLQNDEVAF	Upregulated
XRCC5	_[DimethNter0]SSLAEGSVTSVGSVNPAENFR_	TEQGGAHFSV	SSLAEGSVTS	TEQGGAHFSVSSLAEGSVTS	20	TEQGGAHFSVSSLAEGSVTS	Upregulated
PGD	_[DimethNter0]GDIIIDGGNSEYR_	IEKLVPLLDT	GDIIIDGGNS	IEKLVPLLDTGDIIIDGGNS	20	IEKLVPLLDTGDIIIDGGNS	Upregulated
MCM6	_[DimethNter0]SGK[DimethLys0]ASSAAGLTAAVVR_	EEFSPRAVYT	SGKASSAAGL	EEFSPRAVYTSGKASSAAGL	20	EEFSPRAVYTSGKASSAAGL	Upregulated
SQOR	_[DimethNter0]AAQSGILDR_	LPTSKTAAAV	AAQSGILDRT	LPTSKTAAAVAAQSGILDRT	20	LPTSKTAAAVAAQSGILDRT	Upregulated
MNDA	_[DimethNter0]SSVSDFNQNFEVPNR_	CKGVMEIKEA	SSVSDFNQNF	CKGVMEIKEASSVSDFNQNF	20	CKGVMEIKEASSVSDFNQNF	Upregulated
RPL4	_[DimethNter0]SELAGHQTSAESWGTGR_	RKNNRQPYAV	SELAGHQTSA	RKNNRQPYAVSELAGHQTSA	20	RKNNRQPYAVSELAGHQTSA	Upregulated
HNRNPA2B1	_[DimethNter0]NYGPMK[DimethLys0]SGNFGGSR_	DFGNYNQQPS	NYGPMKSGNF	DFGNYNQQPSNYGPMKSGNF	20	DFGNYNQQPSNYGPMKSGNF	Upregulated
RPL13	_[DimethNter0]K[DimethLys0]LATQLTGPVMPVR_	KKGDSSAEEL	KLATQLTGPV	KKGDSSAEELKLATQLTGPV	20	KKGDSSAEELKLATQLTGPV	Upregulated
DDX17	_[DimethNter0]TAQEYGAGTYGASSTTSTGR_	GAAAYGTSSY	TAQEYGAGTY	GAAAYGTSSYTAQEYGAGTY	20	GAAAYGTSSYTAQEYGAGTY	Upregulated
RSL1D1	_[DimethNter0]TK[DimethLys0]DEPNSTPEK[DimethLys0]TEQFYR_	RSDSEDICLF	TKDEPNSTPE	RSDSEDICLFTKDEPNSTPE	20	RSDSEDICLFTKDEPNSTPE	Upregulated
NCL	_[DimethNter0]TEETLK[DimethLys0]ESFDGSVR_	LFVKGLSEDT	TEETLKESFD	LFVKGLSEDTTEETLKESFD	20	LFVKGLSEDTTEETLKESFD	Upregulated
TWF2	_[DimethNter0]IEDEQLVLGASQEPVGR_	AGSVRLIKVV	IEDEQLVLGA	AGSVRLIKVVIEDEQLVLGA	20	AGSVRLIKVVIEDEQLVLGA	Upregulated
HSPA9	_[DimethNter0]TNPNNTFYATK[DimethLys0]R_	VGMPAKRQAV	TNPNNTFYAT	VGMPAKRQAVTNPNNTFYAT	20	VGMPAKRQAVTNPNNTFYAT	Upregulated
GANAB	_[DimethNter0]HMATADGLR_	DVHNIYGLYV	HMATADGLRQ	DVHNIYGLYVHMATADGLRQ	20	DVHNIYGLYVHMATADGLRQ	Upregulated
HNRNPA2B1	_[DimethNter0]AEVDAAMAAR_	GFGFVTFSSM	AEVDAAMAAR	GFGFVTFSSMAEVDAAMAAR	20	GFGFVTFSSMAEVDAAMAAR	Upregulated
HCLS1	_[DimethNter0]SVSVETQGDDWDTDPDFVNDISEK[DimethLys0]EQR_	MWKSVVGHDV	SVSVETQGDD	MWKSVVGHDVSVSVETQGDD	20	MWKSVVGHDVSVSVETQGDD	Upregulated
LCP1	_[DimethNter0]LVGIGGQDLNEGNR_	ELGKNQAKFS	LVGIGGQDLN	ELGKNQAKFSLVGIGGQDLN	20	ELGKNQAKFSLVGIGGQDLN	Upregulated
MSH2	_[DimethNter0]VLPGGETAGDMGK[DimethLys0]LR_	LLIQIGPKEC	VLPGGETAGD	LLIQIGPKECVLPGGETAGD	20	LLIQIGPKECVLPGGETAGD	Upregulated
HIST1H1D	_[DimethNter0]AGYDVEK[DimethLys0]NNSR_	LAALKKALAA	AGYDVEKNNS	LAALKKALAAAGYDVEKNNS	20	LAALKKALAAAGYDVEKNNS	Upregulated
TUBB	_[DimethNter0]SVYYNEATGGK[DimethLys0]YVPR_	GDSDLQLDRI	SVYYNEATGG	GDSDLQLDRISVYYNEATGG	20	GDSDLQLDRISVYYNEATGG	Upregulated
PKM	_[DimethNter0]SGETAK[DimethLys0]GDYPLEAVR_	VLDGADCIML	SGETAKGDYP	VLDGADCIMLSGETAKGDYP	20	VLDGADCIMLSGETAKGDYP	Upregulated
LMNB1	_[DimethNter0]RLVEVDSGR_	INETRRKHET	RLVEVDSGRQ	INETRRKHETRLVEVDSGRQ	20	INETRRKHETRLVEVDSGRQ	Upregulated
HNRNPH1	_[DimethNter0]GPNSPDTANDGFVR_	VEMDWVLKHT	GPNSPDTAND	VEMDWVLKHTGPNSPDTAND	20	VEMDWVLKHTGPNSPDTAND	Upregulated
HIST1H1D	_[DimethNter0]AAAGYDVEK[DimethLys0]NNSR_	VSLAALKKAL	AAAGYDVEKN	VSLAALKKALAAAGYDVEKN	20	VSLAALKKALAAAGYDVEKN	Upregulated
HIST1H4A	_[DimethNter0]LRDNIQGITK[DimethLys0]PAIR_	KGGAKRHRKV	LRDNIQGITK	KGGAKRHRKVLRDNIQGITK	20	KGGAKRHRKVLRDNIQGITK	Upregulated
PPIB	_[DimethNter0]RGDGTGGK[DimethLys0]SIYGER_	DFMIQGGDFT	RGDGTGGKSI	DFMIQGGDFTRGDGTGGKSI	20	DFMIQGGDFTRGDGTGGKSI	Upregulated
EEF1A2	_[DimethNter0]YK[DimethLys0]IGGIGTVPVGR_	KPLRLPLQDV	YKIGGIGTVP	KPLRLPLQDVYKIGGIGTVP	20	KPLRLPLQDVYKIGGIGTVP	Upregulated
TLN1	_[DimethNter0]SNPEFSSIPAQISPEGR_	EAVDNLSAFA	SNPEFSSIPA	EAVDNLSAFASNPEFSSIPA	20	EAVDNLSAFASNPEFSSIPA	Upregulated
PTBP1	_[DimethNter0]SAAAVDAGMAMAGQSPVLR_	VQSGNLALAA	SAAAVDAGMA	VQSGNLALAASAAAVDAGMA	20	VQSGNLALAASAAAVDAGMA	Upregulated
PDIA3	_[DimethNter0]TANDVPSPYEVR_	PNIVIAKMDA	TANDVPSPYE	PNIVIAKMDATANDVPSPYE	20	PNIVIAKMDATANDVPSPYE	Upregulated
HNRNPA1	_[DimethNter0]TVEEVDAAM[Oxidation (M)]NAR_	SRGFGFVTYA	TVEEVDAAMN	SRGFGFVTYATVEEVDAAMN	20	SRGFGFVTYATVEEVDAAMN	Upregulated
EWSR1	_[DimethNter0]GQESGGFSGPGENR_	QDHPSSMGVY	GQESGGFSGP	QDHPSSMGVYGQESGGFSGP	20	QDHPSSMGVYGQESGGFSGP	Upregulated
RPS14	_[DimethNter0]ADRDESSPYAAMLAAQDVAQR_	CRVTGGMKVK	ADRDESSPYA	CRVTGGMKVKADRDESSPYA	20	CRVTGGMKVKADRDESSPYA	Upregulated
THRAP3	_[DimethNter0]SGGTSQDTK[DimethLys0]ASESSK[DimethLys0]PWPDATYGTGSASR_	QGDEAKEQTF	SGGTSQDTKA	QGDEAKEQTFSGGTSQDTKA	20	QGDEAKEQTFSGGTSQDTKA	Upregulated
ADAR	_[DimethNter0]SQTC[Carbamidomethyl (C)]EFNM[Oxidation (M)]IEQSGPPHEPR_	SGLLEYAQFA	SQTCEFNMIE	SGLLEYAQFASQTCEFNMIE	20	SGLLEYAQFASQTCEFNMIE	Upregulated
VIM	_[DimethNter0]SSPGGVYATR_	RPSTSRSLYA	SSPGGVYATR	RPSTSRSLYASSPGGVYATR	20	RPSTSRSLYASSPGGVYATR	Upregulated
NONO	_[DimethNter0]NLEK[DimethLys0]QNHTPR_	MMMMQSNKTF	NLEKQNHTPR	MMMMQSNKTFNLEKQNHTPR	20	MMMMQSNKTFNLEKQNHTPR	Upregulated
RPL35A	_[DimethNter0]RDETEFYLGK[DimethLys0]R_	ALLKIEGVYA	RDETEFYLGK	ALLKIEGVYARDETEFYLGK	20	ALLKIEGVYARDETEFYLGK	Upregulated
PTBP1	_[DimethNter0]GMAMAGQSPVLR_	LAASAAAVDA	GMAMAGQSPV	LAASAAAVDAGMAMAGQSPV	20	LAASAAAVDAGMAMAGQSPV	Upregulated
VIM	_[DimethNter0]DLSEAANR_	AEEWYKSKFA	DLSEAANRNN	AEEWYKSKFADLSEAANRNN	20	AEEWYKSKFADLSEAANRNN	Upregulated
RPS18	_[DimethNter0]RAGELTEDEVER_	LRKADIDLTK	RAGELTEDEV	LRKADIDLTKRAGELTEDEV	20	LRKADIDLTKRAGELTEDEV	Upregulated
PKM	_[DimethNter0]AVALDTK[DimethLys0]GPEIR_	ASDPILYRPV	AVALDTKGPE	ASDPILYRPVAVALDTKGPE	20	ASDPILYRPVAVALDTKGPE	Upregulated
RPL19	_[DimethNter0]WLDPNETNEIANANSR_	SVLRCGKKKV	WLDPNETNEI	SVLRCGKKKVWLDPNETNEI	20	SVLRCGKKKVWLDPNETNEI	Upregulated
HIST1H4A	_[Acetyl (N-term)]QGITK[DimethLys0]PAIR_	RHRKVLRDNI	QGITKPAIRR	RHRKVLRDNIQGITKPAIRR	20	RHRKVLRDNIQGITKPAIRR	Upregulated
PGD	_[DimethNter0]TLIGEAVFAR_	ISALEYGVPV	TLIGEAVFAR	ISALEYGVPVTLIGEAVFAR	20	ISALEYGVPVTLIGEAVFAR	Upregulated
RPL4	_[DimethNter0]AVSELAGHQTSAESWGTGR_	NLRKNNRQPY	AVSELAGHQT	NLRKNNRQPYAVSELAGHQT	20	NLRKNNRQPYAVSELAGHQT	Upregulated
ANP32B	_[DimethNter0]GLDEEDEDEDEDEEEEEGGK[DimethLys0]GEK[DimethLys0]R_	DEVSEEEEEF	GLDEEDEDED	DEVSEEEEEFGLDEEDEDED	20	DEVSEEEEEFGLDEEDEDED	Upregulated
NUCKS1	_[DimethNter0]QESDDADEDYGR_	NRKVVDYSQF	QESDDADEDY	NRKVVDYSQFQESDDADEDY	20	NRKVVDYSQFQESDDADEDY	Upregulated
UQCRC1	_[DimethNter0]SLEDSQIEK[DimethLys0]ER_	ELLGDIVQNC	SLEDSQIEKE	ELLGDIVQNCSLEDSQIEKE	20	ELLGDIVQNCSLEDSQIEKE	Upregulated
RPS14	_[DimethNter0]AAMLAAQDVAQR_	KADRDESSPY	AAMLAAQDVA	KADRDESSPYAAMLAAQDVA	20	KADRDESSPYAAMLAAQDVA	Upregulated
SMC3	_[DimethNter0]ITLEGDQVSHR_	QLARAFTMDC	ITLEGDQVSH	QLARAFTMDCITLEGDQVSH	20	QLARAFTMDCITLEGDQVSH	Upregulated
MYH9	_[DimethNter0]LLQVDDERR_	RRTEKKLKDV	LLQVDDERRN	RRTEKKLKDVLLQVDDERRN	20	RRTEKKLKDVLLQVDDERRN	Upregulated
ARHGEF1	_[DimethNter0]VQSQQVAVGR_	DVQRRFVQEV	VQSQQVAVGR	DVQRRFVQEVVQSQQVAVGR	20	DVQRRFVQEVVQSQQVAVGR	Upregulated
DHX9	_[DimethNter0]TK[DimethLys0]QPAIISQLDPVNER_	AAMEALVVEV	TKQPAIISQL	AAMEALVVEVTKQPAIISQL	20	AAMEALVVEVTKQPAIISQL	Upregulated
HNRNPM	_[DimethNter0]IAK[DimethLys0]QGGGGGGGSVPGIER_	LSNALKRGEI	IAKQGGGGGG	LSNALKRGEIIAKQGGGGGG	20	LSNALKRGEIIAKQGGGGGG	Upregulated
HNRNPH1	_[DimethNter0]NDGYGFGSDR_	YGGYDDYNGY	NDGYGFGSDR	YGGYDDYNGYNDGYGFGSDR	20	YGGYDDYNGYNDGYGFGSDR	Upregulated
RPL18	_[DimethNter0]TAVVVGTITDDVR_	KMKLPGRENK	TAVVVGTITD	KMKLPGRENKTAVVVGTITD	20	KMKLPGRENKTAVVVGTITD	Upregulated
MNDA	_[DimethNter0]SFTPNQETQAQR_	QTSSSTPSNT	SFTPNQETQA	QTSSSTPSNTSFTPNQETQA	20	QTSSSTPSNTSFTPNQETQA	Upregulated
PKM	_[DimethNter0]GIIC[Carbamidomethyl (C)]TIGPASR_	DSPPITARNT	GIICTIGPAS	DSPPITARNTGIICTIGPAS	20	DSPPITARNTGIICTIGPAS	Upregulated
VCL	_[DimethNter0]HLEGK[DimethLys0]IEQAQR_	ANSRPAKAAV	HLEGKIEQAQ	ANSRPAKAAVHLEGKIEQAQ	20	ANSRPAKAAVHLEGKIEQAQ	Upregulated
GANAB	_[DimethNter0]TLSSIPVFQR_	HGPQTLYLPV	TLSSIPVFQR	HGPQTLYLPVTLSSIPVFQR	20	HGPQTLYLPVTLSSIPVFQR	Upregulated
MCM6	_[DimethNter0]NEVTDYAIAR_	DLFFILVDEC	NEVTDYAIAR	DLFFILVDECNEVTDYAIAR	20	DLFFILVDECNEVTDYAIAR	Upregulated
NANS	_[DimethNter0]SAYPLQPEDVNLR_	NPNFCFLQCT	SAYPLQPEDV	NPNFCFLQCTSAYPLQPEDV	20	NPNFCFLQCTSAYPLQPEDV	Upregulated
RPS19	_[DimethNter0]K[DimethLys0]DVNQQEFVR_	MMMMMPGVTV	KDVNQQEFVR	MMMMMPGVTVKDVNQQEFVR	20	MMMMMPGVTVKDVNQQEFVR	Upregulated
PCBP1	_[DimethNter0]RESTGAQVQVAGDM[Oxidation (M)]LPNSTER_	GKGGCKIKEI	RESTGAQVQV	GKGGCKIKEIRESTGAQVQV	20	GKGGCKIKEIRESTGAQVQV	Upregulated
IDH2	_[DimethNter0]HGDQYK[DimethLys0]ATDFVADR_	TKPITIGRHA	HGDQYKATDF	TKPITIGRHAHGDQYKATDF	20	TKPITIGRHAHGDQYKATDF	Upregulated
PRKDC	_[DimethNter0]SVVPM[Oxidation (M)]TSR_	SQRALQLRTY	SVVPMTSRLG	SQRALQLRTYSVVPMTSRLG	20	SQRALQLRTYSVVPMTSRLG	Upregulated
HNRNPM	_[DimethNter0]GLAMGGGGGASFDR_	PALGAGIERM	GLAMGGGGGA	PALGAGIERMGLAMGGGGGA	20	PALGAGIERMGLAMGGGGGA	Upregulated
GAPDH	_[DimethNter0]VESTGVFTTMEK[DimethLys0]AGAHLQGGAK[DimethLys0]R_	KWGDAGAEYV	VESTGVFTTM	KWGDAGAEYVVESTGVFTTM	20	KWGDAGAEYVVESTGVFTTM	Upregulated
HDGFL2	_[DimethNter0]TAVTATAASDR_	DDEDRGVMAV	TAVTATAASD	DDEDRGVMAVTAVTATAASD	20	DDEDRGVMAVTAVTATAASD	Upregulated
TMPO	_[DimethNter0]MASSNESLVVNR_	SESTPIAETI	MASSNESLVV	SESTPIAETIMASSNESLVV	20	SESTPIAETIMASSNESLVV	Upregulated
PRKDC	_[DimethNter0]VLPK[DimethLys0]GPESESEDHR_	GLIRICSKPV	VLPKGPESES	GLIRICSKPVVLPKGPESES	20	GLIRICSKPVVLPKGPESES	Upregulated
HMGN2	_[DimethNter0]GDK[DimethLys0]AK[DimethLys0]VK[DimethLys0]DEPQR_	PKRKAEGDAK	GDKAKVKDEP	PKRKAEGDAKGDKAKVKDEP	20	PKRKAEGDAKGDKAKVKDEP	Upregulated
HNRNPH3	_[DimethNter0]HIDIGADGR_	FFSPLNPIRV	HIDIGADGRA	FFSPLNPIRVHIDIGADGRA	20	FFSPLNPIRVHIDIGADGRA	Upregulated
HSPA8	_[DimethNter0]AYGLDK[DimethLys0]K[DimethLys0]VGAER_	IINEPTAAAI	AYGLDKKVGA	IINEPTAAAIAYGLDKKVGA	20	IINEPTAAAIAYGLDKKVGA	Upregulated
HSPA8	_[DimethNter0]AMNPTNTVFDAK[DimethLys0]R_	LIGDAAKNQV	AMNPTNTVFD	LIGDAAKNQVAMNPTNTVFD	20	LIGDAAKNQVAMNPTNTVFD	Upregulated
H1FX	_[DimethNter0]TAPAPTAHK[DimethLys0]AK[DimethLys0]K[DimethLys0]AAPGAAGSR_	GERRGAPAAA	TAPAPTAHKA	GERRGAPAAATAPAPTAHKA	20	GERRGAPAAATAPAPTAHKA	Upregulated
RPL7	_[DimethNter0]ALTDNALIAR_	GYGKINKKRI	ALTDNALIAR	GYGKINKKRIALTDNALIAR	20	GYGKINKKRIALTDNALIAR	Upregulated
EEF1A2	_[DimethNter0]GGIGTVPVGR_	RLPLQDVYKI	GGIGTVPVGR	RLPLQDVYKIGGIGTVPVGR	20	RLPLQDVYKIGGIGTVPVGR	Upregulated
ENO1	_[DimethNter0]VGDDLTVTNPK[DimethLys0]R_	KFTASAGIQV	VGDDLTVTNP	KFTASAGIQVVGDDLTVTNP	20	KFTASAGIQVVGDDLTVTNP	Upregulated
XRCC6	_[DimethNter0]SIAEDEDLR_	DISLFYRDII	SIAEDEDLRV	DISLFYRDIISIAEDEDLRV	20	DISLFYRDIISIAEDEDLRV	Upregulated
ATP5B	_[DimethNter0]AMDGTEGLVR_	HLGESTVRTI	AMDGTEGLVR	HLGESTVRTIAMDGTEGLVR	20	HLGESTVRTIAMDGTEGLVR	Upregulated
NOP56	_[DimethNter0]SSDLEETAGSTSIPK[DimethLys0]R_	KKSFSKEELM	SSDLEETAGS	KKSFSKEELMSSDLEETAGS	20	KKSFSKEELMSSDLEETAGS	Upregulated
H3F3A	_[DimethNter0]SAPSTGGVK[DimethLys0]K[DimethLys0]PHR_	KQLATKAARK	SAPSTGGVKK	KQLATKAARKSAPSTGGVKK	20	KQLATKAARKSAPSTGGVKK	Upregulated
HNRNPM	_[DimethNter0]AK[DimethLys0]QGGGGGGGSVPGIER_	SNALKRGEII	AKQGGGGGGG	SNALKRGEIIAKQGGGGGGG	20	SNALKRGEIIAKQGGGGGGG	Upregulated
SLC25A5	_[DimethNter0]FVYPLDFAR_	GGAAGATSLC	FVYPLDFART	GGAAGATSLCFVYPLDFART	20	GGAAGATSLCFVYPLDFART	Upregulated
PRKDC	_[DimethNter0]QASQGTLQTR_	TVLTPMFVET	QASQGTLQTR	TVLTPMFVETQASQGTLQTR	20	TVLTPMFVETQASQGTLQTR	Upregulated
VIM	_[DimethNter0]SLGSALRPSTSR_	SYVTTSTRTY	SLGSALRPST	SYVTTSTRTYSLGSALRPST	20	SYVTTSTRTYSLGSALRPST	Upregulated
ZNF512	_[DimethNter0]AGDEIDEPSER_	ANHNSLPILK	AGDEIDEPSE	ANHNSLPILKAGDEIDEPSE	20	ANHNSLPILKAGDEIDEPSE	Upregulated
DDX3X	_[DimethNter0]VVYGGADIGQQIR_	FSYRSRVRPC	VVYGGADIGQ	FSYRSRVRPCVVYGGADIGQ	20	FSYRSRVRPCVVYGGADIGQ	Upregulated
TMPO	_[DimethNter0]ASSNESLVVNR_	ESTPIAETIM	ASSNESLVVN	ESTPIAETIMASSNESLVVN	20	ESTPIAETIMASSNESLVVN	Upregulated
RPL13	_[DimethNter0]LATQLTGPVMPVR_	KGDSSAEELK	LATQLTGPVM	KGDSSAEELKLATQLTGPVM	20	KGDSSAEELKLATQLTGPVM	Upregulated
HSP90AA1	_[DimethNter0]K[DimethLys0]LGIHEDSQNR_	KFYEQFSKNI	KLGIHEDSQN	KFYEQFSKNIKLGIHEDSQN	20	KFYEQFSKNIKLGIHEDSQN	Upregulated
MSN	_[DimethNter0]DALGLNIYEQNDR_	KKGSELWLGV	DALGLNIYEQ	KKGSELWLGVDALGLNIYEQ	20	KKGSELWLGVDALGLNIYEQ	Upregulated
EIF4A2	_[DimethNter0]SLVINYDLPTNR_	LARGIDVQQV	SLVINYDLPT	LARGIDVQQVSLVINYDLPT	20	LARGIDVQQVSLVINYDLPT	Upregulated
ANXA4	_[DimethNter0]VLYDVQELR_	QVIVGMMTPT	VLYDVQELRR	QVIVGMMTPTVLYDVQELRR	20	QVIVGMMTPTVLYDVQELRR	Upregulated
HNRNPA2B1	_[DimethNter0]DDHDPVDK[DimethLys0]IVLQK[DimethLys0]YHTINGHNAEVR_	KKRGFGFVTF	DDHDPVDKIV	KKRGFGFVTFDDHDPVDKIV	20	KKRGFGFVTFDDHDPVDKIV	Upregulated
RPL13	_[DimethNter0]QLTGPVMPVR_	SSAEELKLAT	QLTGPVMPVR	SSAEELKLATQLTGPVMPVR	20	SSAEELKLATQLTGPVMPVR	Upregulated
PTMA	_[DimethNter0]DLK[DimethLys0]EK[DimethLys0]K[DimethLys0]EVVEEAENGR_	VDTSSEITTK	DLKEKKEVVE	VDTSSEITTKDLKEKKEVVE	20	VDTSSEITTKDLKEKKEVVE	Upregulated
HSPA8	_[DimethNter0]K[DimethLys0]LDK[DimethLys0]SQIHDIVLVGGSTR_	DPVEKALRDA	KLDKSQIHDI	DPVEKALRDAKLDKSQIHDI	20	DPVEKALRDAKLDKSQIHDI	Upregulated
HSPA8	_[DimethNter0]NAVVTVPAYFNDSQR_	AEAYLGKTVT	NAVVTVPAYF	AEAYLGKTVTNAVVTVPAYF	20	AEAYLGKTVTNAVVTVPAYF	Upregulated
FLNA	_[DimethNter0]K[DimethLys0]VEPGLGADNSVVR_	VGPSGAAVPC	KVEPGLGADN	VGPSGAAVPCKVEPGLGADN	20	VGPSGAAVPCKVEPGLGADN	Upregulated
YWHAZ	_[DimethNter0]SDTQGDEAEAGEGGEN_	LLRDNLTLWT	SDTQGDEAEA	LLRDNLTLWTSDTQGDEAEA	20	LLRDNLTLWTSDTQGDEAEA	Upregulated
MCM5	_[DimethNter0]SDSFGGDAQADEGQAR_	SGFDDPGIFY	SDSFGGDAQA	SGFDDPGIFYSDSFGGDAQA	20	SGFDDPGIFYSDSFGGDAQA	Upregulated
PTMA	_[DimethNter0]K[DimethLys0]EVVEEAENGR_	EITTKDLKEK	KEVVEEAENG	EITTKDLKEKKEVVEEAENG	20	EITTKDLKEKKEVVEEAENG	Upregulated
HIST1H4A	_[DimethNter0]TAMDVVYALK[DimethLys0]R_	YTEHAKRKTV	TAMDVVYALK	YTEHAKRKTVTAMDVVYALK	20	YTEHAKRKTVTAMDVVYALK	Upregulated
HSPA8	_[DimethNter0]AGGVMTVLIK[DimethLys0]R_	VTPLSLGIET	AGGVMTVLIK	VTPLSLGIETAGGVMTVLIK	20	VTPLSLGIETAGGVMTVLIK	Upregulated
EEF2	_[DimethNter0]SGVC[Carbamidomethyl (C)]VQTETVLR_	DGALVVVDCV	SGVCVQTETV	DGALVVVDCVSGVCVQTETV	20	DGALVVVDCVSGVCVQTETV	Upregulated
ANP32B	_[DimethNter0]TNLNDYR_	KSLDLFNCEV	TNLNDYRESV	KSLDLFNCEVTNLNDYRESV	20	KSLDLFNCEVTNLNDYRESV	Upregulated
MATR3	_[DimethNter0]RDLDELSR_	NILASFGLSA	RDLDELSRYP	NILASFGLSARDLDELSRYP	20	NILASFGLSARDLDELSRYP	Upregulated
DKC1	_[DimethNter0]K[DimethLys0]APQVVAEAAK[DimethLys0]TAK[DimethLys0]R_	AKKEVVAEVV	KAPQVVAEAA	AKKEVVAEVVKAPQVVAEAA	20	AKKEVVAEVVKAPQVVAEAA	Upregulated
PRKDC	_[DimethNter0]NLYGPDAQVDR_	AQSIEELCAV	NLYGPDAQVD	AQSIEELCAVNLYGPDAQVD	20	AQSIEELCAVNLYGPDAQVD	Upregulated
ARHGDIB	_[DimethNter0]GDGPVVTDPK[DimethLys0]APNVVVTR_	SLIKYKKTLL	GDGPVVTDPK	SLIKYKKTLLGDGPVVTDPK	20	SLIKYKKTLLGDGPVVTDPK	Upregulated
HSPA8	_[DimethNter0]K[DimethLys0]STAGDTHLGGEDFDNR_	LTIEDGIFEV	KSTAGDTHLG	LTIEDGIFEVKSTAGDTHLG	20	LTIEDGIFEVKSTAGDTHLG	Upregulated
LCP1	_[DimethNter0]NLSVPDTIDER_	GDGIVLCKMI	NLSVPDTIDE	GDGIVLCKMINLSVPDTIDE	20	GDGIVLCKMINLSVPDTIDE	Upregulated
RBBP7	_[DimethNter0]SDEQNHLVVAR_	LHWLVLGTHT	SDEQNHLVVA	LHWLVLGTHTSDEQNHLVVA	20	LHWLVLGTHTSDEQNHLVVA	Upregulated
RBMX	_[DimethNter0]VEQATK[DimethLys0]PSFESGR_	GKSLDGKAIK	VEQATKPSFE	GKSLDGKAIKVEQATKPSFE	20	GKSLDGKAIKVEQATKPSFE	Upregulated
APEH	_[DimethNter0]SASDDEIAR_	SFFQTKALDV	SASDDEIARL	SFFQTKALDVSASDDEIARL	20	SFFQTKALDVSASDDEIARL	Upregulated
RPS8	_[DimethNter0]IVLIDSTPYR_	VRTKTLVKNC	IVLIDSTPYR	VRTKTLVKNCIVLIDSTPYR	20	VRTKTLVKNCIVLIDSTPYR	Upregulated
SLC25A5	_[DimethNter0]SK[DimethLys0]TAVAPIER_	FLAGGVAAAI	SKTAVAPIER	FLAGGVAAAISKTAVAPIER	20	FLAGGVAAAISKTAVAPIER	Upregulated
HNRNPA0	_[DimethNter0]K[DimethLys0]K[DimethLys0]AVPK[DimethLys0]EDIYSGGGGGGSR_	HPIQGHRVEV	KKAVPKEDIY	HPIQGHRVEVKKAVPKEDIY	20	HPIQGHRVEVKKAVPKEDIY	Upregulated
CD74	_[DimethNter0]TSQNLQLENLR_	QQGRLDKLTV	TSQNLQLENL	QQGRLDKLTVTSQNLQLENL	20	QQGRLDKLTVTSQNLQLENL	Upregulated
PCBP1	_[DimethNter0]SSPVIC[Carbamidomethyl (C)]AGGQDR_	MTIPYQPMPA	SSPVICAGGQ	MTIPYQPMPASSPVICAGGQ	20	MTIPYQPMPASSPVICAGGQ	Upregulated
PKM	_[DimethNter0]MLSGETAK[DimethLys0]GDYPLEAVR_	NAVLDGADCI	MLSGETAKGD	NAVLDGADCIMLSGETAKGD	20	NAVLDGADCIMLSGETAKGD	Upregulated
PTBP1	_[DimethNter0]LLVSNLNPER_	PGLAGAGNSV	LLVSNLNPER	PGLAGAGNSVLLVSNLNPER	20	PGLAGAGNSVLLVSNLNPER	Upregulated
HCLS1	_[DimethNter0]RQTLPEDNEEPPALPPR_	REHPVPLLPI	RQTLPEDNEE	REHPVPLLPIRQTLPEDNEE	20	REHPVPLLPIRQTLPEDNEE	Upregulated
SRSF1	_[DimethNter0]VEFEDPRDAEDAVYGR_	NRRGGPPFAF	VEFEDPRDAE	NRRGGPPFAFVEFEDPRDAE	20	NRRGGPPFAFVEFEDPRDAE	Upregulated
TUBB	_[DimethNter0]LVDLEPGTMDSVR_	TGGKYVPRAI	LVDLEPGTMD	TGGKYVPRAILVDLEPGTMD	20	TGGKYVPRAILVDLEPGTMD	Upregulated
VIM	_[DimethNter0]DALK[DimethLys0]GTNESLER_	RQVQSLTCEV	DALKGTNESL	RQVQSLTCEVDALKGTNESL	20	RQVQSLTCEVDALKGTNESL	Upregulated
HSPD1	_[DimethNter0]NEEAGDGTTTATVLAR_	KLVQDVANNT	NEEAGDGTTT	KLVQDVANNTNEEAGDGTTT	20	KLVQDVANNTNEEAGDGTTT	Upregulated
CORO1A	_[DimethNter0]SLK[DimethLys0]DGYVPPK[DimethLys0]SR_	GGRDAGPLLI	SLKDGYVPPK	GGRDAGPLLISLKDGYVPPK	20	GGRDAGPLLISLKDGYVPPK	Upregulated
ATP5B	_[DimethNter0]AQHLGESTVR_	GRETRLVLEV	AQHLGESTVR	GRETRLVLEVAQHLGESTVR	20	GRETRLVLEVAQHLGESTVR	Upregulated
HSPA8	_[DimethNter0]TNAVVTVPAYFNDSQR_	IAEAYLGKTV	TNAVVTVPAY	IAEAYLGKTVTNAVVTVPAY	20	IAEAYLGKTVTNAVVTVPAY	Upregulated
RPS3A	_[DimethNter0]SLADLQNDEVAFR_	DGLKGRVFEV	SLADLQNDEV	DGLKGRVFEVSLADLQNDEV	20	DGLKGRVFEVSLADLQNDEV	Upregulated
HADH	_[DimethNter0]SNTSSLQITSIANATTR_	KFAAEHTIFA	SNTSSLQITS	KFAAEHTIFASNTSSLQITS	20	KFAAEHTIFASNTSSLQITS	Upregulated
RPL7	_[DimethNter0]VEGGDAGNREDQINR_	GGMKKKTTHF	VEGGDAGNRE	GGMKKKTTHFVEGGDAGNRE	20	GGMKKKTTHFVEGGDAGNRE	Upregulated
H1FX	_[DimethNter0]AGGSAALSPSK[DimethLys0]K[DimethLys0]R_	AEGMAKKVTK	AGGSAALSPS	AEGMAKKVTKAGGSAALSPS	20	AEGMAKKVTKAGGSAALSPS	Upregulated
SPTAN1	_[DimethNter0]TGAEALLER_	VSSDELAKDV	TGAEALLERH	VSSDELAKDVTGAEALLERH	20	VSSDELAKDVTGAEALLERH	Upregulated
HNRNPL	_[DimethNter0]IMPGQSYGLEDGSC[Carbamidomethyl (C)]SYK[DimethLys0]DFSESR_	LNVCVSKQPA	IMPGQSYGLE	LNVCVSKQPAIMPGQSYGLE	20	LNVCVSKQPAIMPGQSYGLE	Upregulated
HNRNPA3	_[DimethNter0]VEEVDAAMC[Carbamidomethyl (C)]AR_	RGFGFVTYSC	VEEVDAAMCA	RGFGFVTYSCVEEVDAAMCA	20	RGFGFVTYSCVEEVDAAMCA	Upregulated
HSP90AB1	_[DimethNter0]STYGWTANMER_	LVSSPCCIVT	STYGWTANME	LVSSPCCIVTSTYGWTANME	20	LVSSPCCIVTSTYGWTANME	Upregulated
HNRNPM	_[DimethNter0]QGGGGGGGSVPGIER_	ALKRGEIIAK	QGGGGGGGSV	ALKRGEIIAKQGGGGGGGSV	20	ALKRGEIIAKQGGGGGGGSV	Upregulated
RPL4	_[DimethNter0]AGHQTSAESWGTGR_	NRQPYAVSEL	AGHQTSAESW	NRQPYAVSELAGHQTSAESW	20	NRQPYAVSELAGHQTSAESW	Upregulated
RPL24	_[DimethNter0]SFSGYK[DimethLys0]IYPGHGR_	MMMMMKVELC	SFSGYKIYPG	MMMMMKVELCSFSGYKIYPG	20	MMMMMKVELCSFSGYKIYPG	Upregulated
TUBB	_[DimethNter0]DSVLDVVR_	GHYTEGAELV	DSVLDVVRKE	GHYTEGAELVDSVLDVVRKE	20	GHYTEGAELVDSVLDVVRKE	Upregulated
ACTBL2	_[DimethNter0]VLSGGSTM[Oxidation (M)]YPGIADR_	DIRKDLYANT	VLSGGSTMYP	DIRKDLYANTVLSGGSTMYP	20	DIRKDLYANTVLSGGSTMYP	Upregulated
HNRNPL	_[DimethNter0]HDEGYGPPPPHYEGR_	GPHGGYHSHY	HDEGYGPPPP	GPHGGYHSHYHDEGYGPPPP	20	GPHGGYHSHYHDEGYGPPPP	Upregulated
HSPD1	_[DimethNter0]ANNTNEEAGDGTTTATVLAR_	NIGAKLVQDV	ANNTNEEAGD	NIGAKLVQDVANNTNEEAGD	20	NIGAKLVQDVANNTNEEAGD	Upregulated
HNRNPM	_[DimethNter0]RADILEDK[DimethLys0]DGK[DimethLys0]SR_	EVFSMAGVVV	RADILEDKDG	EVFSMAGVVVRADILEDKDG	20	EVFSMAGVVVRADILEDKDG	Upregulated
CPSF7	_[DimethNter0]DDVLTATSQPSDDR_	FNNTDQIDLY	DDVLTATSQP	FNNTDQIDLYDDVLTATSQP	20	FNNTDQIDLYDDVLTATSQP	Upregulated
ARHGDIB	_[DimethNter0]IVLK[DimethLys0]EGSEYR_	GDLEALKKET	IVLKEGSEYR	GDLEALKKETIVLKEGSEYR	20	GDLEALKKETIVLKEGSEYR	Upregulated
VAPA	_[DimethNter0]SLNDTETR_	DGPMPKPHSV	SLNDTETRKL	DGPMPKPHSVSLNDTETRKL	20	DGPMPKPHSVSLNDTETRKL	Upregulated
AKR1A1	_[DimethNter0]TAYSPLGSSDR_	AHCQARGLEV	TAYSPLGSSD	AHCQARGLEVTAYSPLGSSD	20	AHCQARGLEVTAYSPLGSSD	Upregulated
RPL28	_[DimethNter0]STEPNNLK[DimethLys0]AR_	FLIKRNKQTY	STEPNNLKAR	FLIKRNKQTYSTEPNNLKAR	20	FLIKRNKQTYSTEPNNLKAR	Upregulated
DHX9	_[DimethNter0]AENNSEVGASGYGVPGPTWDR_	GPLPPHLALK	AENNSEVGAS	GPLPPHLALKAENNSEVGAS	20	GPLPPHLALKAENNSEVGAS	Upregulated
TUBB	_[DimethNter0]VDLEPGTMDSVR_	GGKYVPRAIL	VDLEPGTMDS	GGKYVPRAILVDLEPGTMDS	20	GGKYVPRAILVDLEPGTMDS	Upregulated
RAN	_[DimethNter0]HPLVFHTNR_	KYVATLGVEV	HPLVFHTNRG	KYVATLGVEVHPLVFHTNRG	20	KYVATLGVEVHPLVFHTNRG	Upregulated
HNRNPA1	_[DimethNter0]ATVEEVDAAMNAR_	RSRGFGFVTY	ATVEEVDAAM	RSRGFGFVTYATVEEVDAAM	20	RSRGFGFVTYATVEEVDAAM	Upregulated
HNRNPU	_[DimethNter0]AVTVAPPGAR_	GKSSGPTSLF	AVTVAPPGAR	GKSSGPTSLFAVTVAPPGAR	20	GKSSGPTSLFAVTVAPPGAR	Upregulated
PPIA	_[DimethNter0]FDIAVDGEPLGR_	MMMMVNPTVF	FDIAVDGEPL	MMMMVNPTVFFDIAVDGEPL	20	MMMMVNPTVFFDIAVDGEPL	Upregulated
DHX9	_[DimethNter0]NIVVTQPR_	FIQNDRAAEC	NIVVTQPRRI	FIQNDRAAECNIVVTQPRRI	20	FIQNDRAAECNIVVTQPRRI	Upregulated
VIM	_[DimethNter0]ANYQDTIGR_	EMEENFAVEA	ANYQDTIGRL	EMEENFAVEAANYQDTIGRL	20	EMEENFAVEAANYQDTIGRL	Upregulated
POTEKP	_[DimethNter0]SSSSVEK[DimethLys0]SYELPDGQVITIGNER_	DSEQEMAMAA	SSSSVEKSYE	DSEQEMAMAASSSSVEKSYE	20	DSEQEMAMAASSSSVEKSYE	Upregulated
YBX3	_[DimethNter0]K[DimethLys0]DGVPEGAQLQGPVHR_	RIQAGEIGEM	KDGVPEGAQL	RIQAGEIGEMKDGVPEGAQL	20	RIQAGEIGEMKDGVPEGAQL	Upregulated
ACTR2	_[DimethNter0]TVLVESYTLPDGR_	EQEQKLALET	TVLVESYTLP	EQEQKLALETTVLVESYTLP	20	EQEQKLALETTVLVESYTLP	Upregulated
UHRF1	_[DimethNter0]SLTAQQSSLIR_	TSKKTKVEPY	SLTAQQSSLI	TSKKTKVEPYSLTAQQSSLI	20	TSKKTKVEPYSLTAQQSSLI	Upregulated
TRA2B	_[DimethNter0]SIVYDQQSR_	FSKYGPIADV	SIVYDQQSRR	FSKYGPIADVSIVYDQQSRR	20	FSKYGPIADVSIVYDQQSRR	Upregulated
MCM5	_[DimethNter0]SGK[DimethLys0]GSSAAGLTASVMR_	EKCSPIGVYT	SGKGSSAAGL	EKCSPIGVYTSGKGSSAAGL	20	EKCSPIGVYTSGKGSSAAGL	Upregulated
VIM	_[DimethNter0]ADLSEAANR_	EAEEWYKSKF	ADLSEAANRN	EAEEWYKSKFADLSEAANRN	20	EAEEWYKSKFADLSEAANRN	Upregulated
VIM	_[DimethNter0]RDGQVINETSQHHDDLE_	RTLLIKTVET	RDGQVINETS	RTLLIKTVETRDGQVINETS	20	RTLLIKTVETRDGQVINETS	Upregulated
CS	_[DimethNter0]TALNSESNFAR_	HPMSQLSAAV	TALNSESNFA	HPMSQLSAAVTALNSESNFA	20	HPMSQLSAAVTALNSESNFA	Upregulated
HNRNPH1	_[DimethNter0]HIEIGPDGR_	FFSPLNPVRV	HIEIGPDGRV	FFSPLNPVRVHIEIGPDGRV	20	FFSPLNPVRVHIEIGPDGRV	Upregulated
HNRNPA1	_[DimethNter0]VEEVDAAMNAR_	RGFGFVTYAT	VEEVDAAMNA	RGFGFVTYATVEEVDAAMNA	20	RGFGFVTYATVEEVDAAMNA	Upregulated
HNRNPA0	_[DimethNter0]EDIYSGGGGGGSR_	RVEVKKAVPK	EDIYSGGGGG	RVEVKKAVPKEDIYSGGGGG	20	RVEVKKAVPKEDIYSGGGGG	Upregulated
PRKDC	_[DimethNter0]GVPK[DimethLys0]DEVLANR_	LSWTGLATPT	GVPKDEVLAN	LSWTGLATPTGVPKDEVLAN	20	LSWTGLATPTGVPKDEVLAN	Upregulated
HIST1H4A	_[DimethNter0]VTYTEHAK[DimethLys0]R_	VFLENVIRDA	VTYTEHAKRK	VFLENVIRDAVTYTEHAKRK	20	VFLENVIRDAVTYTEHAKRK	Upregulated
GAPDH	_[DimethNter0]ANVSVVDLTC[Carbamidomethyl (C)]R_	LTGMAFRVPT	ANVSVVDLTC	LTGMAFRVPTANVSVVDLTC	20	LTGMAFRVPTANVSVVDLTC	Upregulated
HNRNPR	_[DimethNter0]EDYYYHPPPR_	ARQASRSTAY	EDYYYHPPPR	ARQASRSTAYEDYYYHPPPR	20	ARQASRSTAYEDYYYHPPPR	Upregulated
PARP1	_[DimethNter0]AEPVEVVAPR_	ILSPWGAEVK	AEPVEVVAPR	ILSPWGAEVKAEPVEVVAPR	20	ILSPWGAEVKAEPVEVVAPR	Upregulated
ALYREF	_[DimethNter0]QLVTSQIDAQR_	VPLDGRPMNI	QLVTSQIDAQ	VPLDGRPMNIQLVTSQIDAQ	20	VPLDGRPMNIQLVTSQIDAQ	Upregulated
NUMA1	_[DimethNter0]QIAEGTGITTR_	TLRRASMQPI	QIAEGTGITT	TLRRASMQPIQIAEGTGITT	20	TLRRASMQPIQIAEGTGITT	Upregulated
HIST1H4A	_[DimethNter0]TYTEHAK[DimethLys0]R_	FLENVIRDAV	TYTEHAKRKT	FLENVIRDAVTYTEHAKRKT	20	FLENVIRDAVTYTEHAKRKT	Upregulated
PDIA6	_[DimethNter0]TVNQVLASR_	GKVKLAAVDA	TVNQVLASRY	GKVKLAAVDATVNQVLASRY	20	GKVKLAAVDATVNQVLASRY	Upregulated
NCL	_[DimethNter0]K[DimethLys0]ESFDGSVR_	LSEDTTEETL	KESFDGSVRA	LSEDTTEETLKESFDGSVRA	20	LSEDTTEETLKESFDGSVRA	Upregulated
HNRNPC	_[DimethNter0]NLAAEPK[DimethLys0]VNR_	RMIAGQVLDI	NLAAEPKVNR	RMIAGQVLDINLAAEPKVNR	20	RMIAGQVLDINLAAEPKVNR	Upregulated
DDX3X	_[DimethNter0]YLVLDEADR_	RGKIGLDFCK	YLVLDEADRM	RGKIGLDFCKYLVLDEADRM	20	RGKIGLDFCKYLVLDEADRM	Upregulated
LCP1	_[DimethNter0]TATDVVR_	AERLGCRQFV	TATDVVRGNP	AERLGCRQFVTATDVVRGNP	20	AERLGCRQFVTATDVVRGNP	Upregulated
DHX9	_[DimethNter0]IISQLDPVNER_	LVVEVTKQPA	IISQLDPVNE	LVVEVTKQPAIISQLDPVNE	20	LVVEVTKQPAIISQLDPVNE	Upregulated
CS	_[DimethNter0]SVLDPDEGIR_	RGMKGLVYET	SVLDPDEGIR	RGMKGLVYETSVLDPDEGIR	20	RGMKGLVYETSVLDPDEGIR	Upregulated
HIST1H4A	_[DimethNter0]RDNIQGITK[DimethLys0]PAIR_	GGAKRHRKVL	RDNIQGITKP	GGAKRHRKVLRDNIQGITKP	20	GGAKRHRKVLRDNIQGITKP	Upregulated
HNRNPH1	_[DimethNter0]RVHIEIGPDGR_	YNFFSPLNPV	RVHIEIGPDG	YNFFSPLNPVRVHIEIGPDG	20	YNFFSPLNPVRVHIEIGPDG	Upregulated
HSP90AA1	_[DimethNter0]TLFVEK[DimethLys0]ER_	KHSQFIGYPI	TLFVEKERDK	KHSQFIGYPITLFVEKERDK	20	KHSQFIGYPITLFVEKERDK	Upregulated
EEF2	_[DimethNter0]SVLTAQPR_	IPTARRCLYA	SVLTAQPRLM	IPTARRCLYASVLTAQPRLM	20	IPTARRCLYASVLTAQPRLM	Upregulated
HIST1H4A	_[DimethNter0]QGITK[DimethLys0]PAIR_	RHRKVLRDNI	QGITKPAIRR	RHRKVLRDNIQGITKPAIRR	20	RHRKVLRDNIQGITKPAIRR	Upregulated
ALYREF	_[DimethNter0]TSQIDAQR_	DGRPMNIQLV	TSQIDAQRRP	DGRPMNIQLVTSQIDAQRRP	20	DGRPMNIQLVTSQIDAQRRP	Upregulated
TUBB	_[DimethNter0]DLEPGTMDSVR_	GKYVPRAILV	DLEPGTMDSV	GKYVPRAILVDLEPGTMDSV	20	GKYVPRAILVDLEPGTMDSV	Upregulated
HNRNPU	_[DimethNter0]VVC[Carbamidomethyl (C)]PK[DimethLys0]DEDYK[DimethLys0]QR_	LFAGFQRKAV	VVCPKDEDYK	LFAGFQRKAVVVCPKDEDYK	20	LFAGFQRKAVVVCPKDEDYK	Upregulated
EEF1A2	_[DimethNter0]ILPPTRPTDK[DimethLys0]PLR_	GVSLLEALDT	ILPPTRPTDK	GVSLLEALDTILPPTRPTDK	20	GVSLLEALDTILPPTRPTDK	Upregulated
GAPDH	_[DimethNter0]SVVDLTC[Carbamidomethyl (C)]R_	MAFRVPTANV	SVVDLTCRLE	MAFRVPTANVSVVDLTCRLE	20	MAFRVPTANVSVVDLTCRLE	Upregulated
ENO1	_[DimethNter0]AASEFFR_	TDKVVIGMDV	AASEFFRSGK	TDKVVIGMDVAASEFFRSGK	20	TDKVVIGMDVAASEFFRSGK	Upregulated
ANP32A	_[DimethNter0]NDGEVDDEEDEEELGEEER_	GEEEEDEEGY	NDGEVDDEED	GEEEEDEEGYNDGEVDDEED	20	GEEEEDEEGYNDGEVDDEED	Upregulated
PTBP1	_[DimethNter0]SNLNPER_	AGAGNSVLLV	SNLNPERVTP	AGAGNSVLLVSNLNPERVTP	20	AGAGNSVLLVSNLNPERVTP	Upregulated
PKM	_[DimethNter0]ALDTK[DimethLys0]GPEIR_	DPILYRPVAV	ALDTKGPEIR	DPILYRPVAVALDTKGPEIR	20	DPILYRPVAVALDTKGPEIR	Upregulated
HNRNPA1	_[DimethNter0]TDESLR_	LFIGGLSFET	TDESLRSHFE	LFIGGLSFETTDESLRSHFE	20	LFIGGLSFETTDESLRSHFE	Upregulated
PARP1	_[DimethNter0]K[DimethLys0]AEPVEVVAPR_	HILSPWGAEV	KAEPVEVVAP	HILSPWGAEVKAEPVEVVAP	20	HILSPWGAEVKAEPVEVVAP	Upregulated
TUBB	_[DimethNter0]NMVPFPR_	LNADLRKLAV	NMVPFPRLHF	LNADLRKLAVNMVPFPRLHF	20	LNADLRKLAVNMVPFPRLHF	Upregulated
XPO1	_[DimethNter0]LVVENDQGEVVR_	VSRMAKPEEV	LVVENDQGEV	VSRMAKPEEVLVVENDQGEV	20	VSRMAKPEEVLVVENDQGEV	Upregulated
HNRNPA2B1	_[DimethNter0]TEESLR_	LFIGGLSFET	TEESLRNYYE	LFIGGLSFETTEESLRNYYE	20	LFIGGLSFETTEESLRNYYE	Upregulated
HNRNPU	_[DimethNter0]TVAPPGAR_	SSGPTSLFAV	TVAPPGARQG	SSGPTSLFAVTVAPPGARQG	20	SSGPTSLFAVTVAPPGARQG	Upregulated
HIST1H4A	_[DimethNter0]SGLIYEETR_	LARRGGVKRI	SGLIYEETRG	LARRGGVKRISGLIYEETRG	20	LARRGGVKRISGLIYEETRG	Upregulated

## Sheet: PDX-Weblogo Input
Gene names	Neo N termini	P10 to P1	P1' to P10'	Concatenate columns AH and AI	Count-concatenate	WebLogoInput	Dysregulation Trend	Dysregulation Trend
RBMX	_[DimethNter0]DVYLSPR_	PRREPLPSRR	DVYLSPRDDG	PRREPLPSRRDVYLSPRDDG	20	PRREPLPSRRDVYLSPRDDG	Downregulated	Downregulated
ATXN2L	_[DimethNter0]QERPGAAAIGSAR_	APQPPPPQQH	QERPGAAAIG	APQPPPPQQHQERPGAAAIG	20	APQPPPPQQHQERPGAAAIG	Downregulated	Downregulated
STMN1	_[DimethNter0]EAQMAAK[DimethLys0]LER_	HKMEANKENR	EAQMAAKLER	HKMEANKENREAQMAAKLER	20	HKMEANKENREAQMAAKLER	Downregulated	Downregulated
UBXN1	_[DimethNter0]SQPPPVAPEPGPVPSSPSQEPPTK[DimethLys0]R_	RAKKYGGSVG	SQPPPVAPEP	RAKKYGGSVGSQPPPVAPEP	20	RAKKYGGSVGSQPPPVAPEP	Downregulated	Downregulated
CAPRIN1	_[DimethNter0]QQPPQQNTGFPR_	DQSHQVTGNH	QQPPQQNTGF	DQSHQVTGNHQQPPQQNTGF	20	DQSHQVTGNHQQPPQQNTGF	Downregulated	Downregulated
OSBPL8	_[DimethNter0]ANNLHSGDNFQLNDSEIER_	THVTFYGLLR	ANNLHSGDNF	THVTFYGLLRANNLHSGDNF	20	THVTFYGLLRANNLHSGDNF	Downregulated	Downregulated
PTPRCAP	_[DimethNter0]ADPGEGEQQC[Carbamidomethyl (C)]GEASSPEQVPVR_	YDHVADGGLQ	ADPGEGEQQC	YDHVADGGLQADPGEGEQQC	20	YDHVADGGLQADPGEGEQQC	Downregulated	Downregulated
CORO1A	_[DimethNter0]RAAPEASGTPSSDAVSR_	VNRGLDTGRR	RAAPEASGTP	VNRGLDTGRRRAAPEASGTP	20	VNRGLDTGRRRAAPEASGTP	Downregulated	Downregulated
PCLAF	_[DimethNter0]GSSTSATNSTSVSSR_	VAARAPRKVL	GSSTSATNST	VAARAPRKVLGSSTSATNST	20	VAARAPRKVLGSSTSATNST	Downregulated	Downregulated
LMNA	_[DimethNter0]SGAQASSTPLSPTR_	ETPSQRRATR	SGAQASSTPL	ETPSQRRATRSGAQASSTPL	20	ETPSQRRATRSGAQASSTPL	Downregulated	Downregulated
CREB1	_[DimethNter0]AASGDVQTYQIR_	LVPSNQVVVQ	AASGDVQTYQ	LVPSNQVVVQAASGDVQTYQ	20	LVPSNQVVVQAASGDVQTYQ	Downregulated	Downregulated
KIF22	_[Acetyl (N-term)]AAASAAAISGAGR_	GSTQQRRREM	AAASAAAISG	GSTQQRRREMAAASAAAISG	20	GSTQQRRREMAAASAAAISG	Downregulated	Downregulated
