# Supplementary material for: PDX models reflect the proteome landscape of pediatric acute lymphoblastic leukemia but divert in select pathways
Source: J Exp Clin Cancer Res. 2021 Mar 15;40:96. doi: 10.1186/s13046-021-01835-8 (PMC7958471; doi:10.1186/s13046-021-01835-8)
Supplement: Supplementary file 11 — Additional file 11. [file 13046_2021_1835_MOESM11_ESM.xlsx]

## Sheet: T-ALL fold change differences
Supplementary Table S10 Neo-N Termini data analysis for T-ALL leukemia patients and PDXs
Protein accession	Neo N termini	Nterm-Log2FC-TALLPatientvsPDX	TotalProtein-Log2FC-PatientvsPDX
Q14444	_[DimethNter0]QQPPQQNTGFPR_	-5.30154	-0.569879
P38159	_[DimethNter0]DVYLSPR_	-2.83031	-0.250943
Q8WWM7	_[DimethNter0]QERPGAAAIGSAR_	-2.64007	-0.441056
Q15004	_[DimethNter0]GSSTSATNSTSVSSR_	-2.31826	-1.15487
P02545	_[DimethNter0]SGAQASSTPLSPTR_	-2.29646	-0.96097
P16220	_[DimethNter0]AASGDVQTYQIR_	-2.26126	-0.0119334
Q04323	_[DimethNter0]SQPPPVAPEPGPVPSSPSQEPPTK[DimethLys0]R_	-1.93912	-0.0690364
P31146	_[DimethNter0]RAAPEASGTPSSDAVSR_	-1.92681	0.426827
Q9BZF1	_[DimethNter0]ANNLHSGDNFQLNDSEIER_	-1.63125	-0.229436
P61247	_[DimethNter0]ADLQNDEVAFR_	1.4925	-0.125553
Q01844	_[DimethNter0]GQESGGFSGPGENR_	1.49263	-0.0424584
P13639	_[DimethNter0]VSGVC[Carbamidomethyl (C)]VQTETVLR_	1.50339	-0.109179
O43290	_[DimethNter0]GDQTQDGDFGSR_	1.51997	-0.358605
P67809	_[DimethNter0]EGADNQGAGEQGR_	1.53803	-0.291108
P00338	_[DimethNter0]SGK[DimethLys0]DYNVTANSK[DimethLys0]LVIITAGAR_	1.5832	-0.0303304
Q14566	_[DimethNter0]NEVTDYAIAR_	1.59921	-0.20779
P13639	_[DimethNter0]SGVC[Carbamidomethyl (C)]VQTETVLR_	1.6108	-0.109179
P35579	_[DimethNter0]QETMEAMR_	1.64837	0.326682
Q92841	_[DimethNter0]TAQEYGAGTYGASSTTSTGR_	1.67166	-0.0572549
P14866	_[DimethNter0]DNAGDQHGGGGGGGGGAGAAGGGGGGENYDDPHK[DimethLys0]TPASPVVHIR_	1.75062	0.0841439
P07737	_[DimethNter0]QDGEFSMDLR_	1.76371	0.388184
P08670	_[DimethNter0]SLGSALRPSTSR_	1.78252	-0.298775
O76021	_[DimethNter0]TK[DimethLys0]DEPNSTPEK[DimethLys0]TEQFYR_	1.80374	-0.204724
P10809	_[DimethNter0]NEEAGDGTTTATVLAR_	1.80807	-0.094885
P31930	_[DimethNter0]SLEDSQIEK[DimethLys0]ER_	1.82181	-0.153238
Q15691	_[DimethNter0]STSVTSDNLSR_	1.86398	-0.132931
P62753	_[DimethNter0]GEK[DimethLys0]DIPGLTDTTVPR_	1.87983	-0.37312
Q14566	_[DimethNter0]SGK[DimethLys0]ASSAAGLTAAVVR_	1.88164	-0.20779
P26373	_[DimethNter0]QLTGPVMPVR_	1.88194	-0.156876
Q08211	_[DimethNter0]TK[DimethLys0]QPAIISQLDPVNER_	1.88721	-0.113092
P05204	_[DimethNter0]GDK[DimethLys0]AK[DimethLys0]VK[DimethLys0]DEPQR_	1.88879	-0.0363746
P06454	_[DimethNter0]DLK[DimethLys0]EK[DimethLys0]K[DimethLys0]EVVEEAENGR_	1.93647	-0.448809
P22626	_[DimethNter0]NYGPMK[DimethLys0]SGNFGGSR_	1.94093	-0.184603
P63104	_[DimethNter0]SDTQGDEAEAGEGGEN_	1.99542	0.157573
P09651	_[DimethNter0]GGIK[DimethLys0]EDTEEHHLR_	2.00182	0.000771579
O94826	_[DimethNter0]AAAVPSSGSGVGGGGTAGPGTGGLPR_	2.06339	-0.390666
P07437	_[DimethNter0]LVDLEPGTMDSVR_	2.09234	-0.485627
P20700	_[DimethNter0]RLVEVDSGR_	2.09306	-0.242267
O94826	_[DimethNter0]SGSGVGGGGTAGPGTGGLPR_	2.1163	-0.390666
P14618	_[DimethNter0]MLSGETAK[DimethLys0]GDYPLEAVR_	2.11639	-0.0498709
Q14697	_[DimethNter0]HMATADGLR_	2.12978	0.105044
P14618	_[DimethNter0]AVALDTK[DimethLys0]GPEIR_	2.14849	-0.0498709
P11142	_[DimethNter0]AYGLDK[DimethLys0]K[DimethLys0]VGAER_	2.15126	-0.169695
Q9Y3Z3	_[DimethNter0]EVDNELR_	2.15712	1.07843
Q05639	_[DimethNter0]YK[DimethLys0]IGGIGTVPVGR_	2.19312	0.23899
P39019	_[DimethNter0]K[DimethLys0]DVNQQEFVR_	2.21147	-0.111209
P08621	_[DimethNter0]DERPGPSPLPHR_	2.24543	-0.169897
P43243	_[DimethNter0]RDLDELSR_	2.2698	-0.168707
P41218	_[DimethNter0]SSVSDFNQNFEVPNR_	2.32551	0.0160687
Q05639	_[DimethNter0]GGIGTVPVGR_	2.32639	0.23899
Q7Z4V5	_[DimethNter0]TAVTATAASDR_	2.33517	-0.0671042
P14317	_[DimethNter0]RQTLPEDNEEPPALPPR_	2.34242	-0.0945699
Q9BYX7	_[DimethNter0]SSSSVEK[DimethLys0]SYELPDGQVITIGNER_	2.3925	-0.702449
P08670	_[DimethNter0]DLSEAANR_	2.41538	-0.298775
P23284	_[DimethNter0]RGDGTGGK[DimethLys0]SIYGER_	2.46913	0.0576914
P18124	_[DimethNter0]VEGGDAGNREDQINR_	2.47528	-0.102169
P62269	_[DimethNter0]RAGELTEDEVER_	2.47855	-0.120456
P78527	_[DimethNter0]VLPK[DimethLys0]GPESESEDHR_	2.50612	0.0905962
P52209	_[DimethNter0]TLIGEAVFAR_	2.51191	0.00920414
P31943	_[DimethNter0]GPNSPDTANDGFVR_	2.53698	-0.0327736
P12956	_[DimethNter0]SIAEDEDLR_	2.54411	0.0116893
Q92688	_[DimethNter0]TNLNDYR_	2.56351	0.142539
P06454	_[DimethNter0]K[DimethLys0]EVVEEAENGR_	2.58381	-0.448809
P42167	_[DimethNter0]MASSNESLVVNR_	2.60331	-0.480155
P22626	_[DimethNter0]DDHDPVDK[DimethLys0]IVLQK[DimethLys0]YHTINGHNAEVR_	2.65364	-0.184603
O00567	_[DimethNter0]SSDLEETAGSTSIPK[DimethLys0]R_	2.66465	-0.124647
P11142	_[DimethNter0]AMNPTNTVFDAK[DimethLys0]R_	2.67442	-0.169695
P62826	_[DimethNter0]HPLVFHTNR_	2.68715	-0.100545
P26373	_[DimethNter0]LATQLTGPVMPVR_	2.71292	-0.156876
P84243	_[DimethNter0]SAPSTGGVK[DimethLys0]K[DimethLys0]PHR_	2.72014	-0.653124
P61978	_[DimethNter0]AYEPQGGSGYDYSYAGGR_	2.76518	-0.218817
P52272	_[DimethNter0]GLAMGGGGGASFDR_	2.77327	-0.167387
P62263	_[DimethNter0]AAMLAAQDVAQR_	2.80699	-0.0614718
P35637	_[DimethNter0]SSGGGSGGGYGNQDQSGGGGSGGYGQQDR_	2.83336	-0.337968
Q9UQE7	_[DimethNter0]ITLEGDQVSHR_	2.83419	-0.253921
P16402	_[DimethNter0]AGYDVEK[DimethLys0]NNSR_	2.85392	-0.02358
P52566	_[DimethNter0]IVLK[DimethLys0]EGSEYR_	2.86113	0.177331
P84098	_[DimethNter0]WLDPNETNEIANANSR_	2.89329	-0.560359
P78527	_[DimethNter0]GVPK[DimethLys0]DEVLANR_	2.89823	0.0905962
P14618	_[DimethNter0]SGETAK[DimethLys0]GDYPLEAVR_	2.92153	-0.0498709
P09651	_[DimethNter0]ATVEEVDAAMNAR_	2.94466	0.000771579
P18077	_[DimethNter0]RDETEFYLGK[DimethLys0]R_	2.94657	-0.0782837
P48735	_[DimethNter0]HGDQYK[DimethLys0]ATDFVADR_	2.97227	0.059739
Q15365	_[DimethNter0]SSPVIC[Carbamidomethyl (C)]AGGQDR_	3.01655	-0.202958
P13798	_[DimethNter0]SASDDEIAR_	3.02165	0.160793
P10809	_[DimethNter0]ANNTNEEAGDGTTTATVLAR_	3.04101	-0.094885
P62805	_[DimethNter0]LRDNIQGITK[DimethLys0]PAIR_	3.05394	-0.30465
P31942	_[DimethNter0]HIDIGADGR_	3.06363	0.215605
Q562R1	_[DimethNter0]VLSGGSTM[Oxidation (M)]YPGIADR_	3.10014	-0.323496
P19338	_[DimethNter0]TEETLK[DimethLys0]ESFDGSVR_	3.12171	-0.166808
P36578	_[DimethNter0]AVSELAGHQTSAESWGTGR_	3.12319	-0.107322
P14550	_[DimethNter0]TAYSPLGSSDR_	3.13343	-0.0198423
Q14240	_[DimethNter0]SLVINYDLPTNR_	3.14429	0.139407
P07900	_[DimethNter0]TLFVEK[DimethLys0]ER_	3.14816	0.192228
P30101	_[DimethNter0]TANDVPSPYEVR_	3.15494	-0.041371
P07437	_[DimethNter0]YNEATGGK[DimethLys0]YVPR_	3.18728	-0.485627
P33992	_[DimethNter0]SDSFGGDAQADEGQAR_	3.19839	-0.277294
Q92522	_[DimethNter0]AGGSAALSPSK[DimethLys0]K[DimethLys0]R_	3.21875	0.40026
P07437	_[DimethNter0]SVYYNEATGGK[DimethLys0]YVPR_	3.24101	-0.485627
P06576	_[DimethNter0]AQHLGESTVR_	3.32162	-0.22826
P78527	_[DimethNter0]QASQGTLQTR_	3.33356	0.0905962
P09651	_[DimethNter0]VEEVDAAMNAR_	3.34648	0.000771579
P62241	_[DimethNter0]IVLIDSTPYR_	3.37937	-0.106672
P59665	_[DimethNter0]NMAC[Carbamidomethyl (C)]YC[Carbamidomethyl (C)]R_	3.39095	1.43445
Q92522	_[DimethNter0]TAPAPTAHK[DimethLys0]AK[DimethLys0]K[DimethLys0]AAPGAAGSR_	3.39717	0.40026
Q15233	_[DimethNter0]NLEK[DimethLys0]QNHTPR_	3.41049	-0.153617
P08670	_[DimethNter0]DALK[DimethLys0]GTNESLER_	3.41274	-0.298775
O75390	_[DimethNter0]TALNSESNFAR_	3.42525	-0.00691982
P06733	_[DimethNter0]VGDDLTVTNPK[DimethLys0]R_	3.42611	0.359385
P52272	_[DimethNter0]QGGGGGGGSVPGIER_	3.52287	-0.167387
P08670	_[DimethNter0]ANYQDTIGR_	3.53117	-0.298775
P31943	_[DimethNter0]NDGYGFGSDR_	3.56518	-0.0327736
Q07955	_[DimethNter0]VEFEDPRDAEDAVYGR_	3.64294	-0.864448
P13796	_[DimethNter0]TATDVVR_	3.6914	0.229868
Q14980	_[DimethNter0]QIAEGTGITTR_	3.72264	-0.288765
P07437	_[DimethNter0]VDLEPGTMDSVR_	3.75436	-0.485627
P08238	_[DimethNter0]STYGWTANMER_	3.76026	-0.0427343
P07437	_[DimethNter0]DSVLDVVR_	3.77331	-0.485627
P78527	_[DimethNter0]SVVPM[Oxidation (M)]TSR_	3.77479	0.0905962
P83731	_[DimethNter0]SFSGYK[DimethLys0]IYPGHGR_	3.7903	-0.295721
P62805	_[DimethNter0]VTYTEHAK[DimethLys0]R_	3.79327	-0.30465
Q13813	_[DimethNter0]TGAEALLER_	3.83872	-0.176285
P13796	_[DimethNter0]NLSVPDTIDER_	3.85105	0.229868
P41218	_[DimethNter0]SFTPNQETQAQR_	3.85477	0.0160687
P62805	_[DimethNter0]TAMDVVYALK[DimethLys0]R_	3.87207	-0.30465
P36578	_[DimethNter0]AGHQTSAESWGTGR_	3.89729	-0.107322
P78527	_[DimethNter0]NLYGPDAQVDR_	3.91132	0.0905962
P07900	_[DimethNter0]K[DimethLys0]LGIHEDSQNR_	3.912	0.192228
P26599	_[DimethNter0]LLVSNLNPER_	3.95083	-0.00246749
P14866	_[DimethNter0]IMPGQSYGLEDGSC[Carbamidomethyl (C)]SYK[DimethLys0]DFSESR_	3.98213	0.0841439
Q92888	_[DimethNter0]VQSQQVAVGR_	3.99178	0.155551
Q6IBS0	_[DimethNter0]IEDEQLVLGASQEPVGR_	4.10829	0.154828
P42167	_[DimethNter0]ASSNESLVVNR_	4.13517	-0.480155
P52566	_[DimethNter0]GDGPVVTDPK[DimethLys0]APNVVVTR_	4.13571	0.177331
P52272	_[DimethNter0]RADILEDK[DimethLys0]DGK[DimethLys0]SR_	4.13711	-0.167387
Q9P0L0	_[DimethNter0]SLNDTETR_	4.14997	-0.202067
P39687	_[DimethNter0]NDGEVDDEEDEEELGEEER_	4.15885	0.132423
P08670	_[DimethNter0]ADLSEAANR_	4.1635	-0.298775
P52272	_[DimethNter0]AK[DimethLys0]QGGGGGGGSVPGIER_	4.17158	-0.167387
P19338	_[DimethNter0]K[DimethLys0]ESFDGSVR_	4.19174	-0.166808
P38159	_[DimethNter0]VEQATK[DimethLys0]PSFESGR_	4.22554	-0.250943
P31146	_[DimethNter0]SLK[DimethLys0]DGYVPPK[DimethLys0]SR_	4.2642	0.426827
P62937	_[DimethNter0]FDIAVDGEPLGR_	4.2755	0.0549718
Q16836	_[DimethNter0]SNTSSLQITSIANATTR_	4.32471	0.0366635
Q8N684	_[DimethNter0]DDVLTATSQPSDDR_	4.32637	-0.221357
P08670	_[DimethNter0]RDGQVINETSQHHDDLE_	4.33834	-0.298775
Q96T88	_[DimethNter0]SLTAQQSSLIR_	4.39732	-1.11085
P09874	_[DimethNter0]K[DimethLys0]AEPVEVVAPR_	4.41552	-0.239882
O00571	_[DimethNter0]VVYGGADIGQQIR_	4.43099	-0.489771
P13639	_[DimethNter0]SVLTAQPR_	4.45143	-0.109179
Q15084	_[DimethNter0]TVNQVLASR_	4.47659	-0.103177
P33992	_[DimethNter0]SGK[DimethLys0]GSSAAGLTASVMR_	4.49112	-0.277294
P31943	_[DimethNter0]HIEIGPDGR_	4.49322	-0.0327736
Q08211	_[DimethNter0]AENNSEVGASGYGVPGPTWDR_	4.51677	-0.113092
P61247	_[DimethNter0]SLADLQNDEVAFR_	4.53672	-0.125553
P21333	_[DimethNter0]K[DimethLys0]VEPGLGADNSVVR_	4.54381	-0.23381
P18124	_[DimethNter0]ALTDNALIAR_	4.55023	-0.102169
Q08211	_[DimethNter0]NIVVTQPR_	4.56377	-0.113092
P14866	_[DimethNter0]HDEGYGPPPPHYEGR_	4.61339	0.0841439
P31943	_[DimethNter0]RVHIEIGPDGR_	4.64676	-0.0327736
P11142	_[DimethNter0]TNAVVTVPAYFNDSQR_	4.82828	-0.169695
Q08211	_[DimethNter0]IISQLDPVNER_	4.84608	-0.113092
P62805	_[DimethNter0]RDNIQGITK[DimethLys0]PAIR_	4.90079	-0.30465
P04406	_[DimethNter0]ANVSVVDLTC[Carbamidomethyl (C)]R_	4.93812	0.148027
P62995	_[DimethNter0]SIVYDQQSR_	4.97512	-0.0579082
Q13151	_[DimethNter0]K[DimethLys0]K[DimethLys0]AVPK[DimethLys0]EDIYSGGGGGGSR_	4.9761	-0.380949
Q13151	_[DimethNter0]EDIYSGGGGGGSR_	4.98692	-0.380949
P11142	_[DimethNter0]K[DimethLys0]STAGDTHLGGEDFDNR_	5.06097	-0.169695
Q00839	_[DimethNter0]VVC[Carbamidomethyl (C)]PK[DimethLys0]DEDYK[DimethLys0]QR_	5.13398	-0.29604
P51991	_[DimethNter0]VEEVDAAMC[Carbamidomethyl (C)]AR_	5.14074	-0.0998648
P22626	_[DimethNter0]TEESLR_	5.14322	-0.184603
P07437	_[DimethNter0]DLEPGTMDSVR_	5.15234	-0.485627
Q00839	_[DimethNter0]AVTVAPPGAR_	5.15355	-0.29604
O00571	_[DimethNter0]YLVLDEADR_	5.16156	-0.489771
Q14697	_[DimethNter0]TLSSIPVFQR_	5.25032	0.105044
P61160	_[DimethNter0]TVLVESYTLPDGR_	5.26461	0.183777
Q86V81	_[DimethNter0]TSQIDAQR_	5.38358	-0.411417
P07910	_[DimethNter0]NLAAEPK[DimethLys0]VNR_	5.42661	-0.25586
Q86V81	_[DimethNter0]QLVTSQIDAQR_	5.55205	-0.411417
Q05639	_[DimethNter0]ILPPTRPTDK[DimethLys0]PLR_	5.71932	0.23899
P62805	_[Acetyl (N-term)]QGITK[DimethLys0]PAIR_	5.72771	-0.30465
P11142	_[DimethNter0]NAVVTVPAYFNDSQR_	5.81037	-0.169695
P14618	_[DimethNter0]ALDTK[DimethLys0]GPEIR_	5.81653	-0.0498709
O75390	_[DimethNter0]SVLDPDEGIR_	5.82242	-0.00691982
P46779	_[DimethNter0]STEPNNLK[DimethLys0]AR_	5.8649	-0.130712
P62805	_[DimethNter0]QGITK[DimethLys0]PAIR_	5.94341	-0.30465
P06733	_[DimethNter0]AASEFFR_	5.99478	0.359385
P07437	_[DimethNter0]NMVPFPR_	6.25452	-0.485627
O43390	_[DimethNter0]EDYYYHPPPR_	6.29898	-0.0137592
Q00839	_[DimethNter0]TVAPPGAR_	6.39699	-0.29604
P62805	_[DimethNter0]TYTEHAK[DimethLys0]R_	6.48852	-0.30465
P26599	_[DimethNter0]SNLNPER_	6.647	-0.00246749
P62805	_[DimethNter0]SGLIYEETR_	7.37416	-0.30465
O14980	_[DimethNter0]LVVENDQGEVVR_	7.60983	0.00443932
P09651	_[DimethNter0]TDESLR_	7.61379	0.000771579
P09874	_[DimethNter0]AEPVEVVAPR_	7.6445	-0.239882
P26038	_[DimethNter0]DALGLNIYEQNDR_	7.78069	0.248697
P04406	_[DimethNter0]SVVDLTC[Carbamidomethyl (C)]R_	8.65138	0.148027

## Sheet: Log2 N termini intensity
		T-01-Dx-Log2ProteinIntensity	T-02-Dx-Log2ProteinIntensity	T-01-Dx-PDX-Log2ProteinIntensity	T-02-Dx-PDX-Log2ProteinIntensity
Protein accession	Neo N termini	Patient	Patient	PDX	PDX
Q14444	_[DimethNter0]QQPPQQNTGFPR_	3.99075	5.48115	10.107	9.968
P38159	_[DimethNter0]DVYLSPR_	6.66447	6.46513	8.62301	10.1672
Q8WWM7	_[DimethNter0]QERPGAAAIGSAR_	5.67906	3.91011	8.60072	6.26859
Q15004	_[DimethNter0]GSSTSATNSTSVSSR_	5.84946	6.78769	7.87764	9.39604
P02545	_[DimethNter0]SGAQASSTPLSPTR_	6.30027	5.61486	7.86303	8.64502
P16220	_[DimethNter0]AASGDVQTYQIR_	5.16932	7.71274	8.6671	8.73749
Q04323	_[DimethNter0]SQPPPVAPEPGPVPSSPSQEPPTK[DimethLys0]R_	7.37083	5.62556	9.009	7.86564
P31146	_[DimethNter0]RAAPEASGTPSSDAVSR_	5.08741	6.37415	9.02337	6.29181
Q9BZF1	_[DimethNter0]ANNLHSGDNFQLNDSEIER_	5.26106	7.58103	7.39599	8.7086
P61247	_[DimethNter0]ADLQNDEVAFR_	6.99309	8.60086	5.73438	6.87456
Q01844	_[DimethNter0]GQESGGFSGPGENR_	6.57702	9.8399	6.2373	7.19437
P13639	_[DimethNter0]VSGVC[Carbamidomethyl (C)]VQTETVLR_	8.78401	6.51996	5.6838	6.61341
O43290	_[DimethNter0]GDQTQDGDFGSR_	6.94347	8.51497	6.53583	5.88268
P67809	_[DimethNter0]EGADNQGAGEQGR_	7.25246	7.25455	5.50717	5.92379
P00338	_[DimethNter0]SGK[DimethLys0]DYNVTANSK[DimethLys0]LVIITAGAR_	6.4572	7.26561	4.77806	5.77834
Q14566	_[DimethNter0]NEVTDYAIAR_	8.37733	7.27901	5.85339	6.60454
P13639	_[DimethNter0]SGVC[Carbamidomethyl (C)]VQTETVLR_	9.68091	7.14997	7.11418	6.49511
P35579	_[DimethNter0]QETMEAMR_	6.63132	8.82509	7.05099	5.10867
Q92841	_[DimethNter0]TAQEYGAGTYGASSTTSTGR_	7.23522	8.49215	5.67615	6.70789
P14866	_[DimethNter0]DNAGDQHGGGGGGGGGAGAAGGGGGGENYDDPHK[DimethLys0]TPASPVVHIR_	6.44236	6.38956	3.77989	5.5508
P07737	_[DimethNter0]QDGEFSMDLR_	6.8553	7.91885	6.52084	4.72588
P08670	_[DimethNter0]SLGSALRPSTSR_	11.0956	10.1779	10.5069	7.20146
O76021	_[DimethNter0]TK[DimethLys0]DEPNSTPEK[DimethLys0]TEQFYR_	9.51976	6.67625	5.5156	7.07293
P10809	_[DimethNter0]NEEAGDGTTTATVLAR_	8.2385	7.79498	6.33827	6.07907
P31930	_[DimethNter0]SLEDSQIEK[DimethLys0]ER_	8.14144	8.7238	5.8575	7.36412
Q15691	_[DimethNter0]STSVTSDNLSR_	7.04693	8.53075	5.75253	6.09721
P62753	_[DimethNter0]GEK[DimethLys0]DIPGLTDTTVPR_	6.95125	7.13159	5.3512	4.97199
Q14566	_[DimethNter0]SGK[DimethLys0]ASSAAGLTAAVVR_	7.07699	8.42174	5.51004	6.22542
P26373	_[DimethNter0]QLTGPVMPVR_	6.53968	9.64788	6.77604	5.64764
Q08211	_[DimethNter0]TK[DimethLys0]QPAIISQLDPVNER_	9.70191	4.94675	5.82478	5.04946
P05204	_[DimethNter0]GDK[DimethLys0]AK[DimethLys0]VK[DimethLys0]DEPQR_	9.78301	7.00315	7.61115	5.39743
P06454	_[DimethNter0]DLK[DimethLys0]EK[DimethLys0]K[DimethLys0]EVVEEAENGR_	9.94534	7.06925	7.23124	5.91042
P22626	_[DimethNter0]NYGPMK[DimethLys0]SGNFGGSR_	6.67246	9.04408	6.57136	5.26332
P63104	_[DimethNter0]SDTQGDEAEAGEGGEN_	8.08846	8.96097	6.31623	6.74236
P09651	_[DimethNter0]GGIK[DimethLys0]EDTEEHHLR_	8.96519	6.95416	6.67607	5.23963
O94826	_[DimethNter0]AAAVPSSGSGVGGGGTAGPGTGGLPR_	6.94611	7.01748	3.95437	5.88244
P07437	_[DimethNter0]LVDLEPGTMDSVR_	7.89464	9.92269	7.19214	6.44052
P20700	_[DimethNter0]RLVEVDSGR_	8.11051	7.89745	5.3409	6.48095
O94826	_[DimethNter0]SGSGVGGGGTAGPGTGGLPR_	6.79041	5.59783	3.93059	4.22505
P14618	_[DimethNter0]MLSGETAK[DimethLys0]GDYPLEAVR_	6.92118	8.37428	5.31219	5.75049
Q14697	_[DimethNter0]HMATADGLR_	7.35744	9.15356	6.0036	6.24784
P14618	_[DimethNter0]AVALDTK[DimethLys0]GPEIR_	6.98831	8.92467	6.6827	4.93329
P11142	_[DimethNter0]AYGLDK[DimethLys0]K[DimethLys0]VGAER_	9.21459	8.67752	6.53628	7.05331
Q9Y3Z3	_[DimethNter0]EVDNELR_	10.0734	9.28936	4.80433	10.2442
Q05639	_[DimethNter0]YK[DimethLys0]IGGIGTVPVGR_	8.89197	8.45207	6.6038	6.354
P39019	_[DimethNter0]K[DimethLys0]DVNQQEFVR_	8.52436	8.25485	7.12715	5.22911
P08621	_[DimethNter0]DERPGPSPLPHR_	7.04097	7.28314	4.21141	5.62184
P43243	_[DimethNter0]RDLDELSR_	7.52771	9.50814	5.41311	7.08316
P41218	_[DimethNter0]SSVSDFNQNFEVPNR_	9.82135	7.12945	5.73633	6.56345
Q05639	_[DimethNter0]GGIGTVPVGR_	7.69962	10.2393	6.96159	6.32454
Q7Z4V5	_[DimethNter0]TAVTATAASDR_	8.18016	9.97108	6.48228	6.99861
P14317	_[DimethNter0]RQTLPEDNEEPPALPPR_	6.34373	9.95239	6.072	5.53928
Q9BYX7	_[DimethNter0]SSSSVEK[DimethLys0]SYELPDGQVITIGNER_	13.1414	12.5486	11.0434	9.8616
P08670	_[DimethNter0]DLSEAANR_	8.20311	8.07231	5.79848	5.64619
P23284	_[DimethNter0]RGDGTGGK[DimethLys0]SIYGER_	8.2371	9.32865	6.87328	5.75421
P18124	_[DimethNter0]VEGGDAGNREDQINR_	10.3296	7.32219	5.74322	6.958
P62269	_[DimethNter0]RAGELTEDEVER_	8.57339	8.45625	6.61149	5.46104
P78527	_[DimethNter0]VLPK[DimethLys0]GPESESEDHR_	7.33614	8.83913	6.1673	4.99572
P52209	_[DimethNter0]TLIGEAVFAR_	10.3831	7.44062	6.23037	6.56951
P31943	_[DimethNter0]GPNSPDTANDGFVR_	8.58523	9.02542	6.21113	6.32557
P12956	_[DimethNter0]SIAEDEDLR_	7.82052	6.92068	5.27509	4.37789
Q92688	_[DimethNter0]TNLNDYR_	6.78357	10.9105	5.47386	7.09315
P06454	_[DimethNter0]K[DimethLys0]EVVEEAENGR_	9.12377	7.12289	6.65793	4.4211
P42167	_[DimethNter0]MASSNESLVVNR_	8.32887	9.41561	5.50631	7.03155
P22626	_[DimethNter0]DDHDPVDK[DimethLys0]IVLQK[DimethLys0]YHTINGHNAEVR_	9.07933	9.07864	6.37005	6.48064
O00567	_[DimethNter0]SSDLEETAGSTSIPK[DimethLys0]R_	9.09535	9.80398	6.92252	6.64751
P11142	_[DimethNter0]AMNPTNTVFDAK[DimethLys0]R_	8.33052	8.92382	5.31604	6.58946
P62826	_[DimethNter0]HPLVFHTNR_	9.09945	9.59901	7.23498	6.08918
P26373	_[DimethNter0]LATQLTGPVMPVR_	7.00953	9.97037	6.31068	5.24339
P84243	_[DimethNter0]SAPSTGGVK[DimethLys0]K[DimethLys0]PHR_	12.0455	11.7415	7.00509	11.3416
P61978	_[DimethNter0]AYEPQGGSGYDYSYAGGR_	7.72879	8.88568	4.37699	6.70712
P52272	_[DimethNter0]GLAMGGGGGASFDR_	8.25042	10.0749	6.32303	6.45573
P62263	_[DimethNter0]AAMLAAQDVAQR_	7.56674	9.631	5.70702	5.87674
P35637	_[DimethNter0]SSGGGSGGGYGNQDQSGGGGSGGYGQQDR_	7.09203	7.95458	3.68533	5.69456
Q9UQE7	_[DimethNter0]ITLEGDQVSHR_	8.53901	8.85541	6.74493	4.9811
P16402	_[DimethNter0]AGYDVEK[DimethLys0]NNSR_	9.09772	10.0778	6.06916	7.39855
P52566	_[DimethNter0]IVLK[DimethLys0]EGSEYR_	10.7959	8.42576	6.25535	7.24405
P84098	_[DimethNter0]WLDPNETNEIANANSR_	9.48104	9.55817	6.5496	6.70304
P78527	_[DimethNter0]GVPK[DimethLys0]DEVLANR_	10.3693	8.22087	6.31766	6.476
P14618	_[DimethNter0]SGETAK[DimethLys0]GDYPLEAVR_	7.25309	9.75266	4.75919	6.4035
P09651	_[DimethNter0]ATVEEVDAAMNAR_	8.69912	10.8263	5.66989	7.96618
P18077	_[DimethNter0]RDETEFYLGK[DimethLys0]R_	8.52687	7.58924	5.42805	4.79491
P48735	_[DimethNter0]HGDQYK[DimethLys0]ATDFVADR_	9.25604	8.77746	5.30841	6.78056
Q15365	_[DimethNter0]SSPVIC[Carbamidomethyl (C)]AGGQDR_	10.0949	9.28935	6.64198	6.70912
P13798	_[DimethNter0]SASDDEIAR_	10.241	10.6216	6.16493	8.65432
P10809	_[DimethNter0]ANNTNEEAGDGTTTATVLAR_	9.04688	9.31795	6.47076	5.81206
P62805	_[DimethNter0]LRDNIQGITK[DimethLys0]PAIR_	9.18159	10.7269	6.64491	7.15566
P31942	_[DimethNter0]HIDIGADGR_	9.22788	9.90374	6.10994	6.89443
Q562R1	_[DimethNter0]VLSGGSTM[Oxidation (M)]YPGIADR_	12.864	6.85406	6.81329	6.70451
P19338	_[DimethNter0]TEETLK[DimethLys0]ESFDGSVR_	7.66981	7.92886	3.82505	5.53021
P36578	_[DimethNter0]AVSELAGHQTSAESWGTGR_	9.86187	9.2569	6.62057	6.25183
P14550	_[DimethNter0]TAYSPLGSSDR_	9.49192	9.44806	6.50641	6.16671
Q14240	_[DimethNter0]SLVINYDLPTNR_	9.59279	9.2841	6.90296	5.68535
P07900	_[DimethNter0]TLFVEK[DimethLys0]ER_	9.16143	10.1431	6.33495	6.6732
P30101	_[DimethNter0]TANDVPSPYEVR_	9.14229	9.42689	5.34228	6.91702
P07437	_[DimethNter0]YNEATGGK[DimethLys0]YVPR_	6.97797	8.82769	4.42588	5.00522
P33992	_[DimethNter0]SDSFGGDAQADEGQAR_	8.82534	9.91133	5.57525	6.76464
Q92522	_[DimethNter0]AGGSAALSPSK[DimethLys0]K[DimethLys0]R_	9.25011	10.9297	6.63355	7.10876
P07437	_[DimethNter0]SVYYNEATGGK[DimethLys0]YVPR_	8.60757	9.77851	4.90759	6.99648
P06576	_[DimethNter0]AQHLGESTVR_	8.68264	9.83536	5.88367	5.99109
P78527	_[DimethNter0]QASQGTLQTR_	9.33749	9.56285	6.42977	5.80344
P09651	_[DimethNter0]VEEVDAAMNAR_	9.59242	9.50503	6.7971	5.6074
P62241	_[DimethNter0]IVLIDSTPYR_	10.4031	9.02685	5.88757	6.78365
P59665	_[DimethNter0]NMAC[Carbamidomethyl (C)]YC[Carbamidomethyl (C)]R_	9.0906	9.35969	5.63857	6.02983
Q92522	_[DimethNter0]TAPAPTAHK[DimethLys0]AK[DimethLys0]K[DimethLys0]AAPGAAGSR_	8.42646	10.1538	6.11657	5.66933
Q15233	_[DimethNter0]NLEK[DimethLys0]QNHTPR_	9.56696	9.96588	6.93817	5.7737
P08670	_[DimethNter0]DALK[DimethLys0]GTNESLER_	10.7802	9.01689	6.71749	6.25414
O75390	_[DimethNter0]TALNSESNFAR_	9.81673	9.90238	6.44778	6.42084
P06733	_[DimethNter0]VGDDLTVTNPK[DimethLys0]R_	10.8142	9.07426	6.32236	6.71385
P52272	_[DimethNter0]QGGGGGGGSVPGIER_	10.3432	10.1776	6.69048	6.78465
P08670	_[DimethNter0]ANYQDTIGR_	11.6575	8.96562	6.33649	7.22428
P31943	_[DimethNter0]NDGYGFGSDR_	8.87378	10.1589	5.60718	6.29512
Q07955	_[DimethNter0]VEFEDPRDAEDAVYGR_	6.40693	10.0639	2.61933	6.56558
P13796	_[DimethNter0]TATDVVR_	12.3632	12.0618	8.06782	8.97444
Q14980	_[DimethNter0]QIAEGTGITTR_	9.53943	10.5021	6.47281	6.12346
P07437	_[DimethNter0]VDLEPGTMDSVR_	8.78063	10.9102	6.62317	5.55896
P08238	_[DimethNter0]STYGWTANMER_	8.93028	10.4513	6.58233	5.27871
P07437	_[DimethNter0]DSVLDVVR_	9.7735	10.686	7.02159	5.89134
P78527	_[DimethNter0]SVVPM[Oxidation (M)]TSR_	9.99814	9.67614	6.4159	5.7088
P83731	_[DimethNter0]SFSGYK[DimethLys0]IYPGHGR_	8.59377	11.3463	5.94635	6.41316
P62805	_[DimethNter0]VTYTEHAK[DimethLys0]R_	11.1184	12.0893	8.33523	7.28602
Q13813	_[DimethNter0]TGAEALLER_	9.85145	10.297	6.39001	6.08099
P13796	_[DimethNter0]NLSVPDTIDER_	9.94755	10.0054	6.38197	5.86886
P41218	_[DimethNter0]SFTPNQETQAQR_	10.3375	9.33681	6.13486	5.82988
P62805	_[DimethNter0]TAMDVVYALK[DimethLys0]R_	7.6995	9.45604	3.57478	5.83661
P36578	_[DimethNter0]AGHQTSAESWGTGR_	10.6131	10.3665	6.74847	6.43662
P78527	_[DimethNter0]NLYGPDAQVDR_	8.26304	9.86519	4.69004	5.61556
P07900	_[DimethNter0]K[DimethLys0]LGIHEDSQNR_	9.93404	8.56786	4.82289	5.85501
P26599	_[DimethNter0]LLVSNLNPER_	10.4579	9.51602	5.60376	6.46848
P14866	_[DimethNter0]IMPGQSYGLEDGSC[Carbamidomethyl (C)]SYK[DimethLys0]DFSESR_	10.7961	10.9628	7.07378	6.7209
Q92888	_[DimethNter0]VQSQQVAVGR_	9.09822	9.28222	3.30875	7.08813
Q6IBS0	_[DimethNter0]IEDEQLVLGASQEPVGR_	9.26045	9.99739	4.935	6.10627
P42167	_[DimethNter0]ASSNESLVVNR_	9.45042	9.99523	4.84125	6.33407
P52566	_[DimethNter0]GDGPVVTDPK[DimethLys0]APNVVVTR_	11.0442	9.62532	6.22258	6.17548
P52272	_[DimethNter0]RADILEDK[DimethLys0]DGK[DimethLys0]SR_	10.6073	10.3358	6.82029	5.84858
Q9P0L0	_[DimethNter0]SLNDTETR_	10.4308	10.9333	6.53617	6.52795
P39687	_[DimethNter0]NDGEVDDEEDEEELGEEER_	9.35361	7.93764	5.72697	3.24658
P08670	_[DimethNter0]ADLSEAANR_	11.2053	10.6935	6.74464	6.82713
P52272	_[DimethNter0]AK[DimethLys0]QGGGGGGGSVPGIER_	8.20805	10.1556	6.21736	3.80315
P19338	_[DimethNter0]K[DimethLys0]ESFDGSVR_	10.0361	11.3808	6.76358	6.26981
P38159	_[DimethNter0]VEQATK[DimethLys0]PSFESGR_	10.6319	11.4886	6.60724	7.06224
P31146	_[DimethNter0]SLK[DimethLys0]DGYVPPK[DimethLys0]SR_	9.37344	12.2565	6.25036	6.85115
P62937	_[DimethNter0]FDIAVDGEPLGR_	8.33886	10.9175	5.81638	4.88895
Q16836	_[DimethNter0]SNTSSLQITSIANATTR_	8.71356	10.6519	5.2414	5.47465
Q8N684	_[DimethNter0]DDVLTATSQPSDDR_	10.0722	10.9403	6.36329	5.99646
P08670	_[DimethNter0]RDGQVINETSQHHDDLE_	10.2807	10.8387	6.42773	6.01501
Q96T88	_[DimethNter0]SLTAQQSSLIR_	9.43749	10.3713	6.27987	4.73424
P09874	_[DimethNter0]K[DimethLys0]AEPVEVVAPR_	10.624	11.0593	6.99411	5.85819
O00571	_[DimethNter0]VVYGGADIGQQIR_	10.4097	10.3407	5.14852	6.73994
P13639	_[DimethNter0]SVLTAQPR_	10.8926	10.7248	6.03242	6.6821
Q15084	_[DimethNter0]TVNQVLASR_	10.5649	10.1163	6.16253	5.56549
P33992	_[DimethNter0]SGK[DimethLys0]GSSAAGLTASVMR_	9.20588	10.7903	5.11639	5.89759
P31943	_[DimethNter0]HIEIGPDGR_	10.1971	10.198	5.70687	5.70188
Q08211	_[DimethNter0]AENNSEVGASGYGVPGPTWDR_	10.2582	11.0098	6.76988	5.46461
P61247	_[DimethNter0]SLADLQNDEVAFR_	10.5487	9.03025	6.01088	4.49462
P21333	_[DimethNter0]K[DimethLys0]VEPGLGADNSVVR_	9.98274	10.6036	5.29828	6.20042
P18124	_[DimethNter0]ALTDNALIAR_	10.2087	9.80447	4.46374	6.449
Q08211	_[DimethNter0]NIVVTQPR_	10.4652	10.2467	5.13998	6.44439
P14866	_[DimethNter0]HDEGYGPPPPHYEGR_	11.4978	10.2276	6.95449	5.54416
P31943	_[DimethNter0]RVHIEIGPDGR_	8.70069	9.98993	6.36852	3.02858
P11142	_[DimethNter0]TNAVVTVPAYFNDSQR_	10.7548	11.04	4.89411	7.24408
Q08211	_[DimethNter0]IISQLDPVNER_	11.5656	11.0765	6.97726	5.97266
P62805	_[DimethNter0]RDNIQGITK[DimethLys0]PAIR_	13.9164	14.4437	9.64898	8.9096
P04406	_[DimethNter0]ANVSVVDLTC[Carbamidomethyl (C)]R_	13.1489	11.1176	7.44695	6.94328
P62995	_[DimethNter0]SIVYDQQSR_	11.9409	10.8803	6.67085	6.20011
Q13151	_[DimethNter0]K[DimethLys0]K[DimethLys0]AVPK[DimethLys0]EDIYSGGGGGGSR_	10.2108	9.70127	6.51155	3.44837
Q13151	_[DimethNter0]EDIYSGGGGGGSR_	10.3667	12.5438	6.18005	6.75659
P11142	_[DimethNter0]K[DimethLys0]STAGDTHLGGEDFDNR_	8.98479	9.89422	4.98676	3.77031
Q00839	_[DimethNter0]VVC[Carbamidomethyl (C)]PK[DimethLys0]DEDYK[DimethLys0]QR_	12.3251	10.7763	6.3133	6.52018
P51991	_[DimethNter0]VEEVDAAMC[Carbamidomethyl (C)]AR_	11.0746	9.61998	4.80131	5.61178
P22626	_[DimethNter0]TEESLR_	13.2393	13.811	5.32347	11.4404
P07437	_[DimethNter0]DLEPGTMDSVR_	11.0517	11.5052	6.39733	5.85487
Q00839	_[DimethNter0]AVTVAPPGAR_	15.4663	16.5937	10.357	11.3959
O00571	_[DimethNter0]YLVLDEADR_	11.684	11.3775	6.80648	5.93191
Q14697	_[DimethNter0]TLSSIPVFQR_	10.1545	10.3388	5.88551	4.10721
P61160	_[DimethNter0]TVLVESYTLPDGR_	11.1864	11.0793	7.03532	4.70125
Q86V81	_[DimethNter0]TSQIDAQR_	11.1915	12.726	6.46805	6.68222
P07910	_[DimethNter0]NLAAEPK[DimethLys0]VNR_	10.2113	12.1088	5.38444	6.08245
Q86V81	_[DimethNter0]QLVTSQIDAQR_	10.3878	13.2874	5.61593	6.95515
Q05639	_[DimethNter0]ILPPTRPTDK[DimethLys0]PLR_	12.0442	11.9485	5.9436	6.61052
P62805	_[Acetyl (N-term)]QGITK[DimethLys0]PAIR_	10.6114	12.7735	4.89987	7.0296
P11142	_[DimethNter0]NAVVTVPAYFNDSQR_	9.83555	10.8285	3.04814	5.99515
P14618	_[DimethNter0]ALDTK[DimethLys0]GPEIR_	11.7545	11.4688	5.28712	6.30315
O75390	_[DimethNter0]SVLDPDEGIR_	10.8279	10.694	5.62898	4.24807
P46779	_[DimethNter0]STEPNNLK[DimethLys0]AR_	10.3594	9.72985	1.60505	6.7544
P62805	_[DimethNter0]QGITK[DimethLys0]PAIR_	11.47	12.7059	4.99537	7.2938
P06733	_[DimethNter0]AASEFFR_	11.7444	11.6776	4.34503	7.08738
P07437	_[DimethNter0]NMVPFPR_	12.1494	12.4034	4.83081	7.21292
O43390	_[DimethNter0]EDYYYHPPPR_	11.2654	11.5089	3.03751	7.13878
Q00839	_[DimethNter0]TVAPPGAR_	12.4775	14.209	5.39416	8.49836
P62805	_[DimethNter0]TYTEHAK[DimethLys0]R_	11.3828	13.2644	6.30464	5.36552
P26599	_[DimethNter0]SNLNPER_	12.4415	11.9345	7.46072	3.62126
P62805	_[DimethNter0]SGLIYEETR_	14.0534	13.44	5.91279	6.83222
O14980	_[DimethNter0]LVVENDQGEVVR_	13.2872	13.8618	6.44922	5.48009
P09651	_[DimethNter0]TDESLR_	13.983	14.6247	6.16709	7.213
P09874	_[DimethNter0]AEPVEVVAPR_	9.7405	9.89516	-0.298838	4.64551
P26038	_[DimethNter0]DALGLNIYEQNDR_	10.3156	9.95857	-1.7627	6.47555
P04406	_[DimethNter0]SVVDLTC[Carbamidomethyl (C)]R_	13.6868	12.8958	5.14517	4.13471

## Sheet: KEGG, CORUM enrichment
Category column	Category value	Total size	Selection size	Category size	Intersection size	Enrichment factor	P value	Benj. Hoch. FDR	-Log10 P value	-Log10 Benj. Hoch. FDR
Corum	DGCR8 multiprotein complex	1626	112	10	7	10.162	6.0396e-07	0.00080538	6.21899	3.094
Corum	Large Drosha complex	1626	112	12	7	8.4688	3.4848e-06	0.0020094	5.45782	2.69693
Corum	Nop56p-associated pre-rRNA complex	1626	112	60	23	5.5652	5.3724e-13	1.4328e-09	12.2698	8.84381
KEGG name	Ribosome	1626	112	44	13	4.2894	2.8577e-06	0.0019632	5.54398	2.70704
KEGG name	Spliceosome	1626	112	57	14	3.5658	1.2264e-05	0.0042128	4.91137	2.37543

## Sheet: Patient-Weblogo Input
Gene_names	Neo_N _termini	P10 to P1	P1' to P10'	Concatenate columns AH and AI	Count-concatenate	WebLogoInput	Dysregulation Trend
RPS3A	_[DimethNter0]ADLQNDEVAFR_	LKGRVFEVSL	ADLQNDEVAF	LKGRVFEVSLADLQNDEVAF	20	LKGRVFEVSLADLQNDEVAF	Upregulated
EWSR1	_[DimethNter0]GQESGGFSGPGENR_	QDHPSSMGVY	GQESGGFSGP	QDHPSSMGVYGQESGGFSGP	20	QDHPSSMGVYGQESGGFSGP	Upregulated
EEF2	_[DimethNter0]VSGVC[Carbamidomethyl (C)]VQTETVLR_	TDGALVVVDC	VSGVCVQTET	TDGALVVVDCVSGVCVQTET	20	TDGALVVVDCVSGVCVQTET	Upregulated
SART1	_[DimethNter0]GDQTQDGDFGSR_	VVRADDLLPL	GDQTQDGDFG	VVRADDLLPLGDQTQDGDFG	20	VVRADDLLPLGDQTQDGDFG	Upregulated
YBX1	_[DimethNter0]EGADNQGAGEQGR_	SNPPVQGEVM	EGADNQGAGE	SNPPVQGEVMEGADNQGAGE	20	SNPPVQGEVMEGADNQGAGE	Upregulated
LDHA	_[DimethNter0]SGK[DimethLys0]DYNVTANSK[DimethLys0]LVIITAGAR_	SLFLRTPKIV	SGKDYNVTAN	SLFLRTPKIVSGKDYNVTAN	20	SLFLRTPKIVSGKDYNVTAN	Upregulated
MCM6	_[DimethNter0]NEVTDYAIAR_	DLFFILVDEC	NEVTDYAIAR	DLFFILVDECNEVTDYAIAR	20	DLFFILVDECNEVTDYAIAR	Upregulated
EEF2	_[DimethNter0]SGVC[Carbamidomethyl (C)]VQTETVLR_	DGALVVVDCV	SGVCVQTETV	DGALVVVDCVSGVCVQTETV	20	DGALVVVDCVSGVCVQTETV	Upregulated
MYH9	_[DimethNter0]QETMEAMR_	IPGQQDKDMF	QETMEAMRIM	IPGQQDKDMFQETMEAMRIM	20	IPGQQDKDMFQETMEAMRIM	Upregulated
DDX17	_[DimethNter0]TAQEYGAGTYGASSTTSTGR_	GAAAYGTSSY	TAQEYGAGTY	GAAAYGTSSYTAQEYGAGTY	20	GAAAYGTSSYTAQEYGAGTY	Upregulated
HNRNPL	_[DimethNter0]DNAGDQHGGGGGGGGGAGAAGGGGGGENYDDPHK[DimethLys0]TPASPVVHIR_	GGRAPKRLKT	DNAGDQHGGG	GGRAPKRLKTDNAGDQHGGG	20	GGRAPKRLKTDNAGDQHGGG	Upregulated
PFN1	_[DimethNter0]QDGEFSMDLR_	KCSVIRDSLL	QDGEFSMDLR	KCSVIRDSLLQDGEFSMDLR	20	KCSVIRDSLLQDGEFSMDLR	Upregulated
VIM	_[DimethNter0]SLGSALRPSTSR_	SYVTTSTRTY	SLGSALRPST	SYVTTSTRTYSLGSALRPST	20	SYVTTSTRTYSLGSALRPST	Upregulated
RSL1D1	_[DimethNter0]TK[DimethLys0]DEPNSTPEK[DimethLys0]TEQFYR_	RSDSEDICLF	TKDEPNSTPE	RSDSEDICLFTKDEPNSTPE	20	RSDSEDICLFTKDEPNSTPE	Upregulated
HSPD1	_[DimethNter0]NEEAGDGTTTATVLAR_	KLVQDVANNT	NEEAGDGTTT	KLVQDVANNTNEEAGDGTTT	20	KLVQDVANNTNEEAGDGTTT	Upregulated
UQCRC1	_[DimethNter0]SLEDSQIEK[DimethLys0]ER_	ELLGDIVQNC	SLEDSQIEKE	ELLGDIVQNCSLEDSQIEKE	20	ELLGDIVQNCSLEDSQIEKE	Upregulated
MAPRE1	_[DimethNter0]STSVTSDNLSR_	MMMMMAVNVY	STSVTSDNLS	MMMMMAVNVYSTSVTSDNLS	20	MMMMMAVNVYSTSVTSDNLS	Upregulated
RPS6	_[DimethNter0]GEK[DimethLys0]DIPGLTDTTVPR_	SVLNLVIVKK	GEKDIPGLTD	SVLNLVIVKKGEKDIPGLTD	20	SVLNLVIVKKGEKDIPGLTD	Upregulated
MCM6	_[DimethNter0]SGK[DimethLys0]ASSAAGLTAAVVR_	EEFSPRAVYT	SGKASSAAGL	EEFSPRAVYTSGKASSAAGL	20	EEFSPRAVYTSGKASSAAGL	Upregulated
RPL13	_[DimethNter0]QLTGPVMPVR_	SSAEELKLAT	QLTGPVMPVR	SSAEELKLATQLTGPVMPVR	20	SSAEELKLATQLTGPVMPVR	Upregulated
DHX9	_[DimethNter0]TK[DimethLys0]QPAIISQLDPVNER_	AAMEALVVEV	TKQPAIISQL	AAMEALVVEVTKQPAIISQL	20	AAMEALVVEVTKQPAIISQL	Upregulated
HMGN2	_[DimethNter0]GDK[DimethLys0]AK[DimethLys0]VK[DimethLys0]DEPQR_	PKRKAEGDAK	GDKAKVKDEP	PKRKAEGDAKGDKAKVKDEP	20	PKRKAEGDAKGDKAKVKDEP	Upregulated
PTMA	_[DimethNter0]DLK[DimethLys0]EK[DimethLys0]K[DimethLys0]EVVEEAENGR_	VDTSSEITTK	DLKEKKEVVE	VDTSSEITTKDLKEKKEVVE	20	VDTSSEITTKDLKEKKEVVE	Upregulated
HNRNPA2B1	_[DimethNter0]NYGPMK[DimethLys0]SGNFGGSR_	DFGNYNQQPS	NYGPMKSGNF	DFGNYNQQPSNYGPMKSGNF	20	DFGNYNQQPSNYGPMKSGNF	Upregulated
YWHAZ	_[DimethNter0]SDTQGDEAEAGEGGEN_	LLRDNLTLWT	SDTQGDEAEA	LLRDNLTLWTSDTQGDEAEA	20	LLRDNLTLWTSDTQGDEAEA	Upregulated
HNRNPA1	_[DimethNter0]GGIK[DimethLys0]EDTEEHHLR_	AHLTVKKIFV	GGIKEDTEEH	AHLTVKKIFVGGIKEDTEEH	20	AHLTVKKIFVGGIKEDTEEH	Upregulated
TOMM70	_[DimethNter0]AAAVPSSGSGVGGGGTAGPGTGGLPR_	ASKPVEAAVV	AAAVPSSGSG	ASKPVEAAVVAAAVPSSGSG	20	ASKPVEAAVVAAAVPSSGSG	Upregulated
TUBB	_[DimethNter0]LVDLEPGTMDSVR_	TGGKYVPRAI	LVDLEPGTMD	TGGKYVPRAILVDLEPGTMD	20	TGGKYVPRAILVDLEPGTMD	Upregulated
LMNB1	_[DimethNter0]RLVEVDSGR_	INETRRKHET	RLVEVDSGRQ	INETRRKHETRLVEVDSGRQ	20	INETRRKHETRLVEVDSGRQ	Upregulated
TOMM70	_[DimethNter0]SGSGVGGGGTAGPGTGGLPR_	AAVVAAAVPS	SGSGVGGGGT	AAVVAAAVPSSGSGVGGGGT	20	AAVVAAAVPSSGSGVGGGGT	Upregulated
PKM	_[DimethNter0]MLSGETAK[DimethLys0]GDYPLEAVR_	NAVLDGADCI	MLSGETAKGD	NAVLDGADCIMLSGETAKGD	20	NAVLDGADCIMLSGETAKGD	Upregulated
GANAB	_[DimethNter0]HMATADGLR_	DVHNIYGLYV	HMATADGLRQ	DVHNIYGLYVHMATADGLRQ	20	DVHNIYGLYVHMATADGLRQ	Upregulated
PKM	_[DimethNter0]AVALDTK[DimethLys0]GPEIR_	ASDPILYRPV	AVALDTKGPE	ASDPILYRPVAVALDTKGPE	20	ASDPILYRPVAVALDTKGPE	Upregulated
HSPA8	_[DimethNter0]AYGLDK[DimethLys0]K[DimethLys0]VGAER_	IINEPTAAAI	AYGLDKKVGA	IINEPTAAAIAYGLDKKVGA	20	IINEPTAAAIAYGLDKKVGA	Upregulated
SAMHD1	_[DimethNter0]EVDNELR_	KRFIKFARVC	EVDNELRICA	KRFIKFARVCEVDNELRICA	20	KRFIKFARVCEVDNELRICA	Upregulated
EEF1A2	_[DimethNter0]YK[DimethLys0]IGGIGTVPVGR_	KPLRLPLQDV	YKIGGIGTVP	KPLRLPLQDVYKIGGIGTVP	20	KPLRLPLQDVYKIGGIGTVP	Upregulated
RPS19	_[DimethNter0]K[DimethLys0]DVNQQEFVR_	MMMMMPGVTV	KDVNQQEFVR	MMMMMPGVTVKDVNQQEFVR	20	MMMMMPGVTVKDVNQQEFVR	Upregulated
SNRNP70	_[DimethNter0]DERPGPSPLPHR_	HSGRDDTSRY	DERPGPSPLP	HSGRDDTSRYDERPGPSPLP	20	HSGRDDTSRYDERPGPSPLP	Upregulated
MATR3	_[DimethNter0]RDLDELSR_	NILASFGLSA	RDLDELSRYP	NILASFGLSARDLDELSRYP	20	NILASFGLSARDLDELSRYP	Upregulated
MNDA	_[DimethNter0]SSVSDFNQNFEVPNR_	CKGVMEIKEA	SSVSDFNQNF	CKGVMEIKEASSVSDFNQNF	20	CKGVMEIKEASSVSDFNQNF	Upregulated
EEF1A2	_[DimethNter0]GGIGTVPVGR_	RLPLQDVYKI	GGIGTVPVGR	RLPLQDVYKIGGIGTVPVGR	20	RLPLQDVYKIGGIGTVPVGR	Upregulated
HDGFL2	_[DimethNter0]TAVTATAASDR_	DDEDRGVMAV	TAVTATAASD	DDEDRGVMAVTAVTATAASD	20	DDEDRGVMAVTAVTATAASD	Upregulated
HCLS1	_[DimethNter0]RQTLPEDNEEPPALPPR_	REHPVPLLPI	RQTLPEDNEE	REHPVPLLPIRQTLPEDNEE	20	REHPVPLLPIRQTLPEDNEE	Upregulated
POTEKP	_[DimethNter0]SSSSVEK[DimethLys0]SYELPDGQVITIGNER_	DSEQEMAMAA	SSSSVEKSYE	DSEQEMAMAASSSSVEKSYE	20	DSEQEMAMAASSSSVEKSYE	Upregulated
VIM	_[DimethNter0]DLSEAANR_	AEEWYKSKFA	DLSEAANRNN	AEEWYKSKFADLSEAANRNN	20	AEEWYKSKFADLSEAANRNN	Upregulated
PPIB	_[DimethNter0]RGDGTGGK[DimethLys0]SIYGER_	DFMIQGGDFT	RGDGTGGKSI	DFMIQGGDFTRGDGTGGKSI	20	DFMIQGGDFTRGDGTGGKSI	Upregulated
RPL7	_[DimethNter0]VEGGDAGNREDQINR_	GGMKKKTTHF	VEGGDAGNRE	GGMKKKTTHFVEGGDAGNRE	20	GGMKKKTTHFVEGGDAGNRE	Upregulated
RPS18	_[DimethNter0]RAGELTEDEVER_	LRKADIDLTK	RAGELTEDEV	LRKADIDLTKRAGELTEDEV	20	LRKADIDLTKRAGELTEDEV	Upregulated
PRKDC	_[DimethNter0]VLPK[DimethLys0]GPESESEDHR_	GLIRICSKPV	VLPKGPESES	GLIRICSKPVVLPKGPESES	20	GLIRICSKPVVLPKGPESES	Upregulated
PGD	_[DimethNter0]TLIGEAVFAR_	ISALEYGVPV	TLIGEAVFAR	ISALEYGVPVTLIGEAVFAR	20	ISALEYGVPVTLIGEAVFAR	Upregulated
HNRNPH1	_[DimethNter0]GPNSPDTANDGFVR_	VEMDWVLKHT	GPNSPDTAND	VEMDWVLKHTGPNSPDTAND	20	VEMDWVLKHTGPNSPDTAND	Upregulated
XRCC6	_[DimethNter0]SIAEDEDLR_	DISLFYRDII	SIAEDEDLRV	DISLFYRDIISIAEDEDLRV	20	DISLFYRDIISIAEDEDLRV	Upregulated
ANP32B	_[DimethNter0]TNLNDYR_	KSLDLFNCEV	TNLNDYRESV	KSLDLFNCEVTNLNDYRESV	20	KSLDLFNCEVTNLNDYRESV	Upregulated
PTMA	_[DimethNter0]K[DimethLys0]EVVEEAENGR_	EITTKDLKEK	KEVVEEAENG	EITTKDLKEKKEVVEEAENG	20	EITTKDLKEKKEVVEEAENG	Upregulated
TMPO	_[DimethNter0]MASSNESLVVNR_	SESTPIAETI	MASSNESLVV	SESTPIAETIMASSNESLVV	20	SESTPIAETIMASSNESLVV	Upregulated
HNRNPA2B1	_[DimethNter0]DDHDPVDK[DimethLys0]IVLQK[DimethLys0]YHTINGHNAEVR_	KKRGFGFVTF	DDHDPVDKIV	KKRGFGFVTFDDHDPVDKIV	20	KKRGFGFVTFDDHDPVDKIV	Upregulated
NOP56	_[DimethNter0]SSDLEETAGSTSIPK[DimethLys0]R_	KKSFSKEELM	SSDLEETAGS	KKSFSKEELMSSDLEETAGS	20	KKSFSKEELMSSDLEETAGS	Upregulated
HSPA8	_[DimethNter0]AMNPTNTVFDAK[DimethLys0]R_	LIGDAAKNQV	AMNPTNTVFD	LIGDAAKNQVAMNPTNTVFD	20	LIGDAAKNQVAMNPTNTVFD	Upregulated
RAN	_[DimethNter0]HPLVFHTNR_	KYVATLGVEV	HPLVFHTNRG	KYVATLGVEVHPLVFHTNRG	20	KYVATLGVEVHPLVFHTNRG	Upregulated
RPL13	_[DimethNter0]LATQLTGPVMPVR_	KGDSSAEELK	LATQLTGPVM	KGDSSAEELKLATQLTGPVM	20	KGDSSAEELKLATQLTGPVM	Upregulated
H3F3A	_[DimethNter0]SAPSTGGVK[DimethLys0]K[DimethLys0]PHR_	KQLATKAARK	SAPSTGGVKK	KQLATKAARKSAPSTGGVKK	20	KQLATKAARKSAPSTGGVKK	Upregulated
HNRNPK	_[DimethNter0]AYEPQGGSGYDYSYAGGR_	DTWSPSEWQM	AYEPQGGSGY	DTWSPSEWQMAYEPQGGSGY	20	DTWSPSEWQMAYEPQGGSGY	Upregulated
HNRNPM	_[DimethNter0]GLAMGGGGGASFDR_	PALGAGIERM	GLAMGGGGGA	PALGAGIERMGLAMGGGGGA	20	PALGAGIERMGLAMGGGGGA	Upregulated
RPS14	_[DimethNter0]AAMLAAQDVAQR_	KADRDESSPY	AAMLAAQDVA	KADRDESSPYAAMLAAQDVA	20	KADRDESSPYAAMLAAQDVA	Upregulated
FUS	_[DimethNter0]SSGGGSGGGYGNQDQSGGGGSGGYGQQDR_	GNYGQDQSSM	SSGGGSGGGY	GNYGQDQSSMSSGGGSGGGY	20	GNYGQDQSSMSSGGGSGGGY	Upregulated
SMC3	_[DimethNter0]ITLEGDQVSHR_	QLARAFTMDC	ITLEGDQVSH	QLARAFTMDCITLEGDQVSH	20	QLARAFTMDCITLEGDQVSH	Upregulated
HIST1H1D	_[DimethNter0]AGYDVEK[DimethLys0]NNSR_	LAALKKALAA	AGYDVEKNNS	LAALKKALAAAGYDVEKNNS	20	LAALKKALAAAGYDVEKNNS	Upregulated
ARHGDIB	_[DimethNter0]IVLK[DimethLys0]EGSEYR_	GDLEALKKET	IVLKEGSEYR	GDLEALKKETIVLKEGSEYR	20	GDLEALKKETIVLKEGSEYR	Upregulated
RPL19	_[DimethNter0]WLDPNETNEIANANSR_	SVLRCGKKKV	WLDPNETNEI	SVLRCGKKKVWLDPNETNEI	20	SVLRCGKKKVWLDPNETNEI	Upregulated
PRKDC	_[DimethNter0]GVPK[DimethLys0]DEVLANR_	LSWTGLATPT	GVPKDEVLAN	LSWTGLATPTGVPKDEVLAN	20	LSWTGLATPTGVPKDEVLAN	Upregulated
PKM	_[DimethNter0]SGETAK[DimethLys0]GDYPLEAVR_	VLDGADCIML	SGETAKGDYP	VLDGADCIMLSGETAKGDYP	20	VLDGADCIMLSGETAKGDYP	Upregulated
HNRNPA1	_[DimethNter0]ATVEEVDAAMNAR_	RSRGFGFVTY	ATVEEVDAAM	RSRGFGFVTYATVEEVDAAM	20	RSRGFGFVTYATVEEVDAAM	Upregulated
RPL35A	_[DimethNter0]RDETEFYLGK[DimethLys0]R_	ALLKIEGVYA	RDETEFYLGK	ALLKIEGVYARDETEFYLGK	20	ALLKIEGVYARDETEFYLGK	Upregulated
IDH2	_[DimethNter0]HGDQYK[DimethLys0]ATDFVADR_	TKPITIGRHA	HGDQYKATDF	TKPITIGRHAHGDQYKATDF	20	TKPITIGRHAHGDQYKATDF	Upregulated
PCBP1	_[DimethNter0]SSPVIC[Carbamidomethyl (C)]AGGQDR_	MTIPYQPMPA	SSPVICAGGQ	MTIPYQPMPASSPVICAGGQ	20	MTIPYQPMPASSPVICAGGQ	Upregulated
APEH	_[DimethNter0]SASDDEIAR_	SFFQTKALDV	SASDDEIARL	SFFQTKALDVSASDDEIARL	20	SFFQTKALDVSASDDEIARL	Upregulated
HSPD1	_[DimethNter0]ANNTNEEAGDGTTTATVLAR_	NIGAKLVQDV	ANNTNEEAGD	NIGAKLVQDVANNTNEEAGD	20	NIGAKLVQDVANNTNEEAGD	Upregulated
HIST1H4A	_[DimethNter0]LRDNIQGITK[DimethLys0]PAIR_	KGGAKRHRKV	LRDNIQGITK	KGGAKRHRKVLRDNIQGITK	20	KGGAKRHRKVLRDNIQGITK	Upregulated
HNRNPH3	_[DimethNter0]HIDIGADGR_	FFSPLNPIRV	HIDIGADGRA	FFSPLNPIRVHIDIGADGRA	20	FFSPLNPIRVHIDIGADGRA	Upregulated
ACTBL2	_[DimethNter0]VLSGGSTM[Oxidation (M)]YPGIADR_	DIRKDLYANT	VLSGGSTMYP	DIRKDLYANTVLSGGSTMYP	20	DIRKDLYANTVLSGGSTMYP	Upregulated
NCL	_[DimethNter0]TEETLK[DimethLys0]ESFDGSVR_	LFVKGLSEDT	TEETLKESFD	LFVKGLSEDTTEETLKESFD	20	LFVKGLSEDTTEETLKESFD	Upregulated
RPL4	_[DimethNter0]AVSELAGHQTSAESWGTGR_	NLRKNNRQPY	AVSELAGHQT	NLRKNNRQPYAVSELAGHQT	20	NLRKNNRQPYAVSELAGHQT	Upregulated
AKR1A1	_[DimethNter0]TAYSPLGSSDR_	AHCQARGLEV	TAYSPLGSSD	AHCQARGLEVTAYSPLGSSD	20	AHCQARGLEVTAYSPLGSSD	Upregulated
EIF4A2	_[DimethNter0]SLVINYDLPTNR_	LARGIDVQQV	SLVINYDLPT	LARGIDVQQVSLVINYDLPT	20	LARGIDVQQVSLVINYDLPT	Upregulated
HSP90AA1	_[DimethNter0]TLFVEK[DimethLys0]ER_	KHSQFIGYPI	TLFVEKERDK	KHSQFIGYPITLFVEKERDK	20	KHSQFIGYPITLFVEKERDK	Upregulated
PDIA3	_[DimethNter0]TANDVPSPYEVR_	PNIVIAKMDA	TANDVPSPYE	PNIVIAKMDATANDVPSPYE	20	PNIVIAKMDATANDVPSPYE	Upregulated
TUBB	_[DimethNter0]YNEATGGK[DimethLys0]YVPR_	DLQLDRISVY	YNEATGGKYV	DLQLDRISVYYNEATGGKYV	20	DLQLDRISVYYNEATGGKYV	Upregulated
MCM5	_[DimethNter0]SDSFGGDAQADEGQAR_	SGFDDPGIFY	SDSFGGDAQA	SGFDDPGIFYSDSFGGDAQA	20	SGFDDPGIFYSDSFGGDAQA	Upregulated
H1FX	_[DimethNter0]AGGSAALSPSK[DimethLys0]K[DimethLys0]R_	AEGMAKKVTK	AGGSAALSPS	AEGMAKKVTKAGGSAALSPS	20	AEGMAKKVTKAGGSAALSPS	Upregulated
TUBB	_[DimethNter0]SVYYNEATGGK[DimethLys0]YVPR_	GDSDLQLDRI	SVYYNEATGG	GDSDLQLDRISVYYNEATGG	20	GDSDLQLDRISVYYNEATGG	Upregulated
ATP5B	_[DimethNter0]AQHLGESTVR_	GRETRLVLEV	AQHLGESTVR	GRETRLVLEVAQHLGESTVR	20	GRETRLVLEVAQHLGESTVR	Upregulated
PRKDC	_[DimethNter0]QASQGTLQTR_	TVLTPMFVET	QASQGTLQTR	TVLTPMFVETQASQGTLQTR	20	TVLTPMFVETQASQGTLQTR	Upregulated
HNRNPA1	_[DimethNter0]VEEVDAAMNAR_	RGFGFVTYAT	VEEVDAAMNA	RGFGFVTYATVEEVDAAMNA	20	RGFGFVTYATVEEVDAAMNA	Upregulated
RPS8	_[DimethNter0]IVLIDSTPYR_	VRTKTLVKNC	IVLIDSTPYR	VRTKTLVKNCIVLIDSTPYR	20	VRTKTLVKNCIVLIDSTPYR	Upregulated
DEFA1	_[DimethNter0]NMAC[Carbamidomethyl (C)]YC[Carbamidomethyl (C)]R_	LAPKHPGSRK	NMACYCRIPA	LAPKHPGSRKNMACYCRIPA	20	LAPKHPGSRKNMACYCRIPA	Upregulated
H1FX	_[DimethNter0]TAPAPTAHK[DimethLys0]AK[DimethLys0]K[DimethLys0]AAPGAAGSR_	GERRGAPAAA	TAPAPTAHKA	GERRGAPAAATAPAPTAHKA	20	GERRGAPAAATAPAPTAHKA	Upregulated
NONO	_[DimethNter0]NLEK[DimethLys0]QNHTPR_	MMMMQSNKTF	NLEKQNHTPR	MMMMQSNKTFNLEKQNHTPR	20	MMMMQSNKTFNLEKQNHTPR	Upregulated
VIM	_[DimethNter0]DALK[DimethLys0]GTNESLER_	RQVQSLTCEV	DALKGTNESL	RQVQSLTCEVDALKGTNESL	20	RQVQSLTCEVDALKGTNESL	Upregulated
CS	_[DimethNter0]TALNSESNFAR_	HPMSQLSAAV	TALNSESNFA	HPMSQLSAAVTALNSESNFA	20	HPMSQLSAAVTALNSESNFA	Upregulated
ENO1	_[DimethNter0]VGDDLTVTNPK[DimethLys0]R_	KFTASAGIQV	VGDDLTVTNP	KFTASAGIQVVGDDLTVTNP	20	KFTASAGIQVVGDDLTVTNP	Upregulated
HNRNPM	_[DimethNter0]QGGGGGGGSVPGIER_	ALKRGEIIAK	QGGGGGGGSV	ALKRGEIIAKQGGGGGGGSV	20	ALKRGEIIAKQGGGGGGGSV	Upregulated
VIM	_[DimethNter0]ANYQDTIGR_	EMEENFAVEA	ANYQDTIGRL	EMEENFAVEAANYQDTIGRL	20	EMEENFAVEAANYQDTIGRL	Upregulated
HNRNPH1	_[DimethNter0]NDGYGFGSDR_	YGGYDDYNGY	NDGYGFGSDR	YGGYDDYNGYNDGYGFGSDR	20	YGGYDDYNGYNDGYGFGSDR	Upregulated
SRSF1	_[DimethNter0]VEFEDPRDAEDAVYGR_	NRRGGPPFAF	VEFEDPRDAE	NRRGGPPFAFVEFEDPRDAE	20	NRRGGPPFAFVEFEDPRDAE	Upregulated
LCP1	_[DimethNter0]TATDVVR_	AERLGCRQFV	TATDVVRGNP	AERLGCRQFVTATDVVRGNP	20	AERLGCRQFVTATDVVRGNP	Upregulated
NUMA1	_[DimethNter0]QIAEGTGITTR_	TLRRASMQPI	QIAEGTGITT	TLRRASMQPIQIAEGTGITT	20	TLRRASMQPIQIAEGTGITT	Upregulated
TUBB	_[DimethNter0]VDLEPGTMDSVR_	GGKYVPRAIL	VDLEPGTMDS	GGKYVPRAILVDLEPGTMDS	20	GGKYVPRAILVDLEPGTMDS	Upregulated
HSP90AB1	_[DimethNter0]STYGWTANMER_	LVSSPCCIVT	STYGWTANME	LVSSPCCIVTSTYGWTANME	20	LVSSPCCIVTSTYGWTANME	Upregulated
TUBB	_[DimethNter0]DSVLDVVR_	GHYTEGAELV	DSVLDVVRKE	GHYTEGAELVDSVLDVVRKE	20	GHYTEGAELVDSVLDVVRKE	Upregulated
PRKDC	_[DimethNter0]SVVPM[Oxidation (M)]TSR_	SQRALQLRTY	SVVPMTSRLG	SQRALQLRTYSVVPMTSRLG	20	SQRALQLRTYSVVPMTSRLG	Upregulated
RPL24	_[DimethNter0]SFSGYK[DimethLys0]IYPGHGR_	MMMMMKVELC	SFSGYKIYPG	MMMMMKVELCSFSGYKIYPG	20	MMMMMKVELCSFSGYKIYPG	Upregulated
HIST1H4A	_[DimethNter0]VTYTEHAK[DimethLys0]R_	VFLENVIRDA	VTYTEHAKRK	VFLENVIRDAVTYTEHAKRK	20	VFLENVIRDAVTYTEHAKRK	Upregulated
SPTAN1	_[DimethNter0]TGAEALLER_	VSSDELAKDV	TGAEALLERH	VSSDELAKDVTGAEALLERH	20	VSSDELAKDVTGAEALLERH	Upregulated
LCP1	_[DimethNter0]NLSVPDTIDER_	GDGIVLCKMI	NLSVPDTIDE	GDGIVLCKMINLSVPDTIDE	20	GDGIVLCKMINLSVPDTIDE	Upregulated
MNDA	_[DimethNter0]SFTPNQETQAQR_	QTSSSTPSNT	SFTPNQETQA	QTSSSTPSNTSFTPNQETQA	20	QTSSSTPSNTSFTPNQETQA	Upregulated
HIST1H4A	_[DimethNter0]TAMDVVYALK[DimethLys0]R_	YTEHAKRKTV	TAMDVVYALK	YTEHAKRKTVTAMDVVYALK	20	YTEHAKRKTVTAMDVVYALK	Upregulated
RPL4	_[DimethNter0]AGHQTSAESWGTGR_	NRQPYAVSEL	AGHQTSAESW	NRQPYAVSELAGHQTSAESW	20	NRQPYAVSELAGHQTSAESW	Upregulated
PRKDC	_[DimethNter0]NLYGPDAQVDR_	AQSIEELCAV	NLYGPDAQVD	AQSIEELCAVNLYGPDAQVD	20	AQSIEELCAVNLYGPDAQVD	Upregulated
HSP90AA1	_[DimethNter0]K[DimethLys0]LGIHEDSQNR_	KFYEQFSKNI	KLGIHEDSQN	KFYEQFSKNIKLGIHEDSQN	20	KFYEQFSKNIKLGIHEDSQN	Upregulated
PTBP1	_[DimethNter0]LLVSNLNPER_	PGLAGAGNSV	LLVSNLNPER	PGLAGAGNSVLLVSNLNPER	20	PGLAGAGNSVLLVSNLNPER	Upregulated
HNRNPL	_[DimethNter0]IMPGQSYGLEDGSC[Carbamidomethyl (C)]SYK[DimethLys0]DFSESR_	LNVCVSKQPA	IMPGQSYGLE	LNVCVSKQPAIMPGQSYGLE	20	LNVCVSKQPAIMPGQSYGLE	Upregulated
ARHGEF1	_[DimethNter0]VQSQQVAVGR_	DVQRRFVQEV	VQSQQVAVGR	DVQRRFVQEVVQSQQVAVGR	20	DVQRRFVQEVVQSQQVAVGR	Upregulated
TWF2	_[DimethNter0]IEDEQLVLGASQEPVGR_	AGSVRLIKVV	IEDEQLVLGA	AGSVRLIKVVIEDEQLVLGA	20	AGSVRLIKVVIEDEQLVLGA	Upregulated
TMPO	_[DimethNter0]ASSNESLVVNR_	ESTPIAETIM	ASSNESLVVN	ESTPIAETIMASSNESLVVN	20	ESTPIAETIMASSNESLVVN	Upregulated
ARHGDIB	_[DimethNter0]GDGPVVTDPK[DimethLys0]APNVVVTR_	SLIKYKKTLL	GDGPVVTDPK	SLIKYKKTLLGDGPVVTDPK	20	SLIKYKKTLLGDGPVVTDPK	Upregulated
HNRNPM	_[DimethNter0]RADILEDK[DimethLys0]DGK[DimethLys0]SR_	EVFSMAGVVV	RADILEDKDG	EVFSMAGVVVRADILEDKDG	20	EVFSMAGVVVRADILEDKDG	Upregulated
VAPA	_[DimethNter0]SLNDTETR_	DGPMPKPHSV	SLNDTETRKL	DGPMPKPHSVSLNDTETRKL	20	DGPMPKPHSVSLNDTETRKL	Upregulated
ANP32A	_[DimethNter0]NDGEVDDEEDEEELGEEER_	GEEEEDEEGY	NDGEVDDEED	GEEEEDEEGYNDGEVDDEED	20	GEEEEDEEGYNDGEVDDEED	Upregulated
VIM	_[DimethNter0]ADLSEAANR_	EAEEWYKSKF	ADLSEAANRN	EAEEWYKSKFADLSEAANRN	20	EAEEWYKSKFADLSEAANRN	Upregulated
HNRNPM	_[DimethNter0]AK[DimethLys0]QGGGGGGGSVPGIER_	SNALKRGEII	AKQGGGGGGG	SNALKRGEIIAKQGGGGGGG	20	SNALKRGEIIAKQGGGGGGG	Upregulated
NCL	_[DimethNter0]K[DimethLys0]ESFDGSVR_	LSEDTTEETL	KESFDGSVRA	LSEDTTEETLKESFDGSVRA	20	LSEDTTEETLKESFDGSVRA	Upregulated
RBMX	_[DimethNter0]VEQATK[DimethLys0]PSFESGR_	GKSLDGKAIK	VEQATKPSFE	GKSLDGKAIKVEQATKPSFE	20	GKSLDGKAIKVEQATKPSFE	Upregulated
CORO1A	_[DimethNter0]SLK[DimethLys0]DGYVPPK[DimethLys0]SR_	GGRDAGPLLI	SLKDGYVPPK	GGRDAGPLLISLKDGYVPPK	20	GGRDAGPLLISLKDGYVPPK	Upregulated
PPIA	_[DimethNter0]FDIAVDGEPLGR_	MMMMVNPTVF	FDIAVDGEPL	MMMMVNPTVFFDIAVDGEPL	20	MMMMVNPTVFFDIAVDGEPL	Upregulated
HADH	_[DimethNter0]SNTSSLQITSIANATTR_	KFAAEHTIFA	SNTSSLQITS	KFAAEHTIFASNTSSLQITS	20	KFAAEHTIFASNTSSLQITS	Upregulated
CPSF7	_[DimethNter0]DDVLTATSQPSDDR_	FNNTDQIDLY	DDVLTATSQP	FNNTDQIDLYDDVLTATSQP	20	FNNTDQIDLYDDVLTATSQP	Upregulated
VIM	_[DimethNter0]RDGQVINETSQHHDDLE_	RTLLIKTVET	RDGQVINETS	RTLLIKTVETRDGQVINETS	20	RTLLIKTVETRDGQVINETS	Upregulated
UHRF1	_[DimethNter0]SLTAQQSSLIR_	TSKKTKVEPY	SLTAQQSSLI	TSKKTKVEPYSLTAQQSSLI	20	TSKKTKVEPYSLTAQQSSLI	Upregulated
PARP1	_[DimethNter0]K[DimethLys0]AEPVEVVAPR_	HILSPWGAEV	KAEPVEVVAP	HILSPWGAEVKAEPVEVVAP	20	HILSPWGAEVKAEPVEVVAP	Upregulated
DDX3X	_[DimethNter0]VVYGGADIGQQIR_	FSYRSRVRPC	VVYGGADIGQ	FSYRSRVRPCVVYGGADIGQ	20	FSYRSRVRPCVVYGGADIGQ	Upregulated
EEF2	_[DimethNter0]SVLTAQPR_	IPTARRCLYA	SVLTAQPRLM	IPTARRCLYASVLTAQPRLM	20	IPTARRCLYASVLTAQPRLM	Upregulated
PDIA6	_[DimethNter0]TVNQVLASR_	GKVKLAAVDA	TVNQVLASRY	GKVKLAAVDATVNQVLASRY	20	GKVKLAAVDATVNQVLASRY	Upregulated
MCM5	_[DimethNter0]SGK[DimethLys0]GSSAAGLTASVMR_	EKCSPIGVYT	SGKGSSAAGL	EKCSPIGVYTSGKGSSAAGL	20	EKCSPIGVYTSGKGSSAAGL	Upregulated
HNRNPH1	_[DimethNter0]HIEIGPDGR_	FFSPLNPVRV	HIEIGPDGRV	FFSPLNPVRVHIEIGPDGRV	20	FFSPLNPVRVHIEIGPDGRV	Upregulated
DHX9	_[DimethNter0]AENNSEVGASGYGVPGPTWDR_	GPLPPHLALK	AENNSEVGAS	GPLPPHLALKAENNSEVGAS	20	GPLPPHLALKAENNSEVGAS	Upregulated
RPS3A	_[DimethNter0]SLADLQNDEVAFR_	DGLKGRVFEV	SLADLQNDEV	DGLKGRVFEVSLADLQNDEV	20	DGLKGRVFEVSLADLQNDEV	Upregulated
FLNA	_[DimethNter0]K[DimethLys0]VEPGLGADNSVVR_	VGPSGAAVPC	KVEPGLGADN	VGPSGAAVPCKVEPGLGADN	20	VGPSGAAVPCKVEPGLGADN	Upregulated
RPL7	_[DimethNter0]ALTDNALIAR_	GYGKINKKRI	ALTDNALIAR	GYGKINKKRIALTDNALIAR	20	GYGKINKKRIALTDNALIAR	Upregulated
DHX9	_[DimethNter0]NIVVTQPR_	FIQNDRAAEC	NIVVTQPRRI	FIQNDRAAECNIVVTQPRRI	20	FIQNDRAAECNIVVTQPRRI	Upregulated
HNRNPL	_[DimethNter0]HDEGYGPPPPHYEGR_	GPHGGYHSHY	HDEGYGPPPP	GPHGGYHSHYHDEGYGPPPP	20	GPHGGYHSHYHDEGYGPPPP	Upregulated
HNRNPH1	_[DimethNter0]RVHIEIGPDGR_	YNFFSPLNPV	RVHIEIGPDG	YNFFSPLNPVRVHIEIGPDG	20	YNFFSPLNPVRVHIEIGPDG	Upregulated
HSPA8	_[DimethNter0]TNAVVTVPAYFNDSQR_	IAEAYLGKTV	TNAVVTVPAY	IAEAYLGKTVTNAVVTVPAY	20	IAEAYLGKTVTNAVVTVPAY	Upregulated
DHX9	_[DimethNter0]IISQLDPVNER_	LVVEVTKQPA	IISQLDPVNE	LVVEVTKQPAIISQLDPVNE	20	LVVEVTKQPAIISQLDPVNE	Upregulated
HIST1H4A	_[DimethNter0]RDNIQGITK[DimethLys0]PAIR_	GGAKRHRKVL	RDNIQGITKP	GGAKRHRKVLRDNIQGITKP	20	GGAKRHRKVLRDNIQGITKP	Upregulated
GAPDH	_[DimethNter0]ANVSVVDLTC[Carbamidomethyl (C)]R_	LTGMAFRVPT	ANVSVVDLTC	LTGMAFRVPTANVSVVDLTC	20	LTGMAFRVPTANVSVVDLTC	Upregulated
TRA2B	_[DimethNter0]SIVYDQQSR_	FSKYGPIADV	SIVYDQQSRR	FSKYGPIADVSIVYDQQSRR	20	FSKYGPIADVSIVYDQQSRR	Upregulated
HNRNPA0	_[DimethNter0]K[DimethLys0]K[DimethLys0]AVPK[DimethLys0]EDIYSGGGGGGSR_	HPIQGHRVEV	KKAVPKEDIY	HPIQGHRVEVKKAVPKEDIY	20	HPIQGHRVEVKKAVPKEDIY	Upregulated
HNRNPA0	_[DimethNter0]EDIYSGGGGGGSR_	RVEVKKAVPK	EDIYSGGGGG	RVEVKKAVPKEDIYSGGGGG	20	RVEVKKAVPKEDIYSGGGGG	Upregulated
HSPA8	_[DimethNter0]K[DimethLys0]STAGDTHLGGEDFDNR_	LTIEDGIFEV	KSTAGDTHLG	LTIEDGIFEVKSTAGDTHLG	20	LTIEDGIFEVKSTAGDTHLG	Upregulated
HNRNPU	_[DimethNter0]VVC[Carbamidomethyl (C)]PK[DimethLys0]DEDYK[DimethLys0]QR_	LFAGFQRKAV	VVCPKDEDYK	LFAGFQRKAVVVCPKDEDYK	20	LFAGFQRKAVVVCPKDEDYK	Upregulated
HNRNPA3	_[DimethNter0]VEEVDAAMC[Carbamidomethyl (C)]AR_	RGFGFVTYSC	VEEVDAAMCA	RGFGFVTYSCVEEVDAAMCA	20	RGFGFVTYSCVEEVDAAMCA	Upregulated
HNRNPA2B1	_[DimethNter0]TEESLR_	LFIGGLSFET	TEESLRNYYE	LFIGGLSFETTEESLRNYYE	20	LFIGGLSFETTEESLRNYYE	Upregulated
TUBB	_[DimethNter0]DLEPGTMDSVR_	GKYVPRAILV	DLEPGTMDSV	GKYVPRAILVDLEPGTMDSV	20	GKYVPRAILVDLEPGTMDSV	Upregulated
HNRNPU	_[DimethNter0]AVTVAPPGAR_	GKSSGPTSLF	AVTVAPPGAR	GKSSGPTSLFAVTVAPPGAR	20	GKSSGPTSLFAVTVAPPGAR	Upregulated
DDX3X	_[DimethNter0]YLVLDEADR_	RGKIGLDFCK	YLVLDEADRM	RGKIGLDFCKYLVLDEADRM	20	RGKIGLDFCKYLVLDEADRM	Upregulated
GANAB	_[DimethNter0]TLSSIPVFQR_	HGPQTLYLPV	TLSSIPVFQR	HGPQTLYLPVTLSSIPVFQR	20	HGPQTLYLPVTLSSIPVFQR	Upregulated
ACTR2	_[DimethNter0]TVLVESYTLPDGR_	EQEQKLALET	TVLVESYTLP	EQEQKLALETTVLVESYTLP	20	EQEQKLALETTVLVESYTLP	Upregulated
ALYREF	_[DimethNter0]TSQIDAQR_	DGRPMNIQLV	TSQIDAQRRP	DGRPMNIQLVTSQIDAQRRP	20	DGRPMNIQLVTSQIDAQRRP	Upregulated
HNRNPC	_[DimethNter0]NLAAEPK[DimethLys0]VNR_	RMIAGQVLDI	NLAAEPKVNR	RMIAGQVLDINLAAEPKVNR	20	RMIAGQVLDINLAAEPKVNR	Upregulated
ALYREF	_[DimethNter0]QLVTSQIDAQR_	VPLDGRPMNI	QLVTSQIDAQ	VPLDGRPMNIQLVTSQIDAQ	20	VPLDGRPMNIQLVTSQIDAQ	Upregulated
EEF1A2	_[DimethNter0]ILPPTRPTDK[DimethLys0]PLR_	GVSLLEALDT	ILPPTRPTDK	GVSLLEALDTILPPTRPTDK	20	GVSLLEALDTILPPTRPTDK	Upregulated
HIST1H4A	_[Acetyl (N-term)]QGITK[DimethLys0]PAIR_	RHRKVLRDNI	QGITKPAIRR	RHRKVLRDNIQGITKPAIRR	20	RHRKVLRDNIQGITKPAIRR	Upregulated
HSPA8	_[DimethNter0]NAVVTVPAYFNDSQR_	AEAYLGKTVT	NAVVTVPAYF	AEAYLGKTVTNAVVTVPAYF	20	AEAYLGKTVTNAVVTVPAYF	Upregulated
PKM	_[DimethNter0]ALDTK[DimethLys0]GPEIR_	DPILYRPVAV	ALDTKGPEIR	DPILYRPVAVALDTKGPEIR	20	DPILYRPVAVALDTKGPEIR	Upregulated
CS	_[DimethNter0]SVLDPDEGIR_	RGMKGLVYET	SVLDPDEGIR	RGMKGLVYETSVLDPDEGIR	20	RGMKGLVYETSVLDPDEGIR	Upregulated
RPL28	_[DimethNter0]STEPNNLK[DimethLys0]AR_	FLIKRNKQTY	STEPNNLKAR	FLIKRNKQTYSTEPNNLKAR	20	FLIKRNKQTYSTEPNNLKAR	Upregulated
HIST1H4A	_[DimethNter0]QGITK[DimethLys0]PAIR_	RHRKVLRDNI	QGITKPAIRR	RHRKVLRDNIQGITKPAIRR	20	RHRKVLRDNIQGITKPAIRR	Upregulated
ENO1	_[DimethNter0]AASEFFR_	TDKVVIGMDV	AASEFFRSGK	TDKVVIGMDVAASEFFRSGK	20	TDKVVIGMDVAASEFFRSGK	Upregulated
TUBB	_[DimethNter0]NMVPFPR_	LNADLRKLAV	NMVPFPRLHF	LNADLRKLAVNMVPFPRLHF	20	LNADLRKLAVNMVPFPRLHF	Upregulated
HNRNPR	_[DimethNter0]EDYYYHPPPR_	ARQASRSTAY	EDYYYHPPPR	ARQASRSTAYEDYYYHPPPR	20	ARQASRSTAYEDYYYHPPPR	Upregulated
HNRNPU	_[DimethNter0]TVAPPGAR_	SSGPTSLFAV	TVAPPGARQG	SSGPTSLFAVTVAPPGARQG	20	SSGPTSLFAVTVAPPGARQG	Upregulated
HIST1H4A	_[DimethNter0]TYTEHAK[DimethLys0]R_	FLENVIRDAV	TYTEHAKRKT	FLENVIRDAVTYTEHAKRKT	20	FLENVIRDAVTYTEHAKRKT	Upregulated
PTBP1	_[DimethNter0]SNLNPER_	AGAGNSVLLV	SNLNPERVTP	AGAGNSVLLVSNLNPERVTP	20	AGAGNSVLLVSNLNPERVTP	Upregulated
HIST1H4A	_[DimethNter0]SGLIYEETR_	LARRGGVKRI	SGLIYEETRG	LARRGGVKRISGLIYEETRG	20	LARRGGVKRISGLIYEETRG	Upregulated
XPO1	_[DimethNter0]LVVENDQGEVVR_	VSRMAKPEEV	LVVENDQGEV	VSRMAKPEEVLVVENDQGEV	20	VSRMAKPEEVLVVENDQGEV	Upregulated
HNRNPA1	_[DimethNter0]TDESLR_	LFIGGLSFET	TDESLRSHFE	LFIGGLSFETTDESLRSHFE	20	LFIGGLSFETTDESLRSHFE	Upregulated
PARP1	_[DimethNter0]AEPVEVVAPR_	ILSPWGAEVK	AEPVEVVAPR	ILSPWGAEVKAEPVEVVAPR	20	ILSPWGAEVKAEPVEVVAPR	Upregulated
MSN	_[DimethNter0]DALGLNIYEQNDR_	KKGSELWLGV	DALGLNIYEQ	KKGSELWLGVDALGLNIYEQ	20	KKGSELWLGVDALGLNIYEQ	Upregulated
GAPDH	_[DimethNter0]SVVDLTC[Carbamidomethyl (C)]R_	MAFRVPTANV	SVVDLTCRLE	MAFRVPTANVSVVDLTCRLE	20	MAFRVPTANVSVVDLTCRLE	Upregulated

## Sheet: PDX-Weblogo Input
Gene_names	Neo_N _termini	P10 to P1	P1' to P10'	Concatenate columns AH and AI	Count-concatenate	WebLogoInput	Dysregulation Trend
CAPRIN1	_[DimethNter0]QQPPQQNTGFPR_	DQSHQVTGNH	QQPPQQNTGF	DQSHQVTGNHQQPPQQNTGF	20	DQSHQVTGNHQQPPQQNTGF	Downregulated
RBMX	_[DimethNter0]DVYLSPR_	PRREPLPSRR	DVYLSPRDDG	PRREPLPSRRDVYLSPRDDG	20	PRREPLPSRRDVYLSPRDDG	Downregulated
ATXN2L	_[DimethNter0]QERPGAAAIGSAR_	APQPPPPQQH	QERPGAAAIG	APQPPPPQQHQERPGAAAIG	20	APQPPPPQQHQERPGAAAIG	Downregulated
PCLAF	_[DimethNter0]GSSTSATNSTSVSSR_	VAARAPRKVL	GSSTSATNST	VAARAPRKVLGSSTSATNST	20	VAARAPRKVLGSSTSATNST	Downregulated
LMNA	_[DimethNter0]SGAQASSTPLSPTR_	ETPSQRRATR	SGAQASSTPL	ETPSQRRATRSGAQASSTPL	20	ETPSQRRATRSGAQASSTPL	Downregulated
CREB1	_[DimethNter0]AASGDVQTYQIR_	LVPSNQVVVQ	AASGDVQTYQ	LVPSNQVVVQAASGDVQTYQ	20	LVPSNQVVVQAASGDVQTYQ	Downregulated
UBXN1	_[DimethNter0]SQPPPVAPEPGPVPSSPSQEPPTK[DimethLys0]R_	RAKKYGGSVG	SQPPPVAPEP	RAKKYGGSVGSQPPPVAPEP	20	RAKKYGGSVGSQPPPVAPEP	Downregulated
CORO1A	_[DimethNter0]RAAPEASGTPSSDAVSR_	VNRGLDTGRR	RAAPEASGTP	VNRGLDTGRRRAAPEASGTP	20	VNRGLDTGRRRAAPEASGTP	Downregulated
OSBPL8	_[DimethNter0]ANNLHSGDNFQLNDSEIER_	THVTFYGLLR	ANNLHSGDNF	THVTFYGLLRANNLHSGDNF	20	THVTFYGLLRANNLHSGDNF	Downregulated

## Sheet: Protease-NetworkInput
Gene_names	Neo_N _termini	Protein Accession	P1' Position	Dysregulation Trend
CAPRIN1	_[DimethNter0]QQPPQQNTGFPR_	Q14444	588	Downregulated
RBMX	_[DimethNter0]DVYLSPR_	P38159	204	Downregulated
ATXN2L	_[DimethNter0]QERPGAAAIGSAR_	Q8WWM7	88	Downregulated
PCLAF	_[DimethNter0]GSSTSATNSTSVSSR_	Q15004	27	Downregulated
LMNA	_[DimethNter0]SGAQASSTPLSPTR_	P02545	12	Downregulated
CREB1	_[DimethNter0]AASGDVQTYQIR_	P16220	244	Downregulated
UBXN1	_[DimethNter0]SQPPPVAPEPGPVPSSPSQEPPTK[DimethLys0]R_	Q04323	185	Downregulated
CORO1A	_[DimethNter0]RAAPEASGTPSSDAVSR_	P31146	416	Downregulated
OSBPL8	_[DimethNter0]ANNLHSGDNFQLNDSEIER_	Q9BZF1	300	Downregulated
RPS3A	_[DimethNter0]ADLQNDEVAFR_	P61247	72	Upregulated
EWSR1	_[DimethNter0]GQESGGFSGPGENR_	Q01844	279	Upregulated
EEF2	_[DimethNter0]VSGVC[Carbamidomethyl (C)]VQTETVLR_	P13639	132	Upregulated
SART1	_[DimethNter0]GDQTQDGDFGSR_	O43290	427	Upregulated
YBX1	_[DimethNter0]EGADNQGAGEQGR_	P67809	219	Upregulated
LDHA	_[DimethNter0]SGK[DimethLys0]DYNVTANSK[DimethLys0]LVIITAGAR_	P00338	79	Upregulated
MCM6	_[DimethNter0]NEVTDYAIAR_	Q14566	541	Upregulated
EEF2	_[DimethNter0]SGVC[Carbamidomethyl (C)]VQTETVLR_	P13639	133	Upregulated
MYH9	_[DimethNter0]QETMEAMR_	P35579	320	Upregulated
DDX17	_[DimethNter0]TAQEYGAGTYGASSTTSTGR_	Q92841	651	Upregulated
HNRNPL	_[DimethNter0]DNAGDQHGGGGGGGGGAGAAGGGGGGENYDDPHK[DimethLys0]TPASPVVHIR_	P14866	64	Upregulated
PFN1	_[DimethNter0]QDGEFSMDLR_	P07737	80	Upregulated
VIM	_[DimethNter0]SLGSALRPSTSR_	P08670	39	Upregulated
RSL1D1	_[DimethNter0]TK[DimethLys0]DEPNSTPEK[DimethLys0]TEQFYR_	O76021	99	Upregulated
HSPD1	_[DimethNter0]NEEAGDGTTTATVLAR_	P10809	106	Upregulated
UQCRC1	_[DimethNter0]SLEDSQIEK[DimethLys0]ER_	P31930	155	Upregulated
MAPRE1	_[DimethNter0]STSVTSDNLSR_	Q15691	7	Upregulated
RPS6	_[DimethNter0]GEK[DimethLys0]DIPGLTDTTVPR_	P62753	117	Upregulated
MCM6	_[DimethNter0]SGK[DimethLys0]ASSAAGLTAAVVR_	Q14566	420	Upregulated
RPL13	_[DimethNter0]QLTGPVMPVR_	P26373	149	Upregulated
DHX9	_[DimethNter0]TK[DimethLys0]QPAIISQLDPVNER_	Q08211	1115	Upregulated
HMGN2	_[DimethNter0]GDK[DimethLys0]AK[DimethLys0]VK[DimethLys0]DEPQR_	P05204	12	Upregulated
PTMA	_[DimethNter0]DLK[DimethLys0]EK[DimethLys0]K[DimethLys0]EVVEEAENGR_	P06454	16	Upregulated
HNRNPA2B1	_[DimethNter0]NYGPMK[DimethLys0]SGNFGGSR_	P22626	312	Upregulated
YWHAZ	_[DimethNter0]SDTQGDEAEAGEGGEN_	P63104	230	Upregulated
HNRNPA1	_[DimethNter0]GGIK[DimethLys0]EDTEEHHLR_	P09651	110	Upregulated
TOMM70	_[DimethNter0]AAAVPSSGSGVGGGGTAGPGTGGLPR_	O94826	13	Upregulated
TUBB	_[DimethNter0]LVDLEPGTMDSVR_	P07437	65	Upregulated
LMNB1	_[DimethNter0]RLVEVDSGR_	P20700	226	Upregulated
TOMM70	_[DimethNter0]SGSGVGGGGTAGPGTGGLPR_	O94826	19	Upregulated
PKM	_[DimethNter0]MLSGETAK[DimethLys0]GDYPLEAVR_	P14618	360	Upregulated
GANAB	_[DimethNter0]HMATADGLR_	Q14697	580	Upregulated
PKM	_[DimethNter0]AVALDTK[DimethLys0]GPEIR_	P14618	109	Upregulated
HSPA8	_[DimethNter0]AYGLDK[DimethLys0]K[DimethLys0]VGAER_	P11142	182	Upregulated
SAMHD1	_[DimethNter0]EVDNELR_	Q9Y3Z3	342	Upregulated
EEF1A2	_[DimethNter0]YK[DimethLys0]IGGIGTVPVGR_	Q05639	254	Upregulated
RPS19	_[DimethNter0]K[DimethLys0]DVNQQEFVR_	P39019	7	Upregulated
SNRNP70	_[DimethNter0]DERPGPSPLPHR_	P08621	220	Upregulated
MATR3	_[DimethNter0]RDLDELSR_	P43243	120	Upregulated
MNDA	_[DimethNter0]SSVSDFNQNFEVPNR_	P41218	284	Upregulated
EEF1A2	_[DimethNter0]GGIGTVPVGR_	Q05639	257	Upregulated
HDGFL2	_[DimethNter0]TAVTATAASDR_	Q7Z4V5	129	Upregulated
HCLS1	_[DimethNter0]RQTLPEDNEEPPALPPR_	P14317	331	Upregulated
POTEKP	_[DimethNter0]SSSSVEK[DimethLys0]SYELPDGQVITIGNER_	Q9BYX7	232	Upregulated
VIM	_[DimethNter0]DLSEAANR_	P08670	297	Upregulated
PPIB	_[DimethNter0]RGDGTGGK[DimethLys0]SIYGER_	P23284	109	Upregulated
RPL7	_[DimethNter0]VEGGDAGNREDQINR_	P18124	228	Upregulated
RPS18	_[DimethNter0]RAGELTEDEVER_	P62269	55	Upregulated
PRKDC	_[DimethNter0]VLPK[DimethLys0]GPESESEDHR_	P78527	496	Upregulated
PGD	_[DimethNter0]TLIGEAVFAR_	P52209	279	Upregulated
HNRNPH1	_[DimethNter0]GPNSPDTANDGFVR_	P31943	101	Upregulated
XRCC6	_[DimethNter0]SIAEDEDLR_	P12956	222	Upregulated
ANP32B	_[DimethNter0]TNLNDYR_	Q92688	126	Upregulated
PTMA	_[DimethNter0]K[DimethLys0]EVVEEAENGR_	P06454	21	Upregulated
TMPO	_[DimethNter0]MASSNESLVVNR_	P42167	286	Upregulated
HNRNPA2B1	_[DimethNter0]DDHDPVDK[DimethLys0]IVLQK[DimethLys0]YHTINGHNAEVR_	P22626	161	Upregulated
NOP56	_[DimethNter0]SSDLEETAGSTSIPK[DimethLys0]R_	O00567	519	Upregulated
HSPA8	_[DimethNter0]AMNPTNTVFDAK[DimethLys0]R_	P11142	60	Upregulated
RAN	_[DimethNter0]HPLVFHTNR_	P62826	48	Upregulated
RPL13	_[DimethNter0]LATQLTGPVMPVR_	P26373	146	Upregulated
H3F3A	_[DimethNter0]SAPSTGGVK[DimethLys0]K[DimethLys0]PHR_	P84243	29	Upregulated
HNRNPK	_[DimethNter0]AYEPQGGSGYDYSYAGGR_	P61978	360	Upregulated
HNRNPM	_[DimethNter0]GLAMGGGGGASFDR_	P52272	608	Upregulated
RPS14	_[DimethNter0]AAMLAAQDVAQR_	P62263	73	Upregulated
FUS	_[DimethNter0]SSGGGSGGGYGNQDQSGGGGSGGYGQQDR_	P35637	185	Upregulated
SMC3	_[DimethNter0]ITLEGDQVSHR_	Q9UQE7	651	Upregulated
HIST1H1D	_[DimethNter0]AGYDVEK[DimethLys0]NNSR_	P16402	70	Upregulated
ARHGDIB	_[DimethNter0]IVLK[DimethLys0]EGSEYR_	P52566	99	Upregulated
RPL19	_[DimethNter0]WLDPNETNEIANANSR_	P84098	23	Upregulated
PRKDC	_[DimethNter0]GVPK[DimethLys0]DEVLANR_	P78527	2204	Upregulated
PKM	_[DimethNter0]SGETAK[DimethLys0]GDYPLEAVR_	P14618	362	Upregulated
HNRNPA1	_[DimethNter0]ATVEEVDAAMNAR_	P09651	63	Upregulated
RPL35A	_[DimethNter0]RDETEFYLGK[DimethLys0]R_	P18077	36	Upregulated
IDH2	_[DimethNter0]HGDQYK[DimethLys0]ATDFVADR_	P48735	175	Upregulated
PCBP1	_[DimethNter0]SSPVIC[Carbamidomethyl (C)]AGGQDR_	Q15365	189	Upregulated
APEH	_[DimethNter0]SASDDEIAR_	P13798	185	Upregulated
HSPD1	_[DimethNter0]ANNTNEEAGDGTTTATVLAR_	P10809	102	Upregulated
HIST1H4A	_[DimethNter0]LRDNIQGITK[DimethLys0]PAIR_	P62805	23	Upregulated
HNRNPH3	_[DimethNter0]HIDIGADGR_	P31942	224	Upregulated
ACTBL2	_[DimethNter0]VLSGGSTM[Oxidation (M)]YPGIADR_	Q562R1	299	Upregulated
NCL	_[DimethNter0]TEETLK[DimethLys0]ESFDGSVR_	P19338	584	Upregulated
RPL4	_[DimethNter0]AVSELAGHQTSAESWGTGR_	P36578	53	Upregulated
AKR1A1	_[DimethNter0]TAYSPLGSSDR_	P14550	208	Upregulated
EIF4A2	_[DimethNter0]SLVINYDLPTNR_	Q14240	343	Upregulated
HSP90AA1	_[DimethNter0]TLFVEK[DimethLys0]ER_	P07900	219	Upregulated
PDIA3	_[DimethNter0]TANDVPSPYEVR_	P30101	437	Upregulated
TUBB	_[DimethNter0]YNEATGGK[DimethLys0]YVPR_	P07437	51	Upregulated
MCM5	_[DimethNter0]SDSFGGDAQADEGQAR_	P33992	12	Upregulated
H1FX	_[DimethNter0]AGGSAALSPSK[DimethLys0]K[DimethLys0]R_	Q92522	24	Upregulated
TUBB	_[DimethNter0]SVYYNEATGGK[DimethLys0]YVPR_	P07437	48	Upregulated
ATP5B	_[DimethNter0]AQHLGESTVR_	P06576	100	Upregulated
PRKDC	_[DimethNter0]QASQGTLQTR_	P78527	2610	Upregulated
HNRNPA1	_[DimethNter0]VEEVDAAMNAR_	P09651	65	Upregulated
RPS8	_[DimethNter0]IVLIDSTPYR_	P62241	101	Upregulated
DEFA1	_[DimethNter0]NMAC[Carbamidomethyl (C)]YC[Carbamidomethyl (C)]R_	P59665	63	Upregulated
H1FX	_[DimethNter0]TAPAPTAHK[DimethLys0]AK[DimethLys0]K[DimethLys0]AAPGAAGSR_	Q92522	135	Upregulated
NONO	_[DimethNter0]NLEK[DimethLys0]QNHTPR_	Q15233	8	Upregulated
VIM	_[DimethNter0]DALK[DimethLys0]GTNESLER_	P08670	331	Upregulated
CS	_[DimethNter0]TALNSESNFAR_	O75390	173	Upregulated
ENO1	_[DimethNter0]VGDDLTVTNPK[DimethLys0]R_	P06733	316	Upregulated
HNRNPM	_[DimethNter0]QGGGGGGGSVPGIER_	P52272	389	Upregulated
VIM	_[DimethNter0]ANYQDTIGR_	P08670	356	Upregulated
HNRNPH1	_[DimethNter0]NDGYGFGSDR_	P31943	250	Upregulated
SRSF1	_[DimethNter0]VEFEDPRDAEDAVYGR_	Q07955	59	Upregulated
LCP1	_[DimethNter0]TATDVVR_	P13796	351	Upregulated
NUMA1	_[DimethNter0]QIAEGTGITTR_	Q14980	1974	Upregulated
TUBB	_[DimethNter0]VDLEPGTMDSVR_	P07437	66	Upregulated
HSP90AB1	_[DimethNter0]STYGWTANMER_	P08238	594	Upregulated
TUBB	_[DimethNter0]DSVLDVVR_	P07437	114	Upregulated
PRKDC	_[DimethNter0]SVVPM[Oxidation (M)]TSR_	P78527	3792	Upregulated
RPL24	_[DimethNter0]SFSGYK[DimethLys0]IYPGHGR_	P83731	7	Upregulated
HIST1H4A	_[DimethNter0]VTYTEHAK[DimethLys0]R_	P62805	71	Upregulated
SPTAN1	_[DimethNter0]TGAEALLER_	Q13813	1372	Upregulated
LCP1	_[DimethNter0]NLSVPDTIDER_	P13796	168	Upregulated
MNDA	_[DimethNter0]SFTPNQETQAQR_	P41218	187	Upregulated
HIST1H4A	_[DimethNter0]TAMDVVYALK[DimethLys0]R_	P62805	83	Upregulated
RPL4	_[DimethNter0]AGHQTSAESWGTGR_	P36578	58	Upregulated
PRKDC	_[DimethNter0]NLYGPDAQVDR_	P78527	1435	Upregulated
HSP90AA1	_[DimethNter0]K[DimethLys0]LGIHEDSQNR_	P07900	446	Upregulated
PTBP1	_[DimethNter0]LLVSNLNPER_	P26599	339	Upregulated
HNRNPL	_[DimethNter0]IMPGQSYGLEDGSC[Carbamidomethyl (C)]SYK[DimethLys0]DFSESR_	P14866	459	Upregulated
ARHGEF1	_[DimethNter0]VQSQQVAVGR_	Q92888	143	Upregulated
TWF2	_[DimethNter0]IEDEQLVLGASQEPVGR_	Q6IBS0	32	Upregulated
TMPO	_[DimethNter0]ASSNESLVVNR_	P42167	287	Upregulated
ARHGDIB	_[DimethNter0]GDGPVVTDPK[DimethLys0]APNVVVTR_	P52566	54	Upregulated
HNRNPM	_[DimethNter0]RADILEDK[DimethLys0]DGK[DimethLys0]SR_	P52272	232	Upregulated
VAPA	_[DimethNter0]SLNDTETR_	Q9P0L0	166	Upregulated
ANP32A	_[DimethNter0]NDGEVDDEEDEEELGEEER_	P39687	215	Upregulated
VIM	_[DimethNter0]ADLSEAANR_	P08670	296	Upregulated
HNRNPM	_[DimethNter0]AK[DimethLys0]QGGGGGGGSVPGIER_	P52272	387	Upregulated
NCL	_[DimethNter0]K[DimethLys0]ESFDGSVR_	P19338	589	Upregulated
RBMX	_[DimethNter0]VEQATK[DimethLys0]PSFESGR_	P38159	81	Upregulated
CORO1A	_[DimethNter0]SLK[DimethLys0]DGYVPPK[DimethLys0]SR_	P31146	391	Upregulated
PPIA	_[DimethNter0]FDIAVDGEPLGR_	P62937	8	Upregulated
HADH	_[DimethNter0]SNTSSLQITSIANATTR_	Q16836	146	Upregulated
CPSF7	_[DimethNter0]DDVLTATSQPSDDR_	Q8N684	32	Upregulated
VIM	_[DimethNter0]RDGQVINETSQHHDDLE_	P08670	450	Upregulated
UHRF1	_[DimethNter0]SLTAQQSSLIR_	Q96T88	675	Upregulated
PARP1	_[DimethNter0]K[DimethLys0]AEPVEVVAPR_	P09874	486	Upregulated
DDX3X	_[DimethNter0]VVYGGADIGQQIR_	O00571	299	Upregulated
EEF2	_[DimethNter0]SVLTAQPR_	P13639	732	Upregulated
PDIA6	_[DimethNter0]TVNQVLASR_	Q15084	223	Upregulated
MCM5	_[DimethNter0]SGK[DimethLys0]GSSAAGLTASVMR_	P33992	405	Upregulated
HNRNPH1	_[DimethNter0]HIEIGPDGR_	P31943	318	Upregulated
DHX9	_[DimethNter0]AENNSEVGASGYGVPGPTWDR_	Q08211	121	Upregulated
RPS3A	_[DimethNter0]SLADLQNDEVAFR_	P61247	70	Upregulated
FLNA	_[DimethNter0]K[DimethLys0]VEPGLGADNSVVR_	P21333	1019	Upregulated
RPL7	_[DimethNter0]ALTDNALIAR_	P18124	168	Upregulated
DHX9	_[DimethNter0]NIVVTQPR_	Q08211	439	Upregulated
HNRNPL	_[DimethNter0]HDEGYGPPPPHYEGR_	P14866	329	Upregulated
HNRNPH1	_[DimethNter0]RVHIEIGPDGR_	P31943	316	Upregulated
HSPA8	_[DimethNter0]TNAVVTVPAYFNDSQR_	P11142	140	Upregulated
DHX9	_[DimethNter0]IISQLDPVNER_	Q08211	1120	Upregulated
HIST1H4A	_[DimethNter0]RDNIQGITK[DimethLys0]PAIR_	P62805	24	Upregulated
GAPDH	_[DimethNter0]ANVSVVDLTC[Carbamidomethyl (C)]R_	P04406	238	Upregulated
TRA2B	_[DimethNter0]SIVYDQQSR_	P62995	148	Upregulated
HNRNPA0	_[DimethNter0]K[DimethLys0]K[DimethLys0]AVPK[DimethLys0]EDIYSGGGGGGSR_	Q13151	171	Upregulated
HNRNPA0	_[DimethNter0]EDIYSGGGGGGSR_	Q13151	177	Upregulated
HSPA8	_[DimethNter0]K[DimethLys0]STAGDTHLGGEDFDNR_	P11142	220	Upregulated
HNRNPU	_[DimethNter0]VVC[Carbamidomethyl (C)]PK[DimethLys0]DEDYK[DimethLys0]QR_	Q00839	605	Upregulated
HNRNPA3	_[DimethNter0]VEEVDAAMC[Carbamidomethyl (C)]AR_	P51991	86	Upregulated
HNRNPA2B1	_[DimethNter0]TEESLR_	P22626	33	Upregulated
TUBB	_[DimethNter0]DLEPGTMDSVR_	P07437	67	Upregulated
HNRNPU	_[DimethNter0]AVTVAPPGAR_	Q00839	195	Upregulated
DDX3X	_[DimethNter0]YLVLDEADR_	O00571	343	Upregulated
GANAB	_[DimethNter0]TLSSIPVFQR_	Q14697	796	Upregulated
ACTR2	_[DimethNter0]TVLVESYTLPDGR_	P61160	238	Upregulated
ALYREF	_[DimethNter0]TSQIDAQR_	Q86V81	182	Upregulated
HNRNPC	_[DimethNter0]NLAAEPK[DimethLys0]VNR_	P07910	83	Upregulated
ALYREF	_[DimethNter0]QLVTSQIDAQR_	Q86V81	179	Upregulated
EEF1A2	_[DimethNter0]ILPPTRPTDK[DimethLys0]PLR_	Q05639	235	Upregulated
HIST1H4A	_[Acetyl (N-term)]QGITK[DimethLys0]PAIR_	P62805	28	Upregulated
HSPA8	_[DimethNter0]NAVVTVPAYFNDSQR_	P11142	141	Upregulated
PKM	_[DimethNter0]ALDTK[DimethLys0]GPEIR_	P14618	111	Upregulated
CS	_[DimethNter0]SVLDPDEGIR_	O75390	83	Upregulated
RPL28	_[DimethNter0]STEPNNLK[DimethLys0]AR_	P46779	26	Upregulated
HIST1H4A	_[DimethNter0]QGITK[DimethLys0]PAIR_	P62805	28	Upregulated
ENO1	_[DimethNter0]AASEFFR_	P06733	247	Upregulated
TUBB	_[DimethNter0]NMVPFPR_	P07437	256	Upregulated
HNRNPR	_[DimethNter0]EDYYYHPPPR_	O43390	432	Upregulated
HNRNPU	_[DimethNter0]TVAPPGAR_	Q00839	197	Upregulated
HIST1H4A	_[DimethNter0]TYTEHAK[DimethLys0]R_	P62805	72	Upregulated
PTBP1	_[DimethNter0]SNLNPER_	P26599	342	Upregulated
HIST1H4A	_[DimethNter0]SGLIYEETR_	P62805	48	Upregulated
XPO1	_[DimethNter0]LVVENDQGEVVR_	O14980	431	Upregulated
HNRNPA1	_[DimethNter0]TDESLR_	P09651	26	Upregulated
PARP1	_[DimethNter0]AEPVEVVAPR_	P09874	487	Upregulated
MSN	_[DimethNter0]DALGLNIYEQNDR_	P26038	221	Upregulated
GAPDH	_[DimethNter0]SVVDLTC[Carbamidomethyl (C)]R_	P04406	241	Upregulated
