# Supplementary material for: PDX models reflect the proteome landscape of pediatric acute lymphoblastic leukemia but divert in select pathways
Source: J Exp Clin Cancer Res. 2021 Mar 15;40:96. doi: 10.1186/s13046-021-01835-8 (PMC7958471; doi:10.1186/s13046-021-01835-8)
Supplement: Supplementary file 12 — Additional file 12. [file 13046_2021_1835_MOESM12_ESM.xlsx]

## Sheet: Additional File 1
Additional File 1. Quantified protein-level intensity (Spectronaut output file)
PG.ProteinAccessions	AU_20180718_DIA_NP01_1.raw.PG.Quantity	AU_20180718_DIA_NP01_2.raw.PG.Quantity	AU_20180718_DIA_NP02_1.raw.PG.Quantity	AU_20180718_DIA_NP02_2.raw.PG.Quantity	AU_20180718_DIA_NP27_1.raw.PG.Quantity	AU_20180718_DIA_NP27_2.raw.PG.Quantity	AU_20180718_DIA_NP35_1.raw.PG.Quantity	AU_20180718_DIA_NP35_2.raw.PG.Quantity	AU_20180718_DIA_NP38_1.raw.PG.Quantity	AU_20180718_DIA_NP38_2.raw.PG.Quantity	AU_20180718_DIA_NP48_1.raw.PG.Quantity	AU_20180718_DIA_NP48_2.raw.PG.Quantity	AU_20180719_DIA_NP06_1_rep.raw.PG.Quantity	AU_20180719_DIA_NP06_2_rep.raw.PG.Quantity	AU_20180719_DIA_NP23_1.raw.PG.Quantity	AU_20180719_DIA_NP25_2.raw.PG.Quantity	AU_20180720_DIA_NP23_2_rep.raw.PG.Quantity	AU_20180724_DIA_NP_Pool_3.raw.PG.Quantity	AU_20180724_DIA_NP04_1.raw.PG.Quantity	AU_20180724_DIA_NP04_2.raw.PG.Quantity	AU_20180724_DIA_NP14_1.raw.PG.Quantity	AU_20180724_DIA_NP14_2.raw.PG.Quantity	AU_20180724_DIA_NP25_1_rep.raw.PG.Quantity	AU_20180724_DIA_NP32_1.raw.PG.Quantity	AU_20180724_DIA_NP32_1_20180725041524.raw.PG.Quantity	AU_20180724_DIA_NP34_1.raw.PG.Quantity	AU_20180724_DIA_NP34_2.raw.PG.Quantity	AU_20180724_DIA_NP49_1.raw.PG.Quantity	AU_20180724_DIA_NP49_2.raw.PG.Quantity	AU_20180725_DIA_NP_Pool_4.raw.PG.Quantity	AU_20180725_DIA_NP08_1.raw.PG.Quantity	AU_20180725_DIA_NP08_2.raw.PG.Quantity	AU_20180725_DIA_NP11_1.raw.PG.Quantity	AU_20180725_DIA_NP18_1.raw.PG.Quantity	AU_20180725_DIA_NP18_2.raw.PG.Quantity	AU_20180725_DIA_NP37_1.raw.PG.Quantity	AU_20180725_DIA_NP37_2.raw.PG.Quantity	AU_20180725_DIA_NP42_1.raw.PG.Quantity	AU_20180725_DIA_NP42_2.raw.PG.Quantity	AU_20180725_DIA_NP45_1.raw.PG.Quantity	AU_20180725_DIA_NP45_2.raw.PG.Quantity	AU_20180726_DIA_NP_Pool_5.raw.PG.Quantity	AU_20180726_DIA_NP10_1.raw.PG.Quantity	AU_20180726_DIA_NP10_2.raw.PG.Quantity	AU_20180726_DIA_NP20_1.raw.PG.Quantity	AU_20180726_DIA_NP20_2.raw.PG.Quantity	AU_20180726_DIA_NP31_1.raw.PG.Quantity	AU_20180726_DIA_NP31_2.raw.PG.Quantity	AU_20180726_DIA_NP36_1.raw.PG.Quantity
A0A075B6K0;P01717;P01718	NaN	NaN	NaN	NaN	NaN	NaN	NaN	NaN	NaN	NaN	NaN	NaN	NaN	NaN	NaN	NaN	NaN	NaN	NaN	NaN	NaN	NaN	NaN	NaN	NaN	NaN	NaN	NaN	NaN	NaN	NaN	NaN	NaN	NaN	NaN	NaN	NaN	NaN	NaN	NaN	NaN	NaN	NaN	NaN	NaN	NaN	NaN	NaN	NaN
A0A075B6K5;P80748	NaN	NaN	NaN	NaN	NaN	NaN	NaN	NaN	NaN	NaN	NaN	NaN	NaN	NaN	NaN	NaN	NaN	NaN	NaN	NaN	NaN	NaN	NaN	NaN	NaN	NaN	NaN	NaN	NaN	NaN	NaN	NaN	NaN	NaN	NaN	NaN	NaN	NaN	NaN	NaN	NaN	NaN	NaN	NaN	NaN	NaN	NaN	NaN	NaN
A0A0B4J1V2	NaN	NaN	183111	184427	NaN	NaN	NaN	NaN	NaN	NaN	159875	313839	242229	257914	NaN	164222	NaN	189403	NaN	NaN	NaN	NaN	135186	NaN	NaN	NaN	NaN	NaN	NaN	76559.8	NaN	NaN	NaN	NaN	NaN	NaN	NaN	NaN	NaN	NaN	NaN	138718	NaN	NaN	NaN	NaN	NaN	NaN	NaN
A0A0B4J1X5	NaN	NaN	NaN	NaN	NaN	NaN	NaN	NaN	NaN	NaN	NaN	NaN	NaN	NaN	NaN	NaN	NaN	NaN	NaN	NaN	NaN	NaN	NaN	NaN	NaN	NaN	NaN	NaN	NaN	NaN	NaN	NaN	NaN	NaN	NaN	NaN	NaN	NaN	NaN	NaN	NaN	NaN	NaN	NaN	NaN	NaN	NaN	NaN	NaN
A0A0C4DH25;P01619	NaN	NaN	NaN	NaN	NaN	NaN	NaN	NaN	NaN	NaN	NaN	NaN	NaN	NaN	NaN	NaN	NaN	NaN	NaN	NaN	NaN	NaN	NaN	NaN	NaN	NaN	NaN	NaN	NaN	NaN	NaN	NaN	NaN	NaN	NaN	NaN	NaN	NaN	NaN	NaN	NaN	NaN	NaN	NaN	NaN	NaN	NaN	NaN	NaN
A0A0C4DH29	NaN	NaN	NaN	NaN	NaN	NaN	NaN	NaN	NaN	NaN	NaN	NaN	NaN	NaN	NaN	NaN	NaN	NaN	NaN	NaN	NaN	NaN	NaN	NaN	NaN	NaN	NaN	NaN	NaN	NaN	NaN	NaN	NaN	NaN	NaN	NaN	NaN	NaN	NaN	NaN	NaN	NaN	NaN	NaN	NaN	NaN	NaN	NaN	NaN
A0A5B9	NaN	NaN	NaN	NaN	NaN	NaN	371505	325588	NaN	NaN	NaN	NaN	NaN	NaN	NaN	NaN	NaN	236844	431867	419993	NaN	NaN	NaN	NaN	NaN	346261	306540	NaN	NaN	251981	NaN	NaN	NaN	NaN	NaN	494498	537700	NaN	NaN	621390	587089	159569	NaN	NaN	NaN	NaN	NaN	NaN	NaN
A0AVT1	277721	262366	119250	123674	182488	183577	163779	168432	268701	270751	116426	121765	147757	141986	190744	114562	178442	279979	157762	156198	405067	388657	135245	183305	188438	103610	100453	235186	248371	275472	208829	225160	123066	265022	271667	274103	252948	194724	186421	128671	133241	199883	200601	206516	178964	169776	219029	210293	249428
A0FGR8	311902	328763	160219	103848	213269	71268.4	233146	226207	104537	87884.8	177448	173418	192510	180259	265437	87937.4	275185	313650	245645	243157	205199	187984	102795	308183	360494	245719	261319	432692	451630	318945	361217	343446	320685	425311	408219	446771	432510	84502.4	79382.3	335732	322169	207808	412164	420234	252428	254172	345560	320135	292641
A0JLT2	NaN	NaN	22555.3	18790.8	NaN	NaN	NaN	21549.7	39944.7	31569.5	NaN	NaN	NaN	NaN	NaN	13276.2	31918.2	NaN	NaN	NaN	NaN	NaN	38163.6	NaN	NaN	39819.9	32603.9	36614	NaN	NaN	NaN	NaN	NaN	NaN	44901.7	NaN	NaN	19225.8	28540.2	NaN	NaN	NaN	NaN	NaN	NaN	NaN	NaN	NaN	26942.5
A1L020	NaN	NaN	NaN	NaN	NaN	NaN	NaN	NaN	NaN	NaN	NaN	NaN	NaN	NaN	NaN	NaN	NaN	NaN	NaN	NaN	NaN	NaN	NaN	NaN	NaN	NaN	NaN	NaN	NaN	NaN	NaN	NaN	NaN	NaN	NaN	NaN	NaN	NaN	NaN	NaN	NaN	NaN	NaN	NaN	NaN	NaN	NaN	NaN	NaN
A1L020;Q5U5Q3;Q6ZN04;Q86XN8	NaN	NaN	NaN	NaN	NaN	NaN	NaN	NaN	NaN	NaN	NaN	NaN	NaN	NaN	NaN	NaN	NaN	NaN	NaN	NaN	NaN	NaN	NaN	NaN	NaN	NaN	NaN	NaN	NaN	NaN	NaN	NaN	NaN	NaN	NaN	NaN	NaN	NaN	NaN	NaN	NaN	NaN	NaN	NaN	NaN	NaN	NaN	NaN	NaN
A1L0T0	418708	NaN	17262.8	1683.62	16142.9	42064.9	5992.63	NaN	NaN	NaN	NaN	NaN	56495.4	NaN	15805.3	NaN	50091.9	182602	82416.5	32009.2	156890	271389	141706	136467	114195	105216	180119	79483.6	122536	456419	219011	163323	404188	126556	108080	NaN	NaN	166020	112343	NaN	763285	321510	217751	151521	137469	28869.3	NaN	NaN	194577
A1L4K1	NaN	NaN	NaN	NaN	NaN	2200.15	12261.3	NaN	NaN	NaN	NaN	NaN	NaN	NaN	NaN	NaN	NaN	NaN	NaN	NaN	8663.83	NaN	NaN	NaN	NaN	NaN	NaN	NaN	NaN	73952.8	NaN	NaN	70753.8	NaN	NaN	NaN	NaN	NaN	NaN	NaN	NaN	NaN	NaN	16131.4	NaN	NaN	NaN	NaN	NaN
A1X283	NaN	NaN	48587.6	45209.9	NaN	NaN	NaN	NaN	NaN	NaN	42755.3	45827.8	45169.7	60457.1	NaN	42545.6	NaN	NaN	NaN	NaN	NaN	NaN	41412.3	NaN	NaN	NaN	NaN	NaN	NaN	NaN	NaN	NaN	NaN	NaN	NaN	NaN	NaN	NaN	NaN	NaN	NaN	NaN	NaN	NaN	NaN	NaN	NaN	NaN	NaN
A2A288	122643	116507	NaN	NaN	99999.9	89102.6	NaN	NaN	NaN	NaN	NaN	NaN	NaN	NaN	65026.5	NaN	69267.1	91473.9	NaN	NaN	NaN	NaN	NaN	99957.1	101376	NaN	NaN	100366	111321	97414.3	96063.1	110120	46738.4	122668	128676	NaN	NaN	99409.6	96664.4	NaN	NaN	65507.2	120240	126001	NaN	NaN	174146	144117	108569
A2RRP1	73875	54410.6	30104.1	34608.6	40653.8	49841.5	51152.6	37052.6	12913.4	11076.6	61115.8	51566.9	45703.9	47878.6	24749.1	48500.4	33146.4	73725.1	69775	71714.4	22517.6	16997.2	53266.7	35372.7	72012.3	22979.3	25485.8	80123.1	78465	63806.8	21831.1	21541.9	78002.7	30654.4	31512.1	58709	62325.5	36184.5	34955.7	122341	102156	40241.2	43917.3	44860.9	4054.9	NaN	127775	119433	34278.2
A2RTX5	NaN	NaN	NaN	NaN	NaN	NaN	NaN	NaN	NaN	NaN	NaN	NaN	NaN	NaN	NaN	NaN	NaN	NaN	NaN	NaN	NaN	NaN	NaN	NaN	NaN	NaN	NaN	NaN	NaN	NaN	NaN	NaN	NaN	NaN	NaN	NaN	NaN	NaN	NaN	NaN	NaN	NaN	NaN	NaN	NaN	NaN	NaN	NaN	NaN
A2RUS2	72307.3	58485.6	8275.36	10434.3	86729.6	89946.2	121033	114837	NaN	NaN	13685.1	14893.1	12515.4	13786.2	90526.9	7880.59	85000.6	58099.6	460697	466040	NaN	NaN	13450.5	15894.3	253882	194566	192722	103193	107685	57279.6	158899	167005	107151	38402.1	41328.6	NaN	9063.47	90251	89005.6	446865	220906	40821	14333.7	42342.5	30439.8	24266	48089.6	50316.8	130331
A2VDJ0	56682.2	NaN	55399	47621.2	69222.9	50410.7	NaN	NaN	NaN	NaN	NaN	64391.2	50978.6	57487.4	NaN	77135.9	NaN	51123.4	NaN	NaN	NaN	49771.6	90191.9	46330.4	NaN	NaN	NaN	13673.7	NaN	NaN	NaN	NaN	NaN	37345.9	NaN	19717.7	NaN	47750.4	41508	NaN	NaN	41119.7	49775.6	51664.1	NaN	NaN	76549.1	NaN	23439
A3KMH1	NaN	NaN	194790	90034	37925.6	44966.2	30930.8	34423.5	51493.8	47873.7	60617.5	45726.6	66258.5	45830.3	33208.8	120802	202912	283114	57629.1	176105	63220.2	60085.7	147145	NaN	NaN	269803	329362	88255.2	7607.62	46557.6	27792.8	NaN	NaN	NaN	NaN	NaN	NaN	28121	24129.6	NaN	NaN	30062.8	117082	NaN	NaN	NaN	NaN	NaN	22873.4
A3KN83	58598.7	59406.2	39732.6	34995.7	45440.4	46797.8	44159.5	36296.7	33859.4	26363.8	50523.4	51126.9	46308.4	42537.5	32091.5	46480.7	36130.5	68364.1	66035.1	66578.9	50940.2	41267.6	46306.3	43725.1	44082.3	61200.4	57224.7	46877.5	36941.2	58316.8	40438.5	31636.8	NaN	51774.9	48855.2	57767.6	68798.5	49524.7	45373.3	99521.3	103977	43336.1	54893.4	47646.9	NaN	NaN	78331.7	82581.5	38585.3
A4D1E9	13167.1	11418.7	43020	44550.5	26543	26480.2	15651.4	30996.6	1316.02	6152.71	37212.3	35029.5	37690.1	36149.8	32162.7	40686.4	34531	43371.1	37681.5	69671.3	48410.5	55988.7	47475.2	32402.5	34997.2	52647.1	42325.1	38723.3	29516.9	19600.3	36011.3	33952.4	NaN	31860	39382.4	25158.7	22806.7	39009.4	40029.1	NaN	10729.8	25640	31720.9	30108.3	NaN	NaN	11667.2	NaN	33389.9
A4D1P6	56603.9	57099	NaN	NaN	NaN	39332	NaN	NaN	NaN	NaN	NaN	33110.4	23182.9	NaN	NaN	25065.2	35310.2	68920.5	32019.2	30327.4	41904.6	44890.6	24315.5	56588	51424.5	31670.9	32719.8	49539.5	48615	70952.5	39189.7	40021.3	57486.9	63730.6	47321.9	NaN	34680.7	31336.9	34254.9	34072.6	34126.7	36368.3	47930.1	55869.6	NaN	NaN	60738.1	62394.5	NaN
A4D2P6	66758.1	115503	56247.5	56483.4	NaN	NaN	NaN	NaN	NaN	NaN	60936.8	58932.6	60020.5	57137.6	18061.3	58728.9	24762.6	51996.9	NaN	NaN	NaN	NaN	46938.8	16757.5	12997.7	NaN	NaN	NaN	NaN	6139.49	NaN	NaN	NaN	35374.9	NaN	NaN	NaN	37616.2	21017.2	NaN	NaN	28819.5	10014.5	2584.72	NaN	NaN	96566.7	33453.7	NaN
A5YKK6	158574	170736	178439	164967	173752	168960	174105	190062	122447	123191	175740	181869	177750	185094	165538	173844	147529	248518	174906	166357	199873	210628	164590	189071	185373	149986	151963	141444	148368	231850	157880	162253	112846	182123	189742	202638	230236	162798	172498	159412	170235	160330	235277	215872	124196	130453	174001	157102	164666
A6NC98	73667	NaN	31808.3	NaN	NaN	NaN	61715.1	50223	NaN	NaN	80410	NaN	25582	140081	NaN	NaN	NaN	83115.9	104776	88967.8	NaN	NaN	NaN	42476.7	37665.8	55269.3	69700.2	NaN	NaN	80403.9	NaN	NaN	NaN	46860.6	46647.1	56762.6	57332.5	NaN	40807	75032.9	65026.7	64536.1	45667.6	66846.5	95192.5	98623.1	36408.1	49524.2	38564.4
A6NCC3;F8WBI6	NaN	NaN	NaN	NaN	NaN	NaN	NaN	NaN	NaN	NaN	NaN	NaN	NaN	NaN	NaN	NaN	NaN	NaN	NaN	NaN	NaN	NaN	NaN	NaN	NaN	NaN	NaN	NaN	NaN	NaN	NaN	NaN	NaN	NaN	NaN	NaN	NaN	NaN	NaN	NaN	NaN	NaN	NaN	NaN	NaN	NaN	NaN	NaN	NaN
A6NCE7;Q9GZQ8	NaN	NaN	NaN	NaN	NaN	NaN	NaN	NaN	NaN	NaN	NaN	NaN	NaN	NaN	NaN	NaN	NaN	NaN	NaN	NaN	NaN	NaN	NaN	NaN	NaN	NaN	NaN	NaN	NaN	NaN	NaN	NaN	NaN	NaN	NaN	NaN	NaN	NaN	NaN	NaN	NaN	NaN	NaN	NaN	NaN	NaN	NaN	NaN	NaN
A6NDG6	72881.6	61928.4	35301.8	33874.2	35715.7	56674.2	38525	39332.4	74178.4	71308	14037.3	68719.8	21564.2	28596.6	38049.1	33160.9	32855.9	43602.7	81973.1	57942.9	59657.2	57377.8	68431.6	39643.2	59080	32943.9	31500.1	37715.1	40765.2	45259.3	33918.3	31814.8	38048.7	42368.7	43413.8	30204.3	37832.2	58238.2	57801.9	57300.6	53422	34162.2	44073.5	43287.2	22684.2	NaN	69371.1	70078.8	37956.9
A6NDU8	10351.1	9250.85	36822.7	10215.8	6111.27	8839.32	9190.64	8904.66	24489.5	24184.8	9891.99	11777.1	12817.2	11943.9	64858.9	13496.5	8361.6	10605.9	6404.65	4197.97	22640.9	24350.1	9361.43	11454.2	10790.2	4390.54	4778.66	15260.9	16115.9	11874.9	8038.88	9871.49	NaN	9271.02	9476.23	10765.8	11540.8	7693.04	7009.18	NaN	NaN	8529.66	9513.23	6688.24	3709.03	NaN	NaN	NaN	7350.87
A6NE01	77903.7	NaN	290846	382615	286457	300059	176189	159186	385620	365671	463070	465069	319613	258292	125134	404610	129811	337849	142890	139467	331190	311392	353616	158031	154699	247821	247079	355697	360612	337984	110672	119058	NaN	140382	129214	124604	123358	343133	312605	131803	141529	233827	99007.9	100145	NaN	NaN	186641	174837	200861
A6NED2	NaN	NaN	NaN	NaN	NaN	NaN	NaN	NaN	NaN	NaN	NaN	NaN	NaN	NaN	NaN	NaN	NaN	NaN	NaN	NaN	NaN	NaN	NaN	NaN	NaN	NaN	NaN	NaN	NaN	NaN	NaN	NaN	NaN	NaN	NaN	NaN	NaN	NaN	NaN	NaN	NaN	NaN	NaN	NaN	NaN	NaN	NaN	NaN	NaN
A6NFI3	25732.7	NaN	16934.3	19402.6	19948.6	NaN	22290.2	14971.5	45047.5	33618.6	21120.1	21701.1	NaN	NaN	20853.9	16556.6	23889.4	34936.3	NaN	NaN	32744.1	34255.3	20650.4	22103.3	20720.7	23899.1	24071.2	21784.5	20199.1	35386.4	29992.3	27760.1	NaN	34405.5	27533.2	42107.4	43091.8	18958.5	22775.7	43347.2	36074.7	29019	19802.3	NaN	NaN	NaN	NaN	NaN	25561.6
A6NHL2	241507	255979	178088	172655	85320.3	104459	47478.7	41630.3	107928	116621	153278	149380	297465	160194	160295	170579	148746	158251	165995	111796	181949	336172	105069	132503	116856	NaN	NaN	37374.2	35264.7	120038	199092	148717	NaN	82600.7	102162	120031	110338	55940.8	172801	NaN	NaN	206200	200068	170215	143022	123535	NaN	NaN	101775
A6NHR9	216104	205648	117493	118463	116474	124639	195368	194380	141821	135453	109134	112547	145791	130857	164011	117679	166701	264914	286451	282459	315625	324096	151847	204866	200526	245526	238389	204082	203871	283149	194605	206326	187776	228799	231517	267808	211460	123292	135359	235872	244863	184915	226353	228415	170684	201298	159379	171741	171983
A6NHZ5	37459.7	41328.9	329682	30221.1	NaN	NaN	NaN	NaN	NaN	NaN	46564.1	52805.5	45932	47820.5	NaN	27731	NaN	30634.5	NaN	NaN	NaN	NaN	50052.4	NaN	NaN	NaN	NaN	NaN	NaN	24205.8	NaN	NaN	NaN	17317.8	19726.5	NaN	NaN	NaN	9167.15	NaN	NaN	22676.4	NaN	14563.1	NaN	NaN	43983.5	40634.1	NaN
A6NI28	NaN	NaN	NaN	NaN	NaN	NaN	NaN	NaN	NaN	NaN	NaN	NaN	NaN	NaN	NaN	NaN	NaN	NaN	NaN	NaN	NaN	NaN	NaN	NaN	NaN	NaN	NaN	NaN	NaN	NaN	NaN	NaN	NaN	NaN	NaN	NaN	NaN	NaN	NaN	NaN	NaN	NaN	NaN	NaN	NaN	NaN	NaN	NaN	NaN
A6NI72;P14598	NaN	NaN	NaN	NaN	NaN	NaN	NaN	NaN	NaN	NaN	NaN	NaN	NaN	NaN	NaN	NaN	NaN	NaN	NaN	NaN	NaN	NaN	NaN	NaN	NaN	NaN	NaN	NaN	NaN	NaN	NaN	NaN	NaN	NaN	NaN	NaN	NaN	NaN	NaN	NaN	NaN	NaN	NaN	NaN	NaN	NaN	NaN	NaN	NaN
A6NIH7	55810.5	58258.9	99516.8	103983	45614.6	89550.7	35014.1	37124	165648	162996	96422.8	52176.3	70612	67249.4	125297	93503.8	134788	189314	39473.1	96031.3	212357	207882	82688.7	38117.2	39213.9	20457.9	20934.7	28535.7	39535.9	76541.6	154937	151188	72131.9	137644	59515	54931.9	176629	119455	122050	168172	156111	127346	56683.5	57738.3	8239.99	NaN	119637	142236	116215
A6NJ78	NaN	NaN	NaN	NaN	NaN	NaN	NaN	NaN	NaN	NaN	NaN	NaN	NaN	NaN	NaN	NaN	NaN	NaN	NaN	NaN	NaN	NaN	NaN	NaN	NaN	NaN	NaN	NaN	NaN	NaN	NaN	NaN	NaN	NaN	NaN	NaN	NaN	NaN	NaN	NaN	NaN	NaN	NaN	NaN	NaN	NaN	NaN	NaN	NaN
A8CG34	353516	310129	422804	302028	NaN	NaN	296773	294647	398376	353392	NaN	NaN	620077	584663	402421	NaN	389682	553580	410614	508050	258399	241509	323199	NaN	NaN	633715	488056	NaN	515171	371583	280930	314496	514701	232616	259117	265643	NaN	NaN	241813	431828	NaN	NaN	222391	238613	NaN	NaN	242581	250661	NaN
A8MPP1;Q92771	NaN	NaN	NaN	NaN	NaN	NaN	NaN	NaN	NaN	NaN	NaN	NaN	NaN	NaN	NaN	NaN	NaN	NaN	NaN	NaN	NaN	NaN	NaN	NaN	NaN	NaN	NaN	NaN	NaN	NaN	NaN	NaN	NaN	NaN	NaN	NaN	NaN	NaN	NaN	NaN	NaN	NaN	NaN	NaN	NaN	NaN	NaN	NaN	NaN
A8MVS5	NaN	NaN	NaN	NaN	NaN	NaN	NaN	NaN	NaN	NaN	NaN	NaN	NaN	NaN	NaN	NaN	NaN	NaN	NaN	NaN	NaN	NaN	NaN	NaN	NaN	NaN	NaN	NaN	NaN	NaN	NaN	NaN	NaN	NaN	NaN	NaN	NaN	NaN	NaN	NaN	NaN	NaN	NaN	NaN	102639	116181	NaN	NaN	NaN
A8MVU1	NaN	NaN	NaN	NaN	NaN	NaN	NaN	NaN	NaN	NaN	NaN	NaN	NaN	NaN	NaN	NaN	NaN	98782.5	NaN	NaN	NaN	NaN	NaN	NaN	NaN	NaN	NaN	NaN	NaN	NaN	NaN	NaN	93618.6	NaN	NaN	NaN	NaN	NaN	NaN	NaN	NaN	NaN	NaN	NaN	NaN	NaN	NaN	NaN	NaN
A8MW92	60614.2	65003.3	27196.6	56163.6	51801.1	56709.2	57991.1	59572.1	48089.7	48058.9	51568.9	33628.4	52026.6	53383.3	51925.2	26298	37185.8	69695.2	59032.1	53882.3	58308.5	55404.2	20871.5	98122.5	97660.4	72435.8	69063	70383.6	71219.8	76857.8	60238.6	63176.8	79083.8	88968	92955.8	104984	112276	54469.7	56062.8	96831.2	84105.1	54823.3	88901.4	90612.8	NaN	43354	85602.3	86354.3	57624.9
A8MWD9;P62308	NaN	NaN	NaN	NaN	NaN	NaN	NaN	NaN	NaN	NaN	NaN	NaN	NaN	NaN	NaN	NaN	NaN	NaN	NaN	NaN	NaN	NaN	NaN	NaN	NaN	NaN	NaN	NaN	NaN	NaN	NaN	NaN	NaN	NaN	NaN	NaN	NaN	NaN	NaN	NaN	NaN	NaN	NaN	NaN	NaN	NaN	NaN	NaN	NaN
A8MXV4	9907.84	10587.1	19795.4	20933.7	23782.3	NaN	19418.4	18401.3	36719.1	32344.7	20560.9	20648.6	22353.3	20391.9	NaN	19633	NaN	22138.7	17861.7	17156.6	49445.2	56424.8	15115.4	NaN	NaN	31630.8	30211.1	23849.2	25870.7	18992.6	NaN	NaN	NaN	NaN	NaN	15064.1	18200.2	NaN	27431.1	NaN	NaN	14764.9	NaN	NaN	33782.5	32670	NaN	4844.35	NaN
A9UHW6	NaN	NaN	NaN	NaN	NaN	NaN	NaN	NaN	NaN	NaN	NaN	NaN	NaN	NaN	NaN	NaN	NaN	NaN	NaN	NaN	NaN	NaN	NaN	NaN	NaN	NaN	NaN	NaN	NaN	NaN	NaN	NaN	NaN	NaN	NaN	NaN	NaN	NaN	NaN	NaN	NaN	NaN	NaN	NaN	NaN	NaN	NaN	NaN	NaN
B0I1T2	206625	197123	45180.8	44208.3	97253.6	98406	526650	524904	60347.5	40751.8	44954.2	47757.3	65442	55642.1	60093.5	45349.2	57712.3	355834	702894	699902	95183.3	89457.8	37659.8	241075	239162	761402	777281	53099.2	44399.8	367766	99423.6	103651	133501	372024	366958	857339	856782	101747	116429	638048	690667	232935	415288	418184	252856	274398	227394	209328	81013.2
B7ZAQ6;P0CG08	NaN	NaN	NaN	NaN	NaN	NaN	NaN	NaN	NaN	NaN	NaN	NaN	NaN	NaN	NaN	NaN	NaN	NaN	NaN	NaN	NaN	NaN	NaN	NaN	NaN	NaN	NaN	NaN	NaN	NaN	NaN	NaN	NaN	NaN	NaN	NaN	NaN	NaN	NaN	NaN	NaN	NaN	NaN	NaN	NaN	NaN	NaN	NaN	NaN
C4AMC7;Q6VEQ5	NaN	NaN	NaN	NaN	NaN	NaN	NaN	NaN	NaN	NaN	NaN	NaN	NaN	NaN	NaN	NaN	NaN	NaN	NaN	NaN	NaN	NaN	NaN	NaN	NaN	NaN	NaN	NaN	NaN	NaN	NaN	NaN	NaN	NaN	NaN	NaN	NaN	NaN	NaN	NaN	NaN	NaN	NaN	NaN	NaN	NaN	NaN	NaN	NaN
C9J798;O43374	NaN	NaN	NaN	NaN	NaN	NaN	NaN	NaN	NaN	NaN	NaN	NaN	NaN	NaN	NaN	NaN	NaN	NaN	NaN	NaN	NaN	NaN	NaN	NaN	NaN	NaN	NaN	NaN	NaN	NaN	NaN	NaN	NaN	NaN	NaN	NaN	NaN	NaN	NaN	NaN	NaN	NaN	NaN	NaN	NaN	NaN	NaN	NaN	NaN
C9J7I0	NaN	NaN	NaN	NaN	NaN	NaN	NaN	NaN	NaN	NaN	NaN	NaN	NaN	NaN	NaN	NaN	NaN	NaN	NaN	NaN	NaN	NaN	NaN	NaN	NaN	NaN	NaN	NaN	NaN	NaN	NaN	NaN	NaN	NaN	NaN	NaN	NaN	NaN	NaN	NaN	NaN	NaN	NaN	NaN	NaN	NaN	NaN	NaN	NaN
C9JLW8	83433.8	100235	79809.1	80071.9	113649	118493	103250	95052.8	185412	186736	83843.3	76677.2	55687.5	81945.3	104109	84551.7	99480.2	137124	70142.9	82797.2	102307	101488	76171.6	113912	129139	107351	101142	96994.1	106813	127777	97093.9	100126	135914	99661.2	96464.8	117274	89705.8	109998	108380	43048.9	104019	81848.3	137086	130988	63353.5	11769.7	94158.2	100970	102111
C9JRZ8	373341	353474	270394	495170	373024	193673	253175	246530	344564	320396	621466	578179	518536	540118	187254	531969	290138	503873	533330	485953	372938	332516	444086	279153	283164	506729	467642	310894	344177	271356	360959	350175	592978	334265	386391	457283	416682	415117	357195	368324	438092	367958	361856	347947	402077	385268	299184	380279	309722
E9PAV3;Q13765	NaN	NaN	NaN	NaN	NaN	NaN	NaN	NaN	NaN	NaN	NaN	NaN	NaN	NaN	NaN	NaN	NaN	NaN	NaN	NaN	NaN	NaN	NaN	NaN	NaN	NaN	NaN	NaN	NaN	NaN	NaN	NaN	NaN	NaN	NaN	NaN	NaN	NaN	NaN	NaN	NaN	NaN	NaN	NaN	NaN	NaN	NaN	NaN	NaN
E9PRG8	278939	255722	318847	342565	292186	301627	293930	312990	302591	305622	426904	423001	365839	382567	206476	355224	218445	387681	494037	508137	226822	221008	327504	299814	265279	533983	526648	296269	284573	399681	305155	330374	184124	360302	337454	507774	466350	273250	274755	422589	425252	246441	338476	344195	251883	304795	256554	241217	252909
I3L1I5	19085.9	19543.9	17066.7	15286.3	16899.8	17461.7	NaN	NaN	NaN	NaN	35530.7	37860	17384.4	17439.3	NaN	22567	NaN	22659.7	NaN	NaN	NaN	NaN	24998.3	18201	16589	21751.2	20393.5	17785.8	19249.2	23178.5	NaN	10513	NaN	74305.3	84976.4	16579.6	17995.9	11927.5	16436.1	44018.4	46845.6	18653	12111.2	13427.4	NaN	NaN	61442.1	56714.8	NaN
iRT-pep	NaN	NaN	NaN	NaN	NaN	NaN	NaN	NaN	NaN	NaN	NaN	NaN	NaN	NaN	NaN	NaN	NaN	NaN	NaN	NaN	NaN	NaN	NaN	NaN	NaN	NaN	NaN	NaN	NaN	NaN	NaN	NaN	NaN	NaN	NaN	NaN	NaN	NaN	NaN	NaN	NaN	NaN	NaN	NaN	NaN	NaN	NaN	NaN	NaN
L0R6Q1	133294	146151	31732.7	64682.1	118033	62427.6	97682.4	103310	152258	154445	NaN	NaN	4845	4939.41	162129	NaN	165367	185991	181937	182580	204000	208361	NaN	177116	168419	145920	153010	195823	198036	194998	139560	136287	71586.4	221944	239597	97211	81005.8	122435	117346	81645.9	93224.8	133289	195699	176886	186438	172823	149642	143872	174826
L0R819	NaN	NaN	NaN	NaN	NaN	NaN	NaN	NaN	NaN	NaN	NaN	NaN	NaN	NaN	NaN	NaN	NaN	NaN	NaN	NaN	NaN	NaN	NaN	NaN	NaN	NaN	NaN	NaN	NaN	NaN	NaN	NaN	NaN	NaN	NaN	NaN	NaN	NaN	NaN	NaN	NaN	NaN	NaN	NaN	NaN	NaN	NaN	NaN	NaN
O00115	NaN	110275	208016	389178	NaN	NaN	104703	146059	280625	270081	232185	244130	228412	260788	207136	NaN	147645	270587	163134	155305	313882	325333	199732	77503.4	76531.2	141032	133321	NaN	46549.9	150049	108383	232876	NaN	124913	190378	115559	107491	NaN	44643.2	98597.6	105779	190806	69293.7	70477.7	NaN	NaN	51354.2	46551.2	83441.7
O00116	108147	96498.6	55402.3	69381.6	48087	43431.3	128599	120792	162544	154452	55890.5	66542.5	74396.3	71169.5	60024.1	77979.4	103353	278066	275208	278620	157336	135661	95045	101650	133081	259359	286314	154276	170469	253260	184494	171014	236493	166231	176560	167476	184453	100179	130269	404932	418058	155241	154898	146945	340849	367757	33745.7	34719.3	164523
O00139	139924	134615	115880	113361	102512	104301	101307	102835	95424.7	122294	109915	117181	140283	133442	125586	118394	123604	175956	157378	155731	177422	187160	122319	141446	139203	134427	129844	106898	108227	181221	144550	146465	108043	141029	140649	184071	180544	109362	110347	155262	177204	125300	157354	157924	79043	81877.2	165605	165623	124271
O00142	61694.9	75356.9	NaN	NaN	NaN	NaN	NaN	46392.5	NaN	NaN	NaN	NaN	NaN	NaN	51857.9	NaN	57815.6	66319.3	NaN	NaN	NaN	NaN	NaN	66028.1	70755.2	NaN	NaN	57335.9	54291.5	NaN	59013.3	46820.6	NaN	102377	103261	57436	NaN	48377.8	NaN	NaN	NaN	45701.6	69295.4	69537.5	83493.7	85790.5	NaN	31485.2	56618.6
O00148	21326.4	71893.1	76993.7	97953.8	65262.8	64096.6	86083.4	91109.5	170131	175633	39305.3	63904.8	61318.9	58251.3	99076.4	71915	125529	70213.9	66676.7	62592.6	177753	165097	64326.6	89701.5	74974.6	110158	105630	35369.6	42479.8	83682.3	52466.5	58705.6	27348.4	31036.9	47803.3	67925.9	54297.7	126245	157701	396712	240395	38989.1	37169.7	38993.1	47587.5	43206.6	115511	94756.9	76433.2
O00151	563979	627336	556024	745624	807864	913702	53146.8	112782	131922	87598.9	432652	433355	560247	575291	1.41186e+06	421503	1.44653e+06	1.00143e+06	45915.8	149079	325003	NaN	425738	296821	492579	185080	101525	367438	339317	660476	1.01299e+06	970723	1.55758e+06	373643	390625	342996	352356	677739	680288	70541.7	NaN	391486	538860	727490	72911.3	50987.9	953751	959928	932019
O00154	140593	176274	704432	707221	416586	350880	134174	131083	594948	563453	886498	922608	830949	827540	268836	744207	264758	576054	357218	368111	695282	730011	760043	58455.8	55919	319857	305906	49682.6	64839.2	572919	97442.3	100821	389705	78242	73992.6	103455	100402	352970	368423	488143	669440	398112	92817.9	91295	90547	112198	252299	266367	171091
O00159	NaN	NaN	NaN	11132.3	NaN	NaN	NaN	146141	NaN	NaN	NaN	66866.8	NaN	46780.5	14089.6	NaN	NaN	NaN	NaN	NaN	NaN	78801.3	NaN	NaN	NaN	73345.2	NaN	NaN	NaN	NaN	NaN	NaN	NaN	24018.4	NaN	22622.9	29769.7	NaN	NaN	54597.5	44279.4	24975.2	NaN	NaN	NaN	NaN	NaN	NaN	NaN
O00160	NaN	NaN	115166	144164	31809.8	34514.1	67769.6	64055	280964	NaN	NaN	NaN	189724	135387	24876.9	81269.6	57910.1	54437.5	26410.7	22566.9	NaN	NaN	NaN	32900.4	30277.8	25655.3	27035.6	29875.2	27178.2	56454.5	30177.1	29565.2	53165.8	55678.6	56953.6	52502.3	54962.4	32002.4	18769.2	1.70733e+06	8489.57	32181.6	43718	47851	194569	212170	38246.6	49453.6	22339.9
O00161	139194	143991	72736.4	74976.9	95793.5	90707.7	84553.6	82022.9	115135	120215	79593.7	71509.7	74729.3	77497.9	96072.3	77946	106687	128763	86676.9	82053	100654	95411.1	77224	116708	116682	91130.1	90045.8	115510	117867	128960	94981	91742.1	156416	166565	173892	69692.4	70329.3	74755.3	67612	95809.1	98493.9	85077.7	136561	169380	226094	146946	160276	150961	89885.9
O00165	NaN	NaN	67341.4	61856.8	45518.6	26334.9	32227.1	27688.3	86630.1	93900	72162	69520.5	65463	69855.4	53514.2	75411.5	42959.5	61497.8	64191.6	61723.7	83634.3	84632	62280.6	36853.2	36454.8	63094	81302.2	45870.2	41362.8	68334.2	39157.1	28707.5	NaN	41105.3	40694.8	43365.9	69244.2	46491.3	33018	NaN	NaN	50931.4	50635.9	55460.6	34455.8	35994.9	8186.37	5710.61	33100.5
O00170	255281	234346	157993	142288	300664	272292	335455	284043	308749	301142	210651	183931	181895	208178	225723	137435	223868	262072	193684	193093	203759	206841	182779	224131	220053	224764	223905	148172	169969	289010	181947	192771	258013	238996	226194	322549	333487	269147	267766	475823	488922	154314	297139	305316	122046	127520	328865	293203	268156
O00178	187525	193947	105422	109921	191399	182723	102603	101438	155817	155652	131737	130803	130813	123132	171282	106923	171699	237133	113657	112184	161228	163891	114025	127434	149581	79721.4	93821.8	146412	164387	214604	167632	147255	125886	162373	167416	117355	130100	178711	174217	66326.7	86303.3	169853	186552	187958	152960	156201	172053	180197	178446
O00182	125520	202974	NaN	25264.4	157574	184034	46780.1	57449.8	NaN	NaN	22703.2	21933.3	NaN	22565.1	56389.8	19628.9	64899.4	55850.6	60473	61862.3	NaN	NaN	NaN	104512	102571	38278.9	72203.4	112553	105353	79571.7	50728.9	55303.9	200962	156813	176554	46905.2	64745.5	61524.8	55171.9	69630.4	72982.7	70225.7	162841	158630	35903.8	36575.9	317356	150756	103371
O00186	46764.8	45696.7	31112	29119	57701	58061.2	36642.7	39076.8	77108	90465	42443.6	43889.4	35991.8	36050.7	45501.3	34385.4	50414.4	83717.4	52222.2	53357	89737	89855.8	28920.3	64529	62638.2	58906.7	56288.5	66975.8	65083.4	82695.8	53346.1	57027.5	80479.6	116678	110172	43985.2	46790.6	45753.2	49489.6	63128.3	47369.1	58107.9	78262.7	78671.4	60686	57139.3	76317.7	84507.8	49087.4
O00189	NaN	NaN	NaN	NaN	NaN	NaN	NaN	NaN	NaN	NaN	NaN	NaN	NaN	NaN	NaN	NaN	NaN	NaN	NaN	NaN	NaN	NaN	NaN	NaN	NaN	NaN	NaN	NaN	NaN	NaN	NaN	NaN	NaN	NaN	NaN	NaN	NaN	NaN	NaN	NaN	NaN	NaN	NaN	NaN	NaN	NaN	NaN	NaN	NaN
O00193	160325	204166	63774	67688.2	104644	89735.2	99294	155453	102327	112300	79530.8	133308	96501.4	99170.7	74519.4	81227.7	145790	137872	236880	251656	119877	145923	143560	149619	117336	112045	104548	118347	89185.8	145366	172282	109540	166475	97488.8	119719	121330	130202	76615.2	80469.3	197760	122304	87587	169769	112476	86284.2	186685	129038	133796	73980.8
O00203	113789	94482.8	88150	150386	95658.7	111051	69650.8	96395.4	120542	115306	143438	155578	182130	165910	124637	140262	111637	204099	127004	129779	202460	200577	159041	113246	116328	120414	116637	126602	130749	195354	124876	125483	238416	104254	117072	124278	119939	106006	102821	144039	142845	135792	124733	129495	129012	143116	196973	192101	124177
O00214	48977.9	48475.7	NaN	NaN	39439	66682.4	58571.5	36242.7	NaN	NaN	NaN	NaN	NaN	NaN	31372.9	NaN	28644.7	56777.1	68364.3	62712	50930.9	NaN	NaN	88988.7	90164.2	53385.2	56450.1	25928.8	36736.5	60433.4	NaN	NaN	NaN	100582	75695.4	34316.5	38256.7	40168.2	39155.5	74585.1	74306.9	36230.7	77898.3	113585	NaN	NaN	68261.8	69413.7	47578.4
O00217	382361	384703	101989	97229.4	198430	204560	142940	144403	210653	217539	125927	108799	106530	113937	204380	87949.7	201924	265294	363867	343223	248247	254695	108976	216959	230913	303404	296729	188277	227260	255625	226317	222188	568706	249828	238238	233500	203543	184565	195117	299865	436741	170869	240641	244734	112850	117265	275149	377642	207588
O00231	176476	183312	152251	146749	155317	131836	145562	145818	187719	209775	192381	192161	169328	176793	112463	162903	105418	292473	174316	186330	224842	209839	174147	144200	136044	148666	141531	158539	148779	290879	135399	138853	119545	162855	166831	169090	179848	129625	122096	228760	238359	182276	142638	139534	85602	89944.7	281070	303416	131469
O00232	189694	197197	193253	174276	117744	130159	125548	143531	147098	137794	158814	149759	142260	177331	120246	168544	116539	244743	209054	207816	350084	314319	146116	159400	167506	145050	136562	159182	153814	250066	172008	155008	221742	172342	155321	209715	224259	125298	123141	220881	220413	144628	178096	194797	189451	192690	215483	207128	134674
O00233	187458	177505	150849	153811	151366	150476	114698	123743	215362	199279	169546	155368	152901	159960	139027	151682	130949	215631	165994	167898	167181	166074	159962	132211	130565	137708	132212	137894	145339	200713	157116	164052	178265	176186	183467	171266	157842	128633	123137	190764	194151	121531	189693	182076	153419	155241	225203	196215	119739
O00244	118318	86161.8	244318	243278	71419.1	65717.3	55845.1	64422.4	288223	296681	307946	199669	250248	245724	168156	267516	165940	289258	90708.3	83835.7	87401.8	117147	265182	45901.7	60856.9	66560.9	62903.4	89203.7	97067.2	134857	105239	148637	127848	139968	236955	68798.8	69689.2	69272.2	68022.2	88600.2	96382.7	95863.3	140809	95710.8	94333.9	85185.1	95912.4	102640	93439.2
O00255	68175.2	75119.4	34639.1	37501.7	49305.4	59223.5	57052.4	55609.3	55300.5	47413.9	38306.6	40430.5	33431.5	36231.4	71988.4	42686.1	45351.8	88246.5	74499.4	68067.3	64573.9	66152.2	31838.5	74072.8	77351	85850.2	84585.6	59712.5	59290.3	84667.5	72192.7	74200.7	67482.7	104570	75364.5	112204	116452	54413.9	58399.3	88965.7	82593.1	53477.3	75818.6	94063.4	54842.2	41893.4	104595	107635	59206.6
O00257	NaN	NaN	27512.1	NaN	NaN	NaN	NaN	NaN	65326	87253.1	26881.7	NaN	NaN	NaN	43444.3	NaN	42458.9	54477.5	NaN	NaN	46539.3	52408.5	NaN	NaN	NaN	NaN	NaN	NaN	NaN	NaN	20128.6	126133	NaN	NaN	NaN	NaN	NaN	NaN	NaN	NaN	NaN	NaN	NaN	193809	NaN	NaN	NaN	NaN	23787.2
O00258	NaN	NaN	NaN	NaN	NaN	NaN	NaN	NaN	NaN	NaN	NaN	NaN	NaN	NaN	NaN	NaN	NaN	NaN	NaN	NaN	NaN	NaN	NaN	NaN	NaN	NaN	NaN	NaN	NaN	NaN	NaN	NaN	NaN	NaN	NaN	NaN	NaN	NaN	NaN	NaN	NaN	NaN	NaN	NaN	NaN	NaN	NaN	NaN	NaN
O00264	235112	236009	248598	224995	236212	267337	277539	297548	622246	573800	244572	230438	266217	268208	143630	210061	182128	448896	352830	331827	486817	521023	210202	303267	336400	402399	411692	470484	466755	462132	186678	191929	487004	280543	290429	387228	397446	263595	266327	288460	346107	311796	374284	365173	210523	223108	196321	175406	165068
O00267	184800	174251	122497	123146	99321.5	102271	122034	120910	126049	112789	116367	106260	117579	127630	160500	119381	134518	195240	152258	148235	210122	202166	92709.8	141234	147050	135462	130941	128883	127818	191447	150832	149480	181874	147712	144324	158507	157529	105619	97022.6	158985	164662	130049	166851	161721	88451.6	97489.1	135347	139499	125868
O00268	58912.3	51784.5	36938.7	45940.8	46848.4	45935.9	55437.8	63860	81063.1	79957	41363.1	47030	26152.7	27384.6	43278.4	35248.8	48630.2	78150.2	55302.8	54345.4	83603.5	81547	47939.8	63652.4	66869.7	62251.3	61470.2	48330.2	51039.8	80263.5	75764.8	72232.2	62015.4	51002.7	46998	51327.9	49858.3	52605.8	54072.8	83892.7	78500.5	46106.3	47336.3	38278.2	142778	NaN	56394.4	52618.8	61768.5
O00273	160762	136813	115743	149895	155374	145792	148447	133415	290765	290187	135086	102353	138590	139897	168811	158320	179021	239747	121481	144304	224659	244761	143206	150503	171184	157356	153539	207067	198499	227260	170395	169175	167012	171114	192515	193521	196320	149058	152845	176475	193827	156898	131944	138971	13613.9	15896	175225	190389	172205
O00287	30847.9	30619.5	13932.2	20802.7	21161	25946.6	13394.6	8705.14	NaN	22718.6	24620.1	30351	NaN	24018.6	21162.3	24815.3	21973.1	49288.4	27992.5	35047.2	NaN	NaN	NaN	NaN	NaN	22556.2	NaN	NaN	22296.2	NaN	48734.6	28714.2	54492.3	58056.8	49131.3	NaN	39212.7	33937.7	NaN	61993.3	56201.5	20243.8	34109.6	36365.7	NaN	NaN	63547.2	63238.1	39347.9
O00291	NaN	NaN	NaN	NaN	NaN	NaN	NaN	NaN	NaN	NaN	NaN	NaN	NaN	NaN	NaN	NaN	NaN	NaN	NaN	NaN	NaN	NaN	NaN	NaN	NaN	NaN	NaN	NaN	NaN	NaN	NaN	NaN	NaN	NaN	NaN	NaN	NaN	NaN	NaN	NaN	NaN	NaN	NaN	NaN	NaN	NaN	NaN	NaN	NaN
O00299	1.3244e+06	1.32902e+06	782862	663468	1.92103e+06	2.00953e+06	1.70671e+06	1.76317e+06	1.13453e+06	1.11297e+06	835828	996717	673278	890683	1.4626e+06	956188	1.38402e+06	2.06351e+06	1548627	1.69851e+06	1097765	1.08511e+06	1.00988e+06	2009543	2.144e+06	1.23662e+06	1.52147e+06	1.58246e+06	1.87883e+06	1.95192e+06	1.514e+06	1.91667e+06	1.74882e+06	2510639	2.40763e+06	3.50102e+06	3.61685e+06	1.90436e+06	1.74835e+06	2.19797e+06	2.22249e+06	1272919	1.68001e+06	1.7964e+06	2.0842e+06	2.33935e+06	1.71044e+06	1.82472e+06	1.60506e+06
O00303	158700	158912	249142	266622	247582	261194	157111	144879	246521	230502	306587	315696	278021	274948	169157	252371	144834	300018	329755	310049	310019	247347	264281	148815	153034	211136	219932	138604	151577	300384	185483	200010	220030	160177	159625	226739	207642	219445	208504	260525	240811	205657	198922	210128	155942	91713.8	206225	174091	193154
O00311	NaN	NaN	7647.26	5800.67	4759.32	3794.97	NaN	NaN	7237.44	8184.85	7898.57	8710.2	7763.76	7535.18	NaN	7223.44	1656.4	NaN	NaN	NaN	NaN	NaN	9593.8	NaN	NaN	NaN	4803.3	NaN	NaN	7877.46	NaN	NaN	NaN	NaN	NaN	NaN	NaN	NaN	5968.29	NaN	NaN	NaN	NaN	NaN	NaN	NaN	NaN	NaN	NaN
O00329	166559	222096	152761	222345	136527	117662	302914	252630	496051	405551	186898	187696	214490	198820	124148	197903	95568.9	251984	127660	492571	241025	387565	250693	289207	327598	558841	546528	225906	166978	233499	120960	111122	103222	277834	294137	180837	82290.7	136192	181430	63472.7	56791.3	133587	165096	176712	224636	171266	89166	125207	190299
O00330	109404	112740	72731.5	72277.5	67541.8	66107.6	16458.6	7862.73	79745.4	91661.4	110809	102880	75133	79810.3	73219.7	80478.7	66296.1	101833	84047	85320.4	93205.7	112161	40026.3	56398.5	54428.6	83103.6	89218.8	87013.2	83069.8	102206	82156.6	85612.9	222710	69583.9	70701.6	76004.3	67294.1	64461.6	64872.6	98555.7	99751.4	79075.8	71079.2	66921.3	107136	95598.9	93411.4	97964.3	69405.2
O00391	NaN	NaN	NaN	NaN	NaN	NaN	NaN	NaN	NaN	NaN	NaN	55593	NaN	NaN	NaN	27231.2	NaN	NaN	NaN	NaN	NaN	NaN	19757.4	NaN	NaN	NaN	51159.2	81899.9	29582.1	NaN	NaN	NaN	NaN	NaN	NaN	NaN	NaN	NaN	NaN	NaN	NaN	NaN	NaN	NaN	65541.7	52654.9	NaN	NaN	NaN
O00399	41087.8	34203.6	30195.8	34797.7	29101.2	24795.5	43131	38537	26746.2	29507.6	27565.6	26613.5	29623.9	31425.2	22740.4	28213.2	25486.5	49680.1	42819.8	40394.2	51084.6	37881.2	16301.2	45658.8	39835.2	34922.9	34828.4	45026.3	44615.1	50995	22592.6	23726.9	31320.7	31843.5	37999.7	48681.1	50352.5	29418.9	27088.4	52639.7	52256	27128.2	37847.4	44921	63792.3	80750.2	24033.1	27627.2	31183.7
O00400	74210	61756.5	NaN	35612.9	36408.2	35832	NaN	67639.2	NaN	NaN	NaN	NaN	NaN	42187.9	40606.4	NaN	41640.8	103914	NaN	104163	97170.1	104611	NaN	89309.7	97144	NaN	67027	84248.3	NaN	87721	84784.9	NaN	179724	NaN	90680.5	79194.9	NaN	60448.2	NaN	107720	121842	NaN	105600	108476	NaN	64592.1	57631.9	76741.3	62313.9
O00410	201982	196352	375419	373706	420558	416097	182139	196755	261240	266692	450216	459980	392433	392672	213602	393400	187025	429272	248498	246294	334714	291440	393068	257191	250859	213872	209826	241034	246183	425178	181562	192354	365150	267571	251416	241908	241967	419450	415016	397052	385301	312155	261164	268123	118833	134087	373558	367267	271324
O00411	NaN	105489	94420.6	95460.5	33037.2	39697	NaN	NaN	8171.43	6382.9	110260	115267	109592	106703	68316	86952.7	6296.45	87632.7	NaN	NaN	NaN	17350.4	98223.8	62982.8	44719.3	51821.8	NaN	NaN	NaN	126195	90607	NaN	NaN	NaN	NaN	NaN	NaN	61913.4	42697.6	NaN	NaN	78114.2	NaN	NaN	NaN	NaN	NaN	NaN	7137.49
O00422	399923	397847	301830	302412	424736	400973	375601	305580	431036	307900	315560	276937	245632	284047	334431	282539	377607	507609	406482	402616	443888	478635	280358	407192	402747	516943	506631	387318	389423	537643	313553	328139	372648	376035	406054	508386	512707	414573	409672	457355	450814	325321	453365	462707	338860	436873	383109	391197	395600
O00425	262720	262451	94769	100852	384670	381878	105278	NaN	NaN	166266	132902	129764	110200	107270	NaN	104406	NaN	203047	236081	161857	173354	NaN	105705	184446	184497	77001.1	89320.1	212982	207839	192935	NaN	1.63881e+06	288396	176001	182673	NaN	NaN	386967	362802	85964.2	69424.4	127405	185693	232817	NaN	NaN	415133	404636	113843
O00429	248422	239407	211742	229993	197645	197579	141715	153589	245751	235072	232689	227819	225269	244212	212232	221447	207201	264094	135052	134349	234271	232576	209472	181980	175520	120085	124794	248275	247341	262899	202600	222022	83977.9	180424	186845	141987	138032	209067	221102	73856	76635.8	167379	193278	199255	171422	169992	197995	200313	190392
O00442	88487.2	136587	85656.4	85845.5	45221.3	45836.9	91651.3	75474.9	167382	153084	120693	77758.2	98210	101101	43452.7	96608	42526.8	146682	111301	115116	200565	218847	94919	47299.4	43017.6	85177.5	76527.4	109373	105005	145547	121524	115545	48785.3	104234	78215.6	129760	127517	93718.7	94699.5	94136.7	90575.1	76928.2	63166.1	62338	109400	114098	68787.5	77205.7	97317.2
O00458	NaN	NaN	NaN	NaN	NaN	NaN	NaN	NaN	NaN	NaN	NaN	NaN	NaN	NaN	NaN	NaN	NaN	NaN	NaN	NaN	NaN	NaN	NaN	NaN	NaN	NaN	NaN	NaN	NaN	NaN	NaN	NaN	NaN	NaN	NaN	NaN	NaN	NaN	NaN	NaN	NaN	NaN	NaN	NaN	NaN	NaN	NaN	NaN	NaN
O00459	NaN	NaN	NaN	NaN	NaN	NaN	NaN	NaN	NaN	NaN	NaN	NaN	NaN	NaN	NaN	NaN	NaN	NaN	NaN	NaN	NaN	NaN	NaN	NaN	NaN	NaN	NaN	NaN	NaN	NaN	NaN	NaN	NaN	NaN	NaN	NaN	NaN	NaN	NaN	NaN	NaN	NaN	NaN	NaN	NaN	NaN	NaN	NaN	NaN
O00461	NaN	NaN	69821.9	93521.4	NaN	NaN	NaN	NaN	NaN	NaN	74279.3	79745.8	75027.3	97729	NaN	77499	NaN	NaN	NaN	NaN	NaN	NaN	78868	NaN	NaN	NaN	NaN	NaN	NaN	NaN	NaN	NaN	NaN	NaN	NaN	NaN	NaN	NaN	NaN	NaN	NaN	NaN	NaN	NaN	NaN	NaN	NaN	NaN	NaN
O00462	29851.9	54213.4	18351.2	24001.9	4988.29	NaN	13240	11632.5	NaN	NaN	25622.8	34901.9	17332.5	34490.3	24479.2	37279.2	22731.9	30093	8680.89	10194.4	17028.5	20169.7	7876.15	NaN	NaN	126221	19928.5	11099.9	6597.68	32695.6	80505.3	56610.6	NaN	NaN	8984	14301.3	12711.1	4232.95	NaN	NaN	NaN	36891.1	46800.4	NaN	120286	122625	NaN	NaN	13797.6
O00463	NaN	NaN	NaN	NaN	NaN	NaN	NaN	NaN	NaN	NaN	NaN	NaN	NaN	NaN	NaN	NaN	NaN	NaN	NaN	NaN	NaN	NaN	NaN	NaN	NaN	NaN	NaN	NaN	NaN	NaN	NaN	NaN	NaN	NaN	NaN	NaN	NaN	NaN	NaN	NaN	NaN	NaN	NaN	NaN	NaN	NaN	NaN	NaN	NaN
O00471	NaN	NaN	NaN	NaN	30332.2	36395.3	57829.8	65768.9	48210.2	47855.8	NaN	NaN	NaN	NaN	NaN	45523.4	NaN	54439.8	NaN	NaN	76823.5	78175.1	48792.7	44336.2	NaN	35530.6	32487.1	NaN	385763	50652.6	19325.5	21879.8	NaN	35675.7	29445.2	31573.6	39125.5	56294.5	50268.7	NaN	NaN	37883.5	790851	22909.5	56516.6	51451.3	NaN	NaN	40731.5
O00479	358072	433138	68773.1	63089.9	111147	96996.4	177156	187629	116891	111777	66838.8	68369.2	100918	77624.6	214275	54142.7	208664	223792	323210	340561	379584	229481	47025.9	121371	105354	164266	173218	196012	216630	215202	367326	398602	475310	212160	213022	274086	303817	84511	82191	163816	172666	170228	191782	197438	375326	374917	108766	91175.6	134032
O00483	1.1805e+06	899393	379809	367734	488599	513886	638387	753554	497958	517779	357561	362986	407774	471092	971006	401711	1.02794e+06	1.0074e+06	1.38468e+06	1.38452e+06	430503	588253	408288	671848	757763	1503324	1551884	575372	555762	934339	1224089	1.15443e+06	751414	861644	853281	877503	908810	537427	570590	1.01155e+06	986176	642874	854004	817321	1114990	1.16074e+06	1.07134e+06	1.06347e+06	1.00697e+06
O00487	231041	229250	214190	221400	161948	164459	164403	162702	210808	220244	255357	253361	231072	234901	128230	246755	130910	234391	244238	241746	283459	286621	217015	174663	149744	158286	157377	135164	146690	245746	209625	221240	208967	155362	155992	218635	213197	161019	161574	334915	329774	150246	239323	242294	168573	174070	320941	241609	152497
O00488	NaN	NaN	51371.6	54505.3	26676.9	92338.7	NaN	NaN	NaN	97503	48129.3	42585.9	43698.8	51366.3	47209.5	47385.4	59441.7	NaN	91274.8	85815.1	NaN	NaN	48927.7	NaN	NaN	70303.1	89270	51733.8	NaN	NaN	NaN	NaN	NaN	NaN	NaN	54937.8	44766.5	NaN	NaN	60968.3	83042.1	NaN	NaN	NaN	NaN	NaN	NaN	NaN	60178.1
O00499	261374	257127	189117	193840	50361.4	69899.8	58097.9	42775.8	NaN	NaN	186513	224938	197363	198473	197646	190661	192166	161629	442584	469004	NaN	NaN	156113	136389	75612.3	307154	176909	205261	319863	233284	205685	201212	132635	159730	109899	85141.5	38313.3	71644.1	60786.9	199112	286140	164588	154248	106360	200712	92248.3	228242	271626	123262
O00505	158769	151773	144243	159551	172441	180759	96918.6	103353	227495	236276	203603	188327	185315	163278	146444	155929	134524	230633	216174	208921	264978	248890	172852	162293	146453	156043	167191	155456	157872	246676	145679	135140	150109	146552	153241	162916	99665.1	182030	175931	181303	184706	162369	164386	163646	74398.7	75293.8	185092	196802	130550
O00519	106821	106757	31970.5	NaN	55852.1	55631.4	NaN	NaN	NaN	NaN	45857.2	32967.3	22605.8	31983.6	NaN	NaN	NaN	33585.6	NaN	NaN	NaN	NaN	NaN	80063	71781.3	NaN	NaN	NaN	NaN	64475	NaN	NaN	NaN	110276	103518	NaN	NaN	34605.1	42086.6	NaN	NaN	NaN	86948.2	93424.8	3498.14	14275	105828	105826	38396.4
O00522	NaN	NaN	NaN	NaN	5843.97	8186.38	NaN	NaN	14951.9	15551.2	5738.28	2781.21	NaN	5747.83	9647.92	NaN	9453.96	7446.42	NaN	NaN	14943.2	11947.5	4606.91	NaN	NaN	NaN	NaN	NaN	NaN	NaN	5549.2	NaN	NaN	4336.59	4555.04	NaN	NaN	7644.35	NaN	NaN	NaN	NaN	NaN	NaN	NaN	NaN	NaN	NaN	9329.35
O00541	72445.1	78524.7	171788	174862	165793	183128	78603.6	74394.9	124548	125592	196518	205611	189584	189526	135424	213460	121227	186254	175217	179235	127169	123513	190822	121482	124562	254166	260818	105183	110113	182658	149996	148481	146574	103061	100099	104372	106414	171968	175091	145844	141426	118665	114725	119869	59716	79891.5	103995	101436	148035
O00560	42571.1	38295.9	109411	106434	NaN	1824.95	65128.4	58464.3	37288.8	35927.8	139114	143346	106944	116088	NaN	114860	NaN	65977.5	103992	106815	58146.6	61665.4	119058	24505.5	46288.9	34865.3	53803.7	29749.7	32553.2	70003.2	NaN	4980.51	90161.7	33395.8	33659.8	68706.5	67320.8	38377.6	3134.8	194817	140473	42774.5	58650.6	42139.6	91505.7	95004.1	NaN	11962.1	NaN
O00566	65348	43128.4	80342.1	78086.5	68163.7	65361.7	111538	41765.3	80018.4	88371.7	99074.7	111091	82558.5	66903.9	59122.7	89200.3	51596.2	77986.7	91092	90339.4	55579.7	59024.6	82827.4	46561.1	46147.6	132398	125110	45185.4	128482	75563.6	55366	58654.3	55744.5	46520.2	48070.4	40444.1	40237.6	63666.8	65819	52453.1	49624	50376.2	145066	39997.5	405838	26917.6	347834	520413	55797.9
O00567	585009	572605	676628	671750	726260	700660	539940	533891	658593	652749	668735	633112	733430	700705	523183	627989	528629	993434	1.15336e+06	1.09622e+06	1.03481e+06	962887	638510	526757	516769	1.14683e+06	1.20372e+06	486053	505357	976220	920004	915174	577322	629919	670192	746935	810845	761989	769088	695499	697958	697453	584835	574617	454952	480567	496453	450786	596548
O00571	101735	85763.2	101495	105277	134220	173079	79901.4	85995.9	103097	112235	132973	129978	74239	108234	105500	123338	107301	142446	114260	120211	80973.3	88370.2	118549	136627	145535	150270	139763	107686	128002	132487	121451	114427	155857	96101.9	97678.5	111779	102948	106460	115323	244427	241421	66426.2	160492	161858	97026.1	86369.7	187255	287005	95495.3
O00584	196239	195609	48654.5	33515.3	285388	282913	74052.8	81942.7	94644.4	74914.2	39460.7	31427.5	46926.5	47440.5	95442.4	25781.3	98731.2	208594	86721.7	119414	59425.8	73562.1	40961.3	151708	169021	89736.1	96610.5	185908	181838	165467	160735	159505	309698	123217	163882	148878	134484	271853	268450	154750	136232	113508	117336	121283	500303	511648	175435	219622	120936
O00592	NaN	NaN	120197	127632	NaN	NaN	10081.6	NaN	NaN	NaN	204103	214902	122293	144224	NaN	180373	NaN	70989.9	NaN	NaN	17277.9	34744.7	191190	NaN	NaN	33714.4	31940.3	29682.6	NaN	73119.2	NaN	NaN	NaN	NaN	NaN	NaN	NaN	NaN	NaN	NaN	NaN	33233.4	NaN	NaN	NaN	NaN	NaN	NaN	NaN
O00602	98351.9	112829	NaN	NaN	508322	NaN	171639	188543	NaN	NaN	NaN	NaN	NaN	NaN	NaN	NaN	NaN	240672	NaN	NaN	76192.7	NaN	NaN	NaN	NaN	NaN	NaN	57097.9	50308.2	249328	45007.4	46669.8	NaN	NaN	88266.9	71601.3	79076	NaN	NaN	NaN	NaN	156206	NaN	67763.8	2526292	2.50345e+06	NaN	NaN	51199.5
O00625	NaN	110514	NaN	NaN	NaN	NaN	NaN	NaN	NaN	NaN	NaN	119205	380362	NaN	181669	NaN	NaN	465527	361419	934395	NaN	NaN	376651	88778.8	90799.2	1.29244e+06	1.32442e+06	NaN	159837	440145	197198	185330	NaN	102602	106018	269643	395407	204252	167510	NaN	1.18009e+06	197848	109198	104489	743954	748555	NaN	NaN	96757.5
O00629	133716	120534	80827.4	85072.6	45232	46534.5	88814.4	94647.4	109604	105891	56906.7	56535.6	94807.2	73707.3	96873.8	71124.4	84695.1	84708.6	74021.4	70675.1	94736	293490	65555.6	72937.1	84336.3	59074.1	71119.2	75409.1	73616.4	100590	99240.4	91337.1	20117.5	64072.6	67214.8	103737	68273.5	45692.8	33794.2	37467.3	36866.2	64540.3	112728	113114	70647	28942.4	52102.2	63166.8	65886.5
O00635	20171.4	22869.9	11791.4	NaN	12990.4	15836.2	11881.1	13738.5	NaN	6830.04	9040.94	12666.8	13042.6	12467.3	17078.5	NaN	16561.5	NaN	11830.6	11626.7	NaN	NaN	NaN	21015	20621.7	NaN	8580.2	24435.7	28602.4	NaN	19914.2	20683.8	NaN	27843.8	31710.3	20309.6	18448.5	NaN	13150.6	NaN	5534.8	13667	21353.3	23379.9	NaN	NaN	11828.8	NaN	14051.2
O00716	NaN	NaN	991.015	NaN	NaN	NaN	1207.93	NaN	NaN	NaN	NaN	NaN	NaN	NaN	1453.33	843.631	1014	NaN	NaN	NaN	NaN	NaN	NaN	NaN	NaN	NaN	NaN	NaN	NaN	NaN	NaN	NaN	NaN	NaN	NaN	NaN	NaN	1080.55	NaN	NaN	NaN	NaN	NaN	NaN	NaN	NaN	NaN	NaN	NaN
O00743	91078.6	94271.6	86285.2	80953.2	126134	124254	109971	116681	76607.2	73286.9	88443.5	88008.6	91289.4	105323	91021.1	91290.7	95961.1	144232	127624	131617	150655	152087	99004.4	104554	106962	89869.7	91090.2	116911	119377	166442	96983.1	97821.6	75321.7	118049	112688	131332	120298	138454	145322	106902	111654	100030	124460	124633	153610	138422	106488	111328	131802
O00746	347734	344625	167474	175963	148126	166181	538344	172771	135525	153896	139519	137106	186645	185332	186287	156045	176732	231273	492945	516978	194636	190530	152243	190039	249783	457840	453605	27070.1	130048	241088	201587	90248.9	417183	161427	224221	188521	91933.3	199639	212516	NaN	NaN	167820	228740	226064	184514	248681	73901.6	67143.3	174376
O00750	311809	254588	233435	241759	89897	114102	NaN	NaN	402340	NaN	247778	271646	259303	260269	310762	225251	160284	NaN	253145	222448	795502	NaN	NaN	83533.5	NaN	128530	194623	NaN	NaN	NaN	NaN	NaN	175808	95608.9	58534.2	NaN	NaN	119057	66832	369780	426777	NaN	122272	NaN	NaN	NaN	170004	186038	NaN
O00754	87777.3	95729.7	8395.84	12982.8	57217.6	56979.4	95472.3	99665.4	35455.2	50783.9	NaN	NaN	29191.3	19207.4	101167	NaN	100195	116235	123561	120474	67135.3	65707.4	10919.5	49040.5	37782.4	108794	107762	49269.7	68749.6	121983	115617	115833	149628	33536.6	49981.2	96004.8	98070.8	67708.2	71085.2	116298	127311	84263.5	61903	67143.3	486922	492608	103592	115493	81276.3
O00757	16331.8	NaN	NaN	NaN	NaN	NaN	99256.4	106162	NaN	NaN	NaN	NaN	NaN	NaN	32481.1	NaN	24385.5	NaN	NaN	NaN	35507.4	NaN	39861.4	32963	NaN	46007.3	43503.2	NaN	33982.4	NaN	NaN	NaN	NaN	28550.8	NaN	NaN	NaN	NaN	NaN	NaN	NaN	NaN	NaN	NaN	419140	418093	NaN	NaN	33285.1
O00762	118175	NaN	NaN	NaN	169627	177194	145457	148859	110389	155865	43527.2	NaN	32690.7	NaN	99569.2	42641.9	41100.4	177334	214806	226349	115438	163769	22626.1	134158	123625	134105	128385	184516	180834	123949	80804.5	71861.8	108426	96284.8	126486	89318.2	89345.2	176610	179230	328260	348080	87763.4	176421	176427	177479	191371	81780.9	92550.8	77857
O00764	NaN	NaN	73254	63679	80446.1	69769	64934.9	68111.4	98672.2	86233.4	89515	82275.8	87520.9	83491.4	118063	68592.5	126072	190311	56109.3	26297.7	164658	171903	89587.7	27639.7	40183.5	22332.9	55981.1	1.24098e+06	1206126	189095	141758	145341	156292	52872	63929.4	42885.9	35190.6	94871.3	86445.8	59596.1	43362	117428	NaN	NaN	412327	385358	NaN	32473.3	131407
O00767	NaN	NaN	200523	199812	NaN	NaN	NaN	NaN	NaN	NaN	179500	149243	250681	257420	NaN	169727	NaN	NaN	189644	180986	NaN	NaN	212767	NaN	NaN	105573	114682	NaN	NaN	111067	NaN	NaN	NaN	NaN	NaN	NaN	NaN	NaN	NaN	193525	201060	NaN	NaN	NaN	NaN	NaN	NaN	NaN	NaN
O14497	299936	291276	156846	146013	170180	197473	190108	187810	196763	212259	151422	155004	162358	149696	177189	153246	173124	290988	233522	232424	261129	240007	163669	272590	263608	227285	227667	185195	188276	298225	193210	202837	230871	272283	267014	271147	256984	178196	180044	299605	305936	173461	282314	274282	115428	114074	288441	300710	192529
O14508	NaN	NaN	NaN	NaN	97954.2	96730.5	NaN	NaN	25082.2	NaN	NaN	NaN	NaN	NaN	47408.9	NaN	43860.7	NaN	NaN	NaN	NaN	NaN	NaN	NaN	NaN	NaN	NaN	46056.5	30331.1	NaN	31231.8	NaN	53117.2	28026.9	NaN	NaN	NaN	51056.1	53261.8	NaN	NaN	14054.3	NaN	NaN	NaN	NaN	NaN	19712.8	47108.1
O14519	NaN	NaN	NaN	NaN	NaN	NaN	NaN	NaN	NaN	NaN	NaN	NaN	NaN	NaN	NaN	NaN	NaN	NaN	NaN	NaN	NaN	NaN	NaN	NaN	NaN	NaN	NaN	NaN	NaN	NaN	NaN	NaN	NaN	NaN	NaN	NaN	NaN	NaN	NaN	NaN	NaN	NaN	NaN	NaN	NaN	NaN	NaN	NaN	NaN
O14519;O75956	NaN	NaN	NaN	NaN	NaN	NaN	NaN	NaN	NaN	NaN	NaN	NaN	NaN	NaN	NaN	NaN	NaN	NaN	NaN	NaN	NaN	NaN	NaN	NaN	NaN	NaN	NaN	NaN	NaN	NaN	NaN	NaN	NaN	NaN	NaN	NaN	NaN	NaN	NaN	NaN	NaN	NaN	NaN	NaN	NaN	NaN	NaN	NaN	NaN
O14526	NaN	NaN	NaN	NaN	19160.1	20855.9	NaN	NaN	NaN	NaN	NaN	NaN	NaN	NaN	NaN	NaN	NaN	NaN	NaN	NaN	NaN	NaN	NaN	NaN	NaN	NaN	NaN	NaN	NaN	NaN	NaN	NaN	NaN	NaN	NaN	NaN	NaN	16442.9	21554.3	NaN	NaN	NaN	NaN	NaN	NaN	NaN	NaN	NaN	NaN
O14530	40404.4	36753.5	63017.1	58813.1	44318.1	56496.5	50962.2	39825.6	34547.7	52561.4	74704.6	78579.9	70135.4	67318.7	43938.8	63883.1	37305.9	64853.9	64176.1	62242.1	39250	31571.5	66065.7	48304.3	52648.4	55449.4	53661.2	30257.6	27407.2	74640.4	35416.9	35518.8	44898.5	36490.8	39711.9	90756.8	58643	58140.6	45152.2	72105.6	69297.1	50709.5	39919.8	36030.5	42082.5	33723.7	71564.6	66115.4	44321.9
O14531	50953.4	1.83162e+06	NaN	13045.7	NaN	NaN	NaN	492077	NaN	NaN	NaN	733268	23665	28054.2	749326	NaN	706322	51715.5	364651	360276	545320	NaN	596400	91720	87037.3	265328	221364	51307.4	51926.5	44776.9	NaN	1.18377e+06	NaN	2.40174e+06	2367356	636974	NaN	291389	NaN	858273	836619	NaN	52860.2	54713.6	NaN	NaN	168215	137820	1.17196e+06
O14545	19108	18510.4	11248.8	12029.1	11150.1	12531.1	NaN	NaN	NaN	NaN	16226.5	11289.4	13964.4	15319.4	17411.7	10720.7	16453.9	15061.1	NaN	NaN	NaN	NaN	13129.3	NaN	NaN	NaN	NaN	NaN	NaN	NaN	NaN	13923.9	NaN	12981.5	NaN	NaN	NaN	NaN	NaN	NaN	NaN	NaN	14938.3	13689.7	NaN	NaN	19428.7	15858.9	NaN
O14548	106398	100998	53465.7	56318.9	148243	138388	85624.8	89818.3	31989.3	36351.8	63333.8	73988.5	52305.8	26995.8	149365	45644.4	142619	123866	103865	112599	29077.1	NaN	39802.3	92806.1	96034.4	172400	178652	59510.8	65095.4	130510	124372	134608	101197	98353.7	80269.3	113661	109166	121468	120781	127668	130871	98340.4	73174.5	82479.1	84823.3	105185	148214	142618	156404
O14561	82961	89846.2	139908	146504	112427	149630	144779	103221	128724	120621	144465	103786	119204	121771	183111	107575	196481	139984	79515.8	82753.7	128145	135117	105904	103037	109440	114006	111588	88335.7	76158.1	147040	100185	88630.1	52772.1	75473.6	69326.6	62293.7	52994	128248	153615	89958.8	65038.2	90205.9	89389.3	71326	131141	138242	111997	172121	99196.4
O14562	184573	142474	144603	138070	115374	118714	100814	133838	177635	186372	191662	202776	149235	142728	133543	148885	120184	201678	123943	122543	205748	107135	176116	156817	154298	84780	141530	219727	212616	219121	128620	132582	218201	183396	177964	115915	144024	116833	71659	204406	212428	146565	143435	120315	127335	NaN	185901	191334	125162
O14578	517840	567646	18149.1	115704	253823	281306	199963	280045	15412.1	36611.4	208785	165603	485485	314380	169795	186042	67353	292118	241364	253106	192241	207920	125840	244403	245174	191372	190948	262381	281542	301337	182748	179844	231945	312083	360648	258788	207640	302064	237183	214478	230480	51002.1	256964	259252	409867	351178	264874	275217	222175
O14579	164493	169526	176793	179302	145150	142436	190200	186581	135292	119528	165017	158053	184990	190114	139866	164796	139224	224381	185037	157164	172216	175736	166328	186213	156129	155982	155101	155115	173266	201952	145072	141870	251159	169265	160306	144842	144786	189564	161192	277764	267744	152067	144574	170812	163414	178087	149282	145992	155260
O14593	NaN	NaN	NaN	NaN	NaN	NaN	NaN	NaN	NaN	NaN	NaN	NaN	NaN	NaN	NaN	NaN	NaN	NaN	NaN	NaN	NaN	NaN	NaN	NaN	NaN	NaN	NaN	NaN	NaN	NaN	NaN	NaN	NaN	NaN	NaN	NaN	NaN	NaN	NaN	NaN	NaN	NaN	NaN	NaN	NaN	NaN	NaN	NaN	NaN
O14602	NaN	NaN	29353.7	30708.1	NaN	NaN	NaN	NaN	NaN	NaN	NaN	NaN	15894.6	7969.9	NaN	23812.3	29930	16196.8	64672.5	73005.7	50055	NaN	15163.9	NaN	NaN	NaN	NaN	NaN	NaN	NaN	NaN	NaN	NaN	NaN	NaN	NaN	NaN	NaN	NaN	NaN	NaN	NaN	NaN	NaN	NaN	NaN	NaN	NaN	NaN
O14607;O15550	NaN	NaN	NaN	NaN	NaN	NaN	NaN	NaN	NaN	NaN	NaN	NaN	NaN	NaN	NaN	NaN	NaN	NaN	NaN	NaN	NaN	NaN	NaN	NaN	NaN	NaN	NaN	NaN	NaN	NaN	NaN	NaN	NaN	NaN	NaN	NaN	NaN	NaN	NaN	NaN	NaN	NaN	NaN	NaN	NaN	NaN	NaN	NaN	NaN
O14613	NaN	NaN	NaN	NaN	NaN	NaN	NaN	NaN	NaN	NaN	NaN	NaN	NaN	NaN	NaN	NaN	NaN	NaN	NaN	NaN	NaN	NaN	NaN	NaN	NaN	NaN	NaN	NaN	NaN	NaN	NaN	NaN	NaN	NaN	NaN	NaN	NaN	NaN	NaN	NaN	NaN	NaN	NaN	NaN	NaN	NaN	NaN	NaN	NaN
O14617	81921.8	72786.9	79687.5	84987.9	51200.8	52390.5	61403.7	61176.6	58334.7	58360.8	55445.1	59740.2	85644.6	83799.5	95090.3	65600.6	89780.1	98539	58754.2	58824.7	122779	125909	60384	70513.7	71256.7	42003.5	42120.2	61715.2	59971	97223.8	83225.9	85242.2	73988.3	75578.6	75730.2	48489.5	47000.3	57583.7	61797.7	59264.6	58267.6	59375.3	79342.9	79615.6	70222.6	73604.4	91803.3	64347.7	69979.8
O14618	242103	224143	82447.5	86480.9	167951	168215	128587	129352	127618	121572	94002	97649.9	85601.6	88364.7	136069	88144.3	119324	190121	77351.5	79373.8	141584	136262	80942.4	171973	168740	66147.2	65962.8	292546	289551	191101	150948	154425	151303	289026	302500	306146	306623	146226	145830	116726	119376	131789	191988	205639	162556	141181	197010	192756	152002
O14639	13425.5	12099.5	NaN	NaN	NaN	NaN	32307.9	32703.5	NaN	NaN	NaN	NaN	NaN	NaN	NaN	NaN	NaN	NaN	63564.9	63822.9	NaN	NaN	NaN	NaN	NaN	41162.8	40670.4	NaN	NaN	10597.4	NaN	6775.79	NaN	NaN	NaN	82271.7	84536.5	NaN	NaN	52617.5	55432.4	6729.55	NaN	NaN	NaN	NaN	10542.5	NaN	NaN
O14641	NaN	NaN	73433.2	73903	18847.3	NaN	NaN	83956.6	54796.3	56668.4	85593.6	95234.1	87285.8	76517.6	NaN	82875.7	36351.1	50684.1	NaN	NaN	49671.7	66024.4	67735.2	20860.1	23777.8	NaN	NaN	20156.2	NaN	44611	NaN	NaN	NaN	NaN	NaN	20684.7	103052	NaN	NaN	NaN	35573.6	42124.8	NaN	32202.9	NaN	NaN	NaN	NaN	28734.7
O14646	41178.8	36480.4	91949.5	43243.7	40320.2	71859.1	47945.3	46041.8	34303.8	36294.2	54188.1	49536.6	35453.2	64136.4	42435.9	60295	46652.9	66999.6	69849.8	36809.9	43375.1	42404.7	102832	70842.4	77322.7	80759.7	44184.6	65290.6	34641.9	126541	42849.7	44556.4	NaN	57190.1	56452.3	70186.1	65157.9	42057.7	34679.2	88853.5	52402.9	67059.1	59224.6	63796	5117.18	6564.73	61867.1	65080.4	99158.8
O14647	60881.3	76624.5	24061.2	35953.9	44147.8	54117	58893.6	62458.5	NaN	NaN	54217.8	57700	59886.6	59269.1	NaN	62683.2	34783.7	75860.5	49459.8	48786.3	39636.5	33036.5	44995.9	53609.3	51316.3	51689	51877.7	54237.9	55523.8	74033.9	49201.4	46555	39492.7	54725.2	60343.9	54572.7	54691.9	46790.5	44204	51250.4	54318.2	51510.4	57050.6	46072.8	NaN	NaN	52771.5	49124.8	40980.5
O14653	95697.3	97866.7	39539	53842.4	16950.9	60244	85265.8	90368.2	55251.8	99760.5	74184.1	71034.4	56520.6	55626.5	56689	52182.7	56088.5	111071	196476	195333	45553.7	43951.1	49645.2	76607.9	86745	114441	121849	93635.6	90950.1	113808	95768.5	97637	227138	101204	85604	162024	150712	58331.3	69324.7	259241	243870	65410.3	96131.5	99787.8	NaN	NaN	104536	108006	63943.9
O14656	56390.3	67720.4	74264.1	134986	40577.9	61509.4	123481	79577.2	66192.8	60265.4	139944	17442.8	159743	76955.3	44069	75108	88697.5	152213	95076.9	152346	107517	104734	41409.5	119299	112301	127500	138324	128163	141431	118145	73613.8	81560.4	181524	117876	124265	158526	162113	44395.4	80142.2	150761	152873	58781.8	109672	102569	245957	256024	90884.1	93474.5	88960
O14657	NaN	NaN	17509.8	17899.6	23686.1	22539.1	42166.8	39124	29822.8	39251.5	19477.5	NaN	16255.2	16568.8	23611.1	17350.3	23980.4	40936.5	NaN	NaN	45805.1	49691.4	17257.9	34149.2	30656.2	25680.2	27486	58920	61184.6	39809.8	14087.8	NaN	NaN	26379.8	28840.4	28344.1	30242.9	23390.9	26264.7	6334.12	NaN	25391.9	20784.3	19071.6	34011.2	26287.9	NaN	NaN	20428.5
O14662	NaN	NaN	15655.1	14273.8	7030.17	6066.94	15336.7	14843.8	50558.9	53938.9	6165.63	5058.58	13963.7	13696.4	17469.9	16222.1	17986.2	21882.1	9038.1	9358.96	47750.5	45170.5	14846.8	16587.9	16849.2	24840.5	26172.2	16227.4	14174.2	21205.7	13719.6	13993.4	NaN	7533.54	7951.34	8993.63	8512.95	19266.3	19535.3	NaN	NaN	17344.5	14666.1	14567.2	NaN	NaN	NaN	NaN	18667.9
O14672	157098	171664	167127	318731	149070	99654.9	169297	102008	202126	93281	294822	331483	343873	332428	93957.2	337401	185208	355300	321472	296400	240613	265175	298110	188568	192537	331910	338390	217790	218310	382351	267468	263747	315138	214167	205541	260664	269947	133350	155452	237297	241080	222250	241007	239980	387591	386761	189980	208372	211636
O14683	52671.7	57316.7	18718.2	29181.6	37840.4	39761.1	49125.7	43005	NaN	NaN	16245.9	NaN	22059.1	29379.4	NaN	26738.5	NaN	50341.6	45982.5	27956.6	NaN	NaN	5673.72	59439	53107.8	38672.5	41291.5	97448.1	100317	51035.9	NaN	NaN	67231.4	83650.8	87796.6	NaN	NaN	41364	38416.7	26403.9	25908	37601.4	87762.3	95284.6	39064.6	38755.8	40524.6	48030.4	25408.2
O14686	39346.4	7306.7	204593	218443	7570.6	6927.21	252931	5367.96	NaN	NaN	274491	261157	247932	261351	220050	2244.12	211304	8015.51	4027.43	4419.27	NaN	NaN	1950.61	6646.62	5885.16	5425.29	5773.36	5510.43	6294.11	6930.62	3676.72	234008	NaN	7460.36	7117.9	6649.33	6615.48	4733.41	4685.21	NaN	NaN	5045.64	5628.89	205424	2271.64	NaN	7434.88	376818	3303.91
O14713	NaN	NaN	NaN	NaN	NaN	NaN	NaN	NaN	NaN	NaN	NaN	NaN	NaN	NaN	NaN	NaN	NaN	NaN	NaN	NaN	NaN	NaN	NaN	NaN	NaN	NaN	NaN	NaN	NaN	NaN	NaN	NaN	NaN	NaN	NaN	NaN	NaN	NaN	NaN	NaN	NaN	NaN	NaN	NaN	NaN	NaN	NaN	NaN	NaN
O14727	55813.7	48281.5	NaN	NaN	41532.9	43692.8	NaN	NaN	NaN	NaN	NaN	NaN	NaN	NaN	52106.8	50806.1	49222.6	26343.4	NaN	7572.35	37163	31793	35396.8	34522.8	25461.6	41564	31131.6	50450.4	50926.7	38668.8	35325.8	38766.4	99422.9	48260.5	48316.7	29567.9	29489.5	29108.6	38973.6	NaN	NaN	24563.2	37012.3	49993	NaN	22930.3	NaN	NaN	35814.2
O14733	NaN	NaN	24457.4	25032.9	9026.71	NaN	14835.6	16796.7	73859.4	69263.9	59628.2	52558.7	26149.4	22782.1	22614.3	72525.1	39300.6	19856.3	NaN	NaN	48689.9	129127	28182.6	NaN	NaN	8574.67	10563.7	NaN	NaN	NaN	NaN	115570	NaN	NaN	NaN	85745.4	NaN	17860	21824.1	NaN	80955.9	NaN	NaN	NaN	NaN	NaN	NaN	NaN	20221.4
O14734	NaN	NaN	27948.7	30441.9	NaN	NaN	32869.6	34395.6	48116.7	48923.3	38161.8	36464	36488	36770.1	24802	27463	21545.4	60481.5	40175.8	36207.3	30943.4	38230.6	30296.3	36373.9	36172.8	43132.8	45541.6	44463.4	42799.3	51276.5	30486.7	27478	NaN	26102	28469	25351	28474.1	NaN	NaN	44499.9	NaN	34638.5	28962.2	28605.8	176682	NaN	NaN	NaN	21720
O14735	318078	299750	79645.3	81993.8	157394	161630	207772	193114	138129	127608	74389.2	75051.7	97865.9	101444	221696	72300.9	201383	303746	227507	282901	284549	313324	72492.6	341039	324973	213596	194447	239183	243508	299975	246523	235138	288075	378677	412835	304556	291151	141461	155791	216578	231411	207081	405354	420386	383491	385965	263083	267413	171037
O14737	223346	222366	425314	436669	241210	236863	134444	109696	577612	565669	598546	635329	514227	497331	187161	518417	190586	359512	322007	324139	302310	292521	501581	125732	125458	246704	258790	238206	230692	378032	151883	149033	89590.2	156207	161248	181012	192025	227970	212856	234977	240418	258807	128375	116733	81132.4	100515	197958	198068	134083
O14744	342664	342369	435039	436646	303604	328259	146940	177633	299948	272395	383508	410088	487988	457376	280882	381329	266528	451148	306215	294879	517487	514266	372844	253600	242302	206739	215225	253501	239788	449749	303875	306943	351618	326923	291762	203885	206005	290358	297027	231844	276405	278230	284578	284107	188469	198418	311960	299837	254924
O14745	135304	138305	137072	143273	412858	418059	793352	756273	816099	760704	161231	162583	150085	160115	341626	159909	377642	596392	1.31672e+06	1.38323e+06	671655	709613	141467	310197	291518	926780	942247	218345	218918	609635	414440	445840	458066	284147	288141	1.38633e+06	1.39295e+06	411191	386630	1.35054e+06	1.33797e+06	398956	328368	330066	513066	523821	281869	344467	613558
O14746	1.07264e+06	1.0325e+06	1493726	1.48831e+06	1.31968e+06	1.14764e+06	866762	585054	860633	722853	1.25607e+06	1.42163e+06	1.37525e+06	1.42619e+06	1.04767e+06	1.56613e+06	1.17911e+06	1337988	1.31809e+06	1.22089e+06	749659	909741	1.77649e+06	787452	823702	1.12065e+06	1094305	726823	758208	1.52152e+06	779556	892233	1.0164e+06	810948	883346	997767	998633	1.10976e+06	1.03932e+06	1.33319e+06	1.17685e+06	786845	978488	1009760	1.04999e+06	1190047	1.14113e+06	1.16273e+06	976868
O14757	21055.9	23467.8	54519.8	58912.2	40058.7	40627.6	19463.9	19585.6	12564.5	11495.3	45286.6	42284.7	59733.1	62139.5	54830.4	59278.5	49000.5	53233.6	65165.5	63291.2	18587.1	13275.6	53047.1	17353.5	17533.5	40061.4	41858.7	11893.7	11595.8	58331.7	39095.3	29390.9	51955.5	NaN	7829.1	25138.6	23379.7	60051.5	50689	56195.6	60303.7	25453.3	39187.3	40941.8	NaN	11399.1	63923.5	43513.7	40728.5
O14773	147646	150991	60456.2	81522.6	159007	159565	180221	202541	133198	126170	58884.3	84988.3	62849.8	50229.7	239534	154666	263370	232044	74525.1	73374.2	128422	130341	66568.8	165131	174323	159848	156795	297605	317743	236220	276628	289281	531398	267684	273931	173744	195703	189263	166267	185084	162273	158759	110190	111509	829830	877271	91817.8	64234.4	350301
O14776	612422	608303	373915	404081	439396	420290	410963	404249	439227	407203	400255	409139	450549	434091	396961	349859	413051	610177	584745	592386	423300	407940	370139	450993	445210	555209	564793	497885	493946	609139	563924	540791	379450	592067	612399	532606	531686	422769	427614	364003	340560	410920	538398	511032	269932	276318	402699	410413	449177
O14777	20992.2	21746.3	45231.6	42736.4	41175.1	30025.2	11613.6	36522.9	37027.1	41059.8	41433.1	38345.8	42472.5	56650.9	46669.4	41528.1	47322.2	57603	70395.9	71432.7	38452.9	39477.1	144213	32142.3	19354.8	45645.8	35033.1	NaN	NaN	48383.9	43598.4	NaN	NaN	16955.3	NaN	16087.5	12147.8	NaN	NaN	60957.1	60930.1	35497.2	27748.2	29864.6	NaN	NaN	34265.4	38254.9	39163.1
O14787	103081	113250	61808.3	55269.6	78883.2	86632.7	75756.4	41197.7	NaN	63943	72244.2	67138	49736.3	54563.6	57951.8	67586.6	58016.9	61568.7	NaN	58565.7	85955.1	59665.1	43806.6	53210.5	54252.8	55362	57455.7	110188	77474.1	64114.1	47333.8	46623.5	91532.9	35641.4	55048.4	21195.1	NaN	33093.5	46763.2	88928.6	149687	45164.3	3732.44	4062.05	4930.71	28896.6	116455	109248	72263.9
O14802	NaN	NaN	1156.57	NaN	NaN	NaN	20880	NaN	NaN	NaN	5773.62	13328.7	15865.9	NaN	22040.6	13969.1	22463.5	21932.1	NaN	NaN	20607	36117.1	NaN	NaN	NaN	NaN	NaN	16142.2	17572.3	6753.86	NaN	NaN	NaN	262.764	NaN	1538.43	NaN	NaN	NaN	NaN	NaN	NaN	NaN	NaN	NaN	NaN	NaN	NaN	NaN
O14818	897068	964112	883866	951556	875383	949909	789220	878594	1.00154e+06	944228	888029	826011	969331	1.00983e+06	973246	997835	889502	1.19384e+06	997468	1033221	1059973	1.06201e+06	899426	793808	806625	738578	738144	902112	928259	1.23337e+06	1.15565e+06	1.12591e+06	1.18097e+06	986060	1.04614e+06	950228	870812	938584	919767	1.20588e+06	1.1674e+06	862078	960131	946421	1244506	1.53488e+06	1.14349e+06	1.12479e+06	934230
O14828	162720	117368	126490	101485	143782	157804	104800	112226	119053	112716	139779	159121	105322	96566.8	131173	124938	156428	252186	121539	116278	149060	141555	163827	119135	156620	178961	143438	159970	164543	195737	144169	169954	136495	179160	129724	130917	134362	130362	148473	120329	169815	156542	183886	128152	NaN	191821	177305	184806	143774
O14832	NaN	NaN	NaN	NaN	NaN	NaN	NaN	NaN	NaN	NaN	NaN	NaN	NaN	NaN	NaN	NaN	NaN	NaN	NaN	NaN	NaN	NaN	NaN	NaN	NaN	NaN	NaN	NaN	NaN	NaN	NaN	NaN	NaN	NaN	NaN	NaN	NaN	NaN	NaN	NaN	NaN	NaN	NaN	NaN	NaN	NaN	NaN	NaN	NaN
O14874	NaN	NaN	67873.8	70376.6	33567.3	40440.7	NaN	NaN	NaN	NaN	36420.1	39565.5	42598.2	53508.6	30309.9	56481.8	34942	5152.37	NaN	3440.65	34064.2	20116.1	63712.1	NaN	NaN	NaN	NaN	NaN	NaN	NaN	4622.48	4173.41	NaN	24351.6	21603.8	NaN	NaN	NaN	NaN	NaN	NaN	21136.7	16077.9	7556.96	2210.21	NaN	25760.2	27317.2	NaN
O14879	NaN	NaN	NaN	NaN	36367.3	35258.2	NaN	33099.3	85342.2	107015	NaN	NaN	NaN	NaN	31425.4	NaN	20516.1	25358.4	NaN	NaN	NaN	NaN	NaN	32601	NaN	NaN	NaN	114518	119806	43270.4	22779.7	44064.5	NaN	35333.2	34831.8	NaN	NaN	40129.4	35890.3	NaN	NaN	19007.8	32444	37200	NaN	NaN	NaN	NaN	NaN
O14880	257068	267205	177208	186177	206769	205942	140059	129701	107039	108636	109460	108051	200699	202977	NaN	111355	NaN	188176	176285	102563	288862	228570	186414	97005.4	116024	177797	93856.3	101858	131182	282670	216420	NaN	875601	188203	161574	123030	117374	89630	114501	222227	239234	126363	152365	218497	334863	368784	216810	124648	NaN
O14893	NaN	39535.6	29854.1	82334.9	NaN	NaN	NaN	NaN	96540.9	119299	83968	77525.3	55616.2	54129.9	70640.1	101315	NaN	NaN	NaN	NaN	NaN	84055	63598.1	NaN	NaN	NaN	NaN	NaN	NaN	103055	NaN	NaN	NaN	NaN	NaN	NaN	NaN	39575.5	NaN	NaN	NaN	93523.5	NaN	NaN	NaN	NaN	NaN	NaN	NaN
O14907	83157.1	53582.1	26507.4	35612.1	27410.2	15400.2	37492.9	37484.2	26932	26746.4	33464.8	36476.5	38674.4	34611.4	35329.1	28587.7	48462.6	120964	NaN	29592.2	42179.8	55341.3	25046.3	62503.6	51764	NaN	NaN	NaN	18826	52758.9	57139.7	55593.8	154314	91431.6	88993	62128.1	67820.6	16947.3	14600.9	111265	115146	NaN	95854.1	106612	NaN	NaN	113780	114522	65572.3
O14908	NaN	NaN	NaN	NaN	NaN	NaN	NaN	NaN	64558.1	84263.2	11176	41581.6	58518.2	50476.2	51020.9	NaN	NaN	137210	117316	61973.8	70187.7	68738.7	NaN	51210.2	58469.5	68272.5	80510.9	NaN	NaN	67714.9	134402	61259.4	144122	58198	51952.9	146285	115483	NaN	36113	209197	140638	132935	63789.3	72534.8	NaN	NaN	91587.8	76168.1	50366
O14920	39436.5	41311.6	21609.4	25425.9	35228.8	56804.1	37441.2	32514.6	37054.1	63276.2	23200.4	30665.3	22576.8	25915.9	43283.7	78783.2	42700.5	67016.1	41863	50146.3	61998.7	53906.9	78080.6	60210.8	40081.2	36389	37883.5	24336.9	23958.7	45539.5	47457.9	44285.2	51012.8	51838.5	56309	54965.5	42443.4	42931.9	50846.3	52089.2	77358.7	43214	58287.2	51241	67125.7	79134.9	49939	73441.9	37471.9
O14925;Q5SRD1	NaN	NaN	NaN	NaN	NaN	NaN	NaN	NaN	NaN	NaN	NaN	NaN	NaN	NaN	NaN	NaN	NaN	NaN	NaN	NaN	NaN	NaN	NaN	NaN	NaN	NaN	NaN	NaN	NaN	NaN	NaN	NaN	NaN	NaN	NaN	NaN	NaN	NaN	NaN	NaN	NaN	NaN	NaN	NaN	NaN	NaN	NaN	NaN	NaN
O14929	339666	452527	147805	148859	110756	135043	145445	268965	307759	112943	99806.2	78164.5	136627	135936	203937	162201	169955	185504	339705	188623	152802	161098	148964	164780	182481	267064	99305.5	112462	122359	124998	154529	143385	166747	82081.5	139354	122579	136222	151085	146199	377696	233483	125951	138815	111547	155408	175203	317333	317570	162566
O14933	101807	98123.6	180005	164324	259411	261226	83281.1	139829	298758	221340	109360	104487	182522	193691	221144	123788	138010	270223	166777	221355	242600	263043	246998	207523	240587	205108	224005	158825	232105	404457	228477	291933	NaN	292382	301976	228833	211289	524051	484028	223163	237519	231274	294668	271005	194518	214038	147500	144063	413063
O14936	170807	174637	98559.8	185242	38453.6	38865.1	90867.9	47327.1	39510.9	33875.4	37094.1	43281.5	115020	106732	176460	46619.3	160138	89424.8	244638	246927	124596	126308	47508.3	53049.9	52528.9	87156.1	83428.2	34021.6	35415.8	91906.5	196061	202540	79584.5	53108.8	56934.7	58954	112484	44724.5	44806.5	49318	51851.4	63777.4	69173.4	69678.8	118996	111111	57295.1	35218.3	51609.9
O14950;P19105	NaN	NaN	NaN	NaN	NaN	NaN	NaN	NaN	NaN	NaN	NaN	NaN	NaN	NaN	NaN	NaN	NaN	NaN	NaN	NaN	NaN	NaN	NaN	NaN	NaN	NaN	NaN	NaN	NaN	NaN	NaN	NaN	NaN	NaN	NaN	NaN	NaN	NaN	NaN	NaN	NaN	NaN	NaN	NaN	NaN	NaN	NaN	NaN	NaN
O14957	7135	NaN	22519	23684.7	17926.1	17204.9	17162.5	14025.2	NaN	NaN	NaN	NaN	29847.4	28291.2	39367	14297.8	41744.7	24770.2	9454.56	NaN	33275.6	34926.2	16686.3	34413.5	38537.6	24238.8	22537.2	13803.7	14408.1	24539.2	23548.5	23538.7	NaN	20314.8	19681.4	12666.8	15428.2	22817.2	25465.5	NaN	NaN	17312.8	21806.4	27681.2	34409.1	36046.8	NaN	NaN	37396.9
O14964	69904.5	74027	64322.1	65912.9	75412.1	73551.9	82517.8	71814.6	65289.4	59601.5	67266.8	64694	71010.7	68490.8	83463.1	64644.9	70404.6	126241	88552.9	83663.7	71233	69697	73262.5	95089.7	136117	84720.6	78558.9	109462	107360	132969	103239	97777.5	153922	128206	125013	130865	127437	81436.6	80347.1	119645	90405.1	82205.8	139241	137879	169210	171158	96217.9	102488	93989.6
O14965	NaN	NaN	NaN	NaN	NaN	NaN	NaN	NaN	NaN	NaN	28853.6	27883.1	16404.8	16101.3	NaN	24216.3	NaN	34626.6	NaN	NaN	57550	17388.6	16119.2	NaN	NaN	NaN	20225.8	NaN	NaN	37451.3	NaN	NaN	NaN	NaN	NaN	NaN	NaN	13823.5	NaN	16389.7	18900.8	NaN	NaN	NaN	NaN	NaN	NaN	NaN	NaN
O14967	NaN	NaN	NaN	NaN	NaN	NaN	95476.2	75442.5	37716.8	NaN	NaN	NaN	NaN	NaN	NaN	30648.3	NaN	38952.6	20321.4	26931.4	42946.4	37945.9	NaN	14764.7	23093.1	42178.8	34556.8	NaN	NaN	27613.9	NaN	NaN	NaN	NaN	NaN	69032.4	65748.1	NaN	NaN	103889	98867.1	26035.8	NaN	NaN	NaN	NaN	NaN	NaN	NaN
O14972	2118.8	NaN	1411.55	NaN	7542.13	7388.88	10201.6	12116	5322.73	7969.94	1349.8	NaN	1558.9	NaN	12801.1	NaN	11736.3	9166.25	2515.51	3207.22	18816.3	18055.2	1597.51	10237.7	10423.8	6398.55	5994.45	2918.37	3131.11	9585.14	9378.69	9356.88	NaN	7006.55	7055.24	8447.38	8769.32	10326.2	8660.68	NaN	NaN	6437.77	5167.54	5900.26	27516.2	25900.7	NaN	NaN	10788.7
O14974	95239.4	104370	72569.4	77882.4	80528.8	71915.4	84309.7	73606.3	103544	98897	70026.7	65145.3	76626.1	86613.6	102782	61542.2	104785	127207	105769	107589	80858.7	78258.5	58577.5	91033.5	88352.6	101054	91482.9	98280.2	99386.4	125982	69213	72194.9	93460.9	102038	119354	98619.9	102661	82969.2	74116.6	115376	87826	83167.1	111256	112058	62732.1	58215.5	142969	140630	77419.6
O14975	NaN	NaN	159220	166712	NaN	NaN	17977.4	NaN	NaN	NaN	183462	197524	167074	169673	NaN	163594	NaN	349960	220132	180737	NaN	86033.5	134429	NaN	NaN	258889	247311	NaN	102921	36929.4	NaN	NaN	NaN	NaN	NaN	NaN	NaN	NaN	NaN	NaN	20311.7	71878.5	97039	NaN	35226.9	NaN	NaN	NaN	104245
O14976	83131.4	57716.7	111613	134492	57911.9	60115.3	45409	40778	35702.5	31933.5	36606.9	24702.9	44432.1	43623.4	58445.6	91105.4	62697.3	66166.4	49912.5	53366.3	42395.5	40916.9	19383	61390.8	59709.6	44184.2	43751.7	44880.7	43166.7	65756.9	54237	53909.7	49175.7	73532.4	76364.2	50076.1	56652.2	64649.8	60581.7	63909.8	59419.9	47325	75004.3	73342.6	32440.8	40138.9	87139	91028.8	65227.1
O14979	460090	457404	408930	410120	380438	434691	334941	363658	403710	422878	508236	489893	335118	411641	366872	456855	408618	731650	655570	642256	507116	433009	563341	582787	582644	679613	690316	527524	492109	731054	548695	631759	780078	592202	593617	633898	692885	449877	483522	992116	909336	493945	599002	629259	400673	433454	987542	973546	544878
O14980	204730	204604	186217	184124	129644	127376	148444	160292	139319	123489	159866	155978	193833	193818	178619	157181	178226	243739	185851	179930	252350	272274	173012	189325	197353	128290	132160	156949	169514	254716	234952	245429	111724	199557	189885	229349	228190	152889	130644	156423	163097	156965	212342	205961	106889	114139	173726	185143	189863
O14981	34097.7	62025.1	69550.8	69048.4	84528.3	78540.1	185153	331351	63392.6	69912.8	54476	59421.9	74008.8	69547.1	59999	51857.2	86085.1	82231.9	74761.6	86059.9	64672	71185	48104.7	45785.4	40428.9	61876.8	62255.7	41627.4	53765.7	82978.5	59912.8	68743.9	93298.7	47921.5	51185.3	54574.4	58064.2	55274.7	58554.2	73730.8	80606.9	57148.4	45713.9	50223.4	NaN	NaN	44128.7	46062	53359.6
O14986	NaN	NaN	NaN	NaN	NaN	NaN	NaN	NaN	NaN	NaN	NaN	NaN	NaN	NaN	NaN	NaN	NaN	NaN	NaN	NaN	NaN	NaN	NaN	NaN	NaN	NaN	NaN	NaN	NaN	NaN	NaN	NaN	NaN	NaN	NaN	NaN	NaN	NaN	NaN	NaN	NaN	NaN	NaN	NaN	NaN	NaN	NaN	NaN	NaN
O15014	64256.9	63453	43603.3	57308.2	23616.2	58465.3	61194.9	44922.5	NaN	NaN	45051.6	40021.1	36001.9	39184	68891.2	NaN	47975.4	92021.3	68881	57433.9	NaN	NaN	37826.1	47848.2	60744.2	64358.7	51607.2	NaN	67162.5	63633.6	50372.9	52515.8	81828.8	57214.1	33337.7	51933.6	51608.7	60683.5	66218.9	62954.8	69995.1	27139.6	56303.4	57626.4	NaN	NaN	31496.5	46805.1	45990
O15015	NaN	NaN	NaN	NaN	NaN	NaN	NaN	NaN	NaN	NaN	NaN	NaN	NaN	NaN	NaN	NaN	NaN	NaN	NaN	NaN	NaN	NaN	NaN	NaN	NaN	NaN	NaN	NaN	NaN	NaN	NaN	NaN	NaN	NaN	NaN	NaN	NaN	NaN	NaN	NaN	NaN	NaN	NaN	NaN	NaN	NaN	NaN	NaN	NaN
O15020	NaN	NaN	100370	97725.5	627907	NaN	17575.3	58334.3	136284	293607	117283	105221	90693.5	86059	51670	203195	8752.03	47625.9	30093	43693.1	NaN	91854.7	156736	670269	543225	134109	32098.6	53913.1	NaN	110830	NaN	NaN	NaN	NaN	268251	29704.8	46109	256287	259598	33566	35347.6	75612.2	NaN	NaN	NaN	NaN	NaN	NaN	NaN
O15021	39355.9	29650.1	38838.1	36028.2	17470.5	25130.9	27363.2	27366.1	22100.3	25643	52224.8	41291.3	51134.1	46170.8	31667.3	48156	27808.6	53979.1	63305.5	33993	30838.3	32437.3	46557.8	29046	28910.5	36019.7	29245.4	26269.3	26650.7	50363.7	41000.8	44536.4	62510.7	26554.8	72599.4	34652.9	35678.4	26543.1	38094.7	32832.8	36748.3	47365	NaN	NaN	NaN	NaN	NaN	NaN	NaN
O15027	99203.4	78712.5	82251.2	73244.2	55510.1	54211	81614.5	82744	63699.5	57936	97192.5	98422.2	80871.6	86301.1	66709.9	72790	70043.3	62742	79824.7	88093	48329.9	64342.8	70148	80033.4	49781.2	62024.7	113538	109571	74193.7	164850	89697.5	88966.4	112043	101660	105995	119766	93545.7	28958.2	54462.3	72291.6	128005	67841	118770	108980	88595.4	105043	71656.5	73355.2	74355.8
O15031	66277.4	83095.6	54399.5	37000.8	44909.5	104064	NaN	NaN	NaN	NaN	61615.2	59110.9	54484.2	55520.4	72574	64403.8	73926	84283.6	NaN	NaN	NaN	NaN	84271.5	52397.9	52410.2	NaN	NaN	35558.9	59442.5	109399	61984.6	73706.3	146892	94278	123817	NaN	NaN	46293.9	82611.8	NaN	NaN	57953.4	68376.3	87982.8	NaN	NaN	72860	75429	126162
O15042	756234	735374	952928	966392	1.05649e+06	1.10654e+06	766605	775280	1.00848e+06	896817	1.23165e+06	1.22268e+06	1.09175e+06	1.01964e+06	765660	1.19805e+06	747147	1378364	1.16612e+06	1153360	839519	838875	1.1068e+06	748772	845124	1.0898e+06	1.09404e+06	779805	780880	1.38079e+06	894357	897052	1257553	734794	802568	1.02321e+06	976614	1.12648e+06	1.05344e+06	1.31764e+06	1.36418e+06	907428	813653	860064	750628	704469	908521	938739	801614
O15047	67882.6	64798.4	26235.1	30570.8	43462.7	42172.8	50593.5	51121.8	56592.4	54727.7	38266.7	41738.2	45537.8	44183.5	66604.9	47321.1	61047	66258.4	80980.5	79626.3	59284.8	64498	28728.6	75622.8	67609.8	59390.3	63513	78083.1	57261.3	83110.9	61853.3	63710.8	87801.7	88925.6	88522.9	66998.9	65524.1	62179	43544.7	84742.1	83980.3	54317.1	72515.4	75074	NaN	NaN	63100.9	64004	50904.4
O15050	NaN	NaN	NaN	NaN	NaN	NaN	NaN	NaN	NaN	NaN	NaN	NaN	NaN	NaN	1931.96	NaN	NaN	2341.8	NaN	NaN	NaN	NaN	NaN	4882.7	4838.09	NaN	NaN	NaN	NaN	NaN	NaN	NaN	NaN	7549.71	4077.39	NaN	NaN	1709.29	NaN	NaN	NaN	NaN	NaN	4072.07	NaN	NaN	NaN	NaN	1376.22
O15055	NaN	NaN	NaN	NaN	NaN	NaN	NaN	NaN	NaN	NaN	NaN	NaN	NaN	NaN	NaN	NaN	NaN	NaN	NaN	NaN	NaN	NaN	NaN	NaN	NaN	NaN	NaN	NaN	NaN	NaN	NaN	NaN	NaN	NaN	NaN	NaN	NaN	NaN	NaN	NaN	NaN	NaN	NaN	NaN	NaN	NaN	NaN	NaN	NaN
O15067	201182	206177	477148	497007	145062	154512	151001	154167	293417	289730	624218	639953	535040	515809	256376	522254	267076	413761	315203	306769	269114	256121	555672	162271	168896	271672	255682	204914	210676	399770	284374	287545	237147	206541	221164	184060	184727	134775	135177	243117	260087	295592	165301	166288	209893	171915	270260	251628	270293
O15084	16895.9	NaN	55123.8	52783.1	21132.4	32445.4	54475.5	53855.8	38738.1	34276.6	46223.2	47651	70454.4	61895	64473.4	49507.6	82726.6	91565.6	89035.6	96460.7	87650.6	114080	37954.5	91620.1	168150	56267	60358.3	78570.8	70674.5	76521.5	63574.7	51805.8	73971.5	42856.7	NaN	75482.1	87860.5	44556.1	45981.1	60210.7	57883.5	57430.3	166356	17755.1	NaN	NaN	50788.2	48578.3	63052
O15091	NaN	NaN	5614.89	5654.14	7978.32	NaN	NaN	NaN	NaN	NaN	19556.5	19606.1	4019.47	3865.2	3047.5	4034.51	2874.3	7451	6218.47	NaN	2178.98	2455.35	13269.4	1077.39	1049.9	5291.21	4139.41	NaN	NaN	12674.2	1707.59	1472.03	NaN	NaN	NaN	NaN	NaN	5676.33	5454.95	6839.32	NaN	5072.13	NaN	NaN	3304.53	3287.49	NaN	6790.27	3905.61
O15111	41715.6	47105.4	9895.82	7340.13	34664.4	35502.8	38001.4	45701.4	35021.9	29906.4	10982.2	12462.9	11620.4	11361	25836.7	8613.61	34188.7	55621.2	30357.8	37837.5	58198.8	59277.8	9370.47	36496.5	33716.3	27005.8	26042.5	34654.8	37279.1	53547.1	18478.8	19024.2	56885.1	35886.5	40632.5	47777.9	48306.4	38359.9	36583.6	40694.2	39595.4	26578.2	48438.7	46856.2	43039.4	43516.5	38897.6	40950.1	28041.4
O15116	58708	67454.1	93262.7	112917	87434.9	86071.3	101583	94296	115603	101471	69736.6	73462.8	104886	105418	134715	106689	132291	116530	43703	68823.3	123932	124562	89575.3	87988.3	97382.1	87644	85623.9	75012.2	88271.5	142711	112478	110508	NaN	81441.2	75278.3	112000	123393	131987	96913.5	223388	233342	80678	95274.2	63755.1	80087.5	85021	113851	119879	132790
O15117	NaN	2688.65	NaN	NaN	NaN	NaN	115008	106195	NaN	NaN	NaN	NaN	NaN	NaN	NaN	NaN	NaN	60839.1	117890	106824	NaN	NaN	NaN	97148.7	98624.9	104911	103233	74073.1	77579	66363.2	NaN	NaN	NaN	134716	133388	171053	179769	NaN	NaN	167946	191591	35945.2	125064	126463	59636.5	58121	NaN	NaN	NaN
O15121	NaN	NaN	118615	37552.2	33613.6	44282.4	35918	65807.9	35623.1	28822.2	46174.6	39400	95928.7	103514	45353.9	41082.1	48755.6	58653.8	NaN	NaN	163317	73390.9	NaN	NaN	NaN	202683	212582	161118	143794	225225	NaN	NaN	NaN	NaN	NaN	NaN	NaN	110984	138188	NaN	NaN	53310.5	NaN	NaN	100106	101820	NaN	NaN	NaN
O15126	30391.9	32971.1	43228.5	41358.5	63596.2	61690.5	43016.8	32403.7	38027.1	36205.2	58239.9	56464.1	37682.2	40000.3	38858.9	41310	41771.1	54086.4	25606.1	24898	30126.2	33645.7	48716.4	29179.2	30734.7	41719	35294.6	49032.7	45975.3	53000.7	31255.3	28332.7	46223.2	36675.3	36068.4	31563.8	29572.1	50368.3	56999.8	28018.9	29580.9	36181.7	27180.9	30501.2	38936.7	34283.5	36928.6	38277.7	36406.7
O15127	136968	131347	48111.8	86965.8	94640.9	96765.8	96768.6	92616	92268.6	62513.6	60324	68025.7	89786.9	57587	131538	62036.4	130479	142679	58631.6	60561.8	52853.8	56810.6	47837.8	98644.6	136314	102224	102547	126965	182475	106835	94397.6	91877.2	52219.6	153826	137532	105605	99632.6	75667.3	62926.4	92262.8	92844	75916.7	106704	151437	117807	132820	151416	177996	90650.1
O15143	807987	816380	319188	319537	742278	701198	843070	853622	371054	358655	316872	309046	396686	383897	518428	316200	497865	939142	812512	827682	575413	518541	339443	679418	695931	625935	619455	692340	682954	984200	775567	678421	969587	907475	950065	1.09729e+06	1.1396e+06	692145	659322	995294	1.00545e+06	638696	892528	918656	1.9951e+06	1980382	887864	852526	716067
O15144	245715	255929	233134	219304	276106	286340	396228	339747	136757	123406	175783	165598	232159	241414	269876	170468	272899	442962	365927	302092	297083	315700	187220	310754	382048	258078	269517	268782	315021	456008	287706	289621	130205	325217	422054	395220	424353	321374	336521	145675	139579	290527	299864	298057	963384	1.00673e+06	262226	190512	286036
O15145	905025	1.00724e+06	536821	530892	1.08437e+06	1.0548e+06	975028	951538	664797	627846	679574	643353	554837	598605	612550	598144	564815	1.21563e+06	1.02009e+06	1007382	641059	504633	540644	744074	740166	749422	796424	842546	863505	1.21211e+06	700678	682428	768946	955928	1.00408e+06	1.22378e+06	1.58835e+06	1.05874e+06	1.10882e+06	913283	901609	717110	856147	871060	1.84288e+06	1.90558e+06	1.03483e+06	942881	835788
O15151	NaN	NaN	NaN	NaN	NaN	NaN	NaN	NaN	NaN	NaN	NaN	NaN	NaN	NaN	NaN	NaN	NaN	NaN	NaN	NaN	NaN	NaN	NaN	NaN	NaN	NaN	NaN	NaN	NaN	NaN	NaN	NaN	NaN	NaN	NaN	NaN	NaN	NaN	NaN	NaN	NaN	NaN	NaN	NaN	NaN	NaN	NaN	NaN	NaN
O15155	NaN	68100.9	31917.9	NaN	NaN	NaN	22720.8	NaN	89081.2	90095.1	51565	NaN	NaN	25082	99085.7	75801.4	34729.5	NaN	NaN	NaN	55659.9	58141.4	NaN	38940.4	38375.7	35463.3	33571.1	NaN	NaN	NaN	NaN	NaN	NaN	NaN	NaN	NaN	NaN	NaN	37878.8	NaN	NaN	17841.3	47364.8	42416.5	NaN	NaN	NaN	NaN	NaN
O15160	89583.8	90638.7	140998	131658	97758.5	94111.9	76102.2	80322.4	149296	136639	163954	162995	145865	141760	100771	162070	97683.9	200622	210574	179621	151676	162833	153044	102731	75860.6	193336	185914	104957	93671.9	221021	220083	251311	149898	76992.7	69893.6	129297	128637	110595	99621.4	224676	216793	150446	82507.5	96632.6	80662.3	182538	120479	99113.5	153003
O15162	NaN	NaN	23192.1	22296	88839.3	90323.9	53772	61376.7	79787.5	94110.3	52251.4	39456.5	23794.1	22837.8	37535.6	40638.2	31853.4	79130.4	NaN	NaN	73347.5	61345.3	35683.9	36147.1	28801.6	20722.4	63952.4	68726.8	95039	59720.8	106253	84489.7	NaN	62408.3	78451.6	NaN	35926.1	73215.3	71164.9	NaN	NaN	40533.3	NaN	13072.4	198707	197599	NaN	NaN	73684.3
O15164	206355	200480	143131	134922	97860.3	100843	156852	158957	148040	148112	150695	161522	156456	165435	142798	130571	151490	201747	212396	213428	125369	136642	123260	145955	140592	166922	158437	186910	170577	210991	165155	169030	179244	242851	201041	239850	225205	89993.1	33006.3	151435	159734	171830	166475	170713	92039.7	100517	103452	127572	101545
O15173	223001	165502	135489	139044	217192	217932	177725	196696	334986	338935	144771	134385	112242	136622	178949	148336	196823	337196	184558	161348	279879	351406	135754	308653	289071	254551	245557	299988	304187	341852	239400	241314	258980	371876	372509	307891	307821	231331	220873	188600	195530	230926	313576	313446	251400	255210	233620	211043	203704
O15182	NaN	NaN	28966.2	28033.2	49346.9	45257.6	NaN	NaN	62675.8	49096.3	40214.5	41811.6	NaN	23816.6	NaN	44802.3	NaN	55668.4	29595	31171.8	50501.1	51531.6	48178	45716.9	50093.9	50994	51351	28065.9	23630.3	57966.8	20742.1	NaN	35519.4	39619.7	24064.3	NaN	27280	46398.5	45321.8	43782.2	47004.6	34333.3	54494.1	54272.1	NaN	NaN	NaN	41106.9	23421.6
O15212	318121	316787	269457	263091	306766	301893	187286	175361	515502	521322	318668	307259	319893	344791	244831	323010	198356	372241	276820	266739	315049	318043	258219	209882	230192	212436	215124	208295	261000	373592	207283	179404	258766	220781	243408	218345	216715	257858	257176	187664	203262	259331	233052	228500	196015	202036	274390	278194	169054
O15213	17411.1	14540.1	25249.5	29672.8	32258.8	31694.8	NaN	20952.3	NaN	NaN	25693.8	25479.6	26903.5	28565.4	21308.4	26006.4	26847.7	32653.5	39342	37829	21332.2	23862.6	55263.5	23191.4	25661	52724.5	56633.1	19325.7	20353.2	41269.2	25199.9	24039.3	27852.3	20043.1	20873.4	17603.6	19738.9	28497.5	29197.5	NaN	NaN	23433.8	20211.4	22286.7	NaN	NaN	NaN	NaN	29135
O15226	59934.5	54406.8	96164.5	71488	54534.1	44772.6	39114.8	49305.3	NaN	35035.7	65476.5	120355	141673	94571.7	57432.2	62988	51986.8	93454.1	69584.6	68700.2	49076.7	45062.4	69027.6	NaN	NaN	53833.3	69721.8	71758.8	41079.6	96903.1	61565.9	45174.4	154393	NaN	NaN	53241.9	57880	60445.8	56187	91658.3	93337.5	51796.1	43549.4	50684	NaN	NaN	46811.6	58541.3	54494.6
O15228	NaN	NaN	19967.9	41489.8	NaN	NaN	NaN	NaN	NaN	NaN	19173	NaN	39837.4	41351.6	23519.2	19309.5	20389.4	29467.8	14747.5	15640.5	39328.8	36650.9	20396.4	23870.2	26438.1	13400.3	10372.7	12060.5	14474.8	27951	15645.8	15867.9	NaN	19699	20801.7	NaN	NaN	NaN	NaN	9113.1	NaN	15843.5	23698.5	23653.7	48931.7	59481.8	NaN	NaN	NaN
O15231	NaN	NaN	NaN	NaN	82638.6	86192.2	NaN	NaN	NaN	NaN	NaN	NaN	NaN	NaN	NaN	NaN	NaN	NaN	NaN	NaN	NaN	NaN	NaN	NaN	NaN	64845.3	NaN	50202.3	53468.9	NaN	NaN	NaN	67547.5	NaN	NaN	NaN	NaN	89862.7	62355.3	NaN	NaN	NaN	NaN	NaN	NaN	NaN	NaN	NaN	NaN
O15234	NaN	NaN	NaN	25286.1	NaN	NaN	NaN	NaN	NaN	NaN	NaN	27726.7	31512.8	18966.9	22865.2	NaN	NaN	NaN	NaN	22293.3	NaN	NaN	NaN	NaN	NaN	NaN	NaN	NaN	NaN	NaN	NaN	NaN	NaN	NaN	NaN	NaN	NaN	NaN	NaN	26658.3	NaN	NaN	NaN	NaN	NaN	NaN	NaN	31352.1	NaN
O15258	131092	131938	75904.5	80817.4	77979.2	76906.1	97502.8	99921.1	66862.6	78905.6	60068	36639.7	78214.7	89304.2	84581.7	42483.5	76480	119102	148577	158942	122952	119180	49460.5	107236	107752	84505.1	83909.4	98660	97143.5	129293	80953.5	91579.3	264553	92922.8	91306.4	105375	109699	56899.9	61326.2	138506	146077	86392.7	214997	203139	207659	237519	51055.1	60076.5	62455.5
O15260	693917	686054	227605	329810	303173	636076	543638	595097	626509	495242	634180	602401	380247	371120	565233	301871	292350	479515	1.75411e+06	859142	440011	420962	209265	396286	365976	898370	551700	377078	550565	699298	357686	371232	1.00703e+06	759399	753460	608275	608116	678492	360098	1.55235e+06	1.37121e+06	488794	468422	476166	360301	308023	648773	148667	618472
O15264	54691.1	59586.2	NaN	40164.5	NaN	NaN	NaN	NaN	NaN	NaN	31114.4	38145.5	NaN	32599.7	30150	34400.7	NaN	27237.7	NaN	NaN	NaN	NaN	45342.4	125151	108428	NaN	NaN	NaN	NaN	NaN	NaN	NaN	NaN	94367.4	144100	56913.4	NaN	NaN	NaN	NaN	NaN	NaN	77654.9	79724.1	NaN	NaN	61037	42794.5	NaN
O15269	53892.6	50447.5	57129.9	64358	116238	106937	75331.1	76682.7	43524.1	37338.5	54443.8	62523.3	50968.9	57072.3	76481.8	55006.2	71133.3	94377.3	58950	59183.3	64397.1	56643.8	103540	88211.9	82971.6	66365	67872.1	63117.9	69314.4	78253	56813.4	59859.1	48896	60191.7	81573.6	48840.1	36128.8	127498	116404	81374.5	78227.9	55577.8	88047.1	85768.8	167483	111685	100125	106774	96481
O15270	77977.2	77004.5	36872	45027.4	134750	123486	61036	55974.9	29308.4	27540	34821.7	38974.7	45853.1	46181.4	112749	33477	104456	134592	90305.6	95355.4	70942.8	71842.8	39822.8	116838	113549	78237.9	78231	103579	105224	138552	120118	120412	138172	88240.8	92804.3	43834.1	40813.2	157133	152741	67096.1	68089.8	86441	144685	151247	133080	138668	103531	100207	97472.9
O15294	373508	353970	594414	744288	764669	654064	921467	989207	1012468	1.02575e+06	740826	743427	629132	656880	811086	800001	910572	1.15733e+06	476188	471625	1.34742e+06	1.28914e+06	851741	1.088e+06	1.06194e+06	1392326	1.5267e+06	989918	979292	1.22814e+06	620911	342924	206019	773336	952297	355699	385976	1.041e+06	1.07463e+06	225159	229511	695046	510163	515048	424840	206167	152319	164427	848707
O15305	74005.4	97293.4	72990.7	86198	92262.5	93808	61775.5	42610	164030	172906	79497.1	72422.1	95148.5	87219	71073.8	73456.3	74451.6	131486	87480.8	101619	136818	138362	92619.6	56816	51755.3	74025.5	75191.9	78826	65988.8	133153	108729	103711	124370	84675.8	83593.9	112840	110865	94014.1	94763.1	98812.5	63823.4	87222.4	94085.9	95374.4	105152	98642.5	100785	98331.1	93854.1
O15320;Q96PC5	NaN	NaN	NaN	NaN	NaN	NaN	NaN	NaN	NaN	NaN	NaN	NaN	NaN	NaN	NaN	NaN	NaN	NaN	NaN	NaN	NaN	NaN	NaN	NaN	NaN	NaN	NaN	NaN	NaN	NaN	NaN	NaN	NaN	NaN	NaN	NaN	NaN	NaN	NaN	NaN	NaN	NaN	NaN	NaN	NaN	NaN	NaN	NaN	NaN
O15321	25657.1	NaN	21474.1	16318.1	NaN	31849.5	27743.5	24728.5	NaN	NaN	NaN	NaN	22023.3	22553.2	28177.6	NaN	NaN	60533.3	84522.3	46782.8	53154	46993.3	13698.5	40303.3	32884.6	76222.2	45146.8	22688.5	40465.9	57705.9	38979.1	54994.2	NaN	64150.8	65851.3	21638.1	37238.4	45687	65522.4	29912.3	58085.5	47471.7	79822.6	82142.6	55309.6	56034.9	78544	49137.5	51895
O15347	1.57566e+06	1.5665e+06	1.03987e+06	1.11046e+06	1.93148e+06	1.92958e+06	2.15263e+06	2.03078e+06	2513651	2.39064e+06	1.51694e+06	1.57029e+06	777947	905748	1.39849e+06	1.23577e+06	1.41918e+06	2032278	804762	773106	1.35644e+06	1.40749e+06	1.31604e+06	2.1867e+06	2.22165e+06	1522409	1.37752e+06	2.1527e+06	2204453	2.00529e+06	971123	1.04978e+06	1.30087e+06	2444508	2.4856e+06	1.91417e+06	1.88294e+06	1.52984e+06	1.80883e+06	1.88876e+06	2080993	1.31235e+06	1.67749e+06	1.6336e+06	904536	1.00747e+06	2089672	1.77731e+06	1.45808e+06
O15355	248342	272800	292741	290456	417814	343284	234126	241839	380918	372766	317890	322992	310555	317014	274352	342752	296260	501587	357620	350373	428374	406889	328077	337162	330079	380918	387582	238387	235793	504330	338496	337275	275342	288497	293472	361289	388999	392163	400182	430317	475223	295108	357687	333598	268562	265969	411293	420312	336647
O15357	77515.9	72203.3	77778.6	74952.6	77288.4	76369.9	44999.7	28488.9	53919.1	47214.8	97196.9	104447	94146.9	88634.9	58906.1	69491.8	53779.6	110440	70479	54156.6	70006.5	69762.1	81049.3	92415.9	92671	56821.2	56664.1	70400.9	71230	106030	64195	65824.9	88242.2	107893	106865	53663.5	60391.1	80082.3	77703.5	38275.1	39328.1	73631.1	111269	117422	NaN	NaN	74204.1	70578.4	63525.3
O15371	282028	265569	417193	394226	312450	337646	237824	280146	362068	330510	379208	381703	399927	415662	317003	373070	279646	353641	405828	379068	388468	394883	392052	242159	264424	281268	286664	235224	238375	348824	255218	254139	171631	247125	225998	311051	319706	309593	319523	185315	203768	244576	277359	262960	244978	252777	215852	207626	273723
O15372	356223	351019	467914	444529	430005	424669	374575	396028	424672	470055	550051	547739	505152	510052	370420	471435	362711	617969	609988	392939	471093	433646	515267	292636	293629	460826	500551	314791	315872	630403	397818	430480	498149	347704	423761	414582	444545	430434	393740	586333	649723	423053	392357	379529	406533	454095	423957	375948	376875
O15379	NaN	NaN	51158.2	43917	NaN	NaN	32098.3	NaN	35287.6	31191.9	35001	12440.8	28192.3	33661	52557.4	33443.4	47140.2	NaN	NaN	45163.7	56493.2	51410	43839.4	43610.4	NaN	64075.9	57920.6	NaN	NaN	NaN	32848.6	34015.6	NaN	NaN	44637.3	NaN	NaN	54389.4	49341.1	54346.6	NaN	64742.7	NaN	29558.5	29130.3	NaN	NaN	NaN	NaN
O15381	57026.5	85920.1	64650.3	67532	49093.7	35415.2	58487.2	59539.6	41369.5	48898.6	71956	64252.7	65487.8	68805.3	42777.4	50205.1	54928.6	80152.7	64207.8	89215.9	35181.7	62396.9	64617.9	78945.1	103536	75253.1	74093.4	63601.2	84246.2	95227.9	30389.4	43651.4	106973	65354.3	82976.2	48746.7	29835.6	33375.9	35913.1	79508.4	72337.5	49329.1	45279.3	49221.5	NaN	NaN	59429.8	54127.4	74168.5
O15382	85897.9	90110.6	32646.1	35177.1	42397.7	37516.4	38408.4	26061.8	44019.5	43927.8	43775.8	32906.8	39189.3	41093.2	47518	27771.9	52219.3	81339.5	71777	76343.3	80023.6	81281	26098.8	64273.1	59588.8	54668.4	49202.2	51971.7	51345.5	74657.8	62807.5	57130.1	118572	106793	104020	53577.9	51581.1	28544.6	27424.3	86077.3	62864.4	50942.3	101746	101121	53026	50544.6	75452.3	83251.4	40324.8
O15392	NaN	NaN	13107.5	13740.7	14491.4	11789.5	NaN	NaN	17407	18511.8	9353.11	12626.4	16262.2	13690.8	11348.6	9460.05	10292	22350.4	NaN	12343	23977.3	21923.2	10623.8	15562.6	15681.7	17046.9	17517.6	NaN	NaN	18877.7	11231.8	NaN	NaN	NaN	NaN	NaN	NaN	12310	19500.9	NaN	NaN	13418.6	20617.1	18686.8	NaN	NaN	NaN	NaN	11940.5
O15397	60733.7	39882.7	51316.8	48929.8	42316.3	39765	34733.4	31579.5	47343.6	54041.1	54883.4	57516.1	55593.8	54911	39741.2	44569.1	40643.7	56944	38905	45568.3	51583.3	48710.9	49880.4	41742	42764.4	30251.6	31858.9	29242.6	14544.5	30523.6	39094.4	39860.3	19585.1	40672.7	40260.2	39369.5	41959.6	36534.8	35367.5	26378.2	28186.3	37551.1	40665.8	46640.6	18353.5	NaN	37715.5	35305.8	35451
O15400	459691	549821	NaN	NaN	853127	758476	189805	190352	196909	193037	NaN	NaN	NaN	10074.6	248813	NaN	272025	450449	133654	130389	128766	78073.9	7866.59	448931	384122	147958	155955	462032	473900	412118	277098	289670	852180	630002	596896	156006	145586	724882	714005	163319	162468	296924	601611	591854	447364	460836	489239	481522	315532
O15427	NaN	NaN	NaN	NaN	NaN	NaN	NaN	NaN	NaN	NaN	NaN	NaN	NaN	NaN	NaN	NaN	NaN	NaN	NaN	NaN	37793.7	26311.2	NaN	NaN	NaN	NaN	NaN	NaN	NaN	63524	NaN	NaN	NaN	NaN	NaN	NaN	NaN	NaN	NaN	NaN	NaN	NaN	NaN	NaN	230167	273628	NaN	NaN	NaN
O15439	NaN	NaN	20622.5	NaN	NaN	NaN	NaN	NaN	NaN	NaN	NaN	NaN	24799.2	NaN	NaN	NaN	NaN	NaN	NaN	14564.6	NaN	NaN	NaN	NaN	NaN	NaN	NaN	NaN	NaN	NaN	NaN	NaN	NaN	NaN	NaN	NaN	NaN	NaN	NaN	NaN	NaN	NaN	NaN	NaN	NaN	NaN	NaN	NaN	NaN
O15446	82726.5	80818	98310	112316	99851.1	106268	69111.9	NaN	70622.9	86215.7	118034	123130	84626.6	92100	100986	105305	65232.8	102606	77068.9	77074.1	44556	85477.7	125133	95156.9	52277.7	107660	109878	55967.7	74312.8	109934	104973	94295.5	161473	48156.5	67133.2	101152	98772	99548.6	95351.6	100462	97250.1	64016.6	96993.9	100802	NaN	NaN	98954.3	92647.9	72733.2
O15498	862239	712909	117452	119937	88272.7	108471	110932	120782	188084	91499.7	94178.3	97990.4	117378	121636	128670	103078	116185	135370	84769.7	91914.1	162557	155409	84037.8	105251	212984	66410.2	254901	85838.9	88051.9	133821	86665.2	89397.1	285119	103287	135720	79148.5	80680.7	100435	113760	217682	219836	117293	91981.1	88048.5	73709.5	464490	275344	259281	102137
O15504	14676.6	16063.8	9992.8	8884.04	14958.7	15475.3	11050.1	11077.2	9338.15	9308.6	19078.9	19997.5	13351.4	11688.5	9527.76	8950.83	9431.87	24752.9	23300.3	24527.3	7223.57	7451.56	11470.4	7748.97	NaN	21356.1	21263.5	17013.1	16297.2	26242.4	10389.3	11927.2	NaN	13179.6	12823.1	14899.1	15656.4	9894.38	10390.7	30636.6	30903.7	19688.9	8599.81	10105.6	NaN	NaN	21213.5	25531.4	11578.5
O15511	616638	620803	335113	565627	601090	648800	1.30297e+06	716577	479546	411113	387919	454009	424536	400079	455790	559977	440512	858849	884549	906973	776229	419833	343490	504360	976134	559874	575619	425397	470439	880746	899403	502949	682006	689183	702714	1028419	1.03857e+06	612749	619333	869977	915036	639814	590268	591174	1.8027e+06	1.71649e+06	1.31034e+06	725632	495636
O15514	185709	316945	72897.3	29267.9	85691.5	8688.54	154918	92414.1	83139.2	69876.9	56894.2	84856.8	72034.6	68599	96687.5	55809.1	98920.2	360515	156365	163838	92225.6	89768.5	74257.8	138402	135518	127094	122140	131774	144026	167002	118246	120079	395561	142198	126610	126478	130224	106683	102171	475553	467003	124581	131428	120108	205483	NaN	417162	416347	101664
O15523	NaN	NaN	NaN	NaN	65751.2	44939.8	NaN	NaN	NaN	NaN	NaN	NaN	NaN	NaN	NaN	NaN	NaN	NaN	41643.9	75354.1	NaN	NaN	NaN	NaN	NaN	70644	NaN	NaN	NaN	NaN	NaN	NaN	NaN	NaN	NaN	55040.4	80234.6	NaN	NaN	47153.9	63725.8	NaN	NaN	NaN	NaN	29762.9	NaN	NaN	36700.8
O15525	52583	52604.1	16715.7	NaN	39506.7	29593	23734.8	21143.6	43017.3	45385.4	30336.2	32965.6	21469.2	20972.3	42068.3	NaN	46674.9	80472	NaN	NaN	NaN	39091	17930.2	NaN	NaN	18775.9	NaN	37310.2	24973.3	64258	27336.1	33814.4	148149	NaN	36302.6	35237.9	38814.5	30036.7	30387.1	40650.9	38692.2	51451.1	NaN	NaN	NaN	NaN	76016.9	75379.7	43862.1
O15530;Q6A1A2	NaN	NaN	NaN	NaN	NaN	NaN	NaN	NaN	NaN	NaN	NaN	NaN	NaN	NaN	NaN	NaN	NaN	NaN	NaN	NaN	NaN	NaN	NaN	NaN	NaN	NaN	NaN	NaN	NaN	NaN	NaN	NaN	NaN	NaN	NaN	NaN	NaN	NaN	NaN	NaN	NaN	NaN	NaN	NaN	NaN	NaN	NaN	NaN	NaN
O15533	388517	555251	330480	353219	1.0702e+06	1.06967e+06	541826	702970	359099	301158	412638	427655	329553	290736	592814	284409	576688	789350	939502	975188	558168	423311	253300	347474	623977	941182	958551	1.10084e+06	1.11044e+06	792992	572299	746353	492094	697307	709986	648345	485200	1.18295e+06	890455	781101	785988	545957	508016	491817	522666	524718	545072	538623	602857
O15541	136709	40966.1	79111.1	56171.6	41292.5	41558.2	NaN	NaN	164763	21109.9	85928.9	44667.7	79082.4	66128.1	150154	59055.5	183262	96508.6	68335.6	57513	70866	20948.7	53949.6	24855.5	NaN	69204.9	43140.7	80532.1	107156	119674	12437.4	184109	60837.7	231707	19206.3	43208.4	42963.2	12217.4	21840	20449.3	44426.8	58989.1	53250.5	58179.7	NaN	NaN	12128.1	167398	29043.9
O15550	NaN	NaN	NaN	NaN	NaN	NaN	NaN	NaN	NaN	NaN	NaN	NaN	NaN	NaN	NaN	NaN	NaN	NaN	NaN	NaN	NaN	NaN	NaN	NaN	NaN	NaN	NaN	NaN	NaN	NaN	NaN	NaN	NaN	NaN	NaN	NaN	NaN	NaN	NaN	NaN	NaN	NaN	NaN	NaN	NaN	NaN	NaN	NaN	NaN
O15554	NaN	NaN	NaN	NaN	NaN	NaN	NaN	NaN	NaN	NaN	NaN	NaN	NaN	NaN	NaN	NaN	NaN	NaN	NaN	NaN	NaN	NaN	NaN	NaN	NaN	NaN	NaN	NaN	NaN	NaN	NaN	NaN	NaN	NaN	NaN	NaN	NaN	NaN	NaN	NaN	NaN	NaN	NaN	NaN	NaN	NaN	NaN	NaN	NaN
O43143	962667	910938	787079	798445	659254	707444	781767	760211	618942	622194	622326	671040	833372	861425	868469	711346	876509	1.17406e+06	1.26142e+06	1.2921e+06	1.43378e+06	1.45342e+06	767991	883449	915557	971076	999211	568945	607075	1.18595e+06	1074713	1.00736e+06	787303	827107	863273	1.01086e+06	962461	744520	775013	981350	964979	728988	1.14388e+06	1125553	604146	635009	793003	769413	717606
O43148	131021	127167	93890.7	94789.7	45250.8	51135.5	134340	130389	97610	96297.3	80730.8	84081.3	99230.5	93018.5	121670	94127.2	111527	153083	154168	138910	164372	173507	83192.9	127543	123885	147894	141186	115034	123395	162460	137829	138343	156938	106722	114554	189867	193937	48657	51930.5	118520	121238	102420	129589	131940	94318.6	98447.9	103277	97032.8	124439
O43149	24362.1	NaN	NaN	NaN	40732.6	37996.8	NaN	20599.9	NaN	NaN	NaN	6702.17	NaN	23703	88334.2	NaN	NaN	97850.2	NaN	NaN	NaN	NaN	NaN	NaN	77703.8	NaN	NaN	NaN	106256	NaN	NaN	NaN	NaN	NaN	95871.5	NaN	NaN	NaN	NaN	NaN	NaN	NaN	76956.2	71064	NaN	NaN	31827	27884.7	89925.3
O43150	NaN	NaN	NaN	NaN	NaN	NaN	NaN	NaN	NaN	NaN	NaN	NaN	NaN	NaN	NaN	NaN	NaN	NaN	NaN	NaN	NaN	NaN	NaN	NaN	NaN	NaN	NaN	NaN	NaN	NaN	NaN	NaN	NaN	NaN	NaN	NaN	NaN	NaN	NaN	NaN	NaN	NaN	NaN	NaN	NaN	NaN	NaN	NaN	NaN
O43156	32664.7	NaN	84446.9	93374.2	50155.8	45916.1	40532.9	NaN	61316.8	57857.4	106652	76643.2	83178.8	88966.4	53438.4	84373.2	54851.7	63536.3	55895.8	46321.6	90158.1	90787.8	69266.8	28213.6	24859.8	51078.4	47126.6	33524.2	34193.4	63832	27905.1	43246.9	35645.2	NaN	NaN	29580.4	38729.6	60601.4	51352.5	52138.6	51324.2	55058.9	20517.1	22682.8	NaN	NaN	38278.3	39264.1	39822.8
O43159	97867.8	111836	91646.6	87220.5	52758.4	79888.8	28580.3	32928.8	109453	137680	129198	114351	80609.4	101210	125002	71056.4	44717.2	154257	159024	151496	111338	105213	120961	31578.6	32850.9	174753	175017	97890.5	96355.2	142416	90591.1	102050	135984	102510	98883.7	81413.9	78529.6	100627	102023	99358.7	114101	95255.5	77366.3	37946.6	NaN	NaN	51068.2	87617.5	100419
O43164	NaN	NaN	17081.7	15941.6	NaN	NaN	NaN	NaN	NaN	NaN	16126.7	20051.8	15591.8	17443.5	6972.52	17013.4	NaN	9608.39	NaN	NaN	NaN	NaN	17630.1	NaN	NaN	NaN	NaN	NaN	7236.08	NaN	NaN	NaN	NaN	NaN	NaN	NaN	NaN	NaN	NaN	10534	NaN	8883.4	NaN	NaN	NaN	NaN	NaN	NaN	NaN
O43166	NaN	NaN	NaN	NaN	NaN	NaN	NaN	NaN	NaN	NaN	NaN	NaN	NaN	NaN	NaN	NaN	NaN	NaN	NaN	NaN	NaN	NaN	NaN	NaN	NaN	NaN	NaN	NaN	NaN	NaN	NaN	NaN	NaN	NaN	NaN	NaN	NaN	NaN	NaN	NaN	NaN	NaN	NaN	NaN	NaN	NaN	NaN	NaN	NaN
O43169	310677	374486	125299	141120	369489	373349	308493	307581	394283	428460	111824	110904	118880	99170.7	248319	115090	236250	395034	264434	280716	620024	595893	126132	362816	334746	290338	303282	248989	295062	491386	241750	225925	210828	365418	351232	227428	258388	315073	304827	324025	351260	189043	382597	253078	255710	386260	439619	438022	263333
O43172	231422	238527	137409	140218	155490	158472	121953	123119	143824	144572	115709	112710	153130	150559	161922	135263	167803	232273	245789	226305	167919	173619	82534.6	158660	149097	193113	191933	160427	166706	248117	179829	178938	251142	221421	218894	156236	165041	152569	145919	209024	222986	161247	210773	215809	75472.4	66586.3	189391	184788	128608
O43175	337670	360615	1.7567e+06	1.81245e+06	433591	407856	328779	323028	1.36764e+06	1.31578e+06	2.23483e+06	2264839	1.86625e+06	1.94443e+06	27728.5	1.99154e+06	113237	1.06768e+06	492431	504923	1.1118e+06	1.11765e+06	1.95452e+06	288821	305910	308925	339231	527441	499027	1.08854e+06	NaN	863.883	122256	210846	235052	542635	553713	433129	374363	666712	680993	734797	500868	352521	214291	225109	403272	377802	234088
O43181	280357	298457	105069	101738	131842	150581	158016	152387	209412	194259	105149	102322	117078	116069	257023	95815.3	245928	283493	290371	292201	165561	168543	82090.1	218798	228009	316631	315947	171986	155701	279835	229433	226976	265895	250778	245042	249516	193237	159709	153935	247026	223681	188091	179166	193435	213355	215934	279825	337578	188198
O43237	122386	125565	47300.3	44910.4	23521.8	17407.3	NaN	48845.8	13240	19057.8	45482.9	52922.9	47440.7	54078.2	41745.2	45029.3	60340.4	72070	45219.3	44757.8	NaN	NaN	NaN	NaN	NaN	44492.6	40904.2	NaN	10951.6	NaN	32230.9	36230.2	46069.9	24936.3	30969.5	16970.1	NaN	NaN	26973.8	63141.1	40384.9	34684.4	38382.1	29838.2	NaN	NaN	38585.5	53989.1	33440.4
O43242	320806	326567	255561	261238	163818	165451	220629	243637	110698	111951	162870	156517	299208	278434	189783	179743	191877	339766	344094	356814	441417	433237	199559	212025	250512	175638	169680	206421	187425	357620	295105	289335	303722	243038	242518	302300	289268	160902	166881	261958	267364	233668	353986	340671	335269	326371	244475	251331	190147
O43251	NaN	NaN	NaN	NaN	NaN	NaN	NaN	NaN	NaN	NaN	NaN	NaN	NaN	NaN	NaN	NaN	NaN	NaN	NaN	NaN	NaN	NaN	NaN	NaN	NaN	NaN	NaN	NaN	NaN	NaN	NaN	NaN	NaN	NaN	NaN	NaN	NaN	NaN	NaN	NaN	NaN	NaN	NaN	NaN	NaN	NaN	NaN	NaN	NaN
O43252	226855	241011	124838	129914	232237	230269	196949	187141	370808	393974	145133	173724	138449	149277	158679	114257	145878	260309	235929	239605	247449	267929	107439	113582	128027	198252	201659	150625	141733	239511	164937	168719	250921	131224	135840	198336	207085	164525	174414	301332	336144	160032	140996	145049	170529	144112	207867	211614	194453
O43257	NaN	NaN	NaN	NaN	NaN	NaN	NaN	NaN	NaN	NaN	NaN	NaN	NaN	NaN	NaN	NaN	NaN	NaN	NaN	NaN	NaN	NaN	NaN	NaN	NaN	NaN	NaN	NaN	NaN	NaN	NaN	NaN	NaN	NaN	NaN	NaN	NaN	NaN	NaN	NaN	NaN	NaN	NaN	NaN	NaN	NaN	NaN	NaN	NaN
O43264	43805.7	55443.8	55634.1	50169.9	63606.8	60755.6	43594.6	46024.5	50292.8	49598.3	69471.2	73679	60857.9	58015	43689	56963.8	41965.4	70624.1	64144.4	64176.3	50279.3	48628.5	57220	53244.4	50950.1	57059.3	55707.5	40367.8	39952.8	73371.1	39852.5	42362.8	66224.2	49976.8	50387.7	43767.8	49706.3	57476.4	57033.2	81600.8	80776.3	47896.7	52845.8	53719.6	32575.5	38306.9	102110	92648	47361.7
O43290	148276	146727	108938	110263	136055	141936	112431	118560	155840	144455	120007	142838	127979	118305	138598	118846	125813	194689	170719	168830	114368	121260	115946	128218	141640	222050	221640	145594	135777	182752	121400	131091	129853	159812	153170	179765	179017	128594	144609	191609	207951	129310	145700	147445	54884.4	49680.7	169949	163496	126944
O43292	NaN	NaN	NaN	NaN	NaN	NaN	NaN	NaN	NaN	NaN	NaN	NaN	NaN	NaN	NaN	NaN	NaN	NaN	NaN	NaN	NaN	NaN	NaN	NaN	NaN	NaN	NaN	NaN	NaN	NaN	NaN	NaN	NaN	NaN	NaN	NaN	NaN	NaN	NaN	NaN	NaN	NaN	NaN	NaN	NaN	NaN	NaN	NaN	NaN
O43293	NaN	NaN	NaN	NaN	NaN	NaN	NaN	NaN	NaN	NaN	NaN	NaN	NaN	NaN	NaN	NaN	NaN	NaN	NaN	NaN	NaN	NaN	NaN	NaN	NaN	NaN	NaN	NaN	NaN	NaN	NaN	NaN	NaN	NaN	NaN	NaN	NaN	NaN	NaN	NaN	NaN	NaN	NaN	NaN	NaN	NaN	NaN	NaN	NaN
O43299	NaN	NaN	NaN	NaN	NaN	NaN	NaN	NaN	NaN	NaN	NaN	NaN	NaN	NaN	NaN	NaN	NaN	NaN	11490.6	NaN	NaN	NaN	NaN	NaN	NaN	NaN	NaN	NaN	NaN	NaN	NaN	NaN	NaN	NaN	NaN	NaN	NaN	NaN	NaN	NaN	NaN	NaN	NaN	NaN	NaN	NaN	NaN	NaN	NaN
O43303	NaN	NaN	NaN	NaN	NaN	NaN	NaN	NaN	NaN	NaN	NaN	NaN	NaN	NaN	NaN	NaN	NaN	NaN	NaN	NaN	NaN	NaN	NaN	NaN	NaN	NaN	NaN	NaN	NaN	NaN	NaN	NaN	NaN	NaN	NaN	NaN	NaN	NaN	NaN	NaN	NaN	NaN	NaN	NaN	NaN	NaN	NaN	NaN	NaN
O43310	NaN	NaN	NaN	NaN	NaN	NaN	NaN	NaN	NaN	NaN	NaN	NaN	NaN	NaN	NaN	NaN	NaN	NaN	NaN	NaN	NaN	NaN	NaN	NaN	NaN	NaN	NaN	NaN	NaN	NaN	NaN	NaN	NaN	NaN	NaN	NaN	NaN	NaN	NaN	NaN	NaN	NaN	NaN	NaN	NaN	NaN	NaN	NaN	NaN
O43312	NaN	NaN	NaN	NaN	NaN	NaN	NaN	NaN	NaN	NaN	NaN	NaN	NaN	NaN	NaN	NaN	NaN	NaN	NaN	NaN	NaN	NaN	NaN	NaN	NaN	NaN	NaN	NaN	NaN	NaN	NaN	NaN	NaN	NaN	NaN	NaN	NaN	NaN	NaN	NaN	NaN	NaN	NaN	NaN	NaN	NaN	NaN	NaN	NaN
O43313	127835	96770.1	79274.3	64347.6	99876.1	83957.9	195185	235080	166924	165813	103196	84999.9	121824	102050	136626	95016.6	146379	209452	216997	200012	162942	154246	61275	91045.5	88887.1	125575	121621	270586	294759	206539	115556	132510	270240	130721	128267	235588	271497	94526.8	88101	180741	192615	164813	93429.9	102851	123542	113960	114360	103220	120313
O43314	143825	46400.8	31767.4	26193	28701.8	23915.7	22973.8	43689.1	184602	42703.1	37892.6	42167.6	48200.4	38652	51333	36989.7	30945.5	71553.9	28272.4	32701.3	13764.3	91178.6	26733.1	36663	35249.3	21055.6	21294.9	77327	71797.2	89610.9	45986.9	47065.2	91668.6	64506	71769	50843.1	57077.6	38994.8	23223.3	72686.7	76238.7	50664.2	54019.5	51209.2	78798.7	82836.8	91085.4	97483.6	61517.1
O43318	NaN	NaN	20153.8	7644.85	7040.42	6296.33	8076.76	6213.23	13303.3	25019.1	36190.8	20821.4	16862.7	17076.3	31881.7	8017.83	14469.5	11922.6	NaN	NaN	19146.8	19742.9	18607.2	7394.6	8453.1	NaN	NaN	9877.24	9683.11	13568.3	6687.32	7515.55	NaN	5817.29	4509.67	6539.03	NaN	9484.23	9419.22	NaN	NaN	10076.2	5091.83	6122.55	5539.11	NaN	NaN	NaN	10579.9
O43324	111906	108898	234875	248856	104934	108320	70964.5	75875.2	69069.6	34650.4	155415	155735	254124	279060	103072	157412	102283	197679	129033	127954	171246	166412	182038	97804.1	105271	95868.9	92547	109006	101972	191581	116084	113592	179754	97376.4	90958	99043.6	96195	116478	117919	122852	111952	100231	115204	118362	114715	120647	113399	176913	110661
O43353	NaN	NaN	NaN	NaN	NaN	NaN	NaN	NaN	NaN	NaN	NaN	NaN	NaN	NaN	NaN	NaN	NaN	NaN	NaN	NaN	NaN	NaN	NaN	NaN	NaN	NaN	NaN	NaN	NaN	NaN	NaN	NaN	NaN	NaN	NaN	NaN	NaN	NaN	NaN	NaN	NaN	NaN	NaN	NaN	NaN	NaN	NaN	NaN	NaN
O43379	NaN	NaN	21664.8	20440.5	NaN	NaN	NaN	NaN	NaN	NaN	218300	21411.9	NaN	159143	NaN	22007.4	12908.9	NaN	NaN	NaN	NaN	NaN	210375	NaN	NaN	NaN	NaN	NaN	NaN	NaN	NaN	NaN	NaN	NaN	NaN	NaN	NaN	10640.8	NaN	44391.2	NaN	NaN	16125.4	16053.5	NaN	NaN	11234.7	7311.02	13358.6
O43390	538890	516782	363082	352014	448305	468832	593426	587078	574546	479282	405647	410534	335755	345371	432448	401312	419955	630595	574981	607886	573550	618326	428759	456657	498368	642984	659646	517449	513365	604091	462385	459647	356884	498088	556589	641232	689161	414190	454913	599830	592308	370493	465953	418452	370519	480112	559246	570683	507485
O43395	181283	188880	108026	111172	151972	165981	139806	133447	152412	137475	105462	114833	135484	121276	149648	105598	138427	210385	209892	216209	164522	173597	108732	211229	220292	211571	205711	165679	169933	213482	188133	184441	250528	193811	201869	209259	230004	160795	151704	173137	186279	144182	262816	285976	125591	139615	175538	166561	143664
O43396	359371	337655	329136	297463	242530	232756	290086	294536	311343	310105	301078	294284	339267	354666	324098	291040	290539	422647	341874	319293	381288	394045	316074	217141	222195	230323	226789	235079	247680	425328	356397	362767	292514	242215	248973	367071	372002	243705	228800	368214	360969	281201	246352	241245	313399	328484	324755	303608	306438
O43399	694144	615818	330376	341577	455083	489301	171689	155091	320021	298451	317334	327795	374411	358248	494102	294497	552372	539490	197967	209823	275253	277315	307960	261825	255622	154889	151053	421636	439782	520118	561550	535014	455451	448427	475614	193498	199006	428179	393701	202804	202762	319463	367411	356768	366454	367405	614853	614209	457299
O43402	155282	315067	94458.7	94299	107533	88528.6	115419	113708	87887.3	65764.1	128794	69251.6	97527.9	91642.2	112028	75836.6	109735	116776	177341	118213	116235	102869	88792.9	112410	120542	97381.4	101120	89748.9	98893.1	166964	148150	149151	187339	112797	126115	108026	109109	80163.3	107224	135761	141599	85248	189671	126821	302687	190667	145518	218446	142973
O43414	149607	165471	121190	116525	125588	126712	102365	94148.2	67798.5	64881.8	83134.6	91255.1	132999	122803	175825	79812.9	180143	157604	123171	120516	208683	204182	88683.1	116430	122758	58362.5	55423.9	115769	114993	153818	268261	266742	258572	143210	138830	128392	126686	100504	100675	127460	125859	92269.7	167537	181867	87501.8	85633.1	117740	109309	138943
O43422	NaN	NaN	2845.77	3565.46	NaN	NaN	NaN	NaN	NaN	NaN	NaN	NaN	2899.75	NaN	4183.28	2724.36	3633.84	NaN	NaN	NaN	2653.17	3228.29	1843.96	2726.48	NaN	1463.94	1669.29	NaN	NaN	NaN	2048.92	1680.58	NaN	1186.81	NaN	NaN	NaN	907.464	1734	NaN	NaN	NaN	NaN	NaN	NaN	NaN	NaN	NaN	1613.41
O43426	NaN	NaN	NaN	NaN	NaN	NaN	NaN	1692.38	NaN	NaN	NaN	NaN	NaN	NaN	NaN	NaN	NaN	NaN	NaN	NaN	3677.69	3967.83	NaN	NaN	NaN	NaN	NaN	NaN	NaN	NaN	NaN	NaN	NaN	NaN	NaN	NaN	NaN	NaN	NaN	NaN	NaN	NaN	NaN	NaN	NaN	NaN	NaN	NaN	NaN
O43427	52713.2	24171.9	58652.3	48931.6	37313.7	31708.7	49293.7	34390.4	50217.3	28282.8	32191.9	33973.4	26459.5	42550.3	30905.2	30951.5	24740.3	36748	32530.3	42859.2	45085.3	47441.5	30893.6	30457.5	24565.6	48250.9	35667.8	NaN	NaN	31958.9	35319.7	49303.2	NaN	42873.3	27136.6	26600.8	53741.1	34558.7	36878.7	NaN	NaN	24098.2	40672.9	41357.4	50678.9	45587.2	NaN	NaN	28892.2
O43432	59038	34980	36296	33902.7	33380.2	37823.6	7100.8	NaN	33591.2	32402.9	36397.7	36999.4	32070	47154.8	26633.6	32966	21082.7	29031	NaN	NaN	21294.2	20493.6	42150.3	35670.6	36805.4	6284.04	NaN	30057.9	32785	45282.8	38917.9	37286.4	NaN	47731.6	34588.7	NaN	NaN	31830.9	29659.5	NaN	NaN	32983.9	37102.9	61155.9	NaN	NaN	45985.8	59391.5	41648.9
O43447	199878	193086	188014	198908	251819	232238	161179	167284	215701	225068	196809	189693	201864	200094	201822	179387	196777	269776	236661	229150	175946	177867	193838	165059	193822	214516	208708	185024	170588	262559	261883	250209	186668	205242	228244	243421	238450	223015	231463	218204	226745	188964	209094	205277	158780	169720	255321	242606	232244
O43451	NaN	NaN	NaN	NaN	NaN	NaN	NaN	NaN	NaN	NaN	NaN	NaN	NaN	NaN	NaN	NaN	NaN	NaN	NaN	NaN	NaN	NaN	NaN	NaN	NaN	NaN	NaN	NaN	NaN	NaN	NaN	NaN	NaN	NaN	NaN	NaN	NaN	NaN	NaN	NaN	NaN	NaN	NaN	NaN	120661	143616	NaN	NaN	NaN
O43464	25435.7	58296.9	44371.4	22953.1	85405.8	83704.2	NaN	NaN	54824.1	27926	72306.3	73001.3	45258.3	39954.7	84119.5	61592.8	69701.5	108453	12871.6	12804	11401.1	18596.7	46338.7	38162.6	76849.5	31175.3	89265.7	142212	156119	110513	118045	117785	290339	45941.6	79184.1	14196.7	NaN	74250.2	42316.5	78742.9	98525.5	38782.2	71898.2	73658.1	95743.1	138736	129594	131362	102513
O43482	NaN	NaN	NaN	NaN	NaN	NaN	NaN	NaN	NaN	NaN	NaN	NaN	NaN	NaN	NaN	NaN	NaN	NaN	NaN	NaN	NaN	NaN	NaN	NaN	NaN	NaN	NaN	NaN	NaN	NaN	NaN	NaN	NaN	NaN	NaN	NaN	NaN	NaN	NaN	NaN	NaN	NaN	NaN	NaN	NaN	NaN	NaN	NaN	NaN
O43488	240578	256273	235996	246863	187610	187435	140347	144140	149651	162459	195867	203255	232971	231323	252515	194020	276480	267007	200336	209829	242360	232515	220615	199095	222094	87602.7	89044.3	283273	276506	270543	243573	260475	540583	267884	290323	203959	188474	201773	217242	294934	292577	183591	275992	280349	290104	283244	478894	508156	241323
O43491	405560	425709	420942	448425	383924	390104	114056	111626	361217	369310	462495	461136	482741	497324	102055	378229	91940.4	326818	122703	117555	335286	340612	356468	84110.3	90740.1	109851	110715	93656.4	97692.2	324153	61115.1	60238	230420	138403	133145	129163	122253	361604	317312	185249	202809	217848	175328	146917	83324.5	545366	448297	451051	67088.3
O43493	19114	23229.1	19593.4	21827.7	7481.72	22609.5	22031.1	26613.2	20805.9	NaN	16680.7	20350.8	24328.9	27203.3	30390.2	21258.3	32443.4	41398.6	34308	43331.1	NaN	NaN	22844.1	39572.7	24920.3	38213.8	39870.7	50563.1	48410.6	41745.7	56837.2	45475.8	44209.8	34779.8	34802	33380.1	29279	26439.5	12437.2	32377.9	28247.7	33760	42962.5	50501.8	109598	114425	35832.2	34175.4	28987
O43502	NaN	NaN	NaN	NaN	NaN	NaN	NaN	NaN	NaN	NaN	NaN	NaN	NaN	NaN	NaN	NaN	NaN	NaN	NaN	NaN	NaN	NaN	NaN	NaN	NaN	NaN	NaN	NaN	NaN	NaN	NaN	NaN	NaN	NaN	NaN	NaN	NaN	NaN	NaN	NaN	NaN	NaN	NaN	NaN	NaN	NaN	NaN	NaN	NaN
O43504	129420	151931	88774.9	83324.5	131508	113929	118075	120593	129013	130119	109463	110092	111852	99127.2	137467	82987.1	90036.4	158070	99092.7	96399.6	138960	131226	78017.7	135204	134266	114480	163670	136990	135286	151435	137389	138996	41365.5	143000	149320	137090	133652	96915.2	94015.1	201235	210845	87130.8	106494	121905	134852	130045	138189	177554	120909
O43516	382139	386703	256279	253412	508500	502208	529273	491532	679072	605216	352126	354784	314932	308658	423941	290016	396473	740710	682926	682950	532270	543733	278572	473348	451307	585287	566836	801714	821544	734644	408253	464848	755933	671238	668211	798153	731258	463404	447865	823802	886029	508580	553487	511303	546679	588365	546922	549137	440682
O43521	NaN	NaN	44575.5	49958.2	NaN	NaN	NaN	NaN	NaN	NaN	NaN	NaN	41205.4	56309.8	NaN	NaN	NaN	35342	NaN	NaN	82435.6	83021.9	NaN	NaN	NaN	NaN	NaN	NaN	NaN	NaN	NaN	NaN	NaN	NaN	NaN	NaN	NaN	NaN	NaN	NaN	NaN	NaN	NaN	NaN	NaN	NaN	NaN	NaN	NaN
O43542	NaN	NaN	NaN	NaN	NaN	NaN	NaN	NaN	NaN	NaN	NaN	NaN	NaN	NaN	NaN	NaN	NaN	NaN	NaN	NaN	NaN	NaN	NaN	NaN	NaN	NaN	NaN	NaN	NaN	NaN	NaN	NaN	NaN	NaN	NaN	NaN	NaN	NaN	NaN	NaN	NaN	NaN	NaN	NaN	NaN	NaN	NaN	NaN	NaN
O43561	NaN	NaN	NaN	NaN	NaN	NaN	101291	87401.4	NaN	NaN	NaN	NaN	NaN	NaN	NaN	NaN	NaN	NaN	117328	74223	NaN	NaN	NaN	NaN	NaN	124411	126534	NaN	NaN	NaN	NaN	NaN	NaN	NaN	NaN	108545	171899	NaN	NaN	100759	105077	NaN	NaN	NaN	NaN	NaN	NaN	NaN	NaN
O43566	NaN	NaN	NaN	25292.5	67353.2	73649.5	71443.4	71955.2	68572	NaN	NaN	51474.8	NaN	NaN	NaN	NaN	NaN	50001	70444.9	72206.1	NaN	NaN	NaN	43827.4	54339.5	56174.3	54394.1	NaN	NaN	57377.6	38792.4	35497.4	57208.7	78688.7	78126.3	134483	149808	42455.5	44136.5	115057	115361	42883	72475.5	69664.4	NaN	NaN	61007	85507.2	50137.3
O43567	NaN	NaN	230088	95233.8	100063	115683	86681.7	87813.1	210819	141300	85955.8	73886.9	525010	540282	NaN	57723.8	NaN	128910	155307	87074.8	114174	NaN	113451	144255	NaN	105232	102594	64097.1	58229.6	199812	129298	17574.5	NaN	74461	NaN	23840.9	105023	112290	94843.2	NaN	133093	68132.5	NaN	NaN	263345	151704	NaN	NaN	125877
O43583	289891	379276	286915	276907	336510	372760	134278	184863	542591	583175	349627	329280	308008	287508	179633	237856	161163	403438	208011	305984	370276	374450	280382	239175	256388	210934	179466	415885	398608	401411	238798	209460	641096	319969	330732	274568	270270	298243	307994	287688	286962	276965	302269	261923	83331.1	78394	392513	411433	257792
O43592	183886	177084	263635	257922	143459	148478	129448	139440	235117	238041	256492	279421	265619	253312	158002	248507	160236	274973	197619	193950	366917	378212	255437	117780	115282	119441	87954.2	238728	230713	279551	231850	225084	103071	167835	174528	152746	179101	139602	139881	124484	139346	177590	151687	226936	136457	128830	129470	124322	172904
O43598	NaN	57209	71762.1	109924	141233	139740	NaN	NaN	264631	260729	93123.2	67558.9	110965	118439	75546	120434	74477.7	130690	78741.4	72713.4	215250	198600	97913.7	58360.4	NaN	91604.2	96142.3	52235.5	NaN	97461.6	NaN	NaN	NaN	30783.3	33623.5	NaN	NaN	123571	126447	81098.2	77900.7	62400.6	71565.7	72133.3	121896	139169	38945.3	NaN	42248.6
O43615	163216	165798	191085	168325	174970	172628	101906	80034.6	240220	271027	156108	198059	188340	188741	120412	158345	116870	257492	210094	207882	271454	266248	182872	133783	135942	203447	215027	198775	192585	251221	155761	156010	193027	135773	125241	113324	121179	158137	157242	179860	179284	167556	155667	147567	112832	110560	175278	179156	130401
O43617	160864	185357	140202	140452	220606	166364	172367	243454	213566	195080	180907	178737	136329	138582	137041	223597	140557	241573	203412	162834	177728	190833	155784	143349	141782	143121	139226	268420	173703	234577	158494	162728	119453	169191	165397	235159	206850	225597	157113	132565	128488	156725	159270	202341	195755	183683	178256	177764	147948
O43633	142187	152923	81203.5	93151.9	90147.5	92257.2	105428	130651	79464.6	61017.2	84531.5	77309.8	84861.1	84533.8	99059.4	90525.5	96134.6	129852	155493	158185	91148.1	92703.8	90464.8	101323	107001	86744.9	98295.5	104402	102281	148460	128388	123182	183507	98466.3	97113.2	141901	161854	77777.3	88778.2	157006	156975	80274.6	155571	163303	176534	174980	144191	150991	81616.9
O43639	34842.6	38464.6	33924.3	32584.7	38486.2	42100.7	34770.1	NaN	NaN	NaN	52726.4	41930.9	35385.8	NaN	NaN	39191.6	NaN	NaN	45730.4	39928.3	NaN	NaN	52043.8	NaN	43043.4	43831.9	46611.4	52200.6	55802.8	49264.3	29788	38342.8	NaN	55441.4	53718.7	NaN	NaN	53533.7	42002.1	33902.3	NaN	41669.4	50463.9	40913.9	NaN	NaN	21969.2	20337.1	NaN
O43660	164250	162205	116214	109309	126968	141273	125837	136677	100547	93668.1	104115	102982	130211	117673	128243	113180	128671	177321	203017	198186	118745	128312	96184.3	144367	144071	164164	168970	134261	132278	191785	134196	129629	135880	136495	148936	180746	184315	141230	131519	121580	170930	124302	168696	175032	172991	223672	96639.7	111378	113173
O43663	NaN	NaN	19084.6	25622.5	130846	46548.9	NaN	NaN	NaN	67357.3	NaN	17098	NaN	20800.5	NaN	22851.5	12932.8	112075	69718.3	69826.5	105455	102060	52599.6	44207.2	67497.5	64120.2	61338.5	NaN	NaN	82664.5	NaN	NaN	NaN	NaN	88467.9	NaN	91458.6	82624.5	62477.8	87524.9	57961.2	82361.5	31570.8	78021.9	NaN	NaN	NaN	102750	92594.4
O43665	53799.3	85016.5	65124.6	69467.1	54306.2	44629.2	208012	136318	107264	105828	70505.7	67914.2	76653.5	74197.3	NaN	60722.9	NaN	100406	261636	251410	76439.2	76356.3	64986.7	86428.7	83553.5	184334	185273	12752.4	17234.6	112551	NaN	NaN	NaN	104064	97440.6	113183	120194	41291.9	40048.7	370766	383397	58965.1	97126.7	101702	94081.4	102383	38381.9	32661.6	NaN
O43670	279629	247138	334648	330309	397898	409024	426967	362762	354449	353654	403566	385920	376961	353382	389923	343449	346396	481789	338722	324758	318370	318345	322900	404862	389200	525798	504649	366980	389066	497504	289599	294636	241847	393009	384154	433640	464797	438519	427589	622333	607047	327110	282869	268222	191127	265855	440923	438027	354551
O43674	252823	280687	173356	180875	158165	173049	179950	164317	NaN	94270.1	150542	134524	136579	130305	211191	186103	209648	238511	213791	209316	176469	183061	157491	223296	254346	160373	150376	217627	211012	234350	314901	302726	NaN	204543	146255	185201	195496	170714	181450	175900	217008	170315	204229	213080	371137	380701	275427	261940	162780
O43676	276486	257690	109131	101718	328016	288327	137800	101347	328239	280625	235045	123504	139589	129133	260355	68266.3	236382	306619	282292	297845	252756	261097	193947	226819	239290	295557	289492	179700	301405	311484	283458	279207	603113	211636	219080	200520	204994	355560	217608	201678	203412	163361	244730	249818	289869	298052	442019	397369	247075
O43678	388298	362912	117793	125485	183720	177942	157432	215264	223917	231515	183900	240960	142225	181788	242028	131753	252018	299688	368797	366913	191708	174876	125965	242853	237514	398685	392811	196934	246023	302597	261007	252635	662170	319019	334045	223743	213495	191153	180470	363133	380156	212650	264086	248123	437009	273741	400444	408228	237802
O43681	479479	494384	238936	256624	451150	479924	427012	446347	441443	413269	289211	288856	290770	269185	468124	262713	492489	696717	413589	396058	560424	613401	291650	506091	526055	339720	324030	528393	530619	746744	547184	578769	431939	543611	584834	653154	591058	447904	466811	393643	398183	446751	594335	617530	446760	437420	627672	620278	578282
O43683	4754529	4.8713e+06	3.52805e+06	3.42354e+06	5186384	5224326	3.15115e+06	3.48098e+06	7493156	6.54003e+06	3.54323e+06	3.64633e+06	6048648	5628967	5002000	5.22228e+06	4450787	6826693	4.86923e+06	7117646	6635650	7782513	3708320	4355439	4.63055e+06	7261142	7291581	3.51584e+06	3.56794e+06	6749388	5.73991e+06	5.77009e+06	4.90194e+06	4986035	5.13861e+06	4590309	4.54478e+06	5823331	5793094	6837884	5.7934e+06	4.9774e+06	6.06903e+06	4304327	1.06474e+06	1.52209e+06	4385528	5.06503e+06	5.3185e+06
O43684	663506	724284	626650	604472	595070	605784	541810	599003	332484	412507	611551	606200	705235	683019	547730	724086	681013	832049	815606	824208	649102	755104	593754	628509	639826	676821	668613	545400	511955	833359	616782	604471	480333	558455	597661	791149	835314	660798	562915	681031	636497	543570	750064	673079	631239	654894	477519	592842	603343
O43699	NaN	NaN	NaN	NaN	NaN	NaN	NaN	NaN	NaN	NaN	NaN	NaN	NaN	NaN	NaN	NaN	NaN	NaN	NaN	NaN	NaN	NaN	NaN	NaN	NaN	NaN	NaN	NaN	NaN	NaN	NaN	NaN	NaN	NaN	NaN	NaN	NaN	NaN	NaN	NaN	NaN	NaN	NaN	NaN	NaN	NaN	NaN	NaN	NaN
O43704	NaN	NaN	NaN	NaN	NaN	NaN	24165.8	NaN	NaN	NaN	NaN	NaN	NaN	NaN	NaN	NaN	NaN	NaN	NaN	NaN	NaN	NaN	NaN	NaN	NaN	NaN	12981.2	NaN	NaN	22660.1	NaN	NaN	NaN	NaN	NaN	107843	108912	NaN	NaN	58987.4	30814.8	NaN	NaN	NaN	35356.5	41854.9	NaN	NaN	NaN
O43707	1.1884e+06	1.18641e+06	946979	976269	920756	891968	610232	621136	867881	878357	691973	713288	1.12047e+06	1.03395e+06	1.4059e+06	688319	1.25531e+06	1.30534e+06	358438	356148	798530	828810	757289	832361	879968	236514	234726	1.2072e+06	1.24942e+06	1.28127e+06	1.31547e+06	1.33023e+06	871425	1.45446e+06	1.39113e+06	415227	439715	896897	891599	139234	148523	872492	1.26991e+06	1.28132e+06	1.87423e+06	2.00051e+06	688404	702203	1.36501e+06
O43708	70123.6	55851	NaN	NaN	NaN	NaN	NaN	NaN	5917.66	6975.93	2449.82	2481.35	NaN	NaN	3529.31	NaN	3166.5	84707.3	68612.7	76098.8	47130.9	87985.5	NaN	3539.14	NaN	6279.34	37213.9	33791.8	35453.2	85766.9	38107.1	37765.5	79506.6	3035.42	39169.8	53469.7	NaN	NaN	NaN	84353	88622.4	54698.6	41081.9	38528.4	83834.3	98948.9	100244	100880	71466
O43709	NaN	NaN	NaN	45594.9	53633.5	45898	NaN	NaN	NaN	79610.9	102622	47217.5	NaN	NaN	54036.7	56656.5	51885.4	NaN	64680.1	59783.4	NaN	NaN	38893.8	43291.3	50272.9	64342.8	57279.5	NaN	NaN	79005.9	NaN	42958.5	NaN	40437.5	NaN	59766	50985.9	33925.3	NaN	95008	89816	41972	40395.5	37803.3	NaN	NaN	45963.8	53141.8	38837.2
O43715	17913	19904.1	45550.5	41135.3	16145.3	17147.3	25458.1	19873.7	24136.2	26509.7	47782.3	47892.6	40082.8	39626.3	30521.7	31412.2	29794.1	41672	25678.4	23066.2	16603.5	14668.3	28744.8	18806.8	16967.3	54257.7	58395.2	45876.6	45333.1	46670.8	23709.7	26812.1	NaN	20465.4	19382.2	11344.2	11600.5	13377.7	17816.6	4543.64	5875.67	28371.7	11778.8	13691.1	13275.4	13102.2	13489.4	14142.6	19212.5
O43716	32071.8	31884.6	37245.6	35956.2	97733.7	136295	31013.1	33602.7	57169.4	53536.4	32752.7	36211.6	40758.4	37137.7	42098.2	38423	36172.9	50585.1	46733.8	44695.7	53951.2	53360.8	27430.8	36898.6	32584.2	68049.1	70062.9	36130.3	36843.1	51223.7	34085.6	36041.6	NaN	35003.9	40795.1	NaN	31570.3	74373.9	70325.8	NaN	NaN	34143.2	34765.7	34413.1	NaN	NaN	NaN	14377.9	39845.4
O43719	268107	233958	124526	130795	159824	147569	212940	208593	157515	138982	98959.4	95468.3	123551	124262	150767	132572	127587	281846	253639	255425	323497	282834	107316	319613	318142	174815	171638	241996	256644	274462	183504	192338	332821	299902	234212	258275	254314	172070	139134	214520	229432	165593	311034	306305	179572	182178	184181	187476	164621
O43734	19280.1	NaN	NaN	NaN	46470.5	46830.8	NaN	NaN	NaN	NaN	NaN	14827.1	NaN	NaN	34616.1	NaN	58163.4	44689	5779.07	NaN	NaN	NaN	NaN	42818.2	48841.7	21685	18657	NaN	NaN	46545.3	NaN	45333.1	NaN	44699.9	47292	NaN	NaN	53432.9	60930.3	NaN	NaN	NaN	32897.7	NaN	NaN	NaN	NaN	33827	82799.3
O43736	NaN	NaN	NaN	NaN	16782.8	NaN	80695.4	80856.6	NaN	NaN	NaN	NaN	NaN	2897.94	NaN	NaN	NaN	47903.4	73985.7	69332.1	NaN	NaN	NaN	NaN	NaN	61025.5	70527.3	NaN	NaN	46071.2	NaN	NaN	NaN	NaN	NaN	70325.7	169939	14350.4	NaN	45919.1	28777.8	30867.3	NaN	NaN	NaN	NaN	NaN	NaN	NaN
O43747	143092	140568	140890	145321	141504	81906.5	150125	134984	114884	122679	67461.1	75571.8	150093	151320	146074	135644	138358	255050	158001	161948	149796	143258	154076	148052	152304	147160	158704	143190	152990	242165	120802	138278	191360	149285	151961	178572	135556	176614	176538	138198	141659	165401	166004	165140	155279	85985.1	161816	153797	148845
O43752	53878.9	51950.7	58604.7	50778.5	49365.9	44258.7	43914.9	39170.9	71999.8	79276.6	54084.1	57917.7	58181.1	57916.7	52092.3	52623.3	62922.5	74415.8	75857	70699.1	96502.5	90588.6	62576.2	39128.9	35425.2	73235	68927.5	41076.8	42014.6	67226.4	32065.1	41672.3	NaN	38298.7	40764.8	38357.7	44565.6	48467.6	61488.1	68301.9	62477.6	52379.2	41247.3	43723.4	44844.7	NaN	27309.4	27648.8	38431.1
O43759	234322	236092	NaN	NaN	375857	366522	113342	NaN	112482	109949	NaN	NaN	NaN	NaN	224836	NaN	189325	354336	28403	NaN	131873	124087	NaN	206352	193477	NaN	NaN	276215	274493	211997	220902	230944	481386	232528	225601	97646.3	100447	322892	333296	NaN	NaN	150387	248758	254011	405678	318134	312743	312652	213516
O43760	211139	224213	94534.3	94190.1	143135	78123.8	151266	189630	135562	264877	59736.1	137921	104586	109326	107948	63616.8	106539	190085	115589	112360	226144	217952	102474	172498	79777.5	138509	47081.4	85433.9	59825	172560	139322	139170	95748.6	141273	190194	139124	149896	138454	99063.9	118218	157849	110071	116909	250400	918258	992489	252141	246038	99870.3
O43765	253045	265954	277716	299127	220717	222246	131834	116523	377293	350664	259239	322617	327726	312741	159860	294804	177753	333261	151850	152708	366657	384089	287185	166310	159960	117185	100064	201973	189939	287374	199935	201399	203183	193021	194789	144072	129537	187813	189973	178555	187272	173335	154772	155406	88214.8	99899.4	269701	261798	186487
O43768	556714	562620	358975	379441	316603	299144	344079	340968	867546	777066	318653	314509	402631	387135	436468	339617	472674	534013	413911	429093	516329	458538	341662	274454	267077	278474	288240	453565	441909	593391	561009	585449	428767	465980	506132	468889	373309	318358	312226	378837	335115	382438	409473	445320	318391	338517	453166	441038	351683
O43772	191126	198361	42805.1	45010.8	121895	141250	391416	375643	142788	134175	79726.8	73523.2	63838.7	46195.4	211134	34372.6	196244	290295	393595	392560	324478	304517	163670	215496	241836	415029	388882	283923	267243	302791	264511	268828	265694	249969	293146	500872	508152	131256	125182	334965	319094	223490	201685	216340	317605	339994	176268	170668	273181
O43776	646306	496010	811860	773969	683615	810877	244323	340633	840619	876321	677664	822385	791115	825427	555295	643930	377978	1.21808e+06	669588	870629	1.29628e+06	1.16235e+06	831125	793651	781544	932346	774790	717851	765067	1115097	820818	931247	924375	641407	800571	962120	1.02516e+06	709468	689484	866216	964550	626332	1.00844e+06	1.09121e+06	926003	996869	916399	965045	816529
O43795	NaN	NaN	95671.5	99479.7	46459.1	NaN	61843.4	NaN	81731.4	83748.9	83601.7	73498	98578.8	102754	119268	84132.9	113739	94243.7	57686.5	30945.7	158296	166869	97779.2	66705.2	69494.7	59721.2	69630.8	74614.1	81546	91900.7	118617	112194	182134	41307.4	30053.3	25209.9	NaN	NaN	31355.1	26470.8	NaN	56856.7	63554.8	53593.6	NaN	NaN	NaN	NaN	69103.5
O43805	73138.6	84139.5	102724	86004.1	85980.4	82615.9	94775.5	101160	222163	198109	117321	93030.6	94629.5	103754	81014.2	80486.6	101467	138799	188068	199083	113630	108865	98951.9	67017.1	62390.5	141712	137637	92186.3	85348.9	124968	77428.2	77649.6	148874	69985.2	70652.3	71451.2	100685	65887.1	61717.5	186356	189806	102808	75592.8	74912.1	49893	60983.5	110774	106640	42459.9
O43808	NaN	NaN	20974.5	22171.4	NaN	NaN	NaN	9887.75	NaN	12276.9	NaN	NaN	20685.9	21171.3	21031	11783.7	22750.3	21879.2	29324.4	22113.2	36213.9	40860.3	NaN	14657.1	12830.3	11135.5	10959	10305	16826.3	20090.2	NaN	NaN	NaN	6833.29	NaN	NaN	NaN	NaN	NaN	NaN	NaN	15275	18433.2	16700.8	11034.2	NaN	NaN	NaN	NaN
O43809	485752	462414	368941	362800	421086	426609	443763	434387	352341	337872	347140	346137	333213	321765	506691	352618	504348	480773	450570	455114	455144	461964	335036	493403	498887	448558	447548	337690	354326	552730	480687	502564	305506	491477	491358	502159	493746	413355	404693	348724	372756	353486	447455	456971	420349	438547	436930	411251	511065
O43813	211388	201842	192239	202549	183762	193803	353614	355467	470592	442174	228272	228361	193344	224723	241957	209402	250072	306570	220887	221588	547903	521671	199832	142061	144498	183770	185785	248278	256891	306644	270718	275085	146154	219538	206910	482891	457327	167928	147132	278694	267541	205667	153487	157653	176800	183362	188680	187351	258249
O43815	124122	129427	60602.2	59160.6	96648	97765.6	111083	109370	109031	103531	67021	61367.9	56281.9	62767.5	64820.7	63742.3	74769.4	141753	132319	135713	98783.6	96161.8	57949.4	93446	90691	133753	128737	124918	126358	147143	81677	77371	116593	125010	127053	160241	169795	90941.2	91883.8	153553	164783	89378.3	112370	110566	91804.6	75559.3	119252	119853	80370.7
O43818	108772	75118.1	211857	194929	123296	142636	95073.5	92768.2	95723.1	106944	180468	183763	224393	197932	112946	193872	119177	193581	281507	279139	141871	143514	163366	91290.4	93387.3	250540	246495	104519	100194	192323	160580	164505	178341	86991.3	88017.8	103163	93527.5	157865	157296	188819	189831	124276	91768.7	100035	113983	97102.2	72420.1	68560.1	101535
O43823	124416	144657	60306.8	67602.9	80235.5	92284.5	78812.7	71168.6	96554.4	118964	78471.7	81398.2	63764.3	67154.6	79003.3	58649.1	74846.6	117990	123810	121244	111254	103445	77197	101272	99644.8	114251	107103	62167.3	62542	111842	83019.6	83949.4	88560.7	86898.6	90414	85231.9	81344.3	83958.2	71473.5	135412	166964	70753.4	93159.7	90340.6	86546.2	123252	153355	140578	86151.9
O43824	NaN	NaN	NaN	NaN	NaN	NaN	NaN	NaN	NaN	NaN	NaN	NaN	NaN	NaN	NaN	NaN	NaN	NaN	NaN	NaN	NaN	NaN	NaN	NaN	NaN	NaN	NaN	NaN	NaN	NaN	NaN	NaN	NaN	NaN	NaN	NaN	NaN	NaN	NaN	NaN	NaN	NaN	NaN	NaN	NaN	NaN	NaN	NaN	NaN
O43837	203335	198317	90805.8	90758.5	160925	174852	151965	152887	164749	161656	69984.3	101886	89416.9	95788.8	119357	74937.2	139970	225715	271615	279421	339045	330393	80821.4	92370.3	98785.7	229454	231005	105082	121809	227605	179035	181430	307281	154106	123409	181801	171286	193757	206789	179704	179862	152884	139178	152638	202694	207105	154485	159620	140049
O43847	110486	66880.4	148011	142101	132465	130449	135520	136013	96795.4	100697	154751	165178	153588	161252	73035.2	161555	68845.4	148266	127577	124288	76796.8	75807.1	154706	77526.9	76963.6	101171	108161	73362.5	69294.1	151695	78045.1	80803.3	45090.1	60967	65686.3	121264	119090	146104	150197	65770.5	105629	100247	82841.6	81156.9	102134	92037.5	81849.7	104880	92235.5
O43852	342266	313017	292620	278154	250977	272728	248591	226356	556095	530938	257931	258590	310012	329649	236033	260692	201129	477535	235535	250312	485677	490765	252406	501215	532097	278802	283834	311853	300406	500950	184868	177708	368219	517108	478574	301112	307996	267288	281531	270898	267361	305583	629452	583635	179346	166899	243826	230026	171884
O43865	120456	109957	106266	117444	74716.9	72190.3	42350.8	48897.5	95154.7	82672.3	97868.6	104939	121460	134805	114602	120794	90476.5	83678.2	91989.2	85106.3	123748	143004	89919.7	69228	113567	67229.7	84366.1	88053.7	104934	147976	107555	103373	120742	88526.1	115306	98945.6	88763.5	85463.8	63883.6	90996.2	101315	98621	118062	108383	333007	361120	105506	122144	106382
O43896	NaN	NaN	NaN	NaN	NaN	NaN	NaN	NaN	NaN	NaN	NaN	NaN	NaN	NaN	NaN	NaN	NaN	NaN	NaN	NaN	NaN	NaN	NaN	NaN	NaN	NaN	NaN	NaN	NaN	NaN	NaN	NaN	NaN	NaN	NaN	NaN	NaN	NaN	NaN	NaN	NaN	NaN	NaN	NaN	NaN	NaN	NaN	NaN	NaN
O43903	NaN	NaN	NaN	NaN	NaN	NaN	19766.7	26497.5	114330	135948	NaN	NaN	NaN	NaN	NaN	NaN	NaN	NaN	NaN	NaN	105718	105672	NaN	NaN	NaN	NaN	NaN	NaN	NaN	NaN	NaN	NaN	NaN	NaN	NaN	NaN	NaN	NaN	NaN	21725.2	19257.1	NaN	NaN	NaN	NaN	NaN	NaN	NaN	NaN
O43913	26797	13460.3	14815.7	26511.8	8227.41	8886.07	16551.9	32270.9	14019.2	10525.2	22364.3	6434.88	7617.54	7028.08	14245.1	6435.24	26095.8	42850.8	43408.8	39563.8	41228.9	39952.3	6335.05	26990.6	22773.3	31435.3	29480.4	7465.93	6200.03	15696.5	26144.6	24509.3	114788	23871.1	32622.2	11010	14511.8	8131.13	16750.4	114795	113555	10761.9	25430.7	36508.5	NaN	NaN	91975	50106.5	23302.4
O43920	2.67624e+06	2602468	106556	103216	197307	209228	1.66477e+06	1557593	285604	271920	132292	129963	141529	131688	456712	105851	453218	699113	407759	422009	265040	264750	99247.7	669778	650323	381405	360368	947998	874816	668788	445929	498457	204818	364836	357569	640409	929223	354108	340387	232513	210892	488184	547660	974212	846172	697927	262786	262917	307939
O43924	75489.9	70253.6	82558.6	85811.7	64713.3	66023.9	66614.1	74381.2	97320.8	89956.4	92840.4	84878.1	96351.7	93816.5	78786.9	78022.5	74558.8	95145.3	42886	42208.5	98840.8	102346	93301.2	73206.9	48829.5	34340.1	49997.5	79204.4	91724.1	97590.5	55351.8	34829.2	NaN	76139.4	73102	95401.2	72991.7	90318.8	95310	81067.9	83213.7	70101.5	61528.4	57270.3	NaN	NaN	121039	122410	87446.3
O43929	970.129	NaN	2695.02	2609.58	29577.8	33591.3	26988.9	2081.81	72718.8	NaN	75745.6	82628.1	2198.97	2380.22	4377.81	906.946	4149.28	44264.4	33751.1	35890.1	7050.04	40273.1	NaN	28386.5	23438.1	45181.1	45547.5	NaN	41890.6	6616.32	18344.5	5673.52	NaN	25281.1	25028.3	23960.5	2325.72	2710.36	26120.7	43119.9	49046.5	32779.7	3585.27	4116.98	3403.86	2859.31	43046.3	52832.8	24140.5
O43930;P51817	NaN	NaN	NaN	NaN	NaN	NaN	NaN	NaN	NaN	NaN	NaN	NaN	NaN	NaN	NaN	NaN	NaN	NaN	NaN	NaN	NaN	NaN	NaN	NaN	NaN	NaN	NaN	NaN	NaN	NaN	NaN	NaN	NaN	NaN	NaN	NaN	NaN	NaN	NaN	NaN	NaN	NaN	NaN	NaN	NaN	NaN	NaN	NaN	NaN
O60216	425588	427226	199365	196802	318852	329548	265811	242038	272765	264837	198728	206274	193393	215219	304506	190436	288935	418318	407426	407554	232615	248912	177475	333174	324790	342473	348597	278683	282430	394848	318520	302466	595404	392792	414508	398303	402321	295155	310459	563789	529655	250214	455619	415538	179556	182209	428120	429629	307958
O60218	NaN	NaN	NaN	NaN	14510.9	NaN	NaN	NaN	NaN	NaN	NaN	NaN	NaN	NaN	NaN	NaN	NaN	NaN	NaN	NaN	NaN	NaN	NaN	NaN	NaN	NaN	NaN	NaN	NaN	NaN	NaN	NaN	NaN	NaN	NaN	NaN	NaN	NaN	NaN	NaN	NaN	NaN	NaN	NaN	NaN	NaN	NaN	NaN	NaN
O60220	75312.2	19212.4	185449	166105	57571.9	79637.8	124467	76306.2	118638	83690.4	139070	148774	213615	175764	107232	110361	119520	120294	124147	63720.4	107093	109978	106963	89456.2	144670	118348	136900	176556	159478	179274	81783	180660	52450.4	124420	97416.1	57042.7	58827.2	126641	125087	32875.2	NaN	102124	84765.8	94905.2	250466	233801	52081.8	41087.3	112535
O60231	49269.6	48268.3	35129.4	37042.3	32813.7	34306.5	39573.3	39543.3	37222.7	27071.1	26473.6	19284.2	39597.1	38457.8	51742.1	33496.8	49856.6	80573.8	73893.7	72303.6	61926.4	63022	40832.2	52525.9	50772.5	55995.9	62684.2	44635.3	43014.7	75151.5	65694.7	69601.7	190293	48768.3	49169	49781.7	54640.4	42181.5	38489.1	95797.8	94429.5	48435	60477.9	65793.5	82059.8	92877	56317.2	52920.9	53143.5
O60232	136717	157018	197625	215339	169982	178362	123243	141846	253786	221065	184093	176928	178899	158955	136501	225750	148276	192358	108981	97195.4	198536	204095	209205	NaN	130014	123011	113513	NaN	24251.6	180306	14851.5	122287	NaN	NaN	NaN	161128	151419	229561	245395	32040	NaN	26883.2	155479	136526	128769	NaN	NaN	45659	186894
O60234	544179	645365	335468	336834	546534	473475	440742	382563	358457	343076	393928	377289	300892	310608	506782	347857	569702	637739	551437	448695	466227	371993	363529	424430	420321	298203	317846	632391	566822	542420	472963	495646	569448	549803	527488	471047	727062	414234	434160	326892	382825	384009	421432	596233	540435	580030	509299	667070	506655
O60238	NaN	NaN	NaN	NaN	NaN	NaN	NaN	NaN	NaN	NaN	NaN	NaN	NaN	NaN	NaN	NaN	NaN	NaN	NaN	NaN	NaN	NaN	NaN	NaN	NaN	NaN	46269	34985.2	NaN	NaN	NaN	NaN	NaN	31575	26259.8	NaN	19834.6	NaN	NaN	NaN	NaN	NaN	NaN	NaN	NaN	NaN	NaN	NaN	NaN
O60244	77278.1	82771.7	31773.3	35311.9	38095.2	41438.1	86174.3	54943.4	45695.3	47833.5	1.10481e+06	297492	22469.2	27428.1	54376.4	528358	46564	95747.8	112174	115013	81203	83753	541030	32937	35621	59260.2	72186.7	58194.1	42649.2	92282.7	75705	55874.9	128639	579394	571271	100959	97169.4	68405.1	55901.8	128955	96054.7	116430	227636	59679.9	143778	213923	61047.1	160081	48456.1
O60256	59780.2	68354.3	85764.8	89421.6	34804.6	36460	69019	86708.3	56298.4	55268.4	70316.7	72114.1	102129	109529	52548.4	79743.8	41859.1	52769.7	68500.7	70142.5	99735.9	114482	67168.5	41000.3	46856.4	41543.8	42207.2	50997.1	43992.3	71398.7	27720.3	31447.2	43168.2	71748.5	63676.7	66415.4	67872.3	37509.9	22271.9	52132.7	58659.5	54467.9	36957.3	54056.3	87651	95420.6	53230.8	53897.5	30845.9
O60262	159704	156252	NaN	168555	153034	94177.8	NaN	NaN	NaN	NaN	176102	139417	171789	198273	184386	161194	161551	243183	NaN	NaN	NaN	NaN	NaN	149568	166334	NaN	NaN	162431	112752	200313	151584	137522	NaN	295072	275514	NaN	NaN	NaN	NaN	NaN	NaN	152918	207903	187468	NaN	NaN	212146	188441	209668
O60264	372053	397373	340647	337372	364032	357302	333770	332951	226514	228236	364433	346222	350997	358229	299513	344144	347038	500329	506228	499861	287635	289104	330347	446932	467077	492914	514705	297501	291741	454763	359256	348266	489544	349812	372432	407644	402435	358053	335168	526170	565342	333191	475230	567941	225832	236605	489924	464657	403233
O60268	NaN	NaN	NaN	NaN	NaN	NaN	NaN	NaN	NaN	NaN	NaN	NaN	NaN	NaN	NaN	NaN	NaN	NaN	NaN	NaN	NaN	NaN	NaN	NaN	NaN	NaN	NaN	NaN	NaN	NaN	NaN	NaN	NaN	NaN	NaN	NaN	NaN	NaN	NaN	NaN	NaN	NaN	NaN	NaN	NaN	NaN	NaN	NaN	NaN
O60271	28466.3	37493.4	37258.7	35417	43613.2	41598.6	19019.7	46593.4	30632.7	35244	39255	40816.6	40543.1	41358.7	31916.7	35834.5	32590.3	52651.1	16116.8	14286.1	35665.4	33803.9	37351.6	29488.1	31800.9	15908.2	95790.3	41149.8	44614.3	55266.1	42716.6	42012.1	44815.3	39379.9	40126.7	30363.9	34400.1	37290.1	38628.3	48541.5	52833	32508.3	38436.8	31136.9	43272.9	42563.6	76997.1	52677.7	27875.2
O60281	NaN	NaN	NaN	NaN	NaN	NaN	NaN	NaN	NaN	NaN	NaN	NaN	NaN	NaN	233820	NaN	NaN	7758.31	NaN	NaN	5480.02	NaN	NaN	NaN	2675.92	NaN	NaN	4351.06	NaN	6944.04	NaN	NaN	NaN	7961.85	8421.82	NaN	NaN	NaN	NaN	NaN	NaN	NaN	NaN	NaN	NaN	NaN	NaN	NaN	NaN
O60287	255068	8799.19	59276.9	73298.6	8445.62	54780.5	NaN	4929.22	NaN	NaN	8873.68	9899.58	79198.7	80205.8	140016	37410.3	138037	137488	41990.9	42515.3	99269.3	92639.3	36324.9	26678.9	8209.51	26731.6	25857.9	82752.9	157178	130679	26638	152442	178420	275722	241664	40887.4	24392	48179.6	48258.3	73529.1	78061.7	85905.6	141603	150073	NaN	498979	7969.99	5647.32	15464
O60293	NaN	NaN	NaN	NaN	NaN	NaN	NaN	NaN	NaN	NaN	NaN	NaN	NaN	NaN	NaN	NaN	NaN	NaN	NaN	NaN	NaN	NaN	NaN	NaN	NaN	NaN	NaN	NaN	NaN	NaN	NaN	NaN	NaN	NaN	NaN	NaN	NaN	NaN	NaN	NaN	NaN	NaN	NaN	NaN	NaN	NaN	NaN	NaN	NaN
O60306	120119	120768	86088.5	91463.3	100292	106155	114608	115921	100597	101919	90107.6	98569.2	88223.1	84820.6	101095	93100.9	110788	157706	161939	166049	142856	136766	83455.4	130187	124887	157092	156992	89879.7	93310.8	165477	105249	106276	148408	127038	124354	160588	158316	113267	106238	162006	170500	108711	147010	145027	78870.7	97258.8	134182	124840	116549
O60307	NaN	NaN	NaN	NaN	NaN	NaN	NaN	NaN	NaN	NaN	NaN	NaN	NaN	NaN	NaN	NaN	NaN	NaN	NaN	NaN	NaN	NaN	NaN	NaN	NaN	NaN	NaN	NaN	NaN	NaN	NaN	NaN	NaN	NaN	NaN	NaN	NaN	NaN	NaN	NaN	NaN	NaN	NaN	NaN	NaN	NaN	NaN	NaN	NaN
O60313	171370	165349	93727.2	93297.6	167092	171445	120556	103633	98122.8	88688.9	42378.4	80813.5	99905.4	106847	175125	77444.8	175188	212866	194849	185792	121092	118900	72299.7	137413	152055	196787	194775	176604	160233	214662	193343	199795	244005	167101	151592	168324	163061	228822	170498	195148	194198	135964	170769	210461	281392	269709	190495	184846	202470
O60315	59347.2	55519.4	26693.6	27776.1	43698.4	47005.9	NaN	NaN	NaN	NaN	32019.3	35865.5	33361.3	34983.3	39794.8	30961	48251.7	39143.9	NaN	NaN	NaN	NaN	32953.2	35064.8	31384.9	NaN	NaN	40495.2	22846.4	59411.8	55844.6	53645.2	59480.3	43819.3	44730.6	NaN	NaN	40817.2	45444.5	NaN	NaN	33290.1	50643.1	42352.8	NaN	NaN	76444.2	60462.6	49536.7
O60318	59051.6	66525.4	37625.4	46377.3	50743.9	46854.5	65220.2	55905.8	NaN	NaN	45434	48388.1	27669.4	32364.8	25011.6	53717.5	52278.1	79160.8	49873.1	45777.9	46691.5	58303	43649.2	49550.9	49450.3	37171.3	41955.3	60291.9	66372.1	34853.4	27115.4	33350.2	61157.3	27247.8	29775.8	69536.1	33964.5	57470.4	60998	70770.9	65965.7	28157.1	26722.9	24743.4	NaN	NaN	68338.2	65166.7	52499.7
O60333	NaN	NaN	NaN	NaN	NaN	NaN	NaN	NaN	NaN	NaN	NaN	NaN	NaN	NaN	NaN	NaN	NaN	NaN	NaN	NaN	NaN	NaN	NaN	NaN	NaN	NaN	NaN	NaN	NaN	NaN	NaN	NaN	NaN	NaN	NaN	NaN	NaN	NaN	NaN	NaN	NaN	NaN	NaN	NaN	NaN	NaN	NaN	NaN	NaN
O60341	123657	122252	113992	107411	97279.4	92741.2	158893	163110	125121	120136	88121.5	86153.8	107566	117543	140404	115676	124375	161922	111367	60773.6	126019	148802	120170	180994	185851	149059	157796	109245	108966	164558	83569.5	81212.1	233156	138516	131235	127740	141338	136295	133809	100190	188395	109603	132656	119859	61338.6	55911.9	84412	80581.5	151744
O60343	112830	68512.1	105718	101533	36925.8	59724.2	NaN	NaN	NaN	NaN	137042	143790	110194	121243	28567.2	94544.9	61942.3	45046.7	NaN	NaN	NaN	NaN	105673	NaN	NaN	NaN	NaN	34189.8	40690.8	37188.6	31973.8	36098.8	NaN	NaN	NaN	NaN	NaN	18287.5	19950.1	NaN	NaN	40640.9	NaN	NaN	NaN	NaN	42548.5	55360.4	47785.2
O60346	NaN	NaN	NaN	NaN	NaN	NaN	NaN	NaN	NaN	NaN	NaN	NaN	NaN	NaN	NaN	NaN	NaN	NaN	NaN	NaN	NaN	NaN	NaN	NaN	NaN	NaN	NaN	NaN	NaN	NaN	NaN	NaN	NaN	NaN	NaN	NaN	NaN	NaN	NaN	NaN	NaN	NaN	NaN	NaN	NaN	NaN	NaN	NaN	NaN
O60361	NaN	244119	301547	267324	27757.3	39113.7	116354	24560.3	299379	260240	278224	224699	290791	324896	279124	227879	154330	313928	193080	187579	258143	241823	296480	127511	143072	201800	266571	152389	96091.1	243036	249604	248139	245622	17571.5	155682	157984	132505	31605.2	134415	89527.3	NaN	90041.8	246811	231648	53337.1	49020.8	25024	28399	114659
O60427	NaN	NaN	108554	97778.1	NaN	NaN	80962.8	76474.8	NaN	NaN	88990.5	87773.1	109842	110089	NaN	102720	NaN	83036.7	117090	99238.6	NaN	37609.1	47015.1	NaN	NaN	NaN	71114.1	NaN	983621	58279.6	NaN	NaN	NaN	NaN	NaN	NaN	56334	NaN	NaN	29803.8	38564.6	63215.5	NaN	NaN	NaN	NaN	NaN	NaN	NaN
O60443	21867	23485.5	79531.9	104471	25505	19122.5	NaN	NaN	26591.8	41773	87739.2	137044	91104.4	85345.3	NaN	96337.4	NaN	25879.4	NaN	15562	18797	36617.2	119273	NaN	NaN	12880.7	NaN	20794.6	17335.1	27565.8	NaN	NaN	NaN	NaN	NaN	NaN	NaN	27562.1	23878.5	NaN	NaN	32823.9	NaN	NaN	NaN	NaN	124070	85081.1	NaN
O60449	NaN	NaN	24823	24752.9	29864.7	29984.6	27681.1	NaN	NaN	NaN	NaN	20377.5	25200	25841.4	33413.5	NaN	32164.1	NaN	NaN	NaN	NaN	NaN	28898.1	NaN	NaN	49535	49186.2	33123.7	31333.6	35265.4	56596.8	24143.6	NaN	NaN	NaN	NaN	NaN	NaN	29949.9	74855.5	NaN	NaN	NaN	NaN	118124	121817	NaN	NaN	44384.2
O60462	NaN	NaN	29142.6	31837.7	NaN	NaN	228605	NaN	NaN	NaN	23061.9	30366.5	NaN	25717.4	241969	29615.3	263569	163816	221564	218612	NaN	NaN	35699.3	274261	280115	NaN	207012	296835	297996	153613	NaN	NaN	NaN	304064	307449	138275	239796	214412	NaN	NaN	NaN	10136.4	NaN	NaN	NaN	NaN	NaN	NaN	NaN
O60476	NaN	NaN	NaN	NaN	NaN	NaN	NaN	NaN	NaN	NaN	NaN	NaN	NaN	NaN	NaN	NaN	NaN	NaN	NaN	NaN	NaN	NaN	NaN	NaN	NaN	NaN	NaN	NaN	NaN	NaN	NaN	NaN	NaN	NaN	NaN	NaN	NaN	NaN	NaN	NaN	NaN	NaN	NaN	NaN	NaN	NaN	NaN	NaN	NaN
O60488	47351.3	26082.7	53432.1	59991.9	28390.2	22689.5	17149.7	29061.8	26071.9	49313	48667.4	50366.9	64688.2	56252.5	32607.8	59397.2	25635.4	55161.7	60075.8	52545.1	42099.2	31575.3	40819.6	21692.9	22920.4	45219.5	48305.8	51012.9	52039	53659.8	37210.4	48178.4	67185.6	31626.9	24784.6	23779.1	31174.2	32689.1	31673.1	35380.8	40514.4	36706	28304.6	28807.7	46368.7	61716.1	56472.1	45246.7	22365.1
O60493	231663	218313	122883	59261.6	311874	277691	199378	228341	403199	383101	109343	106485	66739.6	128800	282293	95791.2	293436	387490	222389	222618	340770	312220	84575	264966	249160	188919	183212	354361	338292	381866	256602	279765	364537	367699	377618	234243	235414	335712	384160	228387	237202	271939	290739	298118	419791	398948	253496	268682	275195
O60496	NaN	NaN	NaN	NaN	NaN	NaN	67111.3	68856.7	NaN	NaN	NaN	NaN	NaN	NaN	NaN	NaN	NaN	13555.7	100445	100152	NaN	NaN	NaN	4397.64	NaN	54341.5	53294	NaN	NaN	7085.98	10361.4	NaN	NaN	NaN	NaN	135618	139642	NaN	NaN	57819	58367.1	NaN	NaN	NaN	43309.9	41483.3	NaN	NaN	NaN
O60499	NaN	NaN	27248.7	25831.4	41121.6	50095.8	NaN	15008.2	39642.6	42509.4	27322.7	27639.8	27351.8	25771.5	28114.9	31808.9	28142.4	48726.1	25095	NaN	40809.2	42360.5	30313.4	29727.6	28240.6	27704.3	48145.7	31539.1	31626.4	26607.9	16633	21027.2	NaN	25547.9	29242.9	23538.1	22999.2	36114.8	56453.1	NaN	NaN	30602.5	32269.7	30868.8	66612.9	11209.7	NaN	20013.9	25840.4
O60502	225048	223328	207790	209432	148643	144627	188937	187340	238866	240914	281807	267986	244080	256947	102003	231469	105157	253655	161141	159271	190282	201199	208699	161012	150883	123118	118117	197672	207085	260518	123659	134363	166523	244039	251431	235319	246476	149362	158349	187855	171445	180150	179261	166033	154317	186184	215401	217855	138644
O60504	27473.1	11227.5	52078	51466.5	37065.3	37027.2	NaN	NaN	85540.7	96818.6	88933	72106.4	47445.9	51428.3	93140.6	54816.1	74361.4	134427	NaN	NaN	113892	104184	66844.3	64665.9	38981.4	NaN	NaN	160917	193496	86889.1	84523	9063.14	NaN	71422.4	80901.4	NaN	NaN	45067.7	41350.3	NaN	NaN	44301.2	29919.8	59708.5	NaN	NaN	60431.7	48884.2	69221.7
O60506	218989	228846	171657	184648	264059	280607	259287	268110	286531	265360	155416	177165	172820	175110	265899	165629	263607	328085	254617	250579	398283	390392	172366	257243	261268	274864	287365	239229	228464	319220	236966	235005	69374.8	249780	232835	224653	215743	276039	290843	173097	167873	185304	188876	209182	142599	176025	231240	262311	275282
O60508	43244.2	80229	20444.3	21302.6	52307.5	67317.8	56736.3	33343	30944.5	44774.5	14729.1	18487.4	22663.7	23338.1	57802.2	17584.3	45830.5	70214.4	84218.2	77458.3	40714.5	42152	31844	57244.9	60435.8	83626	86296.5	39298.3	37984.3	71739.7	60239.6	61615.1	74703	68343.2	66181.7	48854.1	69657.6	64055.7	70212.4	86613.8	104038	41829.5	65052.5	68584.1	71386.9	69559.9	105668	104286	48477.5
O60518	NaN	NaN	NaN	NaN	NaN	NaN	NaN	NaN	NaN	NaN	NaN	NaN	NaN	NaN	NaN	NaN	NaN	NaN	NaN	NaN	NaN	NaN	NaN	NaN	NaN	NaN	NaN	NaN	NaN	NaN	NaN	NaN	NaN	NaN	NaN	NaN	NaN	NaN	NaN	NaN	NaN	NaN	NaN	NaN	NaN	NaN	NaN	NaN	NaN
O60524	74295.2	55597.9	51440.6	67757.9	34651.6	50248.8	52021.4	98956.7	50622	40628	64687.6	55967.3	60841.3	57509.7	30288.5	61317.2	57990.5	75382.6	50680	26489.8	51611.5	68301.8	62708.1	43446.6	40757	81672	43829.1	158595	28804.7	60796.2	53674.5	44006.1	34753.2	33308.2	42594.7	39877.2	42240.1	50257.8	41789.1	46899.2	51619.7	46002.4	32794.8	51246.6	36700.2	NaN	61378.9	60364.2	45731.6
O60547	16161.6	51219.3	88643.5	100437	87724.1	86370.7	95637.9	92782.2	109851	111664	116533	113977	104755	94810	21660.4	100675	58477.9	129890	134702	145054	143072	149486	103221	58448.1	45294.1	115020	113989	94233.5	105580	130444	65895.2	98661.8	100738	61304.1	61831.8	117147	139959	85761.3	90336.3	140624	136960	87977	21994.5	97386.9	90100.8	78845.2	91075.2	92855.2	91392.9
O60551	89292.6	NaN	9014.05	8858.6	NaN	NaN	37214.4	42582.2	11329.1	NaN	50901.9	NaN	40276.8	49299.5	NaN	9916.84	NaN	47626.6	81603.8	83577	NaN	13990.9	25981.1	86171.7	83085.3	NaN	NaN	NaN	38567.9	16809.3	NaN	NaN	NaN	87746.6	77430.2	60890.8	100508	NaN	NaN	NaN	NaN	11008.5	67774.1	78332.7	NaN	NaN	NaN	NaN	NaN
O60563	39158.5	45305.7	46959.1	48766.2	20581.3	21666	27495.3	24554	20571.6	47741.4	47819.3	44129.2	54787.8	49906.2	34886.7	34051.9	32483.5	54281.8	31260.4	44991.7	25220.5	64395.9	42644.9	15201.9	34108.4	17154.6	38211.7	37489.1	42764.3	51159.6	35648.1	34813.7	25233.1	47222.4	40610.7	47049	49019.7	34787.9	28518	46394.3	27829.9	36816.8	14530.3	11678.3	NaN	NaN	25108.2	44016.7	35151.3
O60566	51102.7	48104.3	20263.3	22009.9	34554.8	27617.5	52533.7	42221.9	29385.2	27507.5	19765.8	21483.9	36679.9	22013.3	31924.8	24629.2	33345.4	57643.4	67267.4	77465.7	33424.2	31628	26697.1	53203.7	55028.6	34905.2	36345.9	60436.3	61413.7	59473.3	67006.8	64456.2	59747.7	63996.6	57620.6	86619.6	93009.3	32682.3	31768.9	34902	68959.6	39503.6	82398.3	68084.4	91887.8	104065	40645.8	59114.9	56438.6
O60568	68958	75416.3	33693.7	196160	35457.8	44635.1	32133.6	34791	23063.8	NaN	31304.3	36516	29687	31938	88248	NaN	40494	86947	21179.9	20542.7	57359.5	48917.7	43926.7	70565.3	48904.1	23369.9	8326.36	110023	98832.9	99898.1	39815.7	43702.3	77761.7	69429.2	68169	44064.2	49397.7	41759.4	43115.5	26591.5	22716.1	52489.9	48984.2	53500.7	89549.4	85645.5	50788.7	72505.9	34310.4
O60573	19205.6	22086.9	23280.5	19483.4	17898.6	18558.4	30240.1	NaN	5396.47	12041.9	17474.1	6487.83	15115	19534.6	17918.1	16151.2	17403.4	28885.2	20938.1	16764	13159.6	21229.9	18173.6	12978	22754.9	5797.2	6623.16	NaN	15325.2	23626.4	14119.5	26700.9	25469.7	15207.9	20942.9	15517.5	14865.6	11045.8	10460.9	NaN	18350.3	19283.2	32604.1	18676	NaN	NaN	22250	14591.7	6057.76
O60610	283391	284662	367584	377069	276065	288048	376391	440973	287321	303426	396019	413481	493482	441161	309018	428316	346559	503994	994889	1.00411e+06	364269	381905	449991	211774	221915	660223	658290	291255	305908	516226	421382	415540	362670	236471	262192	638308	660744	253483	290627	1.04751e+06	1.06302e+06	346381	357209	315095	328063	315775	296650	316604	533802
O60613	78512.6	94397.5	26088.7	37772.1	29669.4	44982.5	81850.9	83709.5	79803.3	88371.6	79490.3	47156.8	30836.4	33960	56831.8	42973.4	61251.7	86203.3	54514.5	66126	63493.7	66637.6	36942.9	76667.9	81746.8	84706	51136	107311	130431	144014	65645.9	77574.4	NaN	88032.1	77025	88462.8	85585	42764.6	44270.3	85379.5	90620.2	54153.9	95472	104416	133353	125716	120504	125494	62986
O60645	41773.8	14038.7	47138.8	47050.8	40418.6	42061.9	48917.8	36464.4	23013.5	40071.4	42213	40835.1	54685.4	50045.6	37369.2	40013.5	37074.1	41651.1	27809.6	15964.5	38091.3	45078.7	33469.5	38267.9	51161.9	50671.3	19546.8	41066	63720.2	44561.6	32600.5	48301.7	72138.2	66668.2	54459.4	70791.4	67515.1	36986	28578.2	79087.2	144128	35596.7	138337	79708	NaN	NaN	45554.7	91101.5	25203.9
O60664	456346	470279	386353	388667	196002	197132	387331	421369	259152	243424	449618	445299	478548	416893	388276	400959	371529	575420	126818	118309	240416	235975	430015	537330	558943	136525	133259	639424	655781	584896	476436	514431	332259	730667	758501	538567	509158	179640	169790	227395	222148	447993	582365	664079	483026	488719	579941	575586	467499
O60671	NaN	NaN	15210.1	NaN	NaN	NaN	NaN	NaN	NaN	18119.6	14499.5	NaN	NaN	12627.8	41485.3	11772	NaN	NaN	NaN	NaN	21744.6	NaN	NaN	NaN	NaN	9723.8	NaN	NaN	NaN	NaN	NaN	17140.3	NaN	28230.3	NaN	NaN	NaN	NaN	NaN	NaN	NaN	NaN	NaN	NaN	NaN	NaN	NaN	32821.1	NaN
O60674	NaN	NaN	NaN	NaN	166414	179268	NaN	NaN	NaN	NaN	NaN	NaN	NaN	NaN	NaN	NaN	NaN	96799	NaN	NaN	NaN	NaN	NaN	NaN	NaN	NaN	NaN	NaN	NaN	65323	NaN	NaN	NaN	NaN	NaN	NaN	NaN	154454	147100	NaN	NaN	62139.7	NaN	NaN	NaN	NaN	NaN	NaN	112127
O60675	NaN	NaN	NaN	NaN	NaN	NaN	NaN	NaN	NaN	NaN	NaN	NaN	NaN	NaN	NaN	NaN	NaN	NaN	NaN	NaN	NaN	NaN	NaN	NaN	NaN	NaN	NaN	NaN	NaN	NaN	NaN	NaN	NaN	NaN	NaN	NaN	NaN	NaN	NaN	NaN	NaN	NaN	NaN	NaN	NaN	NaN	NaN	NaN	NaN
O60678	13902.9	21465.7	43446.8	49502	37371.6	78741.6	76211.3	50788.3	70452.9	9928.56	55800.2	57522	46590.6	47422.5	20067	32785.7	31070.2	75766	53388.6	57714.7	42685.4	43704.1	61000.4	32168.2	40076.4	71975.5	70876.6	43681.3	72416.4	73717.7	33526.6	33812.9	NaN	29486.1	35895.7	101172	45796.3	60262.7	73355.8	98585.3	96136	40063.4	29623	28861.3	NaN	NaN	88776	86359.8	58943
O60683	NaN	NaN	NaN	NaN	NaN	NaN	NaN	NaN	NaN	NaN	NaN	NaN	NaN	NaN	NaN	NaN	NaN	NaN	NaN	NaN	NaN	NaN	NaN	NaN	NaN	NaN	NaN	NaN	NaN	NaN	NaN	NaN	NaN	NaN	NaN	NaN	NaN	NaN	NaN	NaN	NaN	NaN	NaN	NaN	NaN	NaN	NaN	NaN	NaN
O60684	132710	152075	118655	162984	121037	83251.3	146296	119703	130899	176215	132965	133541	131108	131226	108048	157426	104736	180715	164576	160968	132709	140293	106505	149143	171950	142461	139413	131065	117324	170793	82573.5	103219	162516	126209	123006	130683	129962	126893	127276	191431	165965	125920	166176	162379	99922.2	91523.9	178097	241576	144495
O60701	93797.4	100424	235827	242367	45872.8	58790.3	66127	79187.9	61873.8	62092.1	246275	240271	240246	237015	65918.9	226986	65053.9	132776	48154.6	47278.1	91978.2	87783.9	242088	49666.5	39135.1	19482.7	6462.7	85418.6	88791.6	154296	69568.1	64532.9	137829	49084.5	45331.8	85633.3	74292.3	55159.3	45786	40139	35333.5	91978.5	51435.9	56980.2	21402.6	58115.6	85442.9	93117.8	68408.2
O60711	56354.1	57879.1	NaN	2292.81	130810	144283	120906	115006	81067.4	73725.1	NaN	NaN	NaN	NaN	50489.2	NaN	49503.3	103263	207816	212171	63772.6	66182.8	NaN	40781.5	37725.1	150442	148470	39742.3	22494.9	103561	83667.6	85746.3	125710	44684.5	42936	238199	226088	136376	142653	553767	544691	66850.2	50531	48743.9	102220	116072	89259.1	89661.8	71206.9
O60716	NaN	NaN	40680.5	39083.9	19975.2	20800.3	6813.67	5385.57	5717.58	5677.17	37944.7	38268.5	41874.7	44703.6	38412.7	42492.1	34724.6	22531.9	NaN	NaN	17923	17502.1	39110.6	NaN	4215.93	NaN	NaN	26277.2	26023.9	23876.5	32740	32389.7	37372.7	1999.86	1698.5	2716.39	2115.63	28455.7	28421.9	NaN	NaN	16813.1	NaN	NaN	3544.08	4149.4	NaN	NaN	41476.1
O60739;P41567	NaN	NaN	NaN	NaN	NaN	NaN	NaN	NaN	NaN	NaN	NaN	NaN	NaN	NaN	NaN	NaN	NaN	NaN	NaN	NaN	NaN	NaN	NaN	NaN	NaN	NaN	NaN	NaN	NaN	NaN	NaN	NaN	NaN	NaN	NaN	NaN	NaN	NaN	NaN	NaN	NaN	NaN	NaN	NaN	NaN	NaN	NaN	NaN	NaN
O60749	177599	177085	148025	139799	177623	170058	49294.2	51729	59873	57713	158723	162297	166470	162722	189256	138541	172036	183328	46163.4	48217.3	72810.6	77051.6	135366	142982	159552	42699	40762.2	198456	198814	175989	170954	172268	148723	209307	210102	43059.2	51934	170348	162550	44154.5	48765	126886	169510	165366	73399.1	72040.6	209783	194665	203060
O60760	NaN	NaN	NaN	NaN	NaN	NaN	NaN	NaN	NaN	NaN	NaN	NaN	NaN	NaN	NaN	NaN	NaN	NaN	NaN	NaN	NaN	NaN	NaN	NaN	NaN	85822.7	74969.9	NaN	NaN	NaN	NaN	NaN	NaN	NaN	NaN	229462	239197	NaN	NaN	NaN	NaN	NaN	NaN	NaN	NaN	NaN	NaN	NaN	NaN
O60762	219176	207743	193333	187013	232346	248770	251761	240770	160268	163845	200069	231275	221143	214081	148127	183875	258954	368360	301466	290855	289157	285171	198069	292253	288673	335892	327540	301074	305549	365860	325663	327680	159901	301449	297270	344192	351251	266559	268290	199395	206114	259649	323196	321952	316525	338414	202631	185090	251785
O60763	342996	333829	251367	265589	186902	200432	250592	231236	162433	166942	244972	258755	268914	257805	209872	234480	204651	363314	227955	225604	338556	358272	227419	230935	222422	149683	149883	225460	229044	351880	225153	232047	170934	290165	286214	276144	280354	168183	162197	144276	143525	246552	267154	260737	260402	288844	243130	242464	224748
O60783	58741.3	62238.9	68312.1	72209.5	83945.6	85346.8	25908.3	19678.8	47309.8	50260.4	89528.2	81957.1	72999.7	72561.8	69134.1	70762.1	67410.5	89948.7	108799	110584	73047	78617.5	78753.1	56412.6	57794.4	120183	122634	37896.1	32463.3	91578	87112.9	85244.9	92647.8	54755	53198.1	33044.1	37888.7	75651.6	77094.4	86437.6	101072	61710.4	60121.2	60483.1	NaN	NaN	85992.7	89587.8	63985.3
O60784	65645	79629.4	28799.4	33961.4	NaN	NaN	17831.6	53734.1	51125.9	13326	38434	44169.2	32259	31047.5	6100.9	41247.4	12954.8	43060	40241.1	NaN	43877.7	41470.6	37276.9	34870.8	5214.61	22405.1	47279.8	38128.3	40288.9	67377.5	48154.2	51178.4	88619	24645.9	28571.1	29050	41908.5	NaN	NaN	43038.6	44810.3	26027.6	30498.9	12059	138340	123027	47631.9	46795.2	32932.6
O60814;P58876;P62807;Q5QNW6;Q93079;Q99877;Q99879	NaN	NaN	NaN	NaN	NaN	NaN	NaN	NaN	NaN	NaN	NaN	NaN	NaN	NaN	NaN	NaN	NaN	NaN	NaN	NaN	NaN	NaN	NaN	NaN	NaN	NaN	NaN	NaN	NaN	NaN	NaN	NaN	NaN	NaN	NaN	NaN	NaN	NaN	NaN	NaN	NaN	NaN	NaN	NaN	NaN	NaN	NaN	NaN	NaN
O60825	44781.4	46573.6	43740.8	63577	NaN	71104.7	832480	NaN	39303.6	NaN	NaN	NaN	NaN	NaN	NaN	NaN	NaN	30947.2	NaN	NaN	NaN	NaN	NaN	68940.3	68685.4	131307	NaN	NaN	NaN	30145.8	NaN	NaN	NaN	140447	160652	NaN	NaN	NaN	NaN	10989.8	NaN	18767	51573.8	51632.4	NaN	143305	27781.9	32689.1	NaN
O60826	NaN	39622.9	38467.5	30955	60368.5	76077.1	52379.8	45669.3	119519	110982	63936.4	63316.8	134349	32201.7	66544.5	39836.8	83642.3	71222.4	70336.3	93313.9	85109.5	122257	37001.1	52671.7	78617	79249.4	78010.4	36308.3	44206.7	122056	19626.4	56667.4	NaN	51077.9	77887.9	62637.2	49304.8	186109	79059.8	178815	181915	56278.8	52484.1	82718.3	104353	168228	61279.1	109390	92958.5
O60828	263149	192387	172083	174643	289710	297273	219896	209011	426740	438649	232455	332812	179303	181636	204751	205905	211816	886603	759973	464075	861793	669360	634850	1.03921e+06	725512	579931	597010	684512	704786	811494	609472	612645	1.06608e+06	736368	863776	1.32303e+06	915134	697402	654807	990870	898328	499574	1.08479e+06	1.09509e+06	682525	995794	1.4357e+06	1.61263e+06	764770
O60830	56501.9	96461.4	29909.8	58699	24486.9	44548.2	NaN	5858.41	9264.76	NaN	30947.3	44438.1	16310.7	16616.4	37962	53600	45312.6	67650.9	88094.8	104946	14961.9	49140.4	44837.3	NaN	NaN	52230.9	16730.4	61410.3	28272.4	118259	NaN	68600.3	148155	51891.8	NaN	5917.66	6511.69	17653.4	62780.9	NaN	NaN	35822.5	72897.4	NaN	NaN	NaN	NaN	96752.2	37076.3
O60831	229423	239313	126177	117176	149627	145599	229405	232097	456599	464343	171074	183377	133391	130482	61496.7	123859	61988.3	311094	277672	271429	664127	650504	127081	269898	290785	278544	278300	9643.23	8336.62	330001	21215.3	22399.1	423330	328047	276420	418651	450888	150963	147986	338929	400777	219957	357855	352132	87114.1	80372	320631	325674	NaN
O60832	375644	354277	291431	271337	420303	487261	247758	253089	186336	181370	297650	278479	301310	303539	332441	267080	322036	537424	497867	477961	349256	318890	278507	443122	475074	481202	459453	490202	481335	500604	522825	508736	314438	551781	591539	315373	324078	446448	390583	238160	283588	354540	429966	459645	348415	327044	281864	312099	471198
O60841	178444	202594	406214	379491	282748	313647	239190	308297	472797	406369	371252	402012	456407	434572	205733	400265	206770	461638	503115	364539	393376	394068	408163	185419	181986	438504	418012	188212	178067	446167	209816	211044	274834	153186	172750	288452	231340	284776	284314	427548	433129	323004	168627	208385	212245	99019.3	230515	197852	198955
O60858	NaN	NaN	NaN	NaN	NaN	NaN	NaN	NaN	NaN	NaN	NaN	NaN	NaN	NaN	NaN	NaN	NaN	NaN	NaN	NaN	NaN	NaN	NaN	NaN	NaN	NaN	NaN	NaN	NaN	NaN	NaN	NaN	NaN	NaN	NaN	NaN	NaN	NaN	NaN	NaN	NaN	NaN	NaN	NaN	NaN	NaN	NaN	NaN	NaN
O60861	NaN	NaN	NaN	NaN	NaN	NaN	NaN	NaN	NaN	NaN	NaN	NaN	NaN	NaN	NaN	NaN	NaN	NaN	NaN	NaN	NaN	NaN	NaN	NaN	NaN	NaN	NaN	NaN	NaN	NaN	NaN	NaN	NaN	NaN	NaN	NaN	NaN	NaN	NaN	NaN	NaN	NaN	NaN	NaN	NaN	NaN	NaN	NaN	NaN
O60869	517872	591338	485389	513679	428802	406776	446389	444051	498913	503314	515315	513962	486814	467590	415897	378793	388507	532679	367658	372830	253888	302952	445644	343666	342519	387441	434180	431848	458918	523424	337879	347713	231636	413910	469717	440765	424018	357256	367130	366442	365569	372347	354698	333332	193371	201672	405295	442380	343228
O60870	29544.5	27376.4	18864.8	22659.8	19955.6	22180.3	16746	16877.2	21097.7	24608.9	25888.1	23746.9	25171.3	22727.4	26739.8	24111.1	22235.5	33370.1	34336.8	34480	22489.9	26777	23032.8	35014.9	29714.7	26865.2	27586.7	20912.1	20280.6	28789.9	25192	25579.2	30652.1	37332.1	37787.4	30991.9	29297.4	16790.2	17400.1	105145	62600.8	21171	36640.6	34279.6	NaN	NaN	37812.4	44615	26994.2
O60879	178037	102301	140602	158801	NaN	NaN	133721	98473.8	30700	62533.2	138430	116892	126515	173565	NaN	172332	68647.1	408129	168411	142436	260946	181932	167613	NaN	NaN	23915.2	18927	NaN	NaN	212762	NaN	NaN	NaN	NaN	NaN	298636	NaN	NaN	NaN	80012.4	77084.4	NaN	NaN	NaN	225227	214087	NaN	NaN	NaN
O60880	NaN	15103	NaN	NaN	NaN	NaN	398189	413002	372537	322624	NaN	NaN	NaN	NaN	NaN	NaN	NaN	190891	357547	337541	399156	369924	NaN	NaN	NaN	273185	259114	NaN	13825.7	196497	NaN	NaN	NaN	NaN	NaN	788015	732033	NaN	NaN	379922	393985	115711	33050	31089.1	45548.9	62390.4	NaN	NaN	NaN
O60884	172019	171470	204915	200213	224646	222874	165260	159117	262715	229499	192111	188024	161056	177919	146656	196881	169922	252869	197788	149282	301072	306515	197299	170925	170074	148089	144084	176370	181956	259648	143773	150668	129950	175407	155148	147764	143402	211434	214489	212862	229260	171449	148237	146665	120823	141487	200894	194203	170715
O60885	228750	233422	108381	108807	126908	130405	144293	146045	158899	149473	95935.5	134809	115773	121878	125022	117061	127649	206058	155437	158897	133993	134789	114025	139719	137708	154195	163604	161439	159621	216857	169330	171246	220707	225887	207131	201757	216904	116142	114918	254029	253369	147643	182221	176590	87459.4	69394.4	224409	245018	146576
O60888	347720	357374	175047	187671	478379	142701	190477	198746	276330	252751	601372	315852	149977	228716	153550	191900	155806	330024	157759	157905	305557	312203	204077	110332	114857	154033	263470	222850	249559	310565	132863	125055	60916.2	240332	218096	358802	227215	301789	300286	685821	838446	215610	132721	144170	210628	225293	730635	770309	175354
O60921	NaN	NaN	NaN	NaN	NaN	NaN	NaN	NaN	NaN	NaN	NaN	NaN	NaN	NaN	NaN	NaN	NaN	NaN	NaN	NaN	NaN	NaN	NaN	NaN	NaN	NaN	NaN	NaN	NaN	NaN	NaN	NaN	NaN	NaN	NaN	NaN	NaN	NaN	NaN	NaN	NaN	NaN	NaN	NaN	NaN	NaN	NaN	NaN	NaN
O60925	667804	698547	536765	450097	727178	757657	782631	738504	803313	750881	654320	580225	580827	453277	530396	545655	441471	270192	607247	610137	308729	237885	355469	258021	295539	157871	179790	190730	177894	318064	219439	236205	222972	589330	142188	276467	313804	636421	316699	247264	425965	380029	441629	410836	153139	186403	274387	251941	218880
O60927	51408	41857.4	19987	9923.35	21132	23832.4	NaN	NaN	39159.3	44547.6	34975.3	44317	12621.4	14100	26604.2	NaN	27844.6	7769.28	10184.8	11918	26182.6	29967.7	2115.93	4348.28	NaN	NaN	NaN	NaN	13363.6	10620.8	20228.6	19990.6	9306.31	17890.7	14295.9	NaN	5522.95	5920.52	NaN	34973.4	51096.9	9578.47	15644	14976	NaN	NaN	39413.5	35607.4	4164.84
O60934	98234.4	52348.6	24370.4	29904.4	49266.9	50331.3	56247.1	50838	38934.1	42189.6	15267.3	24243.7	40735.5	40218.9	53645.1	23702.7	54161.8	88411	65252.7	62624.4	42602.6	40414.5	39678.3	42527.6	43249.8	66114.3	69853.4	37590.7	39813.8	90113.5	74451.3	68872.3	158185	45855.5	45504.9	117498	63793.4	41449.2	42525.3	79395.2	80391.5	45358	60286.7	38241.4	59391	45612.2	70359.8	65468.5	55636
O60936	NaN	NaN	NaN	NaN	NaN	NaN	NaN	NaN	NaN	NaN	NaN	NaN	NaN	NaN	NaN	NaN	NaN	NaN	NaN	NaN	NaN	NaN	NaN	NaN	NaN	NaN	NaN	NaN	NaN	NaN	NaN	NaN	NaN	NaN	NaN	NaN	NaN	NaN	NaN	NaN	NaN	NaN	NaN	NaN	NaN	NaN	NaN	NaN	NaN
O60942	NaN	NaN	NaN	NaN	NaN	NaN	20034.9	21402.6	NaN	10149.7	NaN	NaN	NaN	NaN	17876.4	NaN	19598.3	NaN	NaN	NaN	23822.1	23103.6	NaN	12865.9	12725.3	NaN	8379.65	NaN	NaN	9997.91	13111	NaN	NaN	7323.28	NaN	NaN	NaN	NaN	20599	NaN	NaN	NaN	10385.3	NaN	NaN	NaN	NaN	NaN	11513.7
O75015	NaN	NaN	NaN	NaN	NaN	NaN	NaN	NaN	NaN	NaN	NaN	NaN	NaN	NaN	NaN	NaN	NaN	NaN	NaN	NaN	NaN	NaN	NaN	NaN	NaN	NaN	NaN	NaN	NaN	NaN	NaN	NaN	NaN	NaN	NaN	NaN	NaN	NaN	NaN	NaN	NaN	NaN	NaN	NaN	NaN	NaN	NaN	NaN	NaN
O75027	87639.2	81188.8	77241.2	74443.4	102830	111020	61330.7	41872.4	54018.5	43203.7	102264	97167.9	86803.6	65612.1	85605.3	66663	87464	143169	74621.3	80430.2	149341	149412	63629.1	63147.1	68663.3	77973.2	81769.2	151654	175184	139671	79785.3	76966.6	262224	89841.1	66431.1	57775.4	60068.7	80910.3	155654	92443.2	96870.5	95414.4	80677.7	120947	62473.2	86749.4	89085.8	58211.7	73438.6
O75044	NaN	NaN	42010.7	41037.6	NaN	NaN	NaN	NaN	NaN	NaN	42957.2	42777.4	50301.7	46693.4	25710.8	31539.4	34345	47572.8	NaN	NaN	58869.1	NaN	49318.4	NaN	NaN	NaN	NaN	NaN	31025.9	48104.1	NaN	NaN	32659.4	NaN	NaN	NaN	NaN	NaN	NaN	NaN	NaN	NaN	26364.4	NaN	NaN	NaN	27478.1	NaN	NaN
O75054	NaN	NaN	NaN	NaN	NaN	NaN	NaN	NaN	NaN	NaN	NaN	NaN	NaN	NaN	NaN	NaN	NaN	NaN	NaN	NaN	NaN	NaN	NaN	NaN	NaN	NaN	NaN	NaN	NaN	NaN	NaN	NaN	NaN	NaN	NaN	NaN	NaN	NaN	NaN	NaN	NaN	NaN	NaN	NaN	NaN	NaN	NaN	NaN	NaN
O75064	NaN	NaN	NaN	NaN	NaN	NaN	NaN	NaN	NaN	NaN	NaN	NaN	NaN	NaN	NaN	NaN	NaN	NaN	NaN	NaN	NaN	NaN	NaN	NaN	NaN	NaN	NaN	NaN	NaN	NaN	NaN	NaN	NaN	NaN	NaN	NaN	NaN	NaN	NaN	NaN	NaN	NaN	NaN	NaN	NaN	NaN	NaN	NaN	NaN
O75081	NaN	NaN	NaN	NaN	NaN	NaN	NaN	NaN	NaN	NaN	NaN	NaN	NaN	NaN	NaN	NaN	NaN	NaN	NaN	NaN	NaN	NaN	NaN	NaN	NaN	NaN	NaN	NaN	NaN	NaN	NaN	NaN	NaN	147184	134103	NaN	NaN	NaN	NaN	NaN	NaN	NaN	NaN	141508	NaN	NaN	NaN	NaN	NaN
O75083	1.84063e+06	1.87624e+06	467341	483096	1.93292e+06	1.94392e+06	1888942	1874062	1073192	1.10884e+06	541752	554288	595618	571146	1.36738e+06	450923	1.30586e+06	2.04668e+06	2.40244e+06	2.34975e+06	1.14899e+06	1210480	500333	1.29661e+06	1321353	1195998	1.19013e+06	1783819	1.86807e+06	2.10739e+06	1610516	1640375	2894650	1.74293e+06	1.76872e+06	2.56416e+06	2.44855e+06	1.87642e+06	1.98045e+06	3.38858e+06	3.41835e+06	1.55366e+06	1735738	1693397	3.15513e+06	3.22631e+06	2.54451e+06	2501847	1.98443e+06
O75093	NaN	NaN	NaN	NaN	NaN	NaN	NaN	NaN	NaN	NaN	NaN	NaN	NaN	NaN	NaN	NaN	NaN	NaN	NaN	NaN	NaN	NaN	NaN	NaN	NaN	NaN	NaN	NaN	NaN	NaN	NaN	NaN	NaN	NaN	NaN	NaN	NaN	NaN	NaN	NaN	NaN	NaN	NaN	NaN	NaN	NaN	NaN	NaN	NaN
O75113	NaN	35971.3	NaN	NaN	NaN	NaN	NaN	NaN	NaN	NaN	NaN	NaN	NaN	NaN	NaN	NaN	NaN	41225.2	NaN	22547	39981.8	36526.8	NaN	32782.5	33174.1	NaN	NaN	NaN	33871.5	42546.2	24037.1	23615.1	NaN	28625.7	24842.4	27914.3	27412.9	NaN	NaN	30317	31077.9	27379.2	38077.6	35427.3	NaN	NaN	32941.3	31884.4	NaN
O75116	15790.6	23928.2	34946	32673	27644.9	27293.4	19619.5	18417.6	22997.5	18680.1	33647.7	35281	38178.7	37018	21240.9	35918.4	32027.9	40948	NaN	NaN	24578.3	23242.5	25992.4	28788.4	26894	10338.3	10321.8	29192.4	36061.9	36064.4	29047.7	43939.2	46139.7	24230.2	29857.2	30496.9	35004.7	28434.5	28891.3	19148.4	21395.1	26739.5	38431.8	31105.3	NaN	NaN	19456.9	22519.4	25369.9
O75122	50868.6	59367.5	67261.3	66290.7	42773.7	42713.2	41761.7	53596.9	69555.4	74578.7	73951.5	72623.8	62886.9	64520.3	47978.1	65466.2	49422.6	78757.1	64480.9	61737.1	61010.4	60701.8	71760.5	39351.1	30520.9	60449.8	57462	43574.8	36355.8	79446.3	49544.4	44214.8	56065.3	43524.8	37133.2	55383.3	55804.2	42216.3	38416	54221.6	57578.8	57432.2	33093.5	38818.6	NaN	NaN	80441.6	66205.9	67052.1
O75127	NaN	NaN	19956.6	18909.8	NaN	6946.23	NaN	NaN	NaN	NaN	25243.8	28179.1	23260.8	23435.7	NaN	21409.2	NaN	NaN	NaN	NaN	NaN	NaN	21853.4	NaN	NaN	NaN	NaN	NaN	NaN	NaN	NaN	NaN	NaN	NaN	NaN	NaN	NaN	NaN	NaN	NaN	NaN	NaN	NaN	NaN	NaN	NaN	NaN	NaN	NaN
O75131	431155	392141	317479	298739	383509	355153	330985	317210	230983	201071	327280	301044	369293	357603	572288	262864	527127	588778	269561	295801	461890	459024	308914	339372	347263	218780	211091	482788	454335	614296	382821	371493	604512	470523	472029	409298	401132	409684	401905	367523	401457	404245	375460	394193	2.03358e+06	2090694	579986	549619	434323
O75132	NaN	NaN	NaN	NaN	NaN	NaN	NaN	NaN	NaN	NaN	NaN	NaN	NaN	NaN	NaN	NaN	NaN	NaN	NaN	NaN	NaN	NaN	NaN	NaN	NaN	NaN	NaN	NaN	NaN	NaN	NaN	NaN	NaN	NaN	NaN	NaN	NaN	NaN	NaN	NaN	NaN	NaN	NaN	NaN	NaN	NaN	NaN	NaN	NaN
O75143	NaN	NaN	23379	NaN	NaN	NaN	NaN	NaN	NaN	47808.8	29259.3	28923.1	NaN	21360.1	NaN	NaN	NaN	NaN	20421.8	NaN	NaN	NaN	NaN	NaN	NaN	NaN	NaN	NaN	NaN	NaN	NaN	NaN	NaN	NaN	NaN	NaN	NaN	NaN	NaN	NaN	NaN	NaN	NaN	NaN	NaN	NaN	NaN	NaN	NaN
O75144	NaN	NaN	11099.9	NaN	NaN	NaN	NaN	4658.6	NaN	NaN	11979.7	13898.5	15605.5	15613	NaN	12683.9	NaN	NaN	NaN	NaN	NaN	NaN	10158.9	6138.25	NaN	NaN	NaN	NaN	15112.9	NaN	NaN	NaN	NaN	NaN	NaN	NaN	NaN	NaN	NaN	NaN	NaN	NaN	NaN	NaN	NaN	NaN	NaN	NaN	NaN
O75146	53054	57643.7	115819	108307	113959	108654	49734.9	55520.8	37894.7	37626.1	150665	151419	121324	125052	29297.3	116382	24829.2	99913.1	46580	65331.1	57837.1	56830.1	110302	57021	54633.4	48021.2	37546	1644211	793340	96343.4	27728.3	25914.6	62690.7	49317.3	45245.7	72322.2	73492.2	103571	104241	59111.6	59395.9	52829.3	54703.8	55022.4	27654.6	24361.5	119574	109572	31101.8
O75150	96790.9	98041.8	68730	70316.6	75250.6	78165	77997.7	89038.5	109885	92428.7	86048.2	89473.9	74615.6	68929.5	67736.3	71725.4	64600.5	119880	100279	98658.2	107148	104744	77050.4	107259	106868	101328	100693	50326.1	49094.6	125576	81331.2	85427.5	71368.4	125134	130829	125778	127379	83800.5	86908.3	98109.2	95208.9	81409.8	128508	124702	134904	67481.5	91707.8	91002.9	93163.3
O75151	26878.6	22145.5	NaN	6318.42	NaN	9363.31	28624.3	12071.3	14833.8	NaN	NaN	15317.6	11486.4	13038.1	23223	16313.5	20234.6	NaN	19026.9	17334.6	NaN	11516.4	NaN	10785	11287	NaN	7922.66	11460.7	11349.1	14686.7	14603.9	17011.6	14238.5	19702.7	20510.3	109408	114527	7642.6	7421.7	24972.6	42333.5	12587.7	22276.1	21429.5	NaN	NaN	NaN	47157.3	7493.3
O75152	158160	153664	87036.4	87627.5	136997	132688	129588	121688	184451	185259	108318	108762	99862.2	101051	119153	93524	116480	199369	156935	154659	243934	231408	92954	160463	153830	163882	174214	140892	144573	197959	141907	136677	257401	181439	177968	185058	177456	130036	127868	196166	198713	135496	167569	159284	75033.8	71359.6	155651	154244	135077
O75153	278906	860293	122769	121565	41383.9	37930.4	986662	1.41129e+06	19540.4	1.85566e+06	139539	141633	136577	133432	45780.1	118519	45705.5	97849.8	95497.2	94088.7	19567.3	14919.2	130902	1.20365e+06	21721.7	74025.1	75426.1	20254	1.24888e+06	101131	44664	44616.1	717864	60888.5	45230.9	967888	76503.1	35971.8	34921.1	54811.7	58795.2	62572.9	32417.4	33813.3	17654.6	323065	48649.3	48405.2	44877
O75164	NaN	NaN	NaN	NaN	NaN	NaN	NaN	NaN	NaN	NaN	NaN	NaN	NaN	NaN	NaN	NaN	NaN	NaN	NaN	NaN	NaN	NaN	NaN	NaN	NaN	NaN	NaN	NaN	NaN	NaN	NaN	NaN	NaN	NaN	NaN	NaN	NaN	NaN	NaN	NaN	NaN	NaN	NaN	NaN	NaN	NaN	NaN	NaN	NaN
O75165	80520.4	85627.9	17550.9	41889.4	52879.4	54073.4	63619.5	63072.4	27090.1	37833.3	41844.6	40468.4	30408	43479.4	49226.4	39385.7	47009.3	114427	92770.7	94771.1	69405.2	73926.8	45115.5	80866.4	85476.5	59505.5	57407.3	62483.7	68734.4	115333	71106.9	65650.3	92525.4	80137.4	85176.9	94874.6	95634.7	62378.8	63455.7	71096.7	73022.2	78628.6	98875.4	107876	242920	241686	80570.5	79463.4	55874
O75170	NaN	49316.9	NaN	47009.4	NaN	43067.6	NaN	NaN	75334.4	58598.2	50504.6	50728.2	42005.2	35780.1	33779.9	49915.1	NaN	70134.4	NaN	39350.3	NaN	61294.8	45196.5	NaN	NaN	NaN	32503.4	62612.9	63435.9	NaN	58032.2	59721.2	NaN	58563.1	57097.6	85091.8	70881.7	NaN	NaN	55247.7	51515.7	NaN	NaN	NaN	NaN	NaN	68393.9	74351.3	61234.1
O75175	97608.7	97637	68416.3	73697.3	67286.3	78357.2	79734.2	79324.8	62871	57790.7	84071.7	72403.2	77560.6	79502.9	73853.3	69289.3	70274.9	98930.1	104510	109922	76491.5	84968.7	71926.3	79981.9	78500.1	73334.8	70585.1	78159.7	76324.4	114127	76520.6	74295.8	193916	83815.2	88596.3	98770.5	94896.3	72923.3	72419	128748	102828	63767.4	91671.3	89989.8	57773.6	56397.3	99281.9	115717	67111.1
O75179	NaN	NaN	50213.9	51167.8	27140.8	20984.5	26260.6	30855.5	8954.35	48801.8	50812.7	23588.2	30778.8	52035.8	20191.2	59583.2	34508.1	74648.6	28467	57484.2	34659.1	22931.7	57310.2	23730.2	25504	43074.5	24527.1	45348.9	25455.4	139280	23749	28468.3	NaN	27179.4	41433.6	153431	64498.2	30970.9	32606.3	76131.1	NaN	32271.4	43405.4	51421.8	NaN	NaN	77495.4	71118.3	25931
O75182	NaN	NaN	NaN	NaN	NaN	NaN	NaN	NaN	NaN	NaN	NaN	NaN	NaN	NaN	NaN	NaN	NaN	NaN	NaN	NaN	NaN	NaN	NaN	NaN	NaN	NaN	NaN	NaN	NaN	NaN	NaN	NaN	NaN	NaN	NaN	NaN	NaN	NaN	NaN	NaN	NaN	NaN	NaN	NaN	NaN	NaN	NaN	NaN	NaN
O75190	96279.9	95670.1	115369	70023.3	107791	103238	134785	138232	134944	141310	79946.7	83490.9	78025.2	74041.9	157548	62890.1	116410	182507	111671	109183	143755	137944	65981.4	79935	105285	108530	108068	99894.5	105978	130100	130552	123177	66863.3	113351	119425	181979	193556	80698.6	77579.6	131596	132903	112213	107538	101649	75830.9	74508.1	90358	92754.2	159079
O75191	NaN	NaN	53194.7	NaN	NaN	NaN	NaN	NaN	NaN	NaN	NaN	NaN	NaN	NaN	NaN	NaN	NaN	NaN	NaN	NaN	23388.7	NaN	NaN	NaN	NaN	NaN	NaN	NaN	NaN	NaN	NaN	NaN	NaN	NaN	NaN	NaN	NaN	NaN	NaN	NaN	NaN	NaN	NaN	NaN	NaN	NaN	NaN	NaN	NaN
O75208	NaN	46313.3	17004	14557.2	30175.3	28974.7	9535.77	19412	5107.14	4312.46	12779.5	9597.93	19705.2	12623.3	29967.1	23077.9	29976.3	45305.6	50970.6	54292.9	45057.9	43617.8	25419.9	32011	32729.2	41020.8	45223	37388.3	40831.6	43302.4	58819.9	49049.6	103967	31386.2	51895.8	62896.5	NaN	44093	25729.1	59384.3	60667	27391.8	46905.3	47315.4	75192.6	57705.1	59149.1	39201.4	41214.4
O75223	239923	234697	176529	161253	178218	196520	124386	116959	211596	202278	194007	186053	181042	179118	199664	182019	196176	251333	165676	180052	169419	171590	177557	131669	122086	100745	125575	225069	213576	253753	249494	259252	293077	193976	193213	152199	165258	163629	189772	207326	201872	154150	183377	175030	203996	265222	254785	243814	190763
O75251	307417	301899	108603	84256.2	181248	184283	133425	130695	170870	163860	96790.2	99727.6	91427.1	98586.6	184709	75414.3	173365	217319	253417	256405	248753	243507	95474.5	187129	184482	254469	253582	201580	199978	245239	208213	197192	231284	239318	244232	235374	233427	149935	135025	177690	171591	158541	229628	229122	211010	223924	182192	173108	176314
O75264	NaN	NaN	NaN	NaN	NaN	NaN	151056	173391	78566.9	96316.2	NaN	NaN	NaN	NaN	72909.6	NaN	60371.4	104780	NaN	NaN	92107.3	72465	18092.6	94876	99526.6	NaN	NaN	210052	112556	91823.2	131216	114749	192684	42116.1	40633.8	114669	101345	NaN	NaN	31290.7	NaN	78846.4	NaN	NaN	NaN	NaN	NaN	NaN	63332.1
O75306	207043	210964	113466	117241	120874	135190	141756	129553	131508	136376	75060.5	72306.7	111918	111039	201138	89749.8	222321	191438	195320	200533	272921	259711	83996	178226	203567	225359	222977	137958	134535	203287	206840	200994	106508	197904	206517	187101	188760	140542	152223	148878	142866	140532	252289	247106	270785	286774	112417	143059	183351
O75312	38303	37490.1	70097.1	72695.9	47875.1	53291.4	32897.7	31669.7	80514.2	89338.2	74208.1	76665.1	76287.6	75833.5	39375.1	75193	36775.6	72623.1	57384.9	55056.6	62595.5	61973.7	71159.4	36154.5	34133	55463.6	46073.5	43971	45183.6	65659.7	43157.3	43702.7	33182.9	43193.7	42383.3	49018.4	38774.8	48727	48040.9	46349.3	56268.3	49562.6	43441	40549.1	27302.2	31308.1	42628.8	39216.3	34774.8
O75323	414883	499064	206045	223786	213673	205182	317445	361553	279873	317192	248296	278892	294353	261727	280702	237459	260781	586375	287433	215255	552690	538941	233288	482097	477197	370081	369708	651263	659376	499195	361875	392511	598401	521592	536882	436416	478919	248679	285099	379288	368725	324469	432936	437283	316512	325456	318212	414462	338303
O75330	NaN	NaN	112985	125627	83098.3	164599	9958.63	NaN	115204	104526	122828	134884	121475	127947	NaN	124627	NaN	326831	176394	86535.9	331688	333123	129524	364658	208978	133746	89267.9	NaN	NaN	128767	NaN	NaN	NaN	174663	NaN	NaN	NaN	223122	224224	69476.3	34736.2	140896	NaN	30280.1	NaN	NaN	NaN	NaN	NaN
O75340	214423	218553	150824	156668	178973	179886	165926	163837	372615	378688	159699	161431	149220	152670	205226	141576	188666	277099	134694	139117	335202	329547	160364	189335	196840	179232	181958	283296	284428	280532	220007	221199	103379	308758	317294	293238	289928	160199	164537	111320	104505	191480	192566	197645	187021	192284	169916	167716	244948
O75347	636599	687444	926360	899424	778255	889075	479123	525660	1.56148e+06	1.31647e+06	963579	1.00701e+06	1.0699e+06	1.08762e+06	729460	903166	727072	936269	516054	486612	934708	916550	934697	540800	567153	416550	427117	602251	611307	987874	655470	634354	280790	736694	760416	423972	463870	868914	975683	358205	348806	620257	708074	771220	364203	385676	590719	565634	478261
O75348	12474489	213562	4.60367e+06	4347076	5559585	5.39759e+06	3.6461e+06	3.58214e+06	2.37065e+06	5473064	2333079	1.95414e+06	3.7038e+06	3.85244e+06	4.37046e+06	4.04581e+06	3.10428e+06	1.86225e+06	204339	183218	5728932	8561855	3.20557e+06	6825175	204399	2879718	2.29572e+06	139289	3320020	3.22139e+06	181283	171876	286986	178763	4488625	5.31185e+06	245573	2.46413e+06	2.62205e+06	263480	274101	1.1533e+06	200144	193907	444242	463544	308685	269050	2.61911e+06
O75351	161501	142487	180394	117895	163334	168010	164043	149561	168340	166509	118217	123838	174739	183141	138222	103358	131068	206552	91960.5	98561.1	168049	177512	99823.1	162451	157693	111550	116025	144725	144978	227776	129184	135982	57831.2	178143	193281	208606	180479	175702	163503	63849.6	63073.5	153803	154944	152051	168676	179400	117785	112527	193309
O75352	270612	269210	67938.5	66024	50430	56641.4	120282	129841	64874.8	60924.6	57323.2	61404.3	79358.5	73469.3	141270	49595.3	156902	231248	200022	197117	140495	146063	49361.1	193304	180412	119452	114666	132687	133157	228860	160478	162674	32514.5	178718	183237	124064	118640	50687.5	49860.8	182729	208949	191407	193690	194869	214563	210577	293047	328866	107834
O75362	2741160	2.91089e+06	2.76375e+06	36662.3	30649.6	2.48163e+06	NaN	3.12369e+06	21551.8	28480.1	23632.7	33068.3	609439	43958.5	2415976	1.67741e+06	17442.7	34817.8	58120.7	25076.1	990890	819397	787200	28765.3	26592.5	23995.7	21109.9	3.57231e+06	24747.7	3.94356e+06	19583.7	6.27466e+06	27082.5	1.66152e+06	26471.6	16685.5	15921.8	2.41898e+06	31315.8	33805.4	35451.4	20480.1	2952441	36969.1	NaN	8.31573e+06	22379.4	25828.1	24023.9
O75367	1.59339e+06	1571851	665599	692079	2.28011e+06	2.51915e+06	2.47813e+06	2.56835e+06	1.22882e+06	1.06994e+06	822636	844478	665923	670934	3.5148e+06	806655	2944942	2.93248e+06	1.40198e+06	1.35671e+06	1.57076e+06	1.53473e+06	760077	3007893	3.08734e+06	1.88115e+06	1.88846e+06	3.22748e+06	3.33617e+06	2958646	3.04592e+06	3.04976e+06	3050981	2.97825e+06	3257732	3.26327e+06	3.2898e+06	2.65829e+06	2.69459e+06	2.43249e+06	2.53483e+06	1.9395e+06	2686474	2.7528e+06	1.5109e+06	1.38876e+06	2.28342e+06	2.15067e+06	3.98508e+06
O75368	672740	639461	219856	244716	983468	998042	648193	557163	310046	289769	490624	300003	232780	253131	582628	242396	637445	741840	302284	315382	306730	301744	248197	375548	349454	233239	241982	1.01006e+06	952302	745084	933191	822487	980556	739949	741761	577783	600339	820091	800720	517177	485202	505538	682656	629900	762883	787777	768078	747969	725354
O75369	117329	114652	85346.2	87224	103478	113494	58079.4	339775	149399	139410	93803.5	81822.6	83103.1	81381.4	888171	86189.9	962644	274834	97377.9	100600	180575	175099	79303.2	114331	117806	88678.6	89342.6	102226	100670	274531	681395	690933	1.13756e+06	203186	199860	62386.4	58842.5	92136.8	100050	128181	136141	182898	201742	194088	101084	101907	213537	215971	788453
O75376	61069.3	59775.3	56852.1	53434.5	37695.2	29908.5	49108.8	59082.8	60118.8	58360.6	68134.5	74512.6	48708.2	54156.7	45056.7	62120.9	45750.7	58632.6	67744.5	64043.6	44456.5	43905.2	57924.6	41436	39703.7	66603.8	69825.4	41297.8	42900.1	68817.9	39863	45929.6	88264	53550.7	53211.8	46288.4	50926.7	28334.9	27412.4	95158.6	89118.7	42949	51054.9	42012.6	18089.1	17410.6	42921.4	42932.4	51739.9
O75379	14516.1	14139.6	18191.5	12581.7	17247.2	18228.1	29136.8	33050	21416.6	26348.4	17135.3	17752.9	16751.6	15541.9	13821.1	18519.3	13285.9	28972.5	NaN	15255.7	21371.4	25272.6	18381.1	18260.3	20289.4	12699.3	13922.7	20590.6	20239.2	26224.1	14649.8	11558.3	NaN	18419.8	17991.9	11422.7	NaN	NaN	22172.2	16385.9	16450.8	17327.2	17263.8	NaN	NaN	NaN	19695.5	NaN	14432.7
O75380	9444.68	22849.6	11344.3	10723.6	25158.7	17597.2	10689.9	16134.8	40628.1	26492.9	18002.8	17389.4	13231.9	19019.3	29171.1	12800.1	25766.2	18441.4	7960.3	11935.1	17871.2	20036.9	15281.4	35694	16570	42643.4	25730.8	24253.8	17620.7	13966.6	13451.5	13998.6	12483.8	10020.5	10689.6	10618	9651.88	15512.2	12579.1	10226.3	7472.74	11451.1	6588.72	NaN	29836	23973.5	12252.9	10145	22659.7
O75381	65088.9	62611.7	75943.2	82314	33702	34428.4	47490.5	57557.6	98920.7	93928.5	68545.7	69999	79807.8	75326.2	76484.9	59522.7	80923.6	115802	56627.1	71765.1	23784.2	46124.2	55064	80770.5	91897.1	67460.8	76779.5	80387.8	85322.8	119523	63288.6	66380.6	113218	66164.8	74648.3	34484.9	57404.9	33037.3	60053.3	88985.9	96201.1	72170.5	108214	103802	70271.5	85821.5	60381.3	60785.5	68045.9
O75387	NaN	NaN	NaN	NaN	NaN	NaN	NaN	NaN	NaN	NaN	NaN	NaN	NaN	NaN	NaN	NaN	NaN	NaN	NaN	NaN	NaN	NaN	NaN	NaN	NaN	NaN	NaN	NaN	NaN	NaN	NaN	NaN	NaN	NaN	NaN	NaN	NaN	NaN	NaN	NaN	NaN	NaN	NaN	NaN	NaN	NaN	NaN	NaN	NaN
O75390	910939	1.00674e+06	523875	518362	743302	763823	526100	492938	707508	516783	533924	540889	558955	573345	883950	477200	832041	1243780	950226	965373	977321	805621	480402	872371	900660	955325	984294	999616	986704	1.19786e+06	1.01068e+06	989701	1064777	911608	915663	659231	841008	854460	999025	467472	473248	811459	987894	933957	1.44146e+06	1604715	800149	791824	847382
O75391	161885	157493	151537	155050	50579.5	74484.1	147658	153450	239073	234459	174320	182046	167488	172455	145205	150703	143294	174032	178495	177262	134150	124595	173704	101610	113475	145328	158530	101964	115819	177824	160683	139027	172706	117416	115696	155458	136687	63709.5	61892	191619	184429	119844	138269	140262	106417	88556.1	162754	165996	102334
O75394	13544.1	13778.5	38032.1	36592	13653.5	15163.3	24435.6	22314.9	23144.7	22850.6	26638.4	26106.3	37677.7	36093.1	51167.4	32628.1	48692.9	39925.1	32411.1	32330.5	42436.6	43414.8	33183.7	23211.8	24513.2	58367.5	61333.9	46374.9	46831	41033.4	47680.7	49860.2	NaN	24240.6	25225	23058.9	22096.1	17740.6	16589.8	NaN	NaN	29707.1	17229.9	17000.5	14363	15971	NaN	NaN	41132.2
O75396	286679	203331	122984	167709	216906	210418	199947	216010	180501	188442	194361	168405	146330	141307	186305	176863	189224	322780	200728	172712	324490	244079	191059	243453	275000	254779	241768	222597	249201	314981	243346	249736	275510	299775	311991	260114	259949	176378	199645	272635	294390	206343	334961	311114	199919	214936	357025	345153	231882
O75400	414316	381964	280555	249223	236669	268032	244083	259613	240643	206859	204285	199092	269898	276548	346067	185231	331973	430029	469536	433127	311960	321769	206871	301574	335465	356390	335631	312615	289416	422300	413872	410182	445367	381322	398263	383043	364755	266287	268892	391374	369019	304625	413234	419436	382901	337641	305390	304409	306192
O75410	NaN	NaN	NaN	NaN	21374.5	51643	49293.8	46783.6	79303.2	71011.5	34326.1	NaN	38009.7	NaN	48845.8	NaN	57072.8	75303	75757.9	76711.3	65176.8	48350.3	NaN	49613.6	53078.8	66868.4	69380.9	56411.1	56902.5	65371.8	62557.2	65404.8	68532.7	51606.5	41546.8	59919	69287.7	53830.1	46425.9	98506	98014.4	55210.7	64676.9	67614.3	NaN	73632.5	NaN	45669.4	47310.4
O75419	37389.9	NaN	48510	30153.1	57148.1	65470.9	20724.9	64224.9	48147.7	55450.7	29304	26204	31983.6	61241	61664.7	39552.1	57591.9	88236.7	75167.7	76212.2	63478.1	72651.8	50733	34634.6	38889.5	41497.6	63119.6	NaN	NaN	83476.9	59107.1	67601.9	78088.4	34616.7	33564.8	56985.1	17403	68295.3	64461.7	75025.1	84781.2	51573.5	61866.5	66040.2	NaN	NaN	71453.8	73564.2	55521.4
O75427	142456	145862	32535.7	36786	99698.6	108505	56485.9	67214.1	54067.1	61228.3	27192.7	NaN	15051.2	NaN	62509.8	28473.4	77788.7	186990	60084.4	75806.7	36294.5	45648.3	21762.3	156678	170890	152548	50703.7	183985	174778	201365	102638	129688	133320	179529	188437	53552.7	64738.6	53771.4	52774.9	264221	230075	132269	155227	157967	27698.5	26087	216169	253559	176605
O75431	NaN	62965.9	111450	37115.4	NaN	NaN	198200	60595.8	220812	261590	207604	356705	280462	127624	NaN	28601.6	NaN	207767	139619	258850	151222	270988	51415.8	34313.5	NaN	226347	239812	193666	184927	98263.1	NaN	NaN	53683.8	NaN	NaN	69759	100724	NaN	NaN	275241	162525	53920.3	NaN	NaN	127607	121477	NaN	41605.8	NaN
O75436	287033	301925	302232	276181	229432	250063	206169	178569	139364	169836	236532	248005	308092	315410	370437	245760	345305	369466	235659	224234	212408	224170	280163	285965	284884	158811	169759	149994	63047.6	386530	305206	303858	650294	271199	252758	255471	290113	225978	223389	365672	124487	225206	352891	362489	331555	323846	316059	322190	281492
O75438	294221	280591	109559	56796.8	128788	133866	86710.7	89680.6	81857	81098.3	67029.7	66246.1	122080	116578	148135	60264.7	153419	157590	223587	214770	152644	150379	20182.5	151991	144818	162530	166517	165789	172664	170894	222661	185475	138963	221551	242998	122698	127048	125801	115631	93580.3	90155	108011	225000	166204	312383	351008	197860	160676	192572
O75439	101536	132578	183868	187891	150599	173502	96103.2	106555	123161	111208	215910	231819	205176	201366	129603	192727	120433	235080	209565	213649	196305	180135	193659	166110	175730	251599	243696	167988	168666	234615	170553	167689	228539	123162	129717	129890	133913	171850	173084	185390	203946	142915	150002	156606	149237	143525	157738	160044	158715
O75446	NaN	NaN	55865.1	48093.5	NaN	57179.4	NaN	NaN	NaN	NaN	NaN	NaN	NaN	40959.8	NaN	NaN	173226	138720	42511	50851.4	125682	NaN	50625.8	119273	106271	84162.6	61719.4	NaN	NaN	137279	96656	142202	NaN	115889	119324	101010	102888	51069.5	NaN	NaN	NaN	96483.7	87012.4	78474.2	NaN	NaN	NaN	49935.2	NaN
O75448	23815.8	31355.1	21100.7	253839	450758	22070.2	118118	28124.2	21358.9	22925.8	56094.2	56322.9	24805.2	24177.2	24957.1	606157	314908	35025.6	31528.3	27847.2	39136.7	36814	79059.7	28828.6	27977.5	29137.9	22404	48806.6	20043.4	37692.9	22230	21150.4	220978	25645.9	22340	33418.1	31964	23268.3	21205.5	30085.8	33838.2	25788.1	23007.7	21644.2	NaN	NaN	80231.1	43517	17230.2
O75449	NaN	NaN	69205	42569.2	83227.8	34621	NaN	NaN	83091.7	33182.1	64724.4	64569	48724.6	37298	63472.8	80410.5	34929.8	NaN	NaN	61295.2	NaN	NaN	83447.8	NaN	NaN	171035	22015.8	NaN	NaN	NaN	NaN	NaN	NaN	NaN	NaN	NaN	NaN	NaN	19393.8	NaN	NaN	NaN	NaN	NaN	NaN	NaN	NaN	31306.2	24996.7
O75475	487619	526185	325717	313433	644559	526537	483560	482415	787741	636768	335674	301773	299735	311085	397713	325756	385592	654498	473642	472990	718731	725626	299710	578360	577014	502345	524428	493966	506529	682395	305816	305851	279909	558752	555428	610299	571070	546907	565204	600291	588731	466204	551439	570216	176437	148911	516854	567004	462521
O75477	58113.4	82602.2	73372.6	77779.2	83438	75620.6	85100.4	93698.3	65042.8	63473.2	102224	105285	68243.2	86102.6	117643	64488.8	102292	157375	87371.8	92850.2	68129.6	96042.1	83796.2	62552.5	59019.1	55050.3	42498.7	100362	109083	148410	112088	124043	112542	NaN	40052.2	81487.2	114862	72065.2	74138.2	48806.3	56920.9	98643.4	87857.4	56628.5	443688	454530	58105	60644.3	120742
O75486	NaN	NaN	NaN	NaN	NaN	NaN	NaN	NaN	NaN	NaN	NaN	NaN	NaN	NaN	NaN	NaN	NaN	NaN	NaN	NaN	NaN	NaN	NaN	NaN	NaN	NaN	NaN	NaN	NaN	NaN	NaN	NaN	NaN	NaN	NaN	NaN	NaN	NaN	NaN	NaN	NaN	NaN	NaN	NaN	NaN	NaN	NaN	NaN	NaN
O75489	219212	214526	66070.1	65219.8	100803	109392	96998	93444.4	118327	139088	74098.9	71165	72014	74075.4	131929	62092.3	123490	156781	184152	173521	188380	191083	61654.7	142147	132858	167903	156254	121707	121674	152669	141202	143560	198909	157634	165678	139462	146593	95449.7	97204	162150	178797	109919	142972	143222	149852	143729	181057	187738	119028
O75494	169635	152410	304385	305831	235101	235797	292693	325612	292443	360490	231988	227755	305477	289941	352540	291029	302286	535658	135618	128589	416201	622451	294983	315320	322757	402120	405754	237158	256982	387247	170882	257663	118605	327434	314658	212954	223105	334215	343405	194356	204331	275024	144412	207316	73014.4	80939.2	81660.6	95730.9	303842
O75496	NaN	NaN	NaN	NaN	NaN	NaN	NaN	NaN	NaN	NaN	NaN	NaN	NaN	NaN	NaN	NaN	NaN	NaN	NaN	NaN	NaN	NaN	NaN	NaN	NaN	NaN	NaN	NaN	NaN	NaN	NaN	NaN	NaN	NaN	NaN	NaN	NaN	NaN	NaN	NaN	NaN	NaN	NaN	NaN	NaN	NaN	NaN	NaN	NaN
O75506	NaN	NaN	40255.3	55566.8	NaN	NaN	NaN	NaN	NaN	NaN	NaN	NaN	50177.4	61232.7	NaN	NaN	NaN	NaN	NaN	NaN	63320.4	68841.7	NaN	NaN	NaN	NaN	NaN	NaN	NaN	NaN	NaN	NaN	NaN	NaN	NaN	NaN	NaN	NaN	NaN	NaN	NaN	31368.3	NaN	NaN	NaN	NaN	NaN	NaN	NaN
O75521	30867.9	30035.2	67489.6	68368.8	22301.7	29986.4	47092.6	42335.6	46751.3	36976.6	79936	80264.7	75996.5	69316.5	40430.8	61904.3	37694.5	78269.7	60524.8	60789.8	50204.7	59855.6	62216.3	60747.6	62173.2	63230.3	65674.5	71154	74489.6	72013.8	34303	34032	58551.3	72105.1	74404.1	45476.7	43181.5	19658.3	20000.9	24232	49993.6	52400.1	60096.4	60049.9	52298.5	48991.5	21158	24402.2	35357.5
O75525	211143	208466	NaN	NaN	NaN	NaN	NaN	75160.4	NaN	NaN	NaN	NaN	NaN	NaN	46581.2	19842.1	82402.9	228214	NaN	NaN	NaN	NaN	NaN	300625	308765	NaN	NaN	274576	225878	141233	136284	123654	109911	372990	356242	274741	274650	NaN	NaN	NaN	NaN	83547.9	230532	306668	NaN	NaN	169409	163310	85287.2
O75528	27964.5	35872.6	NaN	NaN	6801.49	NaN	8444.9	NaN	19016.3	24644.9	NaN	NaN	NaN	NaN	8487.3	NaN	11167.2	21309.4	26784.8	30531.1	NaN	9927.75	NaN	11988.9	NaN	25098.8	21565.9	NaN	NaN	17196.5	18224.8	NaN	NaN	21590	NaN	26962.8	NaN	10785.9	13546.2	27536.9	29870.5	12653.8	22712.6	22232.2	NaN	NaN	NaN	13373.8	NaN
O75530	76738.6	78586.5	64895.4	62661.1	70682.1	60442	53103.1	54738	53588.9	48404.6	52935.2	49099.5	66455.8	66819.8	42411.9	62840.1	39336.6	91293.2	57678.3	56530.5	103484	102728	52984.4	86635.5	89947.4	61013.2	66590	54555.4	47861.4	89519.8	40410.8	50903.9	140065	73189.6	80619.4	71307.8	63241.4	80060.9	79426	120859	89947.3	49074.1	105200	104717	72233.7	72741.1	82211.6	230212	36110.6
O75531	510250	507992	695352	626322	530210	569960	548499	542530	979862	848242	631129	627661	480728	424825	780551	528329	742844	743643	383855	395221	859121	881178	575955	505864	535222	361088	347091	520416	499763	738695	513753	533173	195228	745272	680373	346926	333026	567652	558270	307179	337629	480348	469125	444417	370714	349651	424776	373412	487214
O75533	778374	788688	465787	484360	642583	645894	513224	586885	568682	576486	594297	579936	569623	557105	646364	456428	587168	945992	949179	981283	571870	732496	564220	701235	703437	866587	896722	562354	563450	947424	780659	687282	624076	800660	826179	830886	824588	655825	677517	920791	914352	700277	804339	648910	530098	445741	874654	916933	649618
O75534	144808	155692	362341	366246	171301	141185	147409	159429	157178	159684	324384	315303	393386	416068	163947	334350	149459	280542	245851	236809	128525	139336	317880	160497	169660	206922	198373	139986	138786	292814	160165	172134	146010	133201	138679	186273	187313	143539	182113	214000	209256	202381	198297	197072	187674	172699	193111	180580	172191
O75554	74508.5	75105.2	37864.4	38898.3	33987.4	36394.9	63665	58716.9	82398.6	89826.7	44817	46962.4	46688	46087.4	51804.3	43563.1	66010.2	61842.8	83954.6	49357.2	59465.6	63221.7	33446.7	34046.4	33619.7	58800.2	67079.9	46750.4	39117.8	59181.7	47445.9	43305.2	43545	65331.2	35599.8	60370.4	67149.4	29733.1	30235.4	111884	105547	41541.1	42384	38802.6	NaN	NaN	68733	68603.9	40790.9
O75563	NaN	NaN	NaN	NaN	NaN	NaN	56124.4	67745.6	NaN	NaN	NaN	NaN	NaN	NaN	NaN	NaN	NaN	86076.1	NaN	NaN	NaN	NaN	NaN	108824	112147	30303.5	NaN	78965.3	77160.2	76906.9	NaN	NaN	88108	158131	159782	37133.4	34235.6	NaN	NaN	NaN	NaN	52296.7	125292	123024	222992	249395	12876.9	NaN	NaN
O75569	104711	108654	135003	133692	119046	108810	103248	98160.2	153581	148051	153334	168323	141080	129302	98398.8	136998	98610.6	150394	111398	83379.2	191924	177109	143352	106387	115788	79112.7	73952.2	103038	104355	142886	98439.5	109439	140820	106839	117856	135608	136634	117805	118230	122550	121494	102667	126471	127526	328407	37031.8	129428	124184	115917
O75586	NaN	NaN	NaN	66556.1	NaN	NaN	NaN	NaN	74501.3	NaN	NaN	NaN	89241.2	NaN	94026.3	NaN	108365	110876	NaN	52850.8	92993.5	69245.5	69539.9	133472	NaN	68597.6	NaN	56446.5	NaN	86758.4	98188.1	118081	NaN	123284	117509	67244.8	64266.6	NaN	78912.9	NaN	NaN	76272.6	129642	124804	NaN	113316	NaN	NaN	NaN
O75592	383180	398673	473362	419617	367803	436774	288486	208682	390216	393014	561336	559352	443607	524471	309324	533134	341799	544646	435730	422422	497688	492393	615500	460478	438676	314321	289438	430793	382462	564811	488516	541859	398913	319564	308481	255864	356865	377535	507967	404560	321187	315573	377092	397321	53359.4	468441	331467	290056	385567
O75594	1.71327e+06	NaN	NaN	NaN	NaN	NaN	1573776	1.40716e+06	NaN	NaN	NaN	NaN	NaN	NaN	NaN	NaN	NaN	1469296	130668	NaN	NaN	NaN	NaN	NaN	NaN	NaN	NaN	NaN	NaN	2.8448e+06	NaN	NaN	NaN	NaN	NaN	NaN	NaN	NaN	NaN	NaN	NaN	2.24734e+06	NaN	NaN	1.53082e+06	1637224	NaN	NaN	163483
O75600	NaN	NaN	NaN	NaN	9701.49	NaN	NaN	NaN	54070.5	46082	8881.73	NaN	NaN	NaN	14770.8	7968.75	NaN	NaN	246068	235989	121239	105224	6186.59	NaN	NaN	100115	111348	NaN	NaN	NaN	NaN	NaN	NaN	NaN	NaN	NaN	NaN	NaN	NaN	3249.34	NaN	NaN	NaN	NaN	NaN	NaN	NaN	NaN	NaN
O75607	NaN	NaN	59910	52801.9	104130	96678.9	72587.7	35731.9	101367	95832.3	74033.3	64292.6	44192.1	58460.3	47152.5	57677.7	78782.9	122915	38549.4	38862.4	84904.5	94682.1	75436.5	35960.9	39698.3	198356	189410	89588.9	78810.6	124246	32687.2	30214.8	NaN	NaN	NaN	NaN	NaN	64493.3	64984	73498.7	74712.6	74081.8	NaN	NaN	26591.4	31782.1	14816	NaN	59050.6
O75608	538454	554817	594652	595755	467879	451979	281175	233990	338840	338216	674973	676493	606846	631411	389554	586971	360417	592326	325937	329426	380004	368617	617061	268294	288667	239919	270159	369239	543086	602934	528284	551652	734543	475229	490993	244509	415300	468558	542896	347746	352022	420765	390817	390106	441424	489513	614724	658474	411766
O75616	39617.9	51563.2	65382.9	61406.1	70217.1	54706.4	22242.6	NaN	NaN	42413.4	94633.6	91642.1	51635.8	55702.2	70824.7	72258.6	66341.8	96373.7	56922.5	49356.9	41323.9	46877.4	31172.9	61907.6	72220.7	61969.8	60686.5	70391.1	61308.7	92656	NaN	NaN	NaN	NaN	NaN	NaN	NaN	61865.8	85548.7	NaN	49689.7	66728.5	NaN	63014	NaN	NaN	NaN	NaN	45273.9
O75629	NaN	NaN	42784.6	NaN	NaN	NaN	40111.8	41866.9	NaN	NaN	NaN	NaN	NaN	44357.3	55128.5	NaN	70981.6	NaN	NaN	NaN	NaN	NaN	NaN	NaN	NaN	NaN	NaN	NaN	NaN	NaN	NaN	NaN	NaN	NaN	NaN	NaN	NaN	46780.9	51351.6	NaN	NaN	NaN	NaN	NaN	142670	144896	NaN	NaN	31514.3
O75643	648699	618240	386449	388858	365110	385635	402872	420043	327870	367877	334242	320994	490246	425787	445460	384871	452954	570458	682352	678031	444112	430078	317939	541734	540700	552716	585312	437412	438409	570482	483900	514025	527843	505205	518648	589224	570976	366269	381708	568428	563727	390491	583588	574172	293637	339541	503122	509434	468719
O75663	141351	110469	202507	227606	132298	118358	151737	140475	332401	345879	268186	222317	252685	220835	157345	233409	154136	207911	128476	93568.2	349780	331077	227649	147958	125776	107690	102899	163011	180379	201584	124449	160520	232803	134823	173410	189642	190774	131500	98913	306771	318943	161389	129733	110338	129025	172599	277976	296146	148036
O75665	74792.5	51916.8	47713.4	58066	49591.6	38336.5	15121.7	16431.3	61698.7	17804.7	73769.1	33274.9	50294.2	56476.5	59439.4	48116	62563.9	71709.6	70691.1	60463.7	89152	159784	37529.3	41857.1	36552.8	56478.2	60621	36251.6	39748.9	79274.9	52787.5	64593.2	130550	87110.7	106029	59519.8	59329.9	40155.3	37139	78733.2	82376.2	93611.2	82756.6	74960.5	283761	615789	75224	81331.4	60483.6
O75676	NaN	NaN	NaN	NaN	NaN	NaN	NaN	35223.8	NaN	NaN	NaN	NaN	NaN	NaN	NaN	NaN	NaN	55390.2	NaN	NaN	NaN	NaN	NaN	NaN	NaN	NaN	NaN	63931.1	69991.9	1.09392e+06	NaN	NaN	NaN	50211.6	NaN	NaN	NaN	NaN	NaN	51094.3	NaN	NaN	NaN	NaN	NaN	NaN	NaN	772646	NaN
O75683	323533	234269	125734	130167	144668	161658	248982	173724	157675	160575	100230	114603	160660	124863	221896	124963	360809	296543	210054	221600	231328	283436	128420	195556	216150	179768	170226	217017	216061	294560	307760	288927	266677	198006	205631	237542	191192	161896	167672	199272	214277	208942	266866	337484	NaN	NaN	221500	218191	190087
O75688	131809	184590	68086.3	86732.3	108427	112949	111950	120521	166232	162957	83217.9	90794.3	81754.2	82404.7	94122.2	69190	85573.2	137437	86282.5	117563	120042	123958	70943.1	166843	150943	64050.8	70385.3	135259	138158	141080	93144.5	89164.2	96786.9	145496	166214	136964	137772	115153	107879	99745.1	201678	83839.1	174028	171746	118156	122924	256089	149823	116945
O75691	37849.8	59842.9	49806.2	49967.4	41518	43807.3	37736.7	40354.1	27139.7	28090	42788.8	48451.9	53110.1	53118.5	40485.2	48578.9	42500.4	64507.8	85908.8	77512.7	114019	31853.8	40960.2	39918.6	24696.6	77685.1	82881.6	31076.3	25687.7	67269.9	52339	52869.1	98910.6	26035.1	29192.9	37001.9	41464.6	36153.1	43650.1	48729.4	69455.1	44952.5	30558.9	35688.3	40392.1	NaN	17341.4	22303.1	33888.3
O75694	156563	151469	111330	104462	104813	108970	96876.8	94177.1	54808.6	56707.6	96378.1	95968.9	114174	114825	131041	92155.1	114640	178463	211754	203697	149546	147359	91370.1	116402	112073	164911	171215	120396	117897	179731	155348	164187	159548	117114	105453	130944	129600	108719	104421	189929	148840	111185	136086	134758	79588.7	81627.4	131400	138567	109400
O75695	139122	142664	80359.2	80528.3	121635	122243	60577.6	66171	55408.3	56221.7	87162.9	83939.7	85787.4	87312.7	88587.4	81367.7	84575.7	156432	65769.2	78913.7	78877.5	81715.1	85936.3	101951	97477.4	56412.5	49344.9	147332	149520	153635	85777.3	90001.6	230105	162695	167404	61038.8	63001.4	123869	119283	80259.9	128774	104879	137359	137412	241096	256841	168154	161735	93668.8
O75717	149765	156593	138504	132130	130560	141003	91801.2	44835.7	148616	128072	158517	169001	159848	140988	84773.5	157955	136656	189966	150207	133832	168743	171101	150034	121987	119291	157759	157313	82195.2	97063.4	182470	115002	124788	164583	81747.3	95163.3	64064.1	73575	126256	127256	132151	138290	139621	137543	132285	75954.1	57728.9	150328	139788	115674
O75718	41344.3	40465.2	46754.1	98031.5	43037.8	42053.7	50624.1	51367.2	57924.2	60008.1	75143.6	46273.5	57509.9	103754	88812	49631.9	86438	81403.2	39515.3	35890.1	79170.1	77996	98374.1	73415.5	68680.4	62455.6	63308.7	70828.4	63041.6	90540.4	60008	66487.4	NaN	50923	53698.7	34707.3	37197.2	58387.2	60745.9	NaN	NaN	62132.4	67710.4	67210.4	128236	129613	15414.9	15042.4	65635.4
O75746	75826.9	78277.9	33921.4	44524.1	67816.1	69079.4	68174.4	35787.1	61838.3	63964.2	45257	45140.4	41867.6	44545.7	53490.6	36613.1	51769.3	107302	83042.2	84535.8	128819	100795	32610.4	88085	98842	86445.1	94669.7	62972.6	66156.3	104795	69367.6	71567.9	87171.6	95972.8	97053.2	69904.8	69648.7	63804.7	65550	64325.7	64912.1	70778.5	87804	90084.1	42123.2	52648.1	67987.3	66851.1	65480.6
O75781	373809	67380.5	67011.6	65148.6	81073.3	NaN	NaN	NaN	NaN	NaN	85600.6	80647.7	60501	64710.9	254439	169171	258597	92136	NaN	NaN	NaN	NaN	66605.3	NaN	NaN	NaN	NaN	190643	219389	88914.3	88671.3	88096.5	673981	NaN	59025.3	46142.4	NaN	NaN	NaN	NaN	NaN	202535	NaN	NaN	NaN	NaN	111248	113791	194298
O75787	70449.3	108957	34318.2	36729	48560.1	39066.6	67551.6	105569	108461	78362.4	78174.8	51639.5	NaN	55060.6	81010	61722.2	85642	135797	71576.6	72342.2	58816.3	100801	30247.8	266070	275026	70439.6	66211.8	135523	135737	139327	71133.6	63954.4	123031	261943	261748	116686	109211	37803.1	66383.8	104412	71622.9	84173.5	234659	222558	77814.6	54152.8	53720.4	56210.8	91220.2
O75791	18745.4	NaN	NaN	NaN	80468.4	77489.6	184418	190971	88610.7	137532	NaN	NaN	NaN	NaN	NaN	NaN	NaN	84466.8	252712	260152	128120	132676	NaN	NaN	NaN	197002	195728	NaN	NaN	88770.1	NaN	NaN	NaN	77347.8	NaN	345787	342724	82621	81904.4	346684	345925	58031.5	NaN	NaN	107688	64650.6	NaN	NaN	NaN
O75792	205164	214334	115061	129532	137211	138044	177461	174770	308642	328511	156758	148971	148850	128034	184415	139139	188594	245284	181377	185435	238543	241141	146735	139428	146385	167437	166361	149778	170636	244758	220896	219967	239528	159877	152027	218956	233073	145187	143809	317327	319368	158444	159787	157923	69625.2	229847	307168	279342	217783
O75794	NaN	NaN	NaN	NaN	NaN	NaN	NaN	NaN	NaN	NaN	NaN	NaN	NaN	NaN	NaN	NaN	NaN	NaN	NaN	NaN	NaN	NaN	NaN	NaN	NaN	NaN	NaN	NaN	NaN	NaN	NaN	NaN	NaN	NaN	NaN	NaN	NaN	NaN	NaN	NaN	NaN	NaN	NaN	NaN	NaN	NaN	NaN	NaN	NaN
O75795;P54855	NaN	NaN	NaN	NaN	NaN	NaN	NaN	NaN	NaN	NaN	NaN	NaN	NaN	NaN	NaN	NaN	NaN	NaN	NaN	NaN	NaN	NaN	NaN	NaN	NaN	NaN	NaN	NaN	NaN	NaN	NaN	NaN	NaN	NaN	NaN	NaN	NaN	NaN	NaN	NaN	NaN	NaN	NaN	NaN	NaN	NaN	NaN	NaN	NaN
O75817	NaN	NaN	73065.5	86048.9	19691.2	95485.1	NaN	NaN	41229	28862.5	70405	69407.3	57716.7	90308.5	42418.9	93783.5	48054.1	133176	NaN	87968.6	150921	NaN	132947	117215	94009.6	120196	118153	16924.7	NaN	146738	82358.7	NaN	NaN	61795.4	NaN	30029.5	NaN	77199.9	87765	104647	110282	NaN	NaN	NaN	NaN	NaN	57934.8	68826	74417.5
O75818	NaN	NaN	17332.7	13638	11397.7	45528.5	14829	NaN	21371.2	173732	19496.1	10337	18765.3	21393.5	9688.12	11856.4	11910.8	191135	18342.1	17889.7	NaN	1211.5	11830.4	1627.1	NaN	12404.1	20665.7	194315	246233	371044	151407	37479	31162.3	NaN	NaN	9354.07	250248	10149.7	8320.99	40087	35236.9	228928	278137	NaN	NaN	NaN	NaN	10778.4	12542.6
O75821	240503	250634	267457	301137	258465	280636	193519	214336	270900	262761	309501	313558	269614	318410	219947	283911	1559317	348907	381873	389145	250767	251034	307372	178172	170673	298538	275511	199527	199487	342756	244892	255497	347938	210197	202194	266169	287987	252381	241222	400266	354174	243701	246999	244312	165170	174673	281870	280808	252746
O75822	239670	237706	337710	336208	252948	237042	180557	176414	388076	400979	346356	333382	346379	360024	196481	351008	189624	297025	227628	215710	221126	228758	336621	163853	167258	151129	184105	187969	182448	308433	217826	224501	247870	191418	185320	208731	212828	198910	203445	255221	267695	218523	202784	194269	80822.9	107935	210937	248874	187360
O75828	124033	140023	NaN	NaN	56838.8	80999.1	42939.3	NaN	NaN	NaN	26299.1	NaN	NaN	NaN	87670.2	NaN	93374	107382	NaN	NaN	NaN	NaN	NaN	130351	143065	NaN	NaN	714995	726041	115173	120066	NaN	NaN	167796	181466	NaN	NaN	104913	86383.6	NaN	NaN	66346.6	146671	144693	NaN	NaN	101209	86438.3	61564
O75832	246592	248204	167962	150759	350469	377276	230802	227784	275898	266151	172440	168723	177796	166504	212134	166340	204565	335480	310596	353341	263234	284150	167230	249075	235962	168084	223913	412782	413948	358021	259306	246466	372334	362764	355357	317913	307588	299860	259891	327346	309584	220532	328030	363411	301591	443061	223591	276784	194527
O75843	99490.4	100150	53008.1	56621	125602	125010	52935.4	51964	54716.3	60731.2	78212.2	70579.2	65892.3	56577.5	107019	60577.8	113629	142445	89118.2	91618.4	73615.7	65793.1	60664.6	124410	124757	74539.7	75570.5	99078.4	101507	143297	98483.2	95699.7	71475.9	137547	140817	69506.9	71820.1	116989	118347	104456	109398	105328	142218	138383	102785	113780	146082	151149	120746
O75844	266771	263213	132820	124869	222799	229754	205880	195519	153183	160314	144432	151999	156065	146554	166915	125390	165651	368608	267807	271773	291040	300952	136591	260349	253393	264924	251079	341977	339049	388596	204086	221589	461545	243119	262375	250650	247856	218747	205980	305784	321814	260445	273452	262246	266429	265279	319769	353300	209737
O75874	137639	147784	258434	256303	139711	132089	253576	214492	194414	198640	304962	306515	270000	273294	218087	262426	213776	323387	130475	127274	136078	203091	252296	131302	164000	80576.2	77150.7	203093	203795	344051	332167	326762	535190	171862	204344	335606	325582	132043	114029	251280	236836	246384	229184	215589	682100	717589	140105	138542	290756
O75880	271669	257960	170281	210674	33217.3	NaN	52077	180924	33989.7	89402.1	142709	127122	183047	169432	164499	143417	174239	158344	237259	103171	174451	129203	56347.9	100155	55499.6	107034	118756	114625	114297	168002	232344	162280	299621	147453	201752	NaN	84016.6	32388.2	NaN	NaN	NaN	164713	252672	257925	135157	168695	132959	132748	117450
O75884	NaN	NaN	NaN	NaN	NaN	NaN	NaN	NaN	NaN	NaN	NaN	NaN	NaN	NaN	NaN	NaN	NaN	NaN	NaN	NaN	NaN	NaN	NaN	NaN	NaN	NaN	NaN	NaN	NaN	NaN	NaN	NaN	NaN	NaN	NaN	NaN	NaN	NaN	NaN	NaN	NaN	NaN	NaN	NaN	NaN	NaN	NaN	NaN	NaN
O75886	NaN	NaN	41961.8	10740.6	NaN	NaN	NaN	NaN	NaN	NaN	NaN	112200	61130.3	NaN	21098.9	NaN	19978.3	NaN	NaN	NaN	NaN	NaN	NaN	NaN	NaN	NaN	NaN	NaN	NaN	NaN	NaN	NaN	NaN	NaN	NaN	NaN	NaN	NaN	NaN	NaN	NaN	NaN	NaN	NaN	86526.3	NaN	NaN	NaN	NaN
O75907	45144.1	43656.9	26670.2	NaN	NaN	13637	NaN	NaN	NaN	15716.2	15308.2	14284.3	27581.3	25344.9	27829.3	15472.4	22075.1	31040.2	NaN	NaN	27786	35964.1	NaN	25525	15091.9	NaN	NaN	25047.7	26018.9	43786	29496.7	20778.1	45564.9	24459.7	23005.4	NaN	NaN	15153.6	15111.7	NaN	24536.3	28114.1	18622.2	47363.2	36414.7	42029.7	28788.7	31598.6	14213.2
O75909	130810	126657	100207	100321	128211	133247	137145	128688	110458	97813.8	133585	137518	108475	106367	131412	120962	139731	160534	119355	120040	95974.2	95836	114693	140161	136500	161028	163309	132201	91113.5	139921	142316	117493	108207	116539	134218	144440	147359	119300	114052	262966	329590	88786.3	102644	111785	101096	98497.2	196037	188323	120683
O75915	662046	501386	161608	235598	517998	417461	543349	534029	579566	553534	223010	240533	176269	261947	488674	219094	560602	796644	586232	580730	726063	725223	220463	561031	719787	743708	580533	479277	490588	613968	625059	624843	651779	577669	632020	618653	469348	380783	374906	483647	376948	397547	643532	576024	728293	706742	415819	561555	618216
O75923	1.00525e+06	1.31884e+06	535464	558868	1.63577e+06	2.19347e+06	660597	1.01034e+06	1.37139e+06	688677	196492	196097	464160	459588	1.25943e+06	320877	1.25879e+06	1.23982e+06	1.46507e+06	3.0422e+06	4297175	4672030	695322	1.25707e+06	2.60297e+06	1.76392e+06	1940135	963446	650685	1.19644e+06	2974815	2.62982e+06	3.62495e+06	2.54074e+06	2.4644e+06	1.5765e+06	3223398	2122070	1031708	1.58301e+06	1738670	678990	3290896	3.63392e+06	1.16569e+06	1.0767e+06	1.83064e+06	649497	2.18209e+06
O75925;O75928	NaN	NaN	NaN	NaN	NaN	NaN	NaN	NaN	NaN	NaN	NaN	NaN	NaN	NaN	NaN	NaN	NaN	NaN	NaN	NaN	NaN	NaN	NaN	NaN	NaN	NaN	NaN	NaN	NaN	NaN	NaN	NaN	NaN	NaN	NaN	NaN	NaN	NaN	NaN	NaN	NaN	NaN	NaN	NaN	NaN	NaN	NaN	NaN	NaN
O75934	148322	151408	89614.1	82394.7	112394	120576	85384	93525.9	100224	103029	81432.6	85388.5	92356.3	88208.9	123675	76845.1	125188	152116	165938	170008	117155	115643	61865.1	102532	104527	141330	145548	109618	110417	157073	122450	129765	171652	128744	144263	127111	135141	102057	94974.8	132683	136516	99195.7	145702	156923	80722.4	605433	126818	137023	105587
O75935	82212	82334.2	39879.4	80889.9	59461.4	62769	80581.9	83233.9	104386	79656.7	64874.7	59126.9	60726.7	68221.6	30566.1	59127.1	33346.8	123993	101685	119761	135230	132141	62502.2	75925.7	59106.4	69265	75681.8	91649.7	100727	109132	37848.2	39951.6	46900.1	84436.5	88822.4	120343	124162	64716	56687.6	122890	109941	71372.7	87273.8	81396	98054.4	95357.1	114828	122063	45318.9
O75937	327361	336683	157217	150039	295325	337023	262980	261924	288569	282505	183641	210611	167213	264029	316006	166541	305795	356456	257568	264719	216828	202445	167688	292668	304792	273903	275273	324893	315480	361569	332136	346126	238973	341205	373672	421277	410106	272682	279453	352267	366955	221256	305464	293443	224267	343600	353538	421587	291525
O75940	231851	241471	174423	170625	180752	172676	174065	187626	250941	217732	187816	173200	179971	171064	172274	159582	182413	236980	239685	231753	149282	151072	147134	173547	183079	242148	240309	198222	190968	232476	167633	163664	231441	215037	206422	238265	238585	142613	148822	315960	308137	158858	196233	196042	66518.1	92735.2	231096	240896	147756
O75943	NaN	NaN	NaN	NaN	NaN	NaN	NaN	NaN	NaN	NaN	NaN	NaN	NaN	NaN	NaN	NaN	NaN	NaN	NaN	NaN	NaN	NaN	NaN	NaN	NaN	NaN	NaN	NaN	NaN	NaN	NaN	NaN	NaN	NaN	NaN	NaN	NaN	NaN	NaN	NaN	NaN	NaN	NaN	NaN	NaN	NaN	NaN	NaN	NaN
O75947	374967	335992	122523	138352	347761	319870	174794	156060	165890	152765	157470	173087	139049	143448	201323	157738	226612	312699	364478	369580	164395	169048	136533	236151	264549	394642	398405	409178	433447	323929	201768	200287	285681	357813	321765	348543	336151	230846	221146	359419	354302	196015	328023	310613	274975	283763	328813	326093	296419
O75955	222847	246376	159495	154202	139608	148679	115173	108281	20394.5	36605.7	184946	181884	178307	183947	124513	145325	121472	257606	75569.2	71397.5	65239.8	67668.5	149062	217210	234879	124104	117561	242784	232793	253031	121572	120944	141742	347744	376179	182369	168079	156781	145282	88724.5	85770.8	182478	291318	297586	631112	604147	220097	219774	123775
O75962	NaN	NaN	5342.74	4385.33	7885.27	4525.09	NaN	NaN	NaN	NaN	4796.38	4885.77	5474.24	5438.4	835.461	6975.63	619.138	7774.44	NaN	NaN	NaN	NaN	15465.8	37285.9	11558.5	NaN	NaN	5356.63	5685.1	NaN	NaN	NaN	NaN	9604.34	8323.98	NaN	NaN	41854.4	11285.8	NaN	NaN	NaN	5332.46	NaN	NaN	NaN	NaN	NaN	9682.29
O75964	244262	245061	138814	192394	196802	147080	128130	127522	237155	243192	83632.1	78553.2	212024	162850	273516	90492.9	262114	359163	318529	372414	240076	238238	110794	186613	186858	210361	207575	181229	184055	380663	330998	268673	2.0395e+06	350384	231448	113070	113087	188472	249248	786534	774417	196092	264288	227926	480072	523323	1095007	276345	249632
O75976	NaN	NaN	NaN	NaN	NaN	NaN	NaN	NaN	NaN	NaN	NaN	NaN	NaN	NaN	NaN	NaN	NaN	NaN	NaN	NaN	NaN	NaN	NaN	NaN	NaN	NaN	NaN	NaN	NaN	NaN	NaN	NaN	NaN	NaN	NaN	NaN	NaN	NaN	NaN	NaN	NaN	NaN	NaN	NaN	NaN	NaN	NaN	NaN	NaN
O75995	258945	244516	204842	210072	337787	335871	250740	262825	710426	623857	238357	220221	198183	185498	297213	199391	293346	381318	78045.1	88836.9	494417	454153	219302	307233	288110	107787	95777.8	554261	585336	356709	218572	213043	457145	288952	320114	103973	164882	334960	338562	183372	175606	216572	252512	278964	111465	96865.3	360306	370819	283969
O76003	339556	352016	282289	301763	511233	514932	273048	268093	406931	444598	313533	336079	316423	315338	268182	293009	251493	501012	424243	416682	478512	456843	269698	277218	275682	279279	288978	309853	321247	511459	248141	257034	290305	308208	308183	342866	340804	531298	527226	534803	556370	343855	294186	309822	170739	166309	522530	553288	286389
O76021	502799	469912	689746	748919	422701	422569	296545	279732	331826	312951	623297	636213	847685	871171	480024	593098	468759	703712	1146000	1.13664e+06	469750	477062	582621	379387	359693	929568	920715	344937	360472	712965	622843	636873	680483	494084	489942	344909	344029	417159	424394	585033	596006	489958	448446	454806	409904	470329	297993	298024	356495
O76024	48453.2	73278.4	5955.78	5310.64	3418.51	3735.83	NaN	NaN	153201	NaN	4330.38	13888.3	NaN	9602.54	55264.1	3630.06	9347.4	92708.8	NaN	4932.66	NaN	NaN	3893.53	61210.6	44120.9	NaN	108284	162210	159081	96178.2	268413	255515	NaN	81336.5	89359.5	NaN	NaN	5015.25	4761.96	63294.2	NaN	66637.2	11535.2	50887.5	NaN	NaN	52457.7	22371.8	48042.1
O76031	968157	64221	558390	572241	347663	705854	1.22316e+06	1.12706e+06	425932	1.1714e+06	835688	850818	546178	679068	729236	755375	748946	1.38562e+06	890139	919713	3.06449e+06	2.96648e+06	605114	784323	761595	830534	914944	1.24848e+06	1.25537e+06	1397434	816593	782405	1.02563e+06	1127935	1.23429e+06	1.30684e+06	1.31761e+06	951370	703486	1.40464e+06	1.49738e+06	925428	757897	1.00788e+06	837664	1.01538e+06	680332	583173	884628
O76054	NaN	NaN	NaN	NaN	NaN	NaN	NaN	NaN	22260.9	23224.3	NaN	NaN	NaN	NaN	NaN	NaN	NaN	NaN	NaN	NaN	27760.5	26952.4	NaN	NaN	NaN	NaN	NaN	NaN	NaN	NaN	NaN	NaN	NaN	NaN	NaN	NaN	NaN	NaN	NaN	NaN	NaN	NaN	NaN	NaN	NaN	NaN	NaN	NaN	NaN
O76062	225584	211928	91631.1	159845	211432	208430	178338	146052	122619	218267	155444	103215	96224.3	176389	87927.9	181341	217438	166748	221258	223900	157235	203579	168165	91022.9	111190	255871	122634	203724	198516	182191	238397	187188	138699	109151	122350	230475	202925	207077	114440	223307	232318	180169	136751	186567	244736	275145	215403	205579	92621
O76071	267671	95813.3	145130	135024	155358	89301	54150.1	37231.1	64081.2	49725.2	91313.2	56532.3	129580	125798	115734	84327.1	120218	345122	447233	446014	322920	336489	169365	194939	155143	278816	256416	173581	220186	250331	317267	319921	338570	416076	351462	241634	255176	188332	204623	NaN	NaN	243019	324400	344024	361188	387340	193557	210973	203086
O76075	NaN	NaN	NaN	NaN	NaN	NaN	NaN	NaN	NaN	NaN	NaN	NaN	NaN	NaN	NaN	NaN	NaN	NaN	NaN	NaN	NaN	NaN	NaN	NaN	NaN	NaN	NaN	NaN	NaN	NaN	NaN	NaN	NaN	NaN	NaN	NaN	NaN	NaN	NaN	NaN	NaN	NaN	NaN	NaN	NaN	NaN	NaN	NaN	NaN
O76080	NaN	NaN	NaN	NaN	NaN	NaN	NaN	NaN	NaN	NaN	NaN	NaN	NaN	NaN	NaN	NaN	NaN	NaN	NaN	NaN	NaN	NaN	NaN	NaN	NaN	NaN	NaN	NaN	NaN	NaN	NaN	NaN	NaN	NaN	NaN	NaN	NaN	NaN	NaN	NaN	NaN	NaN	NaN	NaN	NaN	NaN	NaN	NaN	NaN
O76094	133262	140942	129050	127900	93927.6	90608.9	101287	100161	145571	141328	119796	122467	148739	145472	89053.8	126680	98987.6	156635	131967	136639	220659	224672	126200	101808	90197.3	100037	97580.8	102411	103867	150686	118792	113339	149270	100688	93034	108834	111460	82362.1	87678.3	144175	148600	121450	105025	102789	98589.1	107149	136124	135882	94607.3
O76096	162111	NaN	NaN	NaN	NaN	NaN	181436	193935	NaN	NaN	NaN	NaN	NaN	NaN	NaN	NaN	NaN	137232	183332	171859	NaN	NaN	NaN	NaN	NaN	142401	164823	56413.5	NaN	163718	NaN	444349	NaN	NaN	NaN	339390	225206	NaN	NaN	NaN	NaN	226822	NaN	NaN	639645	741891	NaN	NaN	NaN
O94762	72222	78067.2	262176	300680	198848	208881	118315	118657	197920	184055	314169	297532	253658	226982	142429	244208	208940	267758	128697	146649	244656	186430	293073	158837	132488	209582	152223	130801	144975	262927	98564.8	133069	107375	111060	102889	110309	116960	184981	172584	111683	121639	167726	93545.5	89844.5	120740	155294	129254	132487	148857
O94763	NaN	NaN	78009.4	72367.7	73914	90409.7	NaN	45637	118045	109076	93348.4	72484.9	72276.3	80826.7	72482.6	78848.1	75449.6	NaN	93585.6	NaN	NaN	39374.3	92512.6	49086	108035	NaN	58954.6	41923.4	102978	122239	95564	96609.4	105927	NaN	82602.1	157465	174172	28122	69413.9	103464	NaN	59966.8	141401	NaN	NaN	NaN	99360.3	101415	80600.3
O94766	NaN	33285.7	79102	NaN	NaN	47985.7	NaN	76496.8	66725.6	45181.9	NaN	106679	NaN	NaN	17771.1	119325	NaN	37094.4	36162.6	36760.2	30569.4	28196.5	11687	NaN	NaN	49269.1	55966.1	24405.1	16385.4	NaN	NaN	NaN	NaN	21242.1	43893.6	24450	28754.2	20940.2	23946.3	34383.9	36606.4	NaN	11566.2	22643.9	NaN	NaN	NaN	NaN	15587.1
O94768	72488.2	64841.3	16965.2	26095.1	55645.9	62646.1	46140	29253.4	135519	141830	41688.4	40685.5	18630.8	15871.4	35135.4	12261.2	16578.7	104798	111881	118734	170804	164670	30440.6	45092.4	46905.2	69482.3	73221.7	54636.8	30392.6	105408	52969.2	37979.5	64699.5	60409	67262.9	117035	117697	56880.9	55857	201684	202524	53374.9	53227.6	52736.1	NaN	14823.9	84505.4	80027.1	56316
O94776	818535	811960	402171	363472	798483	775938	752552	738806	693552	585644	518794	507460	464541	471562	584436	398623	562239	974858	946981	936280	699174	695655	404885	811445	820373	949076	955091	664795	661388	984884	656599	674893	961246	870167	879386	1.19026e+06	1.17125e+06	722634	684129	1.05116e+06	1087646	649505	965789	990602	432228	432715	975624	964478	800778
O94782	NaN	NaN	NaN	NaN	NaN	NaN	NaN	NaN	NaN	NaN	11256.8	NaN	15331.9	NaN	NaN	NaN	NaN	NaN	20142.5	22914.6	NaN	NaN	9982.57	NaN	NaN	15372.4	14265	NaN	NaN	NaN	NaN	NaN	NaN	NaN	NaN	NaN	NaN	NaN	NaN	28883.1	31328.7	NaN	NaN	NaN	NaN	NaN	NaN	NaN	NaN
O94788	NaN	NaN	NaN	NaN	NaN	NaN	NaN	NaN	NaN	NaN	NaN	NaN	NaN	NaN	NaN	NaN	NaN	NaN	NaN	NaN	NaN	NaN	NaN	NaN	NaN	NaN	NaN	NaN	NaN	NaN	NaN	NaN	NaN	NaN	NaN	NaN	NaN	NaN	NaN	NaN	NaN	NaN	NaN	NaN	NaN	NaN	NaN	NaN	NaN
O94804	93050.9	100913	100093	87777.7	123869	121457	131499	121857	76960.4	96155.5	112462	107839	112251	107464	106945	104773	110017	157003	145901	146616	101394	59582.9	97920.9	118063	108337	113850	145212	117787	120093	154441	95670.9	102526	84230.3	123581	131035	137165	148310	126261	121217	99167.7	96241	110019	109938	112090	168761	190414	124648	112616	120262
O94806	NaN	NaN	3926.87	4904.66	3685.65	NaN	NaN	NaN	7151.17	6099.03	5459.73	3679.06	NaN	3124.62	6937.77	3372.3	10017	NaN	NaN	NaN	15039.7	11139.6	4530.16	NaN	3678.27	NaN	NaN	13413.1	14282.4	4877.48	7359.81	9267.69	NaN	4699.43	NaN	NaN	NaN	5347.83	4851.62	1786.59	NaN	NaN	5994.95	5511.91	NaN	NaN	4009.92	2293.31	8084.93
O94819	60852.5	60424.9	65112.7	61455.5	NaN	NaN	109525	91617.8	15026.5	NaN	77719.1	81914	83615.8	75523.7	51353.1	55559.2	45585.4	83777.9	NaN	NaN	42228.1	43158.7	67397.5	18977.4	17036.4	NaN	NaN	121830	93839.4	76804.5	60487.9	58986.8	NaN	40972.2	41130.4	36711.9	34967.6	NaN	NaN	32106.4	NaN	64105.6	NaN	NaN	108664	131845	78449.5	76748.9	51507.2
O94822	NaN	NaN	22181.3	23743.8	NaN	NaN	NaN	NaN	NaN	NaN	24148.5	28408.9	17097.5	2171.3	2218	22433.4	NaN	NaN	NaN	NaN	NaN	NaN	35033.4	NaN	NaN	29159.6	NaN	NaN	NaN	NaN	20356	13806.9	NaN	NaN	NaN	NaN	NaN	50071.7	NaN	NaN	NaN	NaN	NaN	NaN	NaN	NaN	NaN	NaN	NaN
O94826	336964	352339	157954	160571	260120	248007	166798	168379	237769	235402	215067	194862	171721	175685	200391	165224	218988	325162	282234	284784	207903	209594	172935	233768	260611	295549	301420	256194	258177	326538	263455	261915	395682	255550	268054	223598	231836	228039	236987	256021	265692	231712	258830	261249	87138.5	83239.3	348960	322811	228531
O94830	NaN	NaN	NaN	NaN	NaN	NaN	NaN	NaN	NaN	NaN	NaN	NaN	NaN	NaN	NaN	NaN	NaN	NaN	NaN	NaN	NaN	NaN	NaN	NaN	NaN	NaN	NaN	NaN	NaN	NaN	NaN	NaN	NaN	NaN	NaN	NaN	NaN	NaN	NaN	NaN	NaN	NaN	NaN	NaN	NaN	NaN	NaN	NaN	NaN
O94842	NaN	NaN	61521	57703.3	43938.2	46992.4	NaN	47890.9	70965.8	78151.3	80449.6	77735.1	68637.1	66540.9	NaN	55752.6	59177.4	134760	104399	124039	69151.2	61955.6	90841.3	NaN	65751.8	122961	138963	111141	108542	150859	142358	130260	181314	100195	90299.7	144870	143871	49845.9	38383.1	205213	101772	92459.9	104882	105155	NaN	NaN	163320	91530.8	117010
O94855	67168.8	NaN	66748.8	52296.2	NaN	NaN	55875.2	NaN	63935.2	64098	56077.4	89811.4	106807	NaN	NaN	60012.7	NaN	52917.9	NaN	95317.6	71585.2	71674.4	39296.4	19544	18968.3	45120.6	39221.5	NaN	43572.4	43984.8	NaN	NaN	NaN	NaN	NaN	53928.3	19877.5	23142.4	20868.1	102595	NaN	24539.9	22013.1	18570.4	60168.7	52638.4	NaN	103824	33740.9
O94864	NaN	NaN	NaN	NaN	NaN	NaN	NaN	NaN	NaN	NaN	NaN	NaN	NaN	NaN	NaN	NaN	NaN	NaN	NaN	NaN	NaN	NaN	NaN	NaN	NaN	NaN	NaN	NaN	NaN	NaN	NaN	NaN	NaN	NaN	NaN	NaN	NaN	NaN	NaN	NaN	NaN	NaN	NaN	NaN	NaN	NaN	NaN	NaN	NaN
O94868	NaN	12272.9	11386.1	NaN	NaN	NaN	NaN	17157.3	NaN	NaN	102407	NaN	NaN	NaN	NaN	NaN	18738.4	NaN	12236	13935.4	NaN	NaN	NaN	56024.2	63211.4	NaN	31370.4	31533.3	14267.7	36549.9	NaN	NaN	NaN	62540.5	67704.6	121285	NaN	NaN	NaN	NaN	NaN	20853.9	63426.2	71183.4	NaN	NaN	16325.3	14953.8	13422.7
O94874	152312	139843	46589.9	37178.8	131175	124685	142616	143397	183645	197253	55003.6	55313.9	40540	50460.8	117069	38617.6	114143	171359	174483	174704	236703	229093	41401.8	116324	111898	208137	186013	172263	170515	180398	155538	157155	116639	148974	151255	233563	239346	134425	125972	194683	194866	127412	119718	123446	141717	136410	164171	162054	155379
O94880	51393	62153.6	54800.5	52936.8	23373	24083.6	54618.9	56330.5	57887.5	64317.3	65780.3	70281.3	64336.9	60896.1	40178.4	52174.7	41487	67022.8	72147.2	68263.2	66642.9	67476.5	58649	54834.2	51802.3	96656.8	105061	35122.9	38746.2	65529.3	57389.1	34334.4	57519.7	54484.3	55183.6	79544.6	74310.2	24792	31731.6	81838.9	81955.9	49092.6	96886.8	69115.8	26982.7	22861.8	57386.8	52050.3	39616.4
O94886	NaN	NaN	NaN	NaN	NaN	NaN	NaN	NaN	NaN	NaN	NaN	NaN	NaN	NaN	NaN	NaN	NaN	NaN	NaN	NaN	NaN	NaN	NaN	NaN	NaN	NaN	NaN	NaN	NaN	NaN	NaN	NaN	NaN	NaN	NaN	NaN	NaN	NaN	NaN	NaN	NaN	NaN	NaN	NaN	NaN	NaN	NaN	NaN	NaN
O94888	78955.1	90742.1	45427.2	41494.3	53607.7	51724.8	58971.5	44794.3	94534.2	90209.1	57031.3	54574.9	75470.8	59685.8	64252.6	40508.8	55852.9	99171.4	78192.8	81890.3	88405.6	91603.9	52192.6	84796	79643.1	55418.9	60003.5	84806.1	86472.1	90024	66036.4	67657.4	204165	102687	107457	81447.8	88278.2	52429.8	53783.9	79464.2	76718.3	61306.8	82544.2	85584	59382.9	21997.6	76547.9	58070.5	48138.6
O94900	NaN	NaN	NaN	NaN	NaN	NaN	89511.9	83441.6	96975	57711	NaN	NaN	NaN	NaN	NaN	NaN	NaN	NaN	73344.8	74947.1	90433.6	79710.2	NaN	73069.8	NaN	70716	41985.6	98976.9	102232	135159	NaN	NaN	NaN	NaN	NaN	199222	112683	NaN	NaN	153398	159294	NaN	NaN	31858.7	NaN	NaN	NaN	NaN	NaN
O94901	22422.7	26256.7	13220.8	15339	31112.2	27911.9	8870.91	8507.62	6374.59	10167.9	19213.7	19326.5	16639.3	24263	19111.4	18760.1	18596.4	24015.4	15285.9	19137.2	14234	16645.8	22854.1	22056.5	10841.8	22047.9	20833.7	41760.6	44905.5	23214.6	12647.4	21766.9	30210.1	13641.6	23017	NaN	13144.8	38240.9	35667.1	NaN	NaN	15718.2	16687.7	18339.2	NaN	NaN	27825	27442.1	17234.8
O94903	229854	236845	276196	305390	343979	355659	243665	268512	391605	549015	371385	353925	368930	309106	276138	326510	250752	487500	248086	262353	463397	357290	324486	251794	247584	215838	222958	465714	475894	483873	320961	328476	354885	365145	331420	373865	347502	359750	374312	281831	280003	324548	257665	268020	253043	240317	295678	310081	342316
O94905	139756	148942	51432.3	57512.8	138271	129433	90697	99183.1	75817.5	67292.5	52516.6	63145.6	82185.5	75827.3	146610	85937.3	153647	194236	82345.6	66930.3	123584	72196	71152.4	178902	180767	109799	113091	197994	190071	202530	143505	140477	223165	125038	138102	98577.5	104691	120754	140627	73714.1	93400.9	128561	180282	158685	301620	297669	164110	174743	161480
O94906	175964	189855	132950	369899	171521	194380	165147	151906	153261	158137	174082	179600	163297	155108	185458	140894	186861	273814	234828	220693	180505	185970	150496	189695	194960	285393	279189	167567	175718	284576	181244	183985	225518	218174	230459	233386	246879	175409	170438	276344	275592	171449	198082	196780	147280	160450	229471	219555	199232
O94913	26198.8	41073.2	50272.1	112029	57006.3	61769.1	31110.2	50176.1	68478.3	58943.1	42252.9	41667.1	52386.4	40687.6	45931.5	52671.5	47528.8	49370.1	67187.1	67261.6	77651.6	25217.1	51844.6	53989.4	33437.3	47575.8	83881.8	60892.9	59123.3	47432.1	18940.8	46913.3	68357.1	50892.1	61402.4	71413.3	38911	63528	61687.4	76005.4	76634.1	55156.8	64059.8	65964.1	NaN	NaN	26431	64460.6	60261.5
O94915	26927.1	55052.4	27932.7	29673.5	31232.9	33710.6	40224.5	45606.2	2044	34932.6	46792.5	32944.9	30776.8	28145.2	16731.2	30188.9	38360.4	44444.3	52077.8	48153.4	23315.9	26388.9	32636.9	22336.6	21626.2	27518.8	36150.2	23470.5	30904.5	44378.3	29235.9	24750.3	89883.2	35768.8	33755.5	29600.1	75081.9	33020.2	31527.7	111639	117729	28486.7	23652	25568.6	33173.9	45503.9	74599.6	71473.8	22268.1
O94919	71071.4	82162.2	79295.5	74308.4	75953.7	60264.8	NaN	NaN	50494.8	53667	105912	94438.8	70027.6	75579.6	NaN	80887.2	29958.5	118381	30590.2	38598.9	75212.2	43574	92831.6	63275.3	58245.4	24826.5	34138.1	75638.2	60782.9	99715.4	25593.3	25018.9	58400.5	59985.7	60845	40416.9	15116.8	81787.3	65009.9	46097	46253.4	46449.2	57624.8	61550.6	NaN	35069.2	84757.9	94149.7	23133
O94925	214261	204386	380932	345589	420252	398993	137121	124327	301052	266450	407133	393534	386131	420464	386621	398323	304881	529948	425192	414884	450833	448468	397387	469580	457742	460958	457329	453404	478622	516844	359747	354322	553252	405111	429858	242114	243604	520060	487098	325955	360212	327553	473103	446492	126490	136757	237401	254035	444041
O94927	52438	82097.6	31511.8	21210.1	47940.5	46317.5	40405.3	31720	43759	42359.8	39490.4	53340.7	NaN	41024.8	29718.2	NaN	29883.9	32758.4	26160.3	26410.7	40355.4	NaN	NaN	29940.9	29513.6	NaN	NaN	NaN	10743.8	NaN	35466.4	29076.3	98824.5	15924.7	NaN	17927.2	50038.1	NaN	23955	114175	124460	NaN	53614.5	47165.6	NaN	NaN	58297.9	60726.4	26478.3
O94952	NaN	NaN	NaN	NaN	NaN	NaN	NaN	NaN	NaN	NaN	NaN	NaN	NaN	NaN	NaN	NaN	NaN	NaN	NaN	NaN	NaN	NaN	NaN	NaN	NaN	NaN	NaN	NaN	NaN	NaN	NaN	NaN	NaN	NaN	NaN	NaN	NaN	NaN	NaN	NaN	NaN	NaN	NaN	NaN	NaN	NaN	NaN	NaN	NaN
O94953	15115.4	15632	10478.8	10482.5	2082.04	NaN	7222.26	6457.1	18928.8	20196.5	13488.7	12980.1	11769.7	11558.3	3548.03	12089.9	3006.38	19932.6	3911.81	4871.78	28702.5	25641.6	13563.4	21341.2	18760.4	NaN	4564.92	17300.5	19053.1	18009	5534.34	NaN	NaN	39250.4	40565.4	7247.98	7563.78	NaN	1293.88	NaN	NaN	12447.9	14837	12113.7	NaN	NaN	NaN	NaN	3297.12
O94966	33183.1	NaN	62732.8	52298.2	22731.9	30491.9	22454	34325	37113.8	43202.8	61239.8	62014.4	53700.8	51526.8	25950.4	44634.7	30773.7	40364.5	14517.3	NaN	34974.2	39292	41410.8	32105.9	26644.4	25156.3	18869.6	26862.9	22364	20057	47636.1	NaN	NaN	18424.8	36934	19965.9	34561.9	22313.3	23039.1	46994.9	49607.3	34626.2	22794.4	NaN	NaN	NaN	28627.1	28096.8	16376.2
O94973	76474.3	70515.2	61311.5	89799.2	65229.4	71114.3	52963.5	47861.8	38377.6	30058	83122.4	88471	101292	98103.3	86792.6	78332.5	89392.5	90467.3	94579.1	91480.6	74553.5	75980.8	87226.1	43594.2	44018.9	71136.8	70417.6	66800.4	65929.3	92815	93751.3	88678.5	102051	69296.6	78875.2	73693.2	65434.1	81633.6	79310.8	90558.4	91761.8	68314.6	78677.5	68483.6	49407.7	34925.3	79583.7	74228.2	82748.8
O94979	226052	202818	183425	186716	180069	209200	178676	192799	220247	222315	241339	255505	223283	213710	163601	206400	161621	295111	175710	176097	249377	260648	217316	160431	154862	136047	133245	177099	181565	310111	178457	186946	205702	209667	219804	217234	219298	172906	172244	255978	246260	189660	199476	194774	247793	265439	276734	269419	174524
O94992	91160	91250.4	67931.6	63746.1	58495.1	54527.4	72933	67949.4	80832.5	80082.6	65465.6	63560.6	61647.2	63567.7	68852.7	61884.3	73443.4	81261.7	65192.8	58236.1	101764	103411	62746	71681.6	72102.5	71844.8	74265.4	76329.5	80319.3	84112.8	78534.8	73971.2	46240.7	82084.2	80395	109467	105262	52512.4	55789.7	112107	107331	56073.1	106575	105036	49231.1	98371.8	77961.3	75215.2	59566.4
O95067	NaN	NaN	34499.2	32164.6	41354.3	37616.5	NaN	NaN	18445.5	NaN	41982.7	43139.8	39610.2	35723.2	20930.3	26849.8	NaN	NaN	NaN	NaN	NaN	3645.21	20569.2	NaN	42103.9	36416.8	39391.8	NaN	NaN	16780.1	NaN	NaN	NaN	NaN	NaN	NaN	NaN	28280	27603.9	68414.3	71326.7	NaN	NaN	NaN	NaN	NaN	49989.9	47518	34754.9
O95071	30499.8	32148	40330.1	43112	35800	37994.1	23354	23144.3	24495.2	24425.5	43946.4	53205.2	44753.6	43197.3	25209.2	40511	23716.4	54786.8	55075	49248.9	31244.8	33125.7	46108.8	26588.8	26372.8	41414.6	41476.2	29493.5	29299.7	52585.7	33918.7	33205.7	34602.6	34199.4	32973	31635.4	30893.7	31538	34591.5	32859.8	33237.2	35286.2	35023.9	35732.2	37701.2	23095.8	35421	35910.8	28722.8
O95104	260371	298160	139431	135313	156550	156196	149696	122883	143223	114181	130090	129735	124922	135238	128506	108494	162631	189491	202743	189636	143145	133801	114425	81349	115226	183511	148497	341865	364115	172714	173200	174964	176978	148667	144915	181085	156320	135888	82562.8	315207	309508	104035	175903	138360	47502.9	54398.9	241428	231274	133083
O95139	344094	354889	156335	165474	163015	181527	153833	179208	161131	241812	154945	159513	183213	155279	217239	138098	214539	270842	338322	335154	200957	229582	157374	200841	196695	305250	281888	254141	189757	287694	252527	236542	406745	230479	196867	264590	191931	163972	161892	360133	360614	219234	281782	264688	390423	423922	276710	293018	179250
O95140	81645.5	94412.6	90844.5	20833.4	32768.1	63301.6	62494.5	54027.4	61870.7	17385.9	60204.6	28332.2	92570.7	103148	83166.8	58206.5	97752	76903.3	61729.7	57832.6	94939.6	90473.1	56892.4	65963	68715.4	65049.1	60928.3	46986.6	40521	77026.1	57860.7	50615.5	258150	77240.1	78454.8	62755.2	83283.4	56977.5	52743.8	172230	144670	54406.1	70070.8	72024.1	88582.5	96942.5	117543	110125	53347
O95149	NaN	NaN	NaN	NaN	NaN	NaN	NaN	NaN	NaN	NaN	NaN	NaN	NaN	NaN	NaN	NaN	NaN	NaN	NaN	NaN	NaN	NaN	NaN	NaN	NaN	NaN	NaN	NaN	NaN	NaN	NaN	NaN	NaN	NaN	NaN	NaN	NaN	NaN	NaN	NaN	NaN	NaN	NaN	NaN	NaN	NaN	NaN	NaN	NaN
O95155	53001.1	59798.7	45092.2	44748.2	50488.1	50511	49159	73892.1	36631.1	41858.6	46753.3	44434.3	43081	43597.8	45194.7	53727.4	47701.5	60220.3	26826.3	47362.2	39758.9	49899.7	40301.2	47641.8	35444.6	42668.8	28738	43935.3	40158.8	64162.6	45313	40271.4	54701.8	45730.6	59040.7	57594.6	41880.2	46899.3	34686	61846.2	65797.3	32970.5	47437.8	43606	23836.8	NaN	65834.4	65566.1	38715
O95159	36866.8	33054.7	48453	46384.3	82556.1	86995.8	65573	58895.1	68360	61194.8	57848.7	59390.2	29284.7	32298.7	40535.1	23658.4	53427	79969.1	32835.8	NaN	36112.6	50834.3	34654.1	81982.4	78409.7	60483.7	59403.4	50223.5	55083.5	64769.9	NaN	NaN	NaN	59313.2	57381.5	48005.6	48081.5	69090.8	77917.2	80883	82288.6	62398.1	NaN	30838.8	NaN	NaN	66344	68246.8	54027.3
O95163	67489.2	67772	64654.2	67626.3	69729.6	74138.5	48647.4	61042.4	64250.4	70511.8	71598.2	87397.6	81378.8	72031.6	56589.4	65814.6	56271	86492.1	72166.1	89002	84423.3	79732.1	65619.3	44977.7	45909.4	78512.5	64532.4	57737.5	69519	86879.4	45764.1	56001.6	74848.8	184727	51398.8	87305.1	108109	79295.7	80439.6	95280.9	65628	64963.9	76453.1	121935	132374	126081	86950.9	93680.5	62002.2
O95167	NaN	NaN	NaN	NaN	NaN	NaN	NaN	NaN	NaN	NaN	NaN	NaN	NaN	NaN	NaN	NaN	NaN	NaN	NaN	NaN	NaN	NaN	NaN	NaN	NaN	NaN	NaN	NaN	NaN	NaN	NaN	NaN	NaN	NaN	NaN	NaN	NaN	NaN	NaN	NaN	NaN	NaN	NaN	NaN	NaN	NaN	NaN	NaN	NaN
O95168	442932	455412	125509	116931	131818	235767	124544	122217	188204	172444	165555	153951	93895.8	139118	190284	129245	186037	226215	253510	259977	204663	202352	117717	228298	245442	270284	270940	215210	210035	231375	226226	230318	451711	208895	220862	191013	260415	189275	196795	177314	190025	165121	179856	178730	226350	240755	213580	216553	193889
O95169	409242	384397	115218	121609	228030	236487	231737	122584	286267	283028	171974	165012	105113	124044	245139	133412	263313	370738	402073	399908	287272	284996	141239	263194	258136	463315	467840	239742	239974	388939	339084	327024	369372	323224	324118	296930	288830	219568	214324	281683	272749	264832	269246	281633	299430	320855	333810	339029	294220
O95182	114277	114214	34689.8	28179.6	38911.6	36753	43885.6	37761.8	50661.3	50834.7	31817.5	31683.4	29964.6	26950.1	85723.3	22042.9	82239.9	88772.7	96821.9	95917	61858.9	56711.5	31087.5	57547.7	107730	99817.6	92074.8	63791.6	90008.3	80733.8	118804	84877.7	101743	72037.5	71505.6	89662.9	83479.7	34957.8	44126.9	109440	102871	52647.7	73862.8	98457.1	90415.2	69349.1	68482.1	78662.4	75701.5
O95197	81279.3	121152	128685	155990	176651	203176	226129	193174	212619	185122	134829	133738	153864	160357	112218	145156	127170	279533	117816	96958.1	507171	359465	157613	205931	178397	128396	127542	81165.6	87646.9	283048	63903.9	87873.6	90232.7	116367	128560	114755	128183	235963	201425	71960.6	54799.1	195862	191054	192595	1096740	1.09252e+06	142022	120640	106341
O95202	195596	196698	103243	102425	193011	195119	181666	189452	187384	189637	110777	109833	98852.8	107543	222109	83328.6	231317	288251	289116	292779	292813	291312	99944.8	149077	163322	277150	274029	256062	271427	272404	277550	277936	513174	86930.6	143467	230158	234377	172649	176251	326727	346562	181523	189868	188096	155572	170283	232863	241665	224727
O95218	415782	250129	353296	344414	221068	201414	154459	143298	378164	344446	215862	391357	404204	257633	331830	178375	278015	260552	208880	209133	272131	291499	308128	336673	250576	215905	201758	221022	197598	290995	392151	261844	330723	265108	283056	231035	421342	142832	136626	236292	231430	200561	296995	304254	NaN	NaN	280817	318429	144222
O95219	NaN	NaN	NaN	NaN	NaN	NaN	NaN	NaN	NaN	NaN	31785.5	NaN	NaN	19282.4	NaN	NaN	NaN	NaN	NaN	NaN	NaN	NaN	NaN	NaN	NaN	NaN	NaN	NaN	NaN	NaN	NaN	NaN	NaN	15758.9	17127.8	NaN	NaN	15692.5	12589.8	NaN	NaN	NaN	NaN	11125.5	NaN	NaN	NaN	14032.2	NaN
O95229	NaN	NaN	44724.2	36799	44001.9	NaN	NaN	NaN	NaN	24785.9	40882	40841.1	42316.2	42149.7	NaN	44733.7	NaN	NaN	51572.8	NaN	NaN	NaN	33272.8	8287.48	NaN	NaN	54460.9	NaN	NaN	NaN	NaN	NaN	NaN	NaN	NaN	NaN	NaN	23918.9	NaN	17828.4	16929.3	NaN	22384.6	22088.1	NaN	NaN	NaN	23182.2	NaN
O95232	180806	170299	159709	175729	160501	150147	137304	133393	119935	125535	120492	167190	180375	202866	213216	160891	205707	242670	250309	214518	218847	218643	156073	199131	199019	222318	223456	197067	196610	232356	234535	241438	226624	239343	230683	232134	232043	175394	172000	144101	125363	153475	274774	241365	131759	134471	110507	101809	173490
O95235	NaN	NaN	25085.8	24185.8	14367.7	17860.3	NaN	NaN	10613.9	9794.14	27832.2	30803.9	27786.2	28831	13339.2	23133.1	9578	29687.4	24493.1	23767.8	22328	36081.3	30629.4	22700.4	24050.9	24017.7	26896.7	NaN	4012.76	23501	NaN	NaN	8088.94	NaN	21138.7	11500.3	12306.2	40644.2	23910.1	37821.4	48650.9	16414.4	31171.3	29177.6	NaN	NaN	19470.1	16641.2	21112.6
O95239	54459.1	62791.3	98899.8	99733.9	80835.8	89148	60777.9	57484.2	64593.6	64266	106081	113850	110332	97863.1	67406.7	93374	71203.7	111566	89355.9	92042.6	69645.8	72639.4	90275.8	72423	70601.7	87634.8	90341.4	67963.8	64545.5	107375	45615.2	40003.2	104846	17543.8	40005.3	64490.3	36108.8	78555.8	79478.8	131364	135733	67827.4	79673	76210	18938.1	23420.2	91124.9	74933.2	54928.7
O95243	NaN	NaN	NaN	NaN	NaN	NaN	NaN	NaN	NaN	NaN	NaN	NaN	NaN	NaN	2285.04	NaN	NaN	NaN	NaN	NaN	NaN	NaN	NaN	NaN	NaN	2610.59	2124.26	NaN	NaN	NaN	NaN	NaN	NaN	NaN	NaN	NaN	NaN	3862.78	3551.89	NaN	NaN	NaN	NaN	NaN	NaN	NaN	NaN	NaN	3099.72
O95248	39972.3	47130.8	8662.09	8384.36	19229.6	19211.8	10530.2	29402.9	15957.2	19114.3	15152.5	14314.8	NaN	4467.99	18804.4	4868.15	16663.2	27031.7	31812.7	31379.3	31061.5	23349.6	10851.7	18403.9	17996.9	27748.9	25494.9	27389.7	28165.8	23429.3	20845.7	20692.4	83780	25639.7	23579	27989.7	28301.4	10877	19034.9	62825	65069.6	19479.6	17717.4	13983.9	8982.94	NaN	52437.7	40488.1	20862.5
O95249	NaN	58604.7	NaN	NaN	NaN	56512	54042.2	52056.3	NaN	NaN	NaN	NaN	NaN	NaN	38815.2	NaN	42868.4	107645	95764.6	81384.5	61446.9	57905.4	53130.9	100531	101958	89965.9	85120	84115.5	95311.8	114632	52940.3	56994.2	104517	76403.1	81367.8	NaN	98120.9	78167.4	77948.5	127152	134457	56424.2	101913	107010	108803	95358.7	110718	111302	60595.2
O95251	162362	154248	64742.3	65323.7	81068.1	75336.4	73071.8	92415.5	58774.4	61197.9	64540.7	70976.9	64353.2	68986.9	94092.9	74546.4	92729.5	115441	73442.3	74747.4	99331	100609	69863.5	101275	100345	98661	99713.7	86591.1	83192.7	111345	78767.6	76777	136317	92412.5	75529.6	120379	120208	80897.4	82504.3	130688	131542	73279.9	89980.7	90415.8	39366.1	35617.8	169960	175211	89405.8
O95260	NaN	NaN	27407.7	30053.3	16767.8	20778.9	17083.1	18627.1	52072.6	52592.4	29321.2	23984.7	30640.9	29796.1	33439.3	31116.2	27803.2	35489.2	NaN	NaN	80125	77790	28922.6	18729.7	14395.9	11846.9	22583.4	46511.6	20387.9	16413.8	14551.7	14642	NaN	30214.9	14119.8	20034.4	19695.6	16251.9	18700.8	56698.4	NaN	22176.5	7056.57	NaN	NaN	NaN	NaN	36499.1	27844.4
O95267	NaN	NaN	NaN	NaN	NaN	NaN	NaN	NaN	NaN	NaN	NaN	NaN	NaN	NaN	NaN	NaN	NaN	NaN	NaN	NaN	NaN	NaN	NaN	NaN	NaN	NaN	NaN	NaN	NaN	NaN	NaN	NaN	NaN	NaN	NaN	NaN	NaN	NaN	NaN	NaN	NaN	NaN	NaN	NaN	NaN	NaN	NaN	NaN	NaN
O95273	NaN	NaN	10952.8	9084.1	NaN	NaN	NaN	NaN	8561	NaN	15991.2	NaN	12693.4	13545	NaN	13265.2	NaN	12292.4	NaN	NaN	14398.9	15378.6	12645.3	NaN	NaN	NaN	NaN	18638.4	15260.3	12989.5	NaN	NaN	NaN	NaN	NaN	NaN	NaN	NaN	NaN	NaN	NaN	7856.87	NaN	NaN	NaN	NaN	NaN	NaN	NaN
O95292	113226	110070	105157	106773	117306	115968	120310	135877	182621	199748	115308	111684	92917.3	94522.5	118122	80567.8	103735	164309	143220	159786	189380	200219	115609	100724	106409	183338	181022	91835.6	103966	161903	118379	110619	84829.4	137419	123000	89388.5	92361.1	96775.5	101422	157723	169709	110746	118623	107040	106182	117999	173048	170345	90563.8
O95295	112284	124718	45814.4	36830.8	88894.6	87018.2	89180.9	79001.1	157428	146567	105833	108890	52178.5	51639	71668	73237.2	65895	119663	81629.9	73474.4	93136.8	98823.9	62463.7	92027.7	84086.8	75771.5	67325.6	95844.6	97711.5	109551	68681	74287.5	150927	98496.8	92400.9	83397	87237.7	77752	97889.8	89725.8	89114.9	85926.6	98359.7	86989.3	129734	136266	129537	135791	76121.6
O95297	NaN	NaN	102601	167146	176583	183360	NaN	NaN	165729	192749	98897.4	94155.6	160032	169131	NaN	125924	84299.1	133421	136646	86303.1	160478	147842	84047.1	NaN	NaN	81900.2	NaN	NaN	NaN	126403	NaN	NaN	41171.1	NaN	NaN	36251.8	NaN	173918	154703	NaN	NaN	108589	38727.3	NaN	NaN	NaN	85173	94260.4	96211.3
O95299	398816	391342	120768	142278	144610	145748	171634	171718	244279	223256	117045	116936	140815	161257	290805	135148	285739	352970	352604	367824	352011	355103	135135	276089	273758	376654	354890	249711	234488	360095	352176	351383	374687	316383	320398	294951	289973	219248	215489	223599	215245	218346	286286	273345	365864	352173	312529	317969	286814
O95319	228366	154631	167784	178419	272133	161669	210305	152971	138060	93433.6	195367	130327	169020	172950	243316	147337	259612	210366	190116	246948	206900	212974	125808	178863	184812	245180	248509	154544	156095	218960	329643	257089	149826	244768	327783	249234	253871	176223	166151	149583	396082	205629	188587	285328	145418	181967	108313	105423	208890
O95336	444483	436284	320187	329384	390747	398441	371310	393632	609274	600626	488341	471523	367428	365748	410753	368395	481742	631325	343831	343492	516030	542894	384121	352112	433494	293809	293621	645238	622776	607127	478748	468439	334554	673820	677873	560171	528405	380066	364668	880527	749882	420333	399889	557026	335168	316916	767414	819295	457660
O95347	224529	223716	302401	300910	315952	343618	250441	200103	285475	271376	375936	389766	305552	326700	222610	332265	230889	369948	392007	422705	336683	309983	311287	202004	198771	292368	287429	122506	118573	374466	200504	200170	319897	129150	130705	252375	236173	326323	327642	563096	597819	258862	251806	268284	143839	166628	386114	411837	232278
O95352	7896.47	9201.93	NaN	28847.9	62820.3	66074.6	48479	NaN	53351.8	39841.4	60362.4	52354.2	54047.3	34066.3	59948.2	62834.7	42986.1	59481.3	68806.1	45675.6	33333.7	40685.7	48612.2	NaN	NaN	34004.6	47021.6	41930.3	NaN	100876	36450.3	36248.4	18440.3	58502.1	56956.8	43828.4	NaN	58286.9	68596.6	47250	72414.9	49813.6	28488.3	39410.8	130475	132868	92171.6	86841.3	52321.3
O95361	NaN	NaN	NaN	NaN	NaN	NaN	NaN	NaN	NaN	NaN	NaN	NaN	NaN	NaN	NaN	NaN	NaN	NaN	NaN	NaN	NaN	NaN	NaN	NaN	NaN	NaN	NaN	NaN	NaN	NaN	NaN	NaN	NaN	NaN	NaN	NaN	NaN	NaN	NaN	NaN	NaN	NaN	NaN	NaN	NaN	NaN	NaN	NaN	NaN
O95363	77265.5	80427	61338.9	63602.6	65439	68226.8	50619.6	55645.2	56011.3	60802.7	87672	91331.7	73102.2	70028.7	70024.3	66765.8	68546.4	98382.6	114766	77141.3	63737.5	65942.4	68286.2	48555.2	47414.9	122080	115018	71792.3	70420.7	96654.9	69811.9	73057.2	141012	53395	51817.3	58031.4	50155.4	64365	67197.7	101018	101841	68061.2	56385.3	56107.6	49230.7	27255.8	87973.4	83772.7	65023.3
O95372	159854	154159	174735	174004	248634	231351	197483	209891	228344	237801	202959	195831	148325	153462	152718	181442	137143	271980	177626	153840	204692	213438	181988	136840	133394	159893	151956	186396	185933	271880	161229	199536	156698	218520	220232	206294	205355	244301	220160	250010	269770	146537	162837	150500	NaN	NaN	216443	208922	197517
O95373	112825	120786	238320	229832	189456	196711	99361.8	98053.3	57441.1	55482.1	204118	224815	253328	257305	169862	181386	189346	223773	182691	172581	155279	156062	198807	140849	134497	106625	107721	103319	101153	224200	149244	148147	148124	117558	114686	93308.4	91144.7	204642	190094	112161	98059.8	152354	126559	159344	121527	123965	149899	146770	159407
O95376	25012.2	22982.3	25388.8	27476	25165.3	18101.3	18522.1	19421.2	26329.6	13404.4	35552.9	32137.8	30025.6	21073.1	29317.2	31312.8	13619.2	54705.9	15355.8	19018.1	53666.4	17707.9	25404.6	10868.6	29211.5	NaN	8470.99	25691	33196.9	54449.2	14427.8	27487.2	NaN	13906.6	20945.5	22445.1	17961.4	16933.8	37709.9	19704.5	NaN	24290.3	11542.1	13558.1	NaN	5827.68	37370.8	33705.9	25919.1
O95379	92370.6	111084	72786.5	74639.3	65146.2	65926.3	108207	121706	57172.9	79779.4	65056.1	71532.9	69156.1	76524.6	66798.4	62811.6	61872.4	96595.9	113803	106585	84676.9	90903	43624.7	50848.6	48467.4	91255	60737.5	24688.4	42363.1	100654	40942.6	43304.8	76299.3	81270.7	81620.7	112143	101122	62308.3	85230	131369	135096	80047.7	83696.8	80179.2	135223	139526	58063	58654.2	44813.1
O95391	54623.1	55270.9	35356.4	39292.7	58579.3	56072.8	58887.7	59924.4	52025.8	52567.3	32430.8	27534.8	41843.1	30398.1	47257.4	31672.1	51275.9	83285	76990.2	74589.8	85641.3	84843.7	40270	56502.5	59242.1	62022.4	69770.1	59695.8	54246.6	78660.4	54164.7	62602.3	70525.7	59990.4	58968.6	65558.3	68147.8	54525	52337.1	75873.5	80916.2	42479.9	64856.9	63907.2	NaN	NaN	62124.9	72930.7	51734.6
O95400	125055	117884	78913	95261.3	112657	104800	96955.5	105113	115284	69239.4	97230.9	89048.4	94443.4	96768.6	114122	88600.7	121043	169875	141473	137819	102057	97496.4	99169.4	161480	164277	143280	149160	96176.9	100360	170280	143931	146629	170189	164458	186325	187856	170255	111517	112885	189291	166225	110925	199349	163316	98698.4	145661	205181	169387	135758
O95425	NaN	NaN	NaN	NaN	NaN	NaN	NaN	NaN	NaN	NaN	NaN	NaN	NaN	NaN	NaN	NaN	NaN	NaN	NaN	NaN	NaN	NaN	NaN	NaN	NaN	NaN	NaN	NaN	NaN	NaN	NaN	NaN	NaN	38993.5	NaN	47978.2	58885.3	NaN	NaN	46111.4	56341.7	NaN	NaN	NaN	NaN	NaN	NaN	NaN	NaN
O95429	NaN	NaN	NaN	NaN	NaN	NaN	NaN	NaN	NaN	NaN	NaN	NaN	NaN	NaN	NaN	NaN	NaN	NaN	NaN	NaN	NaN	NaN	NaN	NaN	NaN	NaN	NaN	NaN	NaN	NaN	NaN	NaN	NaN	NaN	NaN	NaN	NaN	NaN	NaN	NaN	NaN	NaN	NaN	NaN	NaN	NaN	NaN	NaN	NaN
O95433	649611	690037	683621	709031	401303	433711	322972	329645	553574	662162	745308	718939	773296	755281	364978	721127	291474	729025	559083	605419	736688	788643	729368	379068	383283	372887	384280	439215	452325	760149	355532	359430	567881	472091	479171	286826	299158	385607	397535	584267	622838	451209	442542	462055	233166	216445	492884	493325	319946
O95445	191013	181539	NaN	NaN	NaN	NaN	385527	424304	92554.9	91550.3	NaN	NaN	NaN	NaN	NaN	NaN	NaN	227884	NaN	NaN	226666	251834	NaN	47830.7	NaN	NaN	NaN	90007.7	104269	219291	NaN	38995.6	59953.1	NaN	NaN	206748	229819	NaN	33841.7	NaN	NaN	136669	99291.8	101480	233023	275257	NaN	39470.2	NaN
O95453	89270.3	118776	80995.4	82455.3	95175	83796.8	34430.9	66786.6	94162.8	82831.3	69948.2	75282.8	90865.6	83713.1	97154.7	54811.4	110432	110137	148345	151000	106529	141312	71025.3	75917.6	71385.3	130193	125160	60512.4	65615.5	113874	114331	113762	139000	71678	95725.4	85955.6	81945.9	80640.6	103829	115344	121859	75969.8	87765.2	94322.9	NaN	53850.4	73099.3	71955.7	71212.6
O95456	NaN	116249	292517	286258	120139	100347	112278	114778	319851	318111	310968	288751	273616	302356	107360	272429	99340.3	228261	206296	223187	343092	317985	248262	97960.9	93339.5	142021	155026	155297	221829	246662	59140.9	54608	218710	58303.5	71662.3	198714	294598	91626.9	99323.9	205600	286267	164694	48536.9	104961	NaN	NaN	138334	193552	41805.6
O95466	183899	211370	106213	102128	260986	290005	354838	336229	249998	260631	111017	102031	109688	114211	238598	122856	194833	375443	802526	860424	269128	253145	111255	235943	252740	967123	1.02816e+06	122931	120229	366396	231901	262575	177356	458800	438893	461335	464762	216196	224604	680160	601090	299333	317313	370074	387285	1.12334e+06	242666	254352	250991
O95470	98137.5	91232.2	56041.2	53385	63372.5	52362.2	59885.5	72565.1	55337.5	65383.3	71880.5	61606.7	58907.7	63032.8	51744.6	54296.6	29919.3	73180.7	92792.8	99304.6	74000.3	78190.6	53068.7	39375.5	39128.9	71411.3	70197.1	44007.6	46222.6	81189.3	44225.4	14927.9	121607	72865.9	63061.4	59640.1	56935.3	50848	51249.1	80002.6	87034.4	64204.1	50067.5	79317.3	98841.9	NaN	111245	56563.9	49723.5
O95475	NaN	NaN	NaN	NaN	NaN	NaN	74980.7	75355.3	NaN	NaN	NaN	NaN	NaN	8998.21	NaN	NaN	NaN	NaN	NaN	NaN	NaN	NaN	NaN	NaN	NaN	NaN	NaN	1.491e+06	NaN	NaN	NaN	NaN	NaN	NaN	NaN	56468.6	55372.3	NaN	NaN	39918.7	38197.1	NaN	NaN	NaN	NaN	NaN	NaN	NaN	8984.02
O95478	42107.8	26874.2	65418.2	67041.3	44192.5	40601.1	32093	32168.4	42668.9	44405.6	77271.5	78205.5	72957.9	77442	37685.1	58148.7	32511.3	50041.1	81654.8	78882	23419.5	32812.4	38920.6	26341.2	22749.9	70726.5	62757.8	32278.1	24953.1	54836.8	35726.6	33000.2	87635	24974.8	25694.2	18699.5	23844.6	23869.5	29449.8	71798.6	56431.9	39013	34137.6	32158.3	NaN	NaN	22780.2	38448.5	32697.8
O95479	47874	53470.2	24672.9	24258.7	24232.6	17231.1	96967.7	96504.5	77442	79509.3	25455.6	22012.4	20648.8	21118.3	22344.6	27770.9	22515.1	72945.8	44390.8	43442.9	175834	170294	23671	NaN	NaN	42682.2	41198.3	48992.6	48461.4	78105.4	29204.4	25842.7	NaN	NaN	NaN	126366	127593	9616.94	19213.9	72665.7	71982.3	53154.4	12346.5	13708.5	321496	326831	37983.4	39928.8	22389.7
O95486	NaN	NaN	15064.7	15896.5	1.01889e+06	16798.5	12995.6	13915.2	21567.2	22059.2	20281.3	20529.6	9145.42	9448.51	13097.4	9711.86	21220.3	43200.6	34181.1	32813.9	24297.6	26118.1	30152.4	7132.55	6088.07	33889.6	32657.3	28942.6	30710.7	46263.7	19146.8	19191.5	NaN	31627.7	23461.2	14025.3	26136.7	20266.6	21140.1	116801	107323	33330.4	33993.4	7424.87	9021.23	125306	45930.5	83044.4	1404145
O95487	31445.9	36976	24633.8	33643.4	37386.5	27038.7	35168.7	27766.1	31592.5	28574.9	29385.5	24089.1	42398.3	28221.3	24695.4	37360.6	47300.3	55044.9	26236.1	34906.4	52526.6	44169.7	35614.9	35794.5	37627.7	26108.4	46444.5	32910.7	37140.5	40240.7	44232.8	42135.4	31391	46562.6	36906.6	51849	48385.9	37369.6	23489.9	51606.5	56832.4	26184.8	42238.4	43214.2	8844.2	25793	45615.4	41764.6	34477.1
O95498	NaN	NaN	NaN	NaN	28113.6	24576.6	NaN	NaN	NaN	NaN	NaN	NaN	NaN	NaN	NaN	NaN	16835.4	33249.1	NaN	NaN	NaN	NaN	NaN	NaN	NaN	NaN	NaN	NaN	NaN	35058.3	17005.7	18363.4	NaN	NaN	NaN	NaN	NaN	NaN	NaN	NaN	NaN	17059.6	NaN	NaN	57069.8	69585.3	NaN	NaN	NaN
O95544	62866.5	60605.5	19475.4	NaN	36660.6	19744	30861.2	NaN	NaN	NaN	20128.2	NaN	NaN	17060.6	16351.6	NaN	19533.5	56009.3	23385.4	98317.8	NaN	17913.9	NaN	NaN	NaN	NaN	NaN	NaN	NaN	50919.9	NaN	27336.8	188035	NaN	NaN	NaN	NaN	NaN	NaN	NaN	NaN	33223.4	NaN	28304.1	196097	194344	52747.6	45129.6	NaN
O95551	NaN	70241.5	63315.2	49784.5	38016.4	36001	59583.5	72121.6	59526.6	66710.4	62141.6	63943.4	58036.3	56497.4	55686.1	58333.8	51377.8	76354.5	42607.8	66347.6	92820.3	100546	68207.2	NaN	60374.4	46905.8	41427.1	48863.2	45402.7	84004.8	50632.8	50774.8	NaN	64104.9	36078.5	75936.4	68154.4	50965.7	46720.3	72620.8	47759.2	68571.2	47443.9	46455.8	43164.8	37756.1	47808.8	63923.9	48186.6
O95562	77939.1	53965.3	50532.3	55549.1	66330.6	88292.1	23688.9	18201.9	26146.3	24313.8	38060.1	37817.9	53047.6	52181.2	48335.4	50596	71829.4	76245.5	47660.8	61020.8	43135.2	52154.9	49589.2	61106	56899	45418.8	42337.8	26608.1	25499.1	73128.1	44418.5	39716	114705	70960.2	103170	20792.3	18257	70289.1	57411.6	36839.3	37706.4	21201.9	130344	128496	63394.8	NaN	124353	125834	52935.3
O95563	18755.8	18907	16437.6	16349.5	42552.2	42436.1	12463.2	12539.9	63696.4	64817.5	20652.2	22145	17334.1	17847.7	7076.75	23624.8	6677.16	20566.5	37319	36855.5	37494.4	37777.5	21624	5625.3	4799.18	17013.3	17037.5	10849.4	9578.29	22335.2	10003.7	10758.1	NaN	NaN	NaN	9443.7	8854.47	19859.3	26175.8	NaN	NaN	15100.8	8208.29	8063.28	30597	31963.2	NaN	NaN	11534.6
O95571	294425	320550	78375.3	81621.7	154898	157913	242781	236471	162532	157553	108217	109212	80859.8	87512.4	288818	72303.1	315730	317850	366849	289586	175367	170201	75067.2	229815	299479	289173	307003	531723	529826	313794	303729	262280	808492	336967	336139	289439	290856	132757	142608	313025	235319	229396	246217	268281	578799	633110	260952	268849	288035
O95573	103691	105190	112280	117601	70277.8	73434	55715.1	56863.4	42092	45634.4	75563.1	82144.7	118957	125209	70435.9	81903.4	68856.1	119980	58679.9	62950	125280	116476	81470	88740.9	87968.1	37622.9	36273.6	61882.4	60469.4	125238	88978.5	91738	161284	106250	114428	60427.1	66410.9	68310.7	69106.1	60404.1	65220.5	79304.4	127045	123599	76119.6	78110.8	100157	94772.1	43970.8
O95602	47649.6	48206.6	56983.9	60656.8	32896.5	24574.2	31352	44431.5	37861.2	29852.2	64125	68034.7	53926.7	59312.2	41097.3	60699.9	36074.6	51352.5	62543.9	61682	32411.1	30283.1	47843.7	32284.3	26964.3	60943.7	59328.5	41515.2	49706.4	56721.6	46305.4	46562.6	73885.3	48587.3	35547.4	29253.8	32621.6	35909.2	36253	50711.3	49111.9	42213.9	26273.1	27304.1	NaN	NaN	47739.1	44834.3	35735.5
O95613	NaN	NaN	NaN	NaN	NaN	NaN	NaN	NaN	169322	NaN	47360	NaN	NaN	46265.4	1186.81	39618.6	46785.5	NaN	NaN	19602.7	NaN	NaN	NaN	NaN	NaN	NaN	NaN	NaN	NaN	163379	55909.2	159339	NaN	NaN	NaN	81607.1	NaN	NaN	NaN	NaN	NaN	NaN	NaN	NaN	98603	NaN	NaN	NaN	NaN
O95619	89728.5	52326.6	92602.6	117255	87946.8	68561.3	85389.7	98175.6	207726	138706	148491	92620.4	124026	63738.3	58241.2	119685	76712.4	104483	63857.6	65032.1	71791.5	74796.3	84410.6	97490.9	65154	81755.7	89502.3	58514.3	58773.7	102706	61269.4	68087.3	70814.9	54837.2	80017.4	81520.4	77910.1	86024.3	89638.3	49414.9	67955.5	65768.2	59116.2	81202.4	54232.7	51117.4	46477.8	63180.7	60604.3
O95625	NaN	NaN	NaN	NaN	NaN	NaN	NaN	NaN	NaN	NaN	NaN	NaN	NaN	NaN	NaN	NaN	NaN	NaN	NaN	NaN	NaN	NaN	NaN	NaN	NaN	NaN	NaN	NaN	NaN	NaN	NaN	NaN	NaN	NaN	NaN	NaN	NaN	NaN	NaN	NaN	NaN	NaN	NaN	NaN	NaN	NaN	NaN	NaN	NaN
O95628	NaN	NaN	NaN	NaN	NaN	NaN	NaN	NaN	NaN	NaN	NaN	NaN	NaN	NaN	NaN	NaN	NaN	NaN	NaN	NaN	NaN	NaN	NaN	NaN	NaN	NaN	NaN	NaN	NaN	NaN	NaN	NaN	NaN	NaN	NaN	NaN	NaN	NaN	NaN	NaN	NaN	NaN	NaN	NaN	NaN	NaN	NaN	NaN	NaN
O95630	85273	NaN	6386.11	90275.6	66652.3	61258.7	33119	42796.9	68981.4	64413.9	48714.2	74797.8	6103.4	82254.4	124525	41092.1	65446.2	170300	NaN	NaN	103691	104719	90581.7	68507.4	73242.5	68767.2	64134.2	67664.4	66256.8	153394	NaN	NaN	NaN	78024.8	72696.3	82240.3	NaN	87473.9	81103.8	NaN	NaN	112095	NaN	NaN	NaN	NaN	138122	149244	112307
O95639	130066	168930	43578.2	75350.6	57939.7	82823.8	55140.6	53286.9	53756.6	53568.4	90765.1	89126.5	82670.5	77533.6	52942.4	59357.8	84056.7	104232	75054.5	74681	65900.9	61264.1	70798.4	45887.9	47489.3	71179.5	64789.8	53665	58084.5	105092	59319.8	85554.9	166367	57205.3	59116.4	61978.3	65616.2	56235.6	50984.2	110080	114918	69252	61386.9	58490.5	38035	44269.4	106984	171087	72398.1
O95644	NaN	NaN	88927.6	85732.8	NaN	NaN	107336	NaN	NaN	NaN	65354.5	80816.8	76906.4	NaN	NaN	NaN	NaN	NaN	195772	185182	NaN	NaN	100022	NaN	NaN	114269	117911	NaN	NaN	NaN	NaN	NaN	NaN	NaN	NaN	153423	156771	NaN	NaN	195301	269032	NaN	NaN	NaN	NaN	NaN	NaN	NaN	NaN
O95671	NaN	41898.4	58218.1	59741.8	108397	123348	76375	74891.2	124169	129774	60765.1	58207.1	52172.8	49842.1	84223.4	55782.1	95782	117250	72655	65215.4	174659	185068	61745.6	217245	225504	51082.3	48792.3	141297	150061	116955	89177.5	85111	44501.3	197619	195891	82172.5	94306.8	109615	112137	121098	118507	74348.8	215125	240171	NaN	NaN	NaN	NaN	76626.5
O95674	146494	109744	62019.9	29767.5	64749.4	82027.5	63490.5	66847.3	42944.9	88569.5	62379.4	57344.9	50505.3	56295	96945	46592.7	101357	126353	131452	129858	112924	125197	56466.5	107410	116821	108620	68948.1	106737	114528	134242	205569	186479	355205	160089	143605	109108	98313.1	83729.5	82389.3	97471.4	85602.9	85753.9	131188	138882	NaN	NaN	68850.4	98628.2	117716
O95684	93644.4	91568.8	63572.2	81565.5	NaN	NaN	NaN	NaN	63485.3	58934.9	NaN	NaN	71156.6	81340.5	73974.2	58553	77219.8	71322.2	111558	98599.4	72210	90809.9	NaN	94767.1	106607	52353	NaN	NaN	NaN	85227.5	100567	97706.3	NaN	74896	91111.1	NaN	81612.2	25115.6	16252.9	NaN	NaN	46795.9	101963	109493	NaN	79486.7	NaN	NaN	NaN
O95696	38482.5	64473.6	24883.1	21962.1	36344.6	35785.6	29098.6	31604	24070	28438.9	34024.9	32599.6	20966.6	24313.5	23308.4	21853.6	25594.2	49599.9	26484	44108.2	22277.7	24778.1	27184.8	42456.1	41589	47583.9	43196.7	11756.8	21163.8	50161.4	48669.3	27898.3	65907.9	35869.5	35058.5	63177.1	60160.1	35747.4	35715.6	40019.4	34641.6	35382.7	39914.3	41277.1	NaN	NaN	54046.3	41057.6	35264.9
O95707	NaN	NaN	NaN	NaN	NaN	NaN	NaN	NaN	NaN	NaN	NaN	NaN	NaN	NaN	NaN	NaN	NaN	NaN	NaN	NaN	NaN	NaN	NaN	NaN	NaN	NaN	NaN	NaN	NaN	NaN	NaN	NaN	NaN	NaN	NaN	NaN	NaN	NaN	NaN	NaN	NaN	NaN	NaN	NaN	NaN	NaN	NaN	NaN	NaN
O95714	1152424	1.30918e+06	603562	714549	348335	415385	1.46053e+06	810348	430059	740520	673376	1.2842e+06	695308	706843	237485	867774	298279	607176	802268	793687	648855	831199	491750	370578	437749	304726	578596	892426	890516	660152	1247842	1.26278e+06	658344	688041	291704	737672	1577839	368114	455755	594808	941824	575308	1.00913e+06	402532	2128890	2.20345e+06	432479	479324	1.11954e+06
O95716	NaN	26300	NaN	NaN	23705	23885.9	43285.8	43011	28701.2	29538.3	NaN	NaN	NaN	NaN	NaN	NaN	NaN	37026.2	NaN	NaN	49387.9	45407.3	NaN	32998.3	28058.2	12153.2	14168.6	18163.7	NaN	42035.6	NaN	NaN	50856.6	34666.9	31969.1	32603.2	32810.9	25275.9	17135.6	NaN	NaN	22616.1	37110.2	34872.9	114220	104532	20790.8	26652.7	18324.8
O95721	1.40085e+06	1.49404e+06	89636.6	92822.8	67073.9	73387.2	66353.5	76012.3	169049	195566	82620.3	95636.7	100009	92370.5	64407.7	89656.7	403756	117063	1.27065e+06	1.19289e+06	128606	125412	91605	63879.4	2.02848e+06	115229	118118	101356	98163.8	122542	66338.6	71178.8	132806	85922	91362.4	884632	71698.4	67474	74219	250225	324126	82388	93604.7	102467	30951.4	35596.7	594802	648102	62378.4
O95747	325583	290563	176672	181121	196869	223488	326025	320738	313317	289025	181268	212989	192648	195902	204330	184445	178752	345399	251642	246086	331313	357128	186054	407479	404835	209312	209387	222044	204759	326972	193738	189925	164106	408931	454261	455231	429709	217352	209805	324545	298981	183247	412758	412929	213442	212986	254636	255664	217983
O95757	564774	554048	669205	635473	399291	425408	376354	326685	385636	374874	572376	593227	740070	601466	26660.3	739589	295207	529407	505239	28658.2	90626.3	603818	651392	442964	455820	350696	348873	82060.9	601417	534969	381229	363630	435346	524108	36829.5	390869	469803	323996	470066	543992	540615	394234	466923	448718	279325	58830	43561.9	45790.2	270218
O95758	282640	298510	105431	105264	177509	201379	202880	239498	170517	86394.1	125559	124593	115657	126095	137542	109834	132888	273551	257359	245556	187036	201625	98209.5	182130	189613	234116	255811	155402	179883	266300	99751.1	113573	272659	312614	268377	247370	222083	176564	181870	227865	230960	186880	224384	226785	119442	117548	245232	240256	139096
O95772	230325	251321	NaN	NaN	43666.4	66426.5	NaN	NaN	64733.2	64341.3	NaN	195555	81956.8	NaN	49632.3	187432	110002	212251	73977.4	64996.7	151560	NaN	157801	137294	135537	79556.1	63622.5	67328.3	83061	NaN	105822	108691	NaN	128284	134543	NaN	NaN	66489.9	69838.7	NaN	NaN	65192.5	120302	109168	NaN	NaN	NaN	NaN	85676.8
O95777	188294	309106	270975	209310	200063	131127	173575	175900	201002	158658	135779	220998	158661	220819	209814	165251	191951	219129	173906	170303	199771	194789	156313	160735	165285	165762	193713	160882	169526	228384	157601	169402	156107	206005	237773	264721	219562	140629	149354	151330	169694	228143	141834	143622	256563	307203	196992	296735	206521
O95782	101032	111480	75126.6	73584.2	117700	110274	107623	101598	69939	84352.8	94807.4	86523.3	88596.3	82192.1	80990.3	76270	89590.5	173014	168033	117297	116515	109297	75157.3	130269	115712	88567.3	86215.8	86547.7	122558	166150	98326.2	100261	102956	157822	157418	94993.3	90121.7	113782	110166	94636.6	98719.8	118708	148559	141972	99867.2	103945	130248	133833	90526.9
O95785	62041.6	62396.8	48585.5	45055.8	59502.7	51043.8	42446.1	58204.8	53838.2	49566.8	51637.9	56927.6	50171.3	43552	68931.2	48624.5	65129.4	64199.7	52504.9	461963	42346.9	46870	42517.3	51877.8	49776.8	44162.1	44047.6	74447.1	72437.9	56798.6	55498.8	56856.5	68657.3	62407.6	85274.7	71041.7	78750.8	55426.7	53183	146728	149347	60040.8	62511.7	66139.1	NaN	NaN	57402.4	56882.3	60526.8
O95786	87272.5	94818.1	48950.3	45405.2	89790.1	92790.1	87366.3	109416	34786.1	47294.5	42036.7	32196	51951.5	55069.6	26188.2	26332.1	66536.2	116400	109503	111244	76980.8	89577	24619.4	94185.6	88351.5	63423.5	61541	123226	127635	109126	55639.5	108851	55954.4	136923	139215	102048	96632.7	96053.5	92382.4	94541.7	77394.8	83424	124972	63575.6	60592.1	64239.4	48046.4	42047.8	26082.8
O95793	35419.3	51159.6	79753.1	87390.5	44549.3	53600.8	54537.1	47046.6	69832.8	77987.5	102082	84227.7	90671.8	93412.5	41752.9	81474	48367.9	88070.2	61519	61275	65906.2	62780.5	85865.4	67094.1	63811.9	59642.4	64889.6	72502.4	67195.8	93899.2	45542	46220.8	89385.6	56410.7	56942.1	98350.9	108663	56346.6	54708.4	109507	134029	63306.9	84163.2	85290.1	NaN	NaN	74701.8	80870.7	45881.7
O95801	104169	86081.8	105270	102355	52899.4	58010.2	54188.8	48592.4	96894	86576.1	124782	130024	123167	114441	118575	98891.7	60731.9	109674	90632.4	97774	112870	99885.7	106992	16783.4	41718.7	77019.1	65873	54856.7	60438	127108	55175.9	75602	NaN	11794.2	NaN	70604.3	71623.8	57747.3	54913.8	76750.1	75243.8	67743.7	61309.2	61280.6	35185.3	NaN	90489.3	92560.1	96884.5
O95810	NaN	NaN	NaN	NaN	NaN	NaN	NaN	NaN	NaN	NaN	NaN	NaN	NaN	NaN	NaN	NaN	NaN	6886.47	NaN	NaN	NaN	NaN	NaN	NaN	NaN	NaN	NaN	NaN	NaN	NaN	NaN	NaN	NaN	NaN	NaN	NaN	NaN	NaN	NaN	NaN	NaN	NaN	NaN	NaN	25858.7	29082.6	NaN	NaN	NaN
O95816	NaN	NaN	276412	305417	37940.1	27474.1	54883.4	NaN	51047.8	56174.6	301907	325157	358884	302102	30847.6	276271	NaN	143789	71943.6	72776	88882	84607.1	312559	NaN	NaN	89754.4	105221	NaN	NaN	141250	40990.1	NaN	NaN	NaN	NaN	NaN	NaN	51319.9	44865.9	40334.6	14502.5	97235.4	NaN	NaN	38393.6	25728.2	55273.6	16330.7	NaN
O95817	NaN	NaN	115587	NaN	NaN	NaN	NaN	NaN	NaN	NaN	NaN	NaN	NaN	NaN	NaN	NaN	NaN	NaN	NaN	90314.9	NaN	NaN	NaN	NaN	NaN	NaN	NaN	NaN	NaN	NaN	NaN	NaN	NaN	NaN	NaN	NaN	NaN	NaN	NaN	NaN	54760	NaN	84591	106221	NaN	NaN	NaN	NaN	NaN
O95819	52073.3	60314.8	93572.2	76483.6	53413.4	38637.9	45187.9	45257.8	55564.3	63223.6	80290.9	89389.3	87379.3	100616	70961	81361.5	75713.3	65355.4	50182.1	59744.2	67149.6	74470.6	87608.4	58827.3	41340.6	47907.7	47311.9	36140.1	45535.5	91620.5	72016.6	64909.7	50887.4	46290	46774.4	57954.2	59717.9	46518.9	37872.4	72479.2	70106.3	46374.1	82741.8	79018.8	NaN	NaN	72808.6	62605.5	59494.2
O95822	39644.1	44044.6	13602.9	19644.4	NaN	10514	NaN	NaN	21791	NaN	NaN	NaN	NaN	NaN	13677.6	NaN	20820.7	41808.6	NaN	NaN	92656	54243.9	NaN	NaN	19847.4	NaN	NaN	38363.2	69777.5	53094.7	72522.3	78436.7	121372	NaN	49603.3	72317.7	67477.4	NaN	NaN	81532.3	73066.9	28806.2	NaN	NaN	39243.5	98071.2	45263.8	48680.1	22800.8
O95825	NaN	NaN	NaN	NaN	NaN	NaN	NaN	NaN	NaN	NaN	NaN	NaN	NaN	NaN	NaN	NaN	NaN	NaN	NaN	NaN	NaN	NaN	NaN	NaN	NaN	NaN	NaN	NaN	NaN	NaN	NaN	NaN	NaN	NaN	NaN	NaN	NaN	NaN	NaN	NaN	NaN	NaN	NaN	NaN	NaN	NaN	NaN	NaN	NaN
O95831	339002	358093	214444	195798	166546	169692	184277	201876	141062	144469	178946	178865	231081	228697	241924	216315	236916	375957	359912	360001	271248	267601	190384	313153	309281	339533	348633	493882	506527	380224	295711	282505	731771	343534	309457	300226	297856	176416	179813	252153	271160	235192	323595	338639	367113	373312	180345	224735	219266
O95834	73287.4	78606	NaN	49196.9	128996	126026	77511.5	88206.2	129670	120698	NaN	NaN	NaN	10992.9	44563.3	57860.5	NaN	219719	85725	85803.8	133007	121403	NaN	170661	NaN	64426.5	65855.9	58415.7	76748.9	208406	102897	60990.5	NaN	120547	87584.6	78433.1	81477.5	120596	159889	139152	136252	129726	NaN	NaN	169063	230226	91825.5	64669.4	46342.9
O95861	366530	359053	363525	358853	245840	255750	226376	222464	198219	191889	350090	346318	406415	365341	252758	335374	280272	336183	211525	207079	325363	214038	339055	205474	205580	131157	128684	310819	305700	346310	292102	278113	291556	228836	281729	212431	199352	241975	229037	159687	159817	228554	203837	198268	197902	196857	337682	364539	266626
O95864	46887.5	47229.5	245057	248341	36712.8	32304.1	99066.6	117722	52392.1	53894.7	176417	195510	251132	250286	89243.3	198819	89269.6	102535	97308.8	99778	50023.6	37562.8	195536	43255.1	45627.4	108992	104512	NaN	NaN	100895	29785.8	27443.8	10155.1	18591.8	18805.6	67362.3	68113.3	40366	30221.2	36195.4	35162.3	69811.9	53756.1	46071.8	61341.4	35108.3	12710.7	14624	29637.4
O95865	917835	899452	225784	236525	169456	159722	847488	922295	121748	108330	238246	218104	251229	262554	454327	225223	463050	756896	214451	206475	132974	134892	230217	1.10299e+06	1.01067e+06	159508	151001	699125	693498	759640	551117	583860	233051	1.71005e+06	1.74088e+06	1.64121e+06	1.7638e+06	174597	166712	489552	557763	519414	1.30102e+06	1.17961e+06	79573.1	99792.7	803890	740944	641492
O95870	70441.2	68576.3	52012.2	50719	76722.7	75718.7	69029.1	91039.1	38869.3	42603.2	69866.5	69291	59539.4	56699.9	45404	57918	61333.9	128472	96927.6	95411	70429.7	79258.7	57289.2	101183	97958.5	110809	111580	110325	107328	119849	74279.8	78002.8	123938	102475	106025	113666	110362	82451.9	79376.3	69508.3	81807.1	87343.7	91823.7	90520.5	168962	93086.4	52966.2	49731.5	68643.5
O95881	124178	116562	222113	225092	311326	294779	177662	173010	324275	321751	209278	228729	239249	232131	155372	240898	113334	255642	148766	145740	202679	203404	201152	129249	120833	242899	235320	127473	123023	274121	104852	107286	94767.8	121268	128285	175227	181178	277211	274996	143049	155333	183917	132700	135282	324614	333100	149442	136950	152066
O95905	NaN	NaN	46397.6	NaN	NaN	NaN	NaN	NaN	NaN	NaN	NaN	NaN	NaN	NaN	NaN	NaN	NaN	NaN	NaN	NaN	NaN	NaN	NaN	NaN	NaN	NaN	NaN	NaN	NaN	NaN	NaN	NaN	NaN	NaN	NaN	NaN	NaN	NaN	NaN	NaN	NaN	NaN	NaN	NaN	NaN	NaN	NaN	NaN	NaN
O95926	155885	157895	97758.7	108704	105649	116510	105210	107362	177904	189294	93907.9	137911	168887	98301.5	107357	118688	105897	189453	161817	168217	85398.2	55575.8	123435	131057	131947	154942	174359	136189	124189	118617	153270	125627	104473	138501	153416	179553	177749	107741	147565	131406	138410	124803	166636	147768	83068.3	NaN	113052	122103	131430
O95983	87347.1	108680	123709	128834	168009	162601	142880	151587	225849	222287	145317	148472	139333	124794	182079	140488	177309	200431	154695	144956	161577	183937	134774	160067	155229	184880	196533	144693	142717	205409	152361	143325	84402	149895	159268	143698	165390	161995	147340	140005	149310	138956	163299	161664	7601.4	NaN	173045	162827	193031
O95985	NaN	NaN	NaN	NaN	73413.6	NaN	103814	NaN	NaN	88211.3	83119.6	62483.8	61069.7	75249.9	49734.6	NaN	33383.3	56386.2	NaN	NaN	NaN	62580.3	NaN	NaN	NaN	NaN	NaN	NaN	NaN	NaN	73888.9	NaN	NaN	NaN	NaN	NaN	NaN	NaN	NaN	NaN	NaN	65519.2	NaN	NaN	NaN	NaN	NaN	71928.3	NaN
O95988	86860.1	83423.8	NaN	NaN	NaN	NaN	NaN	NaN	NaN	NaN	NaN	NaN	NaN	NaN	NaN	NaN	NaN	73843.1	NaN	NaN	NaN	NaN	NaN	180350	160513	NaN	NaN	NaN	NaN	54528	NaN	NaN	NaN	230350	229310	NaN	NaN	NaN	NaN	NaN	NaN	28147.6	194879	202761	NaN	NaN	81322.6	103200	NaN
O95989	289548	319511	179468	198001	205651	208114	126053	126906	138445	127386	158762	167080	206582	235253	181311	148890	187331	217039	123913	117889	105269	166086	138241	178206	174789	66382.8	57339.5	173007	166646	202634	226977	220608	52067.9	297281	282875	116993	114631	149771	148900	98849.4	100400	143488	242237	230594	212095	197735	158477	168237	164169
O95997;Q9NZH5	NaN	NaN	NaN	NaN	NaN	NaN	NaN	NaN	NaN	NaN	NaN	NaN	NaN	NaN	NaN	NaN	NaN	NaN	NaN	NaN	NaN	NaN	NaN	NaN	NaN	NaN	NaN	NaN	NaN	NaN	NaN	NaN	NaN	NaN	NaN	NaN	NaN	NaN	NaN	NaN	NaN	NaN	NaN	NaN	NaN	NaN	NaN	NaN	NaN
O95999	139522	205599	88709.1	78120.9	103400	107687	71388	88337.3	184011	127493	112014	110626	83260.5	121142	85780	147999	84185.3	170625	171772	104478	139255	132510	134087	122776	127553	155980	78883.1	136898	146617	167445	176590	106662	141464	152467	155822	100923	101699	113566	118635	106793	106664	152150	170816	118663	NaN	NaN	158923	140869	102255
O96000	182586	186639	172823	169540	144939	152007	178500	201411	228490	181078	120607	113304	179189	148387	306724	171632	284604	235703	174865	234571	287727	299052	169029	261910	271662	340460	366141	155260	155767	223425	293426	301034	289440	180228	178952	192834	207109	235794	235516	208763	216350	166192	199812	217060	314819	330831	223703	220295	312851
O96005	97950.6	46958.2	15847.6	46889.4	38775.5	50861.2	NaN	60091.4	26711.6	8839.41	35240.1	42394.7	43525.2	36501.8	49385.1	17080.7	47971.3	71811.6	71401.7	68132.3	14224.3	71341.8	36496.4	36950.7	42444.4	48394.5	45910.4	58522.9	38435	75129.9	57153.6	61875.9	108636	42973.6	41536.2	51499.8	89725.8	45742	38173.4	76926.3	58161.4	49581.5	76317	73539.6	81999.7	57894	62314.6	64382.4	62139.2
O96006	43986	55308.4	38460.6	31460.8	88082.5	83044.1	52925.6	33249.2	80303.5	NaN	31516.2	19995.5	33473.8	29908.7	19389.8	75765.7	16337.9	206324	63014	NaN	45768.4	60743	103106	166223	171631	21088.4	20257.3	29410.7	29045.6	229873	81792.8	65755.4	NaN	24602.8	30582.4	35172.7	38576.7	43466.1	42131.2	NaN	NaN	126429	50413.1	56351.3	76243.6	66426.9	80030.6	93674.9	28793.3
O96008	311908	303775	312310	328178	217961	218952	208057	210140	227558	234996	286457	304784	321633	323439	219181	274669	203049	415422	400897	393898	423811	441821	271899	168618	180486	336294	331057	290778	300034	379254	230966	212735	269198	146595	167864	213790	145089	223904	212148	319735	307249	253077	187447	197755	263001	265156	197264	207804	188235
O96011	227099	244158	253997	210407	217615	307774	321121	593143	519205	42241.9	193123	594503	210235	224536	516032	295030	443515	234702	74042.3	94151.2	310784	270191	308007	321662	355895	203797	162326	215600	247648	298014	200359	207151	153606	198926	176414	250908	159044	526439	295197	101226	70783.2	226066	250886	273747	328531	331351	113798	106358	396048
O96013	NaN	NaN	18146.6	NaN	NaN	NaN	NaN	NaN	NaN	NaN	19681.8	22803.9	NaN	12161	NaN	20244.4	NaN	NaN	NaN	NaN	NaN	7860.16	17731.3	NaN	NaN	NaN	NaN	NaN	NaN	NaN	NaN	NaN	NaN	NaN	NaN	NaN	NaN	7610.32	NaN	NaN	NaN	NaN	NaN	NaN	NaN	NaN	NaN	NaN	NaN
O96017	108201	95324.8	105871	85989	133491	129286	90707.8	NaN	185100	167757	113974	118232	102412	106989	145505	125977	123725	157035	91576.1	82045.1	163573	94042.1	223889	400882	443200	NaN	NaN	82561.6	274579	179828	NaN	114728	109661	83609.3	72717.1	430886	445374	147047	109032	88037.7	87271.9	139878	97987.6	305703	NaN	NaN	140395	143238	450056
O96019	653020	604048	340424	369758	419203	426107	487132	481953	372410	371096	347996	356247	363506	352000	497724	323610	473573	603296	449877	541223	412513	430824	288459	459756	514802	416135	423707	413157	430943	626026	401890	392736	534629	594016	575558	634969	690158	401231	382231	613962	630312	450700	505501	464623	427764	416264	575205	592312	519572
O96028	NaN	NaN	15180.2	20891	24635.6	26295.6	29877.3	19087.9	11698.4	19912.3	27143.9	21781.2	15119.2	10985.7	16489.8	24484.9	29558.3	31945.2	35274.4	29623.1	26879.5	31927.5	23075.5	20121	28531	19713.8	32137.6	25846	20170.7	26841.2	61110.4	59579.6	70613.7	9513.42	17450.6	32100	36735.3	16459.5	14580.8	62595.3	52429.9	15866.5	80860	97835	NaN	NaN	27922.5	28857.8	29953.9
P00167	188358	176483	51324.6	50795.9	114855	120531	68379.1	66434.5	93555.4	88483.7	111379	131557	48356.1	43677.7	184933	43918.8	185822	132350	86866.7	89129.5	92950.4	92089.6	58683.3	224404	212780	65071.7	66530.7	107960	105733	203635	127091	125546	315707	125603	139315	70705.4	82650.2	139725	147876	128156	116416	102068	308645	238719	67159	87116.6	282395	314357	183963
P00338	1.20318e+06	1.22641e+06	2.26139e+06	2.18872e+06	1.72434e+06	1707892	1.04747e+06	1.04462e+06	897802	911712	2.44889e+06	2.31954e+06	2.58208e+06	2.76061e+06	1.38085e+06	1.85926e+06	1.28798e+06	2.079e+06	2.53017e+06	2.3949e+06	1.16248e+06	1.19875e+06	2.18272e+06	808009	802882	1.46537e+06	1.39599e+06	1199191	1.21242e+06	1.83452e+06	1.29145e+06	1.24418e+06	1391560	1.46118e+06	1.42442e+06	1.91674e+06	1.80076e+06	1.2618e+06	1.24872e+06	1.57589e+06	1634750	1.12896e+06	1.18022e+06	1.18002e+06	1.01394e+06	1.05463e+06	798157	784373	1247392
P00352	148572	142588	833758	910188	860.741	NaN	46689.2	51360.1	NaN	NaN	1.01811e+06	1.00211e+06	847178	857797	NaN	972942	NaN	375260	NaN	NaN	NaN	NaN	1020150	NaN	NaN	NaN	NaN	10530.9	208680	365569	88929.6	77046.4	NaN	NaN	NaN	NaN	NaN	3445.07	NaN	NaN	NaN	234794	NaN	NaN	176020	174617	NaN	2366.27	NaN
P00367	205341	221081	206663	219495	334693	363237	222021	215846	186106	205725	231588	237875	168563	185756	339657	228424	351259	368774	205548	216479	318081	317238	234591	276622	365761	241336	253710	368962	383436	340553	267645	259734	335258	261484	245667	164819	221600	314068	317905	209646	211042	217817	274681	198432	256034	275242	336121	324023	317302
P00374	83722	88139.4	143548	137038	213566	221212	71167.8	55607	96006	99375.8	167415	167897	165251	179600	244865	108908	248676	180909	142972	156558	142498	146113	120175	75379.5	86887	91342.1	95603.8	22242.5	15387.1	214605	119744	124235	245958	31005.3	31651.5	72410.5	67329.9	168858	171573	242288	254403	128592	150281	149738	NaN	94803	280791	280111	182070
P00387	490825	512738	168530	187209	365712	359117	362140	322808	243152	226320	121054	135530	203639	199501	519481	134837	453156	605991	353433	345227	675945	615585	170050	472278	416401	269913	283009	602041	608077	600659	462180	498266	999038	587218	570651	434428	429209	421023	404686	449267	446150	406480	470925	475395	463584	523434	488070	460888	445183
P00390	611568	609701	395738	403318	262389	265809	551787	551243	460267	459018	478698	496377	489350	494445	250763	434544	246776	744288	441090	436971	604802	587861	427983	359837	373940	323781	317271	593896	591484	752414	393598	367050	870244	540746	536036	1198250	1.17284e+06	288274	285049	803420	804957	498361	370486	361599	873410	880205	687245	694071	292159
P00403	1.10854e+06	1.14673e+06	331553	357503	561574	1.11384e+06	652881	687219	857476	871859	374728	989390	343035	337798	1.02603e+06	573168	1.01352e+06	1.03247e+06	1333863	1.30629e+06	796045	746532	380315	797119	832906	1.61473e+06	1.59047e+06	1.4251e+06	600610	1.13822e+06	1.3365e+06	1.35838e+06	1.19682e+06	917114	933867	1.24658e+06	1.37672e+06	495678	534800	1.10121e+06	1.19129e+06	734992	909072	1.03853e+06	1.48726e+06	1.56699e+06	1.19528e+06	1179338	1.26541e+06
P00441	427617	474580	621202	656741	565260	578126	291421	312310	1.11419e+06	1.11155e+06	720604	671134	697467	623218	702077	663228	653023	826943	287783	276171	1.20573e+06	942302	725254	280181	287748	354489	802226	2.13495e+06	2.22669e+06	861237	476521	511995	407685	429770	410740	781827	487098	543300	569001	675862	217213	561175	667531	277517	439279	405558	421590	465018	541886
P00450	31231.8	31264.6	NaN	NaN	NaN	7446.7	24321.5	26007.9	NaN	5707.39	NaN	NaN	NaN	NaN	10392.8	NaN	5373.06	27582.2	NaN	NaN	NaN	23773.1	NaN	NaN	NaN	NaN	NaN	28495.9	27661.8	29725.2	14943.4	16120.5	NaN	19774.2	25370.7	15772.8	13042.5	NaN	NaN	NaN	NaN	18353.1	8507.68	NaN	61410.7	58635.9	NaN	NaN	NaN
P00488	87921.2	48908.9	NaN	NaN	21964.5	53287.7	36124.8	36003.9	NaN	53282	12567.7	27049	NaN	NaN	119269	NaN	95570.1	154508	NaN	NaN	93180.6	87134.4	NaN	201261	196689	NaN	NaN	28299.2	NaN	153656	38149.4	74390.6	117528	493941	465470	NaN	82156.5	49585.5	31124.9	64280.2	10682	88737.5	270246	266232	174224	163217	344621	355040	69991.6
P00491	665373	688093	846267	963310	503650	548773	445310	419265	403624	407101	702917	730371	935108	902209	337874	823477	336908	867658	509106	519031	439640	449322	794843	531752	570876	321996	328614	544439	538933	837381	428878	433732	485195	927483	865934	387634	365550	529169	516873	426495	479412	562195	769588	773237	1.31113e+06	1.36851e+06	550678	585007	383468
P00492	368389	378590	409616	395056	519024	490148	355074	364609	667636	667790	444360	412016	493816	472143	398346	375894	364991	634301	379024	344805	607137	631816	437838	321384	295643	291160	292613	964609	964374	631697	390477	428927	1.21594e+06	375052	371399	341311	331494	523417	528946	513282	526803	431237	340138	335502	469640	513598	518133	496105	396796
P00505	765290	854743	410557	437816	430151	391114	448981	406687	834388	763881	321415	369960	423763	434559	759037	371518	845309	850405	1.17509e+06	1.2023e+06	1.20128e+06	1.17482e+06	272068	545067	476309	975036	945805	640416	613978	843115	737157	775315	762960	543224	585127	373055	373555	439801	458582	511209	539243	602464	588278	579267	668564	729679	569417	537008	465617
P00519	7068.33	7392.41	7819.29	7186.45	NaN	5513.78	9878	10359.1	7893.15	7726.53	9338.04	11065.1	10131.4	8667.22	6192.24	7381.19	12913.4	66205.1	12106.9	NaN	NaN	NaN	7381.69	NaN	NaN	NaN	NaN	12042.5	15670.1	NaN	NaN	NaN	NaN	NaN	NaN	NaN	NaN	NaN	NaN	NaN	NaN	43772	NaN	NaN	NaN	NaN	9979.28	NaN	8421.33
P00558	1.50916e+06	1.60146e+06	946290	890605	1.5499e+06	1.50876e+06	1.92646e+06	1.87388e+06	2.11083e+06	2.0844e+06	1.52209e+06	1.40802e+06	936490	922560	1.10224e+06	1.19574e+06	1.10929e+06	2137040	1.36185e+06	1.36548e+06	1.5932e+06	1.66592e+06	1.22354e+06	1.20609e+06	1.20475e+06	1.32248e+06	1.20234e+06	3.05782e+06	3006644	2175433	1.34799e+06	1.3777e+06	1.59475e+06	2.05915e+06	2.15838e+06	2.26024e+06	2.33939e+06	1.49356e+06	1393020	1.81221e+06	1.75993e+06	1.55547e+06	1.15781e+06	1.279e+06	1.41371e+06	1.44621e+06	1.89739e+06	1.78312e+06	1.51202e+06
P00568	739692	828367	NaN	NaN	36557.9	39530	NaN	NaN	NaN	NaN	NaN	NaN	NaN	NaN	250263	NaN	261142	281540	NaN	NaN	NaN	NaN	NaN	230249	226098	NaN	NaN	198682	216200	287186	228480	225243	540447	608151	618875	316332	NaN	31250.6	89846.7	NaN	NaN	174275	304602	302997	91388.5	106043	645230	606480	236758
P00734	NaN	NaN	12104.1	15423.8	NaN	NaN	59055.3	116272	59588.5	254435	NaN	NaN	24241.8	26828.5	NaN	NaN	NaN	70042.8	522224	NaN	348318	379756	NaN	NaN	NaN	NaN	NaN	NaN	NaN	61534.9	NaN	NaN	NaN	NaN	NaN	NaN	NaN	NaN	NaN	NaN	244029	41451	NaN	NaN	24537.9	NaN	NaN	NaN	NaN
P00738	36713.7	228548	87399	157853	69921.2	60657.9	63032.7	42838.8	171297	96082.4	41522.7	NaN	40396.6	31845.1	NaN	40467.1	50761.6	149132	NaN	109515	146510	NaN	35117.6	NaN	NaN	48957.8	22515.8	44493.6	39767.4	253779	NaN	59546.2	256141	NaN	NaN	92848.8	109127	84013.4	61335.8	NaN	NaN	103530	NaN	393864	1.47956e+06	1.54391e+06	41442.7	NaN	26688.6
P00742	NaN	NaN	NaN	NaN	NaN	NaN	157581	192093	431300	403720	NaN	NaN	NaN	NaN	NaN	NaN	NaN	314837	NaN	NaN	242158	244490	13244.9	NaN	NaN	NaN	NaN	134002	NaN	330873	20354.9	26593.9	NaN	NaN	NaN	NaN	NaN	NaN	NaN	NaN	NaN	177670	NaN	NaN	NaN	NaN	NaN	NaN	17261.2
P00747	39813.3	26130.1	NaN	NaN	NaN	NaN	43416.2	60756	113438	78963.7	NaN	NaN	NaN	NaN	NaN	NaN	NaN	NaN	NaN	NaN	268035	283643	NaN	NaN	NaN	NaN	NaN	NaN	NaN	NaN	NaN	NaN	NaN	NaN	NaN	30798.3	44306.1	NaN	NaN	NaN	NaN	59013.4	NaN	36907.8	51485.2	NaN	NaN	NaN	NaN
P00813	578936	544235	230536	258464	284232	262658	756385	775636	1.7484e+06	1.74716e+06	223069	226991	249393	242477	373293	251724	388166	576904	429372	409655	1.96925e+06	1.96502e+06	220477	323786	340979	290132	288507	406507	412440	588533	433956	394634	250652	518400	553530	837804	802687	278197	268077	635605	641169	401217	430164	436402	164898	125495	598387	616378	493878
P00846	523433	505764	115740	122469	181678	186631	170861	160668	164249	140067	106038	107559	205993	205847	380933	85224.4	265997	289989	510314	518118	241263	263082	98152.2	271788	247265	246065	218943	258872	243171	296681	242070	251309	177157	420385	432811	265308	257488	163846	140248	NaN	159955	208209	494286	499172	376576	417573	154917	170398	223189
P00915	36662	42421.1	1620.61	NaN	NaN	NaN	459303	488256	NaN	NaN	NaN	NaN	48720	NaN	NaN	NaN	NaN	212764	NaN	NaN	NaN	NaN	NaN	NaN	NaN	NaN	NaN	143793	259659	207021	259167	279822	NaN	32018.9	36173.7	148405	154695	NaN	NaN	NaN	NaN	143668	NaN	NaN	593408	625870	NaN	NaN	NaN
P00918	111700	121426	NaN	NaN	24516	24847.7	188535	189841	NaN	NaN	NaN	NaN	NaN	NaN	NaN	NaN	NaN	123473	NaN	NaN	NaN	NaN	NaN	63604.2	90914.8	NaN	NaN	127452	126346	168432	115397	116800	NaN	144751	154211	81080.6	101015	NaN	34866	NaN	NaN	120633	118705	126413	458944	485717	77924.5	77618.3	NaN
P00966	NaN	NaN	200606	206090	540836	537674	91196.1	88375.2	NaN	NaN	201935	197922	198409	203182	NaN	198894	145493	322453	NaN	NaN	NaN	NaN	198791	NaN	NaN	16683.5	NaN	42348.1	54594.1	323290	NaN	NaN	128108	NaN	NaN	83665.3	104696	545764	528583	NaN	NaN	215678	NaN	NaN	NaN	NaN	43077.9	NaN	62531.5
P00973	NaN	NaN	NaN	NaN	32960.9	31713.9	NaN	NaN	NaN	NaN	NaN	NaN	NaN	NaN	NaN	NaN	NaN	43766.2	NaN	NaN	41913.5	41839	NaN	37594.8	39542	NaN	NaN	230410	227660	46904.4	NaN	NaN	NaN	53965.4	47823.9	NaN	NaN	36423.8	36892.1	NaN	NaN	24112.3	34493.2	36610.6	NaN	NaN	NaN	NaN	NaN
P01008	718577	1.05159e+06	184537	NaN	4175.18	123446	1148067	1.14333e+06	99444.5	56877.8	115844	135326	101480	82681.2	83055	182971	65217.7	492240	NaN	53865.3	352181	322320	64051.1	264732	146202	NaN	48068.1	593932	534038	402663	148910	141340	389964	256261	150748	683506	586934	96818.8	129225	103768	100493	346504	353080	359249	940724	978089	263620	167715	5966.35
P01009	500486	447855	766107	1.24893e+06	1.79197e+06	2.39974e+06	334940	329088	NaN	468882	759098	1.37771e+06	1.90177e+06	1.66659e+06	1.30217e+06	543712	568415	407397	2202097	2202578	1.6794e+06	1.05503e+06	911949	NaN	1525536	2.01757e+06	1.86043e+06	816326	841533	413623	173321	170115	NaN	755134	52021.3	429797	456674	638530	744798	NaN	NaN	257364	727221	2.35046e+06	813781	819801	656333	702264	1.29554e+06
P01011	140164	147771	NaN	NaN	NaN	NaN	169083	177534	NaN	NaN	NaN	NaN	NaN	NaN	NaN	NaN	NaN	141002	NaN	NaN	NaN	NaN	NaN	NaN	NaN	NaN	NaN	555516	579827	168105	212074	212559	NaN	343586	369085	212317	222040	NaN	NaN	NaN	NaN	120586	NaN	NaN	474037	565146	75227.6	82067.8	NaN
P01023	2340194	2.52882e+06	NaN	NaN	17228.8	131042	1.82363e+06	2.23405e+06	NaN	NaN	NaN	111086	60347	114432	30557.6	NaN	106651	520495	NaN	NaN	309545	278372	NaN	133825	330468	NaN	NaN	1.80373e+06	1.69671e+06	685378	315234	339308	954903	206281	152428	1.16018e+06	840708	301283	349708	456868	267399	463081	840664	764465	971106	1.27377e+06	306862	149848	109928
P01024	473458	475934	779247	781628	8358.95	NaN	373881	357256	NaN	NaN	NaN	4640.59	NaN	865172	69290.5	NaN	64057	188825	NaN	229201	21966.6	39728.8	NaN	119615	99077	NaN	NaN	174721	175042	128810	79459.4	72411.3	231359	23495.9	NaN	196014	192391	18384.8	41545.7	23678.3	NaN	142201	163162	183670	245454	208732	31313.9	39439.9	76310.7
P01031	113289	110596	NaN	NaN	NaN	NaN	101202	85073.9	NaN	NaN	NaN	NaN	NaN	NaN	NaN	NaN	NaN	NaN	NaN	NaN	NaN	NaN	NaN	NaN	NaN	NaN	NaN	71966.3	NaN	NaN	NaN	NaN	NaN	NaN	NaN	90933.9	94064.3	NaN	NaN	NaN	NaN	78990.5	NaN	NaN	NaN	NaN	NaN	NaN	NaN
P01033	NaN	NaN	NaN	NaN	NaN	NaN	NaN	NaN	NaN	NaN	NaN	NaN	NaN	NaN	NaN	NaN	NaN	NaN	NaN	NaN	NaN	NaN	NaN	NaN	NaN	NaN	NaN	NaN	NaN	NaN	NaN	NaN	NaN	NaN	NaN	NaN	NaN	NaN	NaN	NaN	NaN	NaN	NaN	NaN	NaN	NaN	NaN	NaN	NaN
P01034	23974.3	27195.4	NaN	NaN	NaN	NaN	NaN	NaN	NaN	NaN	NaN	NaN	NaN	NaN	NaN	NaN	NaN	NaN	NaN	NaN	NaN	NaN	NaN	NaN	NaN	NaN	NaN	NaN	NaN	NaN	NaN	NaN	NaN	18134.3	NaN	NaN	NaN	NaN	NaN	NaN	NaN	NaN	NaN	NaN	83671.5	73493.4	NaN	NaN	NaN
P01040	NaN	NaN	NaN	NaN	NaN	NaN	50359.9	74951.2	67454.2	NaN	NaN	NaN	NaN	NaN	NaN	NaN	NaN	NaN	NaN	NaN	NaN	NaN	NaN	NaN	NaN	NaN	NaN	NaN	NaN	3704.09	91199.2	NaN	NaN	NaN	NaN	NaN	NaN	NaN	NaN	NaN	NaN	NaN	NaN	NaN	893769	1.01494e+06	NaN	NaN	NaN
P01111	108007	111005	93152	91128.4	79019.3	78217.7	88482.6	104111	140401	146350	101225	95209.5	102847	95937.2	73828.6	103103	70614.9	123394	90137	87354.8	159884	164966	117192	93702	99845.5	83391.5	90183.8	102772	95449.8	137453	95727.6	89845.5	24707.4	159737	154008	128193	130469	73128.1	79950.8	25856.8	25636.5	99974	135490	129084	177636	168174	100225	95238.9	107289
P01116	77932.9	146697	100627	90172.6	62787.5	67499.1	63810.8	71536.1	88153.4	100132	112015	115643	109721	100425	80166.6	92791.9	73701.7	136919	108878	112360	NaN	99564.2	82578.2	57988.8	54695.8	89049.3	73037.6	80182.3	71266.5	96649.6	117250	124728	188680	83203.8	103894	62870.3	62473.9	73648.4	79342.5	160937	177445	90879.3	146127	159682	138553	188896	85887.8	102808	57038.7
P01137	NaN	NaN	NaN	NaN	NaN	NaN	NaN	NaN	NaN	NaN	NaN	NaN	NaN	NaN	NaN	NaN	NaN	NaN	NaN	NaN	NaN	NaN	NaN	NaN	NaN	NaN	NaN	NaN	NaN	NaN	92547.7	99646.2	NaN	NaN	NaN	NaN	NaN	NaN	NaN	NaN	NaN	NaN	NaN	NaN	145788	147060	NaN	NaN	NaN
P01591	NaN	NaN	439374	428392	61179.6	48937.4	77118.1	281582	NaN	136524	424801	407357	514741	535476	1.27121e+06	398787	1.30108e+06	423429	NaN	NaN	44044.4	46375.2	458623	NaN	NaN	NaN	NaN	NaN	NaN	426879	1.18503e+06	1.17302e+06	992819	163011	144549	NaN	NaN	54213.9	54361.8	NaN	NaN	253591	NaN	NaN	NaN	NaN	73278.8	NaN	977334
P01730	NaN	NaN	NaN	NaN	NaN	NaN	NaN	NaN	NaN	NaN	NaN	NaN	NaN	NaN	NaN	NaN	NaN	NaN	NaN	NaN	NaN	NaN	NaN	NaN	NaN	NaN	NaN	NaN	NaN	NaN	NaN	NaN	NaN	NaN	NaN	NaN	NaN	NaN	NaN	NaN	NaN	NaN	NaN	NaN	NaN	NaN	NaN	NaN	NaN
P01732	NaN	NaN	NaN	NaN	NaN	NaN	38590.5	37740	NaN	NaN	NaN	NaN	NaN	NaN	NaN	NaN	NaN	NaN	NaN	NaN	NaN	NaN	NaN	NaN	NaN	21921	22017.6	NaN	NaN	NaN	NaN	NaN	NaN	NaN	NaN	13876.4	NaN	NaN	NaN	NaN	NaN	NaN	NaN	NaN	29978.2	31908	NaN	NaN	NaN
P01834	NaN	NaN	NaN	NaN	NaN	NaN	NaN	NaN	NaN	NaN	NaN	NaN	NaN	NaN	NaN	NaN	NaN	348887	NaN	NaN	NaN	NaN	NaN	NaN	NaN	NaN	NaN	NaN	NaN	NaN	NaN	NaN	NaN	NaN	NaN	NaN	NaN	NaN	NaN	NaN	NaN	NaN	NaN	NaN	637774	762207	NaN	NaN	NaN
P01848	NaN	NaN	NaN	NaN	NaN	NaN	138875	124530	NaN	NaN	NaN	NaN	NaN	NaN	NaN	NaN	NaN	34712.2	176389	173409	NaN	NaN	NaN	NaN	NaN	288823	270051	15503	17055.3	32918.5	NaN	NaN	NaN	NaN	NaN	173494	239068	NaN	NaN	136983	191172	15247.6	NaN	NaN	NaN	NaN	NaN	NaN	NaN
P01857;P0DOX5	NaN	NaN	NaN	NaN	NaN	NaN	NaN	NaN	NaN	NaN	NaN	NaN	NaN	NaN	NaN	NaN	NaN	NaN	NaN	NaN	NaN	NaN	NaN	NaN	NaN	NaN	NaN	NaN	NaN	NaN	NaN	NaN	NaN	NaN	NaN	NaN	NaN	NaN	NaN	NaN	NaN	NaN	NaN	NaN	NaN	NaN	NaN	NaN	NaN
P01871	213346	209342	184032	175271	NaN	NaN	NaN	NaN	NaN	NaN	135052	140418	178993	191462	NaN	149011	NaN	80667.8	NaN	NaN	NaN	NaN	140160	NaN	NaN	NaN	NaN	97620.6	96395.2	81607.5	NaN	NaN	NaN	36737.3	34937.4	NaN	NaN	NaN	NaN	NaN	NaN	51801.8	NaN	NaN	119624	123849	81222.3	83665.7	NaN
P01876	NaN	NaN	NaN	NaN	NaN	NaN	NaN	NaN	NaN	NaN	NaN	NaN	NaN	NaN	NaN	NaN	NaN	84346.9	NaN	NaN	NaN	NaN	NaN	NaN	NaN	NaN	NaN	65019.9	53184.1	59425.8	NaN	NaN	NaN	70454	77812.8	88496.5	54999.7	NaN	NaN	NaN	NaN	59172.9	NaN	NaN	323643	315217	NaN	NaN	NaN
P01880;P0DOX3	NaN	NaN	NaN	NaN	NaN	NaN	NaN	NaN	NaN	NaN	NaN	NaN	NaN	NaN	NaN	NaN	NaN	NaN	NaN	NaN	NaN	NaN	NaN	NaN	NaN	NaN	NaN	NaN	NaN	NaN	NaN	NaN	NaN	NaN	NaN	NaN	NaN	NaN	NaN	NaN	NaN	NaN	NaN	NaN	NaN	NaN	NaN	NaN	NaN
P01889	NaN	NaN	69495.1	52528.9	NaN	NaN	NaN	NaN	NaN	NaN	50792	35474.3	54107.4	49442.8	NaN	41982.3	NaN	NaN	NaN	NaN	NaN	NaN	44563.5	NaN	NaN	NaN	NaN	NaN	NaN	12238.6	NaN	NaN	NaN	NaN	NaN	NaN	NaN	NaN	NaN	NaN	NaN	NaN	NaN	NaN	NaN	NaN	22068.6	21299.3	NaN
P01892	NaN	NaN	NaN	NaN	NaN	NaN	NaN	NaN	NaN	NaN	NaN	NaN	NaN	NaN	NaN	NaN	NaN	NaN	NaN	NaN	NaN	NaN	NaN	NaN	NaN	NaN	NaN	NaN	NaN	NaN	NaN	NaN	NaN	NaN	NaN	NaN	NaN	NaN	NaN	NaN	NaN	NaN	NaN	NaN	NaN	NaN	NaN	NaN	NaN
P01903	350878	390890	276061	264584	1.41394e+06	1.34958e+06	86708.7	83140.9	NaN	NaN	445940	311176	274236	314193	444426	279058	394131	489368	NaN	NaN	NaN	NaN	263250	809729	823153	NaN	NaN	387876	400029	492393	535391	520003	444935	831829	803416	46245.2	83260	1.32608e+06	1.27394e+06	88379.5	NaN	326758	904338	804630	492532	335077	441598	285564	397041
P01909	NaN	40942.2	NaN	NaN	155502	146555	4180.46	3850.78	NaN	NaN	NaN	NaN	NaN	NaN	46458.9	NaN	40403.1	76162.2	NaN	NaN	NaN	NaN	NaN	118613	119393	NaN	NaN	11557.5	11384.3	67555.9	92699.9	94432.6	10887.4	109828	115596	NaN	NaN	129813	120404	NaN	NaN	49161.9	112708	101836	23470.8	27153.1	NaN	NaN	60631.8
P01912;Q5Y7A7	NaN	NaN	NaN	NaN	NaN	NaN	NaN	NaN	NaN	NaN	NaN	NaN	NaN	NaN	NaN	NaN	NaN	NaN	NaN	NaN	NaN	NaN	NaN	NaN	NaN	NaN	NaN	NaN	NaN	NaN	NaN	NaN	NaN	NaN	NaN	NaN	NaN	NaN	NaN	NaN	NaN	NaN	NaN	NaN	NaN	NaN	NaN	NaN	NaN
P01920	NaN	NaN	11791.5	NaN	307483	320092	NaN	NaN	NaN	NaN	NaN	NaN	NaN	29027.5	74841.5	NaN	79821.1	81717.1	NaN	NaN	NaN	NaN	20085.6	154999	154666	NaN	NaN	17882.7	22922.2	83558.3	125292	122924	219535	120068	151104	NaN	NaN	318494	339796	NaN	NaN	54045	159177	143096	54645.2	51490.9	68976.5	68467.1	78769.5
P02042	140900	NaN	NaN	NaN	NaN	NaN	789750	703937	NaN	NaN	NaN	NaN	NaN	NaN	53931	NaN	NaN	431235	33733.7	NaN	NaN	NaN	NaN	NaN	NaN	NaN	NaN	245520	247899	428747	229323	235750	NaN	215721	92782.7	240168	232958	NaN	21229.5	NaN	NaN	309397	NaN	NaN	1.58068e+06	1.62193e+06	NaN	NaN	NaN
P02461	NaN	NaN	NaN	NaN	NaN	NaN	NaN	NaN	NaN	NaN	NaN	NaN	NaN	NaN	NaN	NaN	NaN	NaN	NaN	NaN	NaN	NaN	NaN	NaN	NaN	NaN	NaN	NaN	NaN	NaN	NaN	NaN	NaN	NaN	NaN	NaN	NaN	NaN	NaN	NaN	NaN	NaN	NaN	NaN	NaN	NaN	NaN	NaN	NaN
P02533	56010.4	53869.7	NaN	NaN	33732.2	36192.6	NaN	NaN	NaN	NaN	NaN	NaN	NaN	NaN	NaN	18584.6	NaN	25525.7	NaN	NaN	48482.4	59840.9	55967	NaN	NaN	NaN	NaN	NaN	NaN	NaN	NaN	NaN	NaN	NaN	NaN	NaN	NaN	NaN	NaN	45867.3	35336.6	18957.4	NaN	21666.9	NaN	NaN	NaN	NaN	NaN
P02538;P48668	NaN	NaN	NaN	NaN	NaN	NaN	NaN	NaN	NaN	NaN	NaN	NaN	NaN	NaN	NaN	NaN	NaN	NaN	NaN	NaN	NaN	NaN	NaN	NaN	NaN	NaN	NaN	NaN	NaN	NaN	NaN	NaN	NaN	NaN	NaN	NaN	NaN	NaN	NaN	NaN	NaN	NaN	NaN	NaN	NaN	NaN	NaN	NaN	NaN
P02545	136308	99745.4	80185.5	143323	328235	310522	117654	137384	203750	102861	62498.1	136878	282074	133926	151338	104193	155683	451449	1.23158e+06	1158826	197663	182890	5466801	305857	343583	1607667	1.86111e+06	33962.7	76266.4	414276	177197	150546	474528	1.0774e+06	1.11242e+06	152633	157530	485431	470571	848172	788442	326900	575349	555482	589060	617204	249424	240160	228301
P02549	NaN	246753	179368	473958	36823.7	155854	89171.3	79869.9	46860	127359	188526	180655	70923.8	29541.1	76575.3	188045	173383	37867.4	97277	NaN	36184.4	NaN	125822	17089.8	14885.4	NaN	NaN	6854.06	334816	37490	31658	145733	NaN	NaN	NaN	NaN	NaN	32344.8	62693.7	NaN	NaN	27928	11846.5	48317.9	92920.9	85947.5	10356.5	NaN	129614
P02647	472534	323377	40108.8	38496.1	45220.9	37637.1	126448	228461	52279.1	44113.2	29345.7	35754.8	41489.2	41637.5	67056.5	35542.1	67208.3	102132	38611.7	37762	66634.2	64722.3	NaN	79648	74470.4	83664.4	76923.8	119474	114806	92506.8	69325.6	70314.7	NaN	42166	59444.4	173831	181720	41336.2	41738.2	71744.2	105314	53921.1	189483	180782	200517	210755	84959.3	81428.8	24940.2
P02649	107024	104148	38017.4	NaN	68907.7	65646.6	383888	332147	94527.8	108035	91719.9	102259	85935.6	81019.3	NaN	34986.3	NaN	132382	NaN	NaN	63104.2	56905.5	42113.4	NaN	NaN	NaN	NaN	94636.5	84957.6	91200.6	NaN	NaN	NaN	77341.2	81091.7	120614	69009.3	73584.9	79975.5	NaN	87428.6	84826.7	83556.6	73191.4	431442	427538	NaN	76051.7	37607.1
P02656	227367	176169	NaN	22991.6	80927	89621.4	112781	146500	23396.6	21916.7	34812	30781.3	23429.7	30026.8	36209.9	NaN	39570.9	134714	37408.9	38552.9	NaN	NaN	NaN	96132.7	122401	51378.5	47570.4	97077.3	105604	128648	39737	40574	175455	36076.4	39088.9	76559.1	94842.9	91415.9	84646.3	39979.4	49481.4	89045.2	220223	220616	245108	254336	62467.1	52825	66200
P02671	225081	229055	NaN	NaN	NaN	NaN	24479.4	NaN	NaN	NaN	NaN	NaN	NaN	26223.8	NaN	NaN	NaN	50795.3	NaN	NaN	NaN	NaN	NaN	NaN	20640.8	NaN	NaN	19569.6	57297.3	60621.2	NaN	NaN	NaN	46461.1	45586.8	NaN	NaN	NaN	NaN	NaN	NaN	27427.8	NaN	NaN	114088	114284	NaN	NaN	NaN
P02675	212190	212345	NaN	NaN	43954.2	72840.4	53461.5	49599	NaN	NaN	NaN	NaN	NaN	NaN	29738.1	NaN	53709.6	81228	NaN	NaN	NaN	NaN	NaN	52115.2	65365.1	NaN	NaN	18357.5	19155	32345.7	NaN	NaN	100317	49698.2	40090.2	NaN	NaN	35964.4	32361.2	NaN	NaN	53151.5	NaN	NaN	147013	138727	NaN	NaN	61012.4
P02679	262709	270963	NaN	NaN	28732.6	31529	NaN	NaN	NaN	NaN	NaN	NaN	NaN	NaN	44626	NaN	42203.7	55008.7	NaN	NaN	NaN	NaN	NaN	43068	45983.6	NaN	NaN	27420.7	39603.3	80069.2	NaN	NaN	65787.8	18077.7	30298.2	NaN	NaN	42970.2	47614.4	NaN	NaN	60350.3	17905.6	34902.4	141851	143008	NaN	29171	28031.1
P02686	NaN	NaN	NaN	NaN	NaN	NaN	NaN	NaN	NaN	NaN	NaN	NaN	NaN	NaN	NaN	NaN	NaN	NaN	NaN	NaN	NaN	NaN	NaN	NaN	NaN	NaN	NaN	NaN	NaN	NaN	NaN	NaN	NaN	NaN	NaN	NaN	NaN	NaN	NaN	NaN	NaN	NaN	NaN	NaN	NaN	NaN	NaN	NaN	NaN
P02724	NaN	NaN	NaN	NaN	NaN	NaN	NaN	NaN	NaN	NaN	NaN	NaN	NaN	NaN	NaN	NaN	NaN	NaN	NaN	NaN	NaN	NaN	NaN	NaN	NaN	NaN	NaN	NaN	NaN	NaN	NaN	NaN	NaN	NaN	NaN	NaN	NaN	NaN	NaN	NaN	NaN	NaN	NaN	NaN	NaN	NaN	NaN	NaN	NaN
P02730	NaN	NaN	NaN	NaN	NaN	NaN	130844	118631	NaN	NaN	NaN	NaN	NaN	NaN	47786	NaN	NaN	86221.8	NaN	NaN	NaN	NaN	NaN	NaN	NaN	NaN	NaN	42094.5	44912.5	107571	56221.6	62148.3	NaN	15953.1	17211.9	50920	65377.6	37054.6	NaN	NaN	NaN	68321.8	83936.6	NaN	247056	235604	34589.6	NaN	NaN
P02748	127952	147572	NaN	NaN	NaN	NaN	71381.6	109307	NaN	NaN	NaN	NaN	NaN	NaN	NaN	NaN	NaN	123723	NaN	NaN	NaN	NaN	NaN	NaN	NaN	NaN	NaN	68975.9	62677.6	199984	NaN	NaN	NaN	NaN	NaN	NaN	113463	NaN	NaN	NaN	NaN	95412.8	NaN	NaN	NaN	NaN	NaN	NaN	NaN
P02749	13094.1	13550.9	NaN	NaN	26193.4	29060.3	131869	149195	7438.34	5925.62	NaN	1291.12	NaN	NaN	36707.3	NaN	35170	34899.2	NaN	2802.13	NaN	NaN	NaN	48405	46171.3	24812.6	25355.5	37154.6	40892.8	36265	14090.4	16222	NaN	11074.9	10198.9	24780.3	25479.5	35952.5	40018.2	NaN	NaN	21882.6	6750.47	NaN	111954	108069	NaN	NaN	24124.5
P02750	NaN	NaN	66756.3	NaN	NaN	NaN	NaN	NaN	NaN	NaN	NaN	NaN	NaN	NaN	NaN	NaN	NaN	NaN	NaN	NaN	NaN	NaN	NaN	NaN	NaN	NaN	NaN	NaN	NaN	NaN	NaN	NaN	NaN	NaN	NaN	NaN	NaN	NaN	NaN	NaN	NaN	NaN	NaN	NaN	107989	129643	NaN	NaN	NaN
P02751	79284.2	89897.1	56084.3	63374.8	36106.5	60608.7	127985	124585	82302.2	72423.8	76733.8	72669.5	61634	69029.8	69949.9	60174.3	61278.5	109071	NaN	297457	NaN	NaN	NaN	58580.1	NaN	79212.4	NaN	71411.4	66602.1	110498	81170.5	88405	130339	85598.6	105650	72276.6	75551.2	33992.5	23771.8	66101.5	62897.7	67824.5	94416.4	66849.2	177382	181399	97705.9	90086.3	69094.1
P02753	45363.4	47174	173879	NaN	9812.59	6365.9	137838	134732	NaN	NaN	NaN	NaN	60254.5	71468.6	24176.5	271236	18043.7	37082	NaN	NaN	NaN	NaN	115928	65559.4	62887.4	NaN	NaN	67216.8	64028.1	32422.8	14749.9	14905.1	NaN	NaN	8330.67	90821.3	77589.3	NaN	34543.6	NaN	NaN	20254.2	56721.9	54917	61601.6	57708.9	NaN	NaN	14871.3
P02763	NaN	NaN	NaN	NaN	NaN	NaN	NaN	NaN	NaN	NaN	NaN	NaN	NaN	NaN	NaN	NaN	NaN	NaN	NaN	NaN	NaN	NaN	NaN	NaN	NaN	NaN	NaN	NaN	NaN	NaN	NaN	NaN	NaN	NaN	NaN	58331.3	NaN	NaN	NaN	NaN	NaN	NaN	NaN	NaN	247917	278124	NaN	NaN	NaN
P02765	1382980	1243407	NaN	NaN	96903.4	88956.7	1.26972e+06	1.34293e+06	183333	149403	43405	47781.2	65329.7	74262.3	360216	NaN	267133	378637	65432.3	63794.3	51556.7	52023.7	NaN	414720	460253	12217.6	13847.2	469534	411687	416299	301675	311829	560082	40181.2	28931.1	229860	226126	186047	184001	125007	180351	282005	516794	466475	1.65638e+06	1739776	369258	200980	66843.3
P02768	40264588	41727668	130761	78857.9	2.98752e+06	2.74684e+06	46589040	45626888	1.73007e+06	1.55416e+06	801557	867056	1090479	968244	4791025	114043	5106312	13182485	2015312	2.06538e+06	941077	968582	102095	15457560	16304899	1347874	1.33105e+06	30671282	30506728	13679057	9658274	9586541	13327348	3.92926e+06	3877141	34053780	33711824	7.31355e+06	8.02272e+06	4.04458e+06	4305757	8958229	20447726	23315056	34361280	33929828	5.65297e+06	6146074	3.20613e+06
P02771	531687	556184	NaN	NaN	99260.8	113095	1212278	1.19992e+06	44294.5	32905.8	22289.5	20640.2	29375.6	31826.5	239250	NaN	254504	304816	102810	99915	27021.7	23636.6	NaN	331250	337457	53389.5	73844.3	354828	343291	308100	159044	143221	561265	159120	162634	728035	770089	365625	253540	226044	287121	211301	346023	691471	802978	739088	317912	425031	110367
P02774	134863	126465	NaN	NaN	NaN	NaN	103894	92410.5	33091.5	36759.1	NaN	NaN	NaN	NaN	44093.6	NaN	49265	34729.4	NaN	NaN	NaN	NaN	NaN	32252.3	29852.8	NaN	NaN	49134.1	56575.1	36725.3	41501.4	29122.1	NaN	NaN	NaN	21548.7	20345.9	19375.8	16940.9	NaN	NaN	15344.9	68373.6	48981.2	97799.9	92353.4	25721.7	NaN	NaN
P02775	NaN	NaN	NaN	58333.3	NaN	92614.4	NaN	NaN	NaN	NaN	53220.5	77862.5	NaN	80214.4	84224.5	70512.8	NaN	93455.7	NaN	NaN	NaN	NaN	NaN	36833.1	NaN	NaN	NaN	NaN	51857.6	91482.9	85300.8	46614.8	NaN	46313.7	66763.1	NaN	47732.5	NaN	NaN	NaN	NaN	45537.8	NaN	NaN	275592	277581	NaN	NaN	NaN
P02776	NaN	NaN	NaN	NaN	NaN	NaN	NaN	NaN	NaN	NaN	NaN	NaN	NaN	NaN	NaN	NaN	NaN	NaN	NaN	NaN	NaN	NaN	NaN	NaN	NaN	NaN	NaN	NaN	NaN	NaN	NaN	NaN	NaN	NaN	NaN	NaN	NaN	NaN	NaN	NaN	NaN	NaN	NaN	NaN	375097	NaN	NaN	NaN	NaN
P02786	48450.4	74196.9	545308	568365	115557	117331	281578	322123	173714	177520	678264	596463	662208	612590	75738.8	552085	76065	540010	354634	337171	294240	286968	592551	82772.8	96878	467663	467437	108333	104277	541481	118781	119698	141408	64427.8	58457.2	199081	203286	125420	122260	371218	376478	386004	121092	125242	621974	654658	188062	175429	93844.1
P02787	1.30595e+06	2.07556e+06	86673.6	51571.5	147877	247107	1.45644e+06	1.4986e+06	152756	145182	159618	108921	168178	74237.5	291635	88578.3	301682	663245	123030	218538	73316.2	155880	98193	655847	717900	212556	122707	815462	800676	676937	279030	405982	1.89585e+06	313686	312690	1147378	1.0724e+06	321172	666963	716144	400173	487904	831145	1.02821e+06	1136200	1.10944e+06	621886	339785	345473
P02788	2.05477e+06	2106305	96602.5	846858	267308	191870	2.7669e+06	5338401	435512	194135	444622	154153	227450	240761	591265	154222	1.18996e+06	3.51986e+06	303627	286610	205418	114623	881397	2266871	1.51618e+06	190733	276214	2293155	944225	2.30183e+06	847110	863286	459193	270010	285166	1.69944e+06	3.02268e+06	985449	977530	365022	366803	2.36854e+06	3756608	3.48077e+06	38635652	39220532	833939	794252	334458
P02792	144139	144174	431160	428963	101489	138329	269320	282233	277840	295804	707187	880164	440831	419711	431722	780531	305463	214783	374111	375066	74309.1	78774.6	313136	89293	87706.8	184678	191128	316693	301274	225719	159588	157961	141624	292763	215481	209966	204484	104775	101229	58550.3	65132.8	157421	59059.4	65742.4	638829	641048	663046	153094	85634.7
P02794	134608	144779	93012.9	150931	240986	242092	477334	481973	92837.1	89530.4	124332	146259	95043.3	93114.6	101336	143445	106123	459556	246883	112282	137950	141432	41690.3	296220	308686	344511	318803	333789	350978	473936	199737	124184	201087	292463	301849	330108	325124	231344	230036	262245	269190	331362	337257	326382	490904	467435	259674	248273	143837
P03886	22247.2	22109.1	14293.5	15439.6	13870	15800	13329.8	10010.9	14064.5	20425.4	13242.6	NaN	12655.9	15462.1	19381.9	16232.9	24218.3	40302.4	30027.3	23210	25384.6	25109.5	NaN	16777.2	24523.7	16654.7	17729.9	NaN	18935.5	26684.4	24491.7	23594.9	NaN	21101.8	20345.5	12841.3	14787	22969.4	NaN	22975.2	43808.5	15174.6	33739.6	24816.5	37024.7	NaN	NaN	NaN	18631.3
P03915	54068.6	NaN	NaN	NaN	NaN	NaN	NaN	NaN	NaN	82541.5	NaN	NaN	79860.1	89162.6	NaN	74146.3	NaN	106324	59206.7	67943.3	93883.6	100213	95258.7	NaN	73861.2	79494.3	73317.8	34301.8	42460.1	104461	95244.2	92872.4	49184.3	73939.5	NaN	NaN	128055	76000.6	76146.8	112156	103681	83550.4	70539.5	72240.6	NaN	NaN	NaN	120028	94434.4
P03986;P0CF51	NaN	NaN	NaN	NaN	NaN	NaN	NaN	NaN	NaN	NaN	NaN	NaN	NaN	NaN	NaN	NaN	NaN	NaN	NaN	NaN	NaN	NaN	NaN	NaN	NaN	NaN	NaN	NaN	NaN	NaN	NaN	NaN	NaN	NaN	NaN	NaN	NaN	NaN	NaN	NaN	NaN	NaN	NaN	NaN	NaN	NaN	NaN	NaN	NaN
P04004	74783	75993.8	27802.1	30138	13724.2	14995.4	92990.9	83270.3	496128	343306	132189	133248	112651	107190	NaN	20057.7	NaN	525362	NaN	NaN	1.37372e+06	1.82238e+06	38916.8	14498.4	NaN	NaN	NaN	73582.8	80328.8	376858	17467.5	17354.7	39381.3	23800.4	26804.8	72214.6	79752.1	18527.5	19829.5	NaN	NaN	252788	41697.7	43222	70060.8	73443.8	NaN	NaN	8608.6
P04040	1.85393e+06	1.85958e+06	352293	374554	724681	750315	633768	601400	207937	218818	234739	269662	413375	405874	1.28874e+06	298013	1.33351e+06	1.09262e+06	496511	513674	330156	334604	284901	603760	578971	349414	374541	770509	750284	1.11646e+06	1.46063e+06	1.42634e+06	908851	788406	769520	484666	526456	688163	695817	311022	406300	776743	794262	760591	5183655	5.33913e+06	1.41981e+06	1.26358e+06	841491
P04049	NaN	NaN	NaN	NaN	NaN	NaN	NaN	NaN	NaN	NaN	NaN	NaN	NaN	NaN	NaN	NaN	NaN	NaN	NaN	NaN	NaN	NaN	NaN	NaN	NaN	NaN	NaN	NaN	NaN	NaN	NaN	NaN	NaN	NaN	NaN	NaN	NaN	NaN	NaN	NaN	NaN	NaN	NaN	NaN	NaN	NaN	NaN	NaN	NaN
P04049;P15056	NaN	NaN	NaN	NaN	NaN	NaN	NaN	NaN	NaN	NaN	NaN	NaN	NaN	NaN	NaN	NaN	NaN	NaN	NaN	NaN	NaN	NaN	NaN	NaN	NaN	NaN	NaN	NaN	NaN	NaN	NaN	NaN	NaN	NaN	NaN	NaN	NaN	NaN	NaN	NaN	NaN	NaN	NaN	NaN	NaN	NaN	NaN	NaN	NaN
P04053	253866	236389	431911	414024	323834	328616	142236	146784	32673.1	32282.7	232419	251595	475667	450400	1.61008e+06	362237	1.48987e+06	571150	33117.2	24357.1	154034	147591	344669	579708	559864	26513.1	30816.6	147365	149727	592996	1.25831e+06	1270973	284149	343736	354254	259717	249589	466574	470994	67385.2	99991.9	405857	609730	603437	NaN	657982	438146	447905	1.63413e+06
P04062	198680	187212	127496	194274	158142	218612	127990	139430	115161	139201	109599	114077	149372	157766	202977	144467	186897	224431	193149	268060	425383	225795	141971	272879	182044	243112	277295	156023	436424	225331	215597	257832	363079	159966	168580	426033	275748	123707	275209	485414	542285	140214	283458	276860	222770	285048	165632	155804	152637
P04066	330540	323686	14590.4	NaN	239476	240155	61347.7	64797.2	27943.1	19594	NaN	NaN	NaN	NaN	90668.7	NaN	89233.5	154867	65054.8	60280.2	59823.7	53050.9	NaN	249383	257629	71837.5	61160.8	150375	155764	171852	88425	88844.5	54613.3	305538	334100	96341.4	63929.6	116967	118625	52085.6	58322.6	111107	301075	295056	194082	213566	279083	297599	51331.3
P04075	2.19406e+06	2.51271e+06	3.73464e+06	3.87746e+06	2.61267e+06	2.51696e+06	2.91217e+06	2603869	3241481	2931096	3.47099e+06	3660680	3.65322e+06	3.6523e+06	2784877	3575268	2.93639e+06	3.83942e+06	3.49853e+06	3.71244e+06	3833383	3.90626e+06	3.31387e+06	1.99749e+06	1.80509e+06	2.4284e+06	2.42203e+06	1.9823e+06	1989540	3.75631e+06	1989048	2.17815e+06	1.76401e+06	2.60147e+06	2.58507e+06	2.7292e+06	2.84066e+06	2.90001e+06	2.75199e+06	2573974	2501519	2.73302e+06	2176143	2.21199e+06	3.9144e+06	4470041	2.77912e+06	2.74654e+06	1.98665e+06
P04080	357085	329092	164722	144139	99593.5	100065	205736	203157	176432	185337	133195	133304	124824	124301	105430	129878	95298.1	141726	65780.9	68764.3	167146	167472	119080	26725.8	33012.4	70672.5	59725.5	146151	164140	144306	78033.5	74766.3	266205	355650	53707.7	125604	120858	32131.5	30314.5	713154	714674	93808.8	291785	281672	171852	181514	390243	399723	68725.4
P04083	196309	161817	NaN	38370.8	514364	407762	1.00399e+06	882474	3.25229e+06	3243840	NaN	NaN	NaN	NaN	188032	NaN	228360	1.48949e+06	2.2745e+06	2.26452e+06	3260492	2.84838e+06	70264.3	10672.2	9835.59	1.80917e+06	1.867e+06	72264.2	88038.1	1532971	424283	421801	2163112	8602.64	15213.5	592002	563255	383116	363748	2.70906e+06	2.73283e+06	832793	117771	156465	3.60772e+06	3.55979e+06	532410	515891	350515
P04114	183178	186783	91092.4	79913.6	108599	83229.2	619461	762507	216951	199560	87643.8	67064.2	69795.8	67552.6	207536	88380.4	207379	158258	145260	136933	203737	198781	82211.8	130811	126003	137299	133316	203537	136855	226382	90864.9	114324	172435	141351	141085	130575	140606	134696	108811	131384	139680	148618	121689	120281	736506	760471	133451	144518	206557
P04150	131644	130010	30693.6	46167.4	108061	99540.5	44936.9	24144.5	49096.6	46194.5	38794.6	35901.2	30972.2	40984.3	209553	50054.7	199484	149498	61292	58370.9	103722	104349	53588.1	87229.7	88461	43790.6	38229.1	183640	184277	147150	315685	312121	160459	147690	150464	44127.8	73966.3	91428.6	89952.7	42589.3	60027.9	94926.5	114841	117658	65255.3	69332.6	102845	138036	134614
P04156	NaN	NaN	27618.2	27814	NaN	NaN	11837.3	NaN	54327.2	48644.1	8257.93	12416	23965.7	22073.7	11075.1	25790.3	7336.1	22309.8	NaN	NaN	31149.2	32952.6	20419.2	NaN	NaN	6462.5	NaN	NaN	NaN	14051.7	NaN	NaN	NaN	NaN	NaN	NaN	NaN	9036.96	12003.6	NaN	NaN	10287.4	NaN	NaN	NaN	NaN	NaN	NaN	NaN
P04179	290133	297179	172316	181210	188751	182883	301084	301574	269024	261972	154103	143939	183733	197813	450237	144283	425331	449747	140542	136363	375743	352974	170749	468598	465260	166789	167161	263159	281007	458178	511442	547026	467783	640662	641157	292593	379408	213773	238770	172455	168556	306598	513190	536463	376997	503526	298089	325769	309040
P04181	20060.2	20035.7	141130	135739	77508.9	53735.4	143170	144407	NaN	NaN	110639	113272	123280	128487	51622.3	118808	56390.7	170981	246737	250828	NaN	216.783	128572	17693.9	22554.8	206973	225048	90580.4	98711.7	167952	52556.1	51360.8	167548	20045.1	20308.7	59916.8	61125.1	84007	83620.4	131839	134687	85793.1	23257.8	23127.6	185492	206229	14240.1	15224.8	20069.1
P04183	141776	150732	105343	131235	60792.2	55301.2	NaN	66398.5	117731	104937	73700.2	68313.3	95502.4	98846.5	88405.8	91658.3	106961	89930.8	30914.6	41337.5	144298	134074	107967	46543.6	79688.3	36363.4	28391.1	25795.3	49034.7	122939	74523	80734.2	173425	36167.8	60333.7	NaN	NaN	96062.3	80483.9	NaN	NaN	79333.8	104106	112713	NaN	NaN	136808	141787	55198
P04222	NaN	NaN	NaN	NaN	NaN	NaN	NaN	NaN	NaN	NaN	NaN	NaN	NaN	NaN	NaN	NaN	NaN	NaN	NaN	NaN	NaN	NaN	NaN	NaN	NaN	NaN	NaN	NaN	NaN	NaN	NaN	NaN	NaN	NaN	NaN	NaN	NaN	NaN	NaN	NaN	NaN	NaN	NaN	NaN	NaN	NaN	NaN	NaN	NaN
P04229	63348.3	NaN	89738.9	99739.7	NaN	26620.7	42328.5	41870.6	NaN	NaN	43516.1	36422.1	85303.8	84895.6	NaN	58147.8	NaN	75088.2	NaN	NaN	NaN	NaN	42328.6	NaN	NaN	13928.7	NaN	52135	NaN	67293.4	NaN	NaN	96168.2	NaN	NaN	NaN	NaN	NaN	NaN	NaN	NaN	65683.9	NaN	NaN	NaN	NaN	42278.7	NaN	NaN
P04233	487507	486277	180503	196286	171997	175664	65638.6	59902.8	NaN	234175	241791	181497	166076	195518	214826	134664	262126	277764	NaN	NaN	NaN	NaN	161730	214760	202194	NaN	NaN	323541	329065	249384	379260	420101	537085	367216	377825	40384	19387.7	156956	190526	5873.63	NaN	186142	268121	272369	110719	101925	284035	308761	231831
P04234	NaN	21486.7	NaN	NaN	NaN	NaN	404018	435694	432327	330325	NaN	NaN	NaN	NaN	NaN	62146.5	NaN	101494	393822	381756	270522	264121	6137.07	NaN	NaN	367013	379939	NaN	NaN	121930	NaN	NaN	NaN	NaN	NaN	556897	626424	NaN	NaN	522624	503951	85312	NaN	83739.8	85191.6	60702.8	NaN	NaN	NaN
P04259	NaN	NaN	NaN	NaN	NaN	NaN	NaN	NaN	NaN	NaN	NaN	NaN	NaN	NaN	NaN	NaN	NaN	NaN	NaN	NaN	NaN	NaN	NaN	NaN	NaN	NaN	NaN	NaN	NaN	NaN	NaN	NaN	NaN	NaN	NaN	NaN	NaN	NaN	NaN	NaN	NaN	NaN	NaN	NaN	NaN	NaN	NaN	NaN	NaN
P04264	1.2695e+06	1.17671e+06	182232	187566	351141	404188	466553	452816	159487	125676	90380.5	84993	171363	176061	128704	224454	115758	465018	256757	287673	955919	875737	242757	225600	244508	247298	241672	348295	340668	523610	1.22556e+06	1.17115e+06	493306	160071	103485	474157	464688	95983.8	103119	450054	460999	327351	426136	380697	574470	636586	159990	161658	123189
P04350	360878	351193	179620	191563	630961	602177	341753	350950	424469	404998	352659	238267	218020	330821	274130	206671	463277	239188	287291	250934	178818	172159	339201	556691	620362	225267	121253	408234	477091	247984	363021	363087	74235	496860	222063	357483	312409	663434	506515	259724	209803	150864	448757	365444	274316	287503	780171	772327	510887
P04406	12522472	12904388	12956612	13461927	11083559	11226372	16327695	18061242	13871889	11660613	13941600	14509442	13003003	13118413	12964074	13597399	15918766	17583880	12555657	12665667	14953638	15022858	14418281	13212405	14052718	9615456	10187334	22537492	21421818	19845710	16566176	16166762	13605724	14717798	17229486	20610242	17190052	11717217	11447333	20251626	19074058	13446974	16543746	15130106	17254070	24575948	14134108	14059162	15411524
P04424	18534.6	9214.58	NaN	5862.76	5598.39	4919.87	NaN	5444.28	7759.37	3899.56	NaN	NaN	NaN	NaN	13563.5	8221.73	11170.1	16821.6	NaN	NaN	10984.6	15014.7	NaN	19742.2	21990.7	NaN	NaN	13937.2	15432.7	18369.7	61255.4	68718.3	9976.97	21228.4	21385.5	NaN	NaN	7696.66	7830.02	NaN	NaN	11703.1	40741.6	13722.6	29872.6	31447.2	59801.4	14433.7	15155.2
P04439	NaN	NaN	NaN	NaN	NaN	NaN	109423	188304	NaN	NaN	NaN	NaN	NaN	NaN	NaN	NaN	NaN	NaN	96396.4	99125.8	NaN	NaN	NaN	NaN	NaN	185837	161044	NaN	NaN	NaN	NaN	NaN	NaN	NaN	NaN	NaN	NaN	NaN	NaN	NaN	75342.2	NaN	NaN	NaN	310799	379944	NaN	NaN	NaN
P04440	89895.3	176459	140663	150248	492354	481065	912464	878897	NaN	NaN	173443	197572	150381	145618	349426	158211	421258	154547	NaN	NaN	NaN	NaN	161771	279250	251697	1.86505e+06	NaN	185794	252012	161382	487455	590548	340682	227655	239937	589760	NaN	869518	991036	NaN	NaN	133848	318280	326690	37384.5	465760	94203.8	56026.3	261872
P04632	118117	118016	111685	123576	129431	140368	106843	106446	128399	132739	187237	197482	120074	189015	124703	135361	168691	157741	111013	177307	102390	154363	128188	114084	120112	79277.5	77865.5	155336	191809	162045	110951	109214	187521	152589	142557	131646	131428	127112	114069	138521	139438	79230	120702	118722	177102	186695	119977	121881	123270
P04792	726380	720554	3.74923e+06	3.88761e+06	91706.3	78466.8	84816.1	47618.6	NaN	NaN	2.62866e+06	2654804	4.24449e+06	4.35331e+06	3.06233e+06	2.84329e+06	3053301	1.556e+06	206018	179779	NaN	30068.8	2.83761e+06	448420	466006	67427	76147.4	2.48183e+06	2.57805e+06	1.61018e+06	1.26037e+06	1.21202e+06	397284	647836	627108	405210	323443	130607	124856	90666.7	74655.8	1.04752e+06	752576	819884	144175	150581	145181	167177	832693
P04798	NaN	NaN	NaN	NaN	NaN	NaN	NaN	NaN	NaN	NaN	NaN	NaN	NaN	NaN	NaN	NaN	NaN	NaN	NaN	NaN	NaN	NaN	NaN	NaN	NaN	NaN	NaN	NaN	NaN	NaN	NaN	NaN	NaN	NaN	NaN	NaN	NaN	NaN	NaN	NaN	NaN	NaN	NaN	NaN	NaN	NaN	NaN	NaN	NaN
P04818	58772.8	57382.5	293255	255732	142009	142830	129663	139160	158948	154360	313064	306755	317326	320076	166472	277407	182259	274652	308137	305679	63174.2	59022.7	253165	176518	176750	232420	229584	41210.8	44301.1	292585	82402.9	86583.3	158813	63134.2	75044.7	161590	181584	175489	183727	376302	385266	195267	329462	290261	NaN	25166.2	221274	218206	165225
P04839	121592	82471.7	NaN	NaN	131792	170832	48355.6	82240	NaN	16533.4	NaN	NaN	3550.75	5057.47	104833	NaN	95694.4	206754	NaN	NaN	NaN	NaN	NaN	70805.7	86865.5	NaN	NaN	107675	119777	131401	130527	73919	242027	135032	132872	55243.8	49324.2	129913	137059	NaN	59262.9	92479.9	201567	172569	727523	735098	103505	77883.1	79363.6
P04843	330843	321674	345553	353882	423021	429758	501606	371444	387336	311008	282578	299666	270146	280872	385980	315914	401244	618138	367272	384418	564282	663778	343559	392479	402282	427701	429296	509230	492535	600891	408595	410729	519335	327141	329900	586669	533542	384781	428279	368600	320733	245645	402120	401146	1.62126e+06	1.53474e+06	411056	387223	433608
P04844	656047	670879	376207	390217	472336	460830	738461	729417	328666	333835	281411	287066	443164	307196	673333	357849	637868	1.1238e+06	858080	848461	940628	897331	295925	722207	732142	704528	710641	974191	988186	1.07161e+06	870849	873571	1.13719e+06	634257	640915	1.05484e+06	1.07089e+06	514208	559039	696450	733290	636834	726150	710656	1740669	1.84411e+06	569083	548515	570654
P04899	336514	248341	119349	113565	167638	167493	157918	219063	203962	204000	153439	141012	130782	101161	147905	99073.3	140333	237647	180375	189717	247250	238434	107306	189270	193611	227047	179096	167686	174781	240136	190138	143322	309436	324451	316960	272237	281097	198347	132114	329768	274494	156638	245119	303500	597803	603972	239356	291714	145092
P04908;Q7L7L0	NaN	NaN	NaN	NaN	NaN	NaN	NaN	NaN	NaN	NaN	NaN	NaN	NaN	NaN	NaN	NaN	NaN	NaN	NaN	NaN	NaN	NaN	NaN	NaN	NaN	NaN	NaN	NaN	NaN	NaN	NaN	NaN	NaN	NaN	NaN	NaN	NaN	NaN	NaN	NaN	NaN	NaN	NaN	NaN	NaN	NaN	NaN	NaN	NaN
P04920	77064.6	29270.3	NaN	NaN	54461.4	16730.6	NaN	NaN	NaN	25566.6	NaN	NaN	NaN	NaN	26796.3	NaN	39763.3	51120.7	NaN	16143.4	NaN	17362.5	28707.1	60472.6	40828.1	28785.7	24591	50098.5	49147.5	52239.6	NaN	NaN	NaN	58243.7	39301.1	26825.8	21706	28301.9	34813.3	NaN	28203.6	30738.9	34086.7	39852.7	NaN	NaN	42408.1	52635.5	19775.1
P04921	32790.2	NaN	50100.4	45202	32993.2	57112.7	42472.7	26083.4	NaN	53155	66234	58209.2	40937.3	38253.1	31513.9	53794	21159.5	76127.6	NaN	36889	NaN	NaN	61396.1	NaN	NaN	39164.1	NaN	NaN	NaN	37282.6	NaN	23914.3	NaN	NaN	NaN	NaN	NaN	NaN	NaN	73915.8	93154.6	NaN	NaN	NaN	NaN	NaN	74695	70197	NaN
P05023	251956	227232	309803	290539	317242	286449	165115	169568	215391	215003	417121	377966	408463	362924	373427	300286	313076	481469	410419	378927	228226	224501	323410	165997	155983	467779	447267	258128	273220	512195	299002	276093	573428	171282	167238	219040	210031	263018	266876	499046	520046	303040	226596	271232	548860	561840	457646	456284	318834
P05026	NaN	NaN	61595.2	64672.2	NaN	NaN	NaN	NaN	107536	84668.1	92491.1	96364.5	83262.5	84088	NaN	63577.9	NaN	NaN	NaN	NaN	68637.6	57944.4	97712	NaN	NaN	NaN	NaN	NaN	NaN	NaN	NaN	NaN	NaN	NaN	NaN	NaN	NaN	NaN	NaN	NaN	NaN	NaN	NaN	NaN	NaN	NaN	NaN	NaN	NaN
P05062	NaN	NaN	NaN	NaN	NaN	NaN	NaN	NaN	NaN	NaN	NaN	NaN	NaN	NaN	NaN	NaN	NaN	NaN	NaN	NaN	NaN	NaN	NaN	NaN	NaN	NaN	NaN	NaN	NaN	NaN	NaN	NaN	NaN	NaN	NaN	NaN	NaN	NaN	NaN	NaN	NaN	NaN	NaN	NaN	NaN	NaN	NaN	NaN	NaN
P05067	NaN	80221.7	69772.1	76599.8	NaN	NaN	NaN	NaN	NaN	NaN	83578.4	98817	56102.6	81942.2	NaN	84277.2	NaN	NaN	NaN	NaN	NaN	NaN	34320.7	NaN	NaN	NaN	NaN	116471	96965	NaN	NaN	NaN	NaN	NaN	NaN	NaN	NaN	NaN	NaN	NaN	NaN	102341	78690.9	NaN	89561.3	64043.3	NaN	NaN	NaN
P05089	25324.1	NaN	16632.4	13823.6	24460.4	22737	NaN	22182.1	22659.8	20537.2	23696.5	23335.6	17715.6	14938.3	28072.8	17803.9	NaN	NaN	NaN	33084.2	NaN	NaN	15981.9	23950.4	20796	31727.9	28633.1	12079.4	25891.4	NaN	NaN	NaN	NaN	NaN	NaN	NaN	NaN	29321.5	27515.9	NaN	NaN	NaN	NaN	NaN	188518	203792	31442.9	26140.5	16905.5
P05090	42572.6	NaN	1.07641e+06	NaN	NaN	NaN	42510.7	58860.7	NaN	NaN	563944	NaN	1.09444e+06	1.04538e+06	NaN	NaN	54619.1	NaN	NaN	11674.9	NaN	NaN	NaN	NaN	46637.7	NaN	NaN	50857.6	51881	NaN	44692.1	38221.5	NaN	NaN	NaN	77134.9	86827.2	NaN	17527.7	NaN	NaN	NaN	NaN	NaN	NaN	NaN	NaN	NaN	NaN
P05091	100798	89947.6	109890	NaN	233981	257881	160285	145209	68767.6	69126	973942	144717	51005.9	NaN	97234	78335.3	94470.2	500906	63816.6	69471.7	84979.5	100323	439963	276336	290001	60691.3	66826.5	125912	95243.4	498759	126767	167110	529185	39287.6	47596	291553	284668	288247	310459	228311	207904	320553	309064	340496	1.01249e+06	970519	230916	254318	105322
P05106	NaN	NaN	NaN	NaN	58084.2	52157.2	NaN	NaN	NaN	NaN	NaN	NaN	NaN	NaN	32659.7	NaN	NaN	70743.7	NaN	NaN	11844.3	NaN	NaN	23190.4	41328.9	NaN	NaN	NaN	NaN	65732.2	NaN	NaN	124440	NaN	NaN	NaN	NaN	59719.9	68012.8	NaN	NaN	44585.5	91468.2	103561	198554	220982	65272.2	60418.2	40747.1
P05107	277828	340289	23805.4	30036.7	274763	252655	581106	682647	145253	241103	91278.9	148797	19419.2	127341	28841.9	123770	45618.4	690783	805970	784050	264871	266955	845631	82485.3	159314	749099	724007	823175	797924	725027	275212	281478	493591	30228.3	154675	713036	690843	281564	271195	527379	520502	556966	511555	216445	4391381	4568738	247673	273912	224582
P05109	901705	918599	NaN	NaN	148698	131472	2.76527e+06	2.87145e+06	105522	NaN	NaN	NaN	NaN	NaN	NaN	NaN	NaN	2214406	497159	NaN	NaN	141224	NaN	267886	NaN	9144.04	269510	503372	405752	2.75683e+06	529564	537257	NaN	170841	135447	726813	702104	NaN	NaN	NaN	NaN	1.49561e+06	NaN	NaN	39110472	40144124	NaN	NaN	NaN
P05114	417483	422157	182298	163662	196510	204159	377879	354551	296062	391346	182310	173659	252771	211867	283152	205661	250134	494775	312325	527073	438013	458349	200386	463957	450808	451656	342954	1.01558e+06	1.15401e+06	479157	554267	457891	1.22071e+06	463453	446086	473308	551585	191573	228117	522273	504568	308426	397929	376106	1.04517e+06	1.06413e+06	355847	316365	229438
P05141	1.7772e+06	1.71952e+06	1.50011e+06	1.33971e+06	1.83368e+06	1176550	1.78003e+06	1.69088e+06	1.43269e+06	1.54498e+06	1.93394e+06	1859321	1.65566e+06	1.68784e+06	1.50615e+06	1.41545e+06	1.49219e+06	1.93798e+06	1.81e+06	1.85897e+06	2.50584e+06	2.45826e+06	1.03707e+06	2.32384e+06	2.30268e+06	1.64381e+06	2.69439e+06	3375014	3.2831e+06	1.95105e+06	1.6961e+06	1.709e+06	2718390	1.41602e+06	1.14174e+06	1.78602e+06	1920056	1.0798e+06	1.78009e+06	1756263	3.48063e+06	1.27831e+06	2.19044e+06	2358202	967430	989237	1.69397e+06	1.70642e+06	1.63871e+06
P05161	50588.7	76065.2	113477	118967	130769	138854	147653	145083	105974	113258	93942.4	95135.8	121043	106198	95305	99536.2	65524	138572	98988.2	97770.3	251829	238290	101668	139838	156913	43127.9	53083.7	248616	252677	140022	63424.6	48245.1	8547.32	140659	156561	103042	79189.1	155798	137780	49292.9	66859.3	100670	122518	99163.6	25713.8	68351.2	73824.1	80252.2	75011.8
P05164	1609776	1234362	59104.2	60950.5	407318	528137	1548981	1194369	NaN	11543.1	26836.7	33723.9	5095.46	46310.3	103288	35757.7	93235.5	2542984	31482.1	32222.4	40682.4	NaN	40716.2	28893.8	41058.2	70164.8	72098.1	625476	466995	2.74254e+06	610077	727736	1.03576e+06	75856.1	92895.3	976846	994083	444048	431718	24559.9	22381	1.56427e+06	122188	114908	33307828	30091528	378467	330808	106864
P05165	NaN	NaN	31586.9	33659.4	NaN	NaN	4937.18	18131.3	32942.8	58186.3	64488.4	24195.6	20509.9	29112.8	NaN	31213.3	NaN	113801	109162	117086	147790	140144	85530.8	115942	123045	131855	168179	98888	107521	115588	167487	NaN	98741.8	102636	109588	162245	259775	232913	228404	134499	96027.4	81837.8	138110	138301	171607	145978	NaN	NaN	221335
P05166	NaN	NaN	24104.2	47563.2	NaN	17724.6	NaN	NaN	70278.4	55870	82249.4	72359.3	29938.4	53799.7	47847.3	36364.6	NaN	124541	114962	69825.4	64228.3	104326	117930	174718	36758.8	13006.8	30528	14471.3	108037	29317.1	NaN	NaN	48484	96244.8	70818	825859	14025.6	NaN	NaN	15997.5	14306.9	37530.7	38625.8	135045	NaN	43821.8	NaN	NaN	NaN
P05186	NaN	NaN	NaN	NaN	NaN	NaN	NaN	NaN	NaN	NaN	NaN	NaN	NaN	NaN	NaN	NaN	NaN	NaN	NaN	NaN	NaN	NaN	NaN	NaN	NaN	NaN	NaN	NaN	NaN	NaN	NaN	NaN	NaN	NaN	NaN	NaN	NaN	NaN	NaN	NaN	NaN	NaN	NaN	NaN	NaN	NaN	NaN	NaN	NaN
P05198	750109	750040	1.03128e+06	1011303	934676	1.06014e+06	703515	731080	611957	672412	1150507	1237958	1126013	1.1456e+06	787473	1.0505e+06	619562	1.21094e+06	1057216	1.06333e+06	584098	610235	1.15089e+06	552322	567730	878884	857736	782257	774745	1.28103e+06	731099	748166	921132	525385	510217	756897	778902	1.0515e+06	997376	1.03123e+06	1174205	832836	647885	623195	695486	654341	950208	974073	767432
P05204	352128	282366	235050	150996	349528	340126	348769	392567	356146	382835	222476	314012	340822	178475	329543	248844	306517	420050	362446	192414	NaN	79704.4	198170	133661	246875	327496	374164	265077	297522	417714	247934	270754	193601	200116	210583	309875	324562	354680	342662	455079	400918	203106	298690	283276	864899	421555	222987	361529	280139
P05386	567017	364170	329332	309805	325690	347384	255531	498734	282816	278323	443155	484156	365251	374700	162600	293793	196171	542384	500151	532336	148865	522913	280173	558329	541799	520462	555212	681140	724208	509995	242280	265269	16157.9	206903	367993	673816	735028	207485	395035	147102	294820	346370	566337	523020	199963	205953	506135	509346	365313
P05387	1.3244e+06	1.23685e+06	1859776	2.04543e+06	1.36025e+06	1.26048e+06	835376	784847	1108692	1.11058e+06	1688546	1.68268e+06	1954773	1.961e+06	1335849	2.04309e+06	1416872	1.85231e+06	1.95586e+06	1915789	1.07793e+06	915136	1771616	953665	907808	1624388	1709334	948722	954318	1.8721e+06	1.15067e+06	1.17219e+06	2.09971e+06	1.04498e+06	1.07679e+06	849369	844947	1.24872e+06	1.19835e+06	1.40323e+06	1.50519e+06	1.06637e+06	1.18449e+06	1.1469e+06	904717	951563	1.35212e+06	1492278	767748
P05388	715831	683241	1.29445e+06	1.2235e+06	853224	929243	673516	668698	844449	824826	1.45029e+06	1.5183e+06	1.3314e+06	1.3138e+06	776681	1.35886e+06	757003	1.35587e+06	1.20418e+06	1.22822e+06	843950	783413	1.40303e+06	762781	775430	1200880	1.15022e+06	771608	768594	1.34199e+06	880755	851701	746660	759445	757579	1.2454e+06	1.25299e+06	823574	955808	1.52279e+06	1.55404e+06	1.01384e+06	1.08391e+06	952675	1.16509e+06	1.19519e+06	1.1015e+06	1.48166e+06	829458
P05423	30368.2	32331.2	43586.1	49226.3	40533.4	44973	37694.1	37887.4	71187.3	74663.3	60711.8	64115.8	48771.6	53123.2	31695.1	46983.8	34019.1	53140.5	56822.5	62626.7	55891.5	62240.6	48971.7	30707.3	34839.3	58921.8	70123.5	37803.7	75778.8	58055.7	84887.4	77524.5	66565.9	30736.5	36580.2	44968	49698.3	37192.1	38783.6	49482.2	47258	72679.2	30410.5	23765.7	NaN	NaN	68580	40835.1	52709
P05452	88099.9	81969.1	NaN	NaN	NaN	NaN	NaN	NaN	NaN	NaN	NaN	NaN	NaN	NaN	NaN	NaN	NaN	NaN	NaN	NaN	NaN	NaN	NaN	NaN	30345.7	NaN	NaN	NaN	NaN	NaN	NaN	NaN	88694.9	NaN	NaN	112732	NaN	NaN	NaN	NaN	NaN	NaN	52406.8	127143	41485.2	NaN	NaN	49724.7	NaN
P05455	313991	304894	367852	365182	275247	274753	216740	214177	307013	296679	324815	341881	418277	390959	281437	341903	281507	399340	323369	313978	312556	302280	339493	248447	245018	272458	274357	301363	300880	414025	396616	405948	222077	345451	371061	291056	282638	280022	279865	176730	176567	268854	280733	265559	296423	400887	260505	279030	297892
P05496;P48201;Q06055	NaN	NaN	NaN	NaN	NaN	NaN	NaN	NaN	NaN	NaN	NaN	NaN	NaN	NaN	NaN	NaN	NaN	NaN	NaN	NaN	NaN	NaN	NaN	NaN	NaN	NaN	NaN	NaN	NaN	NaN	NaN	NaN	NaN	NaN	NaN	NaN	NaN	NaN	NaN	NaN	NaN	NaN	NaN	NaN	NaN	NaN	NaN	NaN	NaN
P05534	NaN	NaN	NaN	NaN	106522	62356.7	NaN	NaN	NaN	NaN	NaN	NaN	NaN	NaN	NaN	NaN	NaN	60494.7	152582	NaN	NaN	NaN	NaN	NaN	NaN	94595.3	NaN	NaN	NaN	NaN	NaN	NaN	NaN	NaN	NaN	NaN	NaN	87445.6	96239.3	NaN	NaN	74407.4	NaN	NaN	NaN	NaN	NaN	NaN	113567
P05543	20513	18451.6	NaN	NaN	793.806	NaN	62348.9	65248.4	NaN	NaN	NaN	NaN	NaN	NaN	2409.17	NaN	2147.54	13909.3	NaN	NaN	NaN	NaN	NaN	9551.07	9827.1	NaN	NaN	24228.9	24249.1	12723.4	4712.2	5574.38	NaN	1145.48	NaN	25418.4	25708.5	6231.17	6884.81	NaN	NaN	8853.69	10179.3	11130.2	28511.8	34795.1	NaN	NaN	1767.75
P05556	96946.9	94331.5	121510	121706	235752	265365	93658.5	85521.4	155131	153544	147992	146321	123318	125509	100212	126729	103650	233537	100998	103592	196835	180350	128215	115401	112468	139870	134727	177522	181541	228019	82848.7	72850.8	159700	227720	237513	130821	125387	234018	230963	76530.3	79392.5	153684	191027	189317	109393	133173	148276	147604	98775.6
P05771	168862	163560	7745.16	NaN	114991	129266	112231	106889	66844	92522.3	NaN	NaN	NaN	NaN	54831.4	NaN	106048	173754	197242	255767	115335	119557	NaN	259654	261796	108505	105412	183727	187374	194512	123114	114444	280813	510371	506744	210326	194441	108015	95251.4	329862	359116	106074	462180	518279	166694	171149	141074	135017	109843
P05783	NaN	NaN	NaN	NaN	NaN	NaN	NaN	NaN	NaN	NaN	NaN	NaN	NaN	NaN	NaN	NaN	NaN	NaN	NaN	NaN	NaN	NaN	NaN	NaN	NaN	NaN	NaN	NaN	NaN	NaN	NaN	NaN	NaN	NaN	NaN	NaN	NaN	NaN	NaN	NaN	NaN	NaN	NaN	NaN	NaN	NaN	NaN	NaN	NaN
P05937	NaN	NaN	NaN	NaN	NaN	NaN	NaN	NaN	NaN	NaN	NaN	NaN	NaN	NaN	NaN	NaN	NaN	100601	NaN	NaN	NaN	NaN	NaN	NaN	NaN	NaN	NaN	NaN	NaN	NaN	NaN	NaN	NaN	NaN	NaN	328249	321807	NaN	NaN	NaN	NaN	16806.9	NaN	NaN	NaN	NaN	NaN	NaN	NaN
P06127	NaN	NaN	NaN	NaN	NaN	NaN	89653.1	87755.7	NaN	NaN	NaN	NaN	NaN	NaN	NaN	NaN	NaN	39720.5	207307	195467	NaN	NaN	NaN	NaN	35373.8	225913	226983	NaN	NaN	36801.9	NaN	NaN	NaN	NaN	NaN	387871	390896	NaN	NaN	264064	237211	24653	NaN	NaN	81182.9	86770.4	NaN	NaN	NaN
P06132	119350	163334	59904.7	56843.3	150008	147727	152552	142262	133235	132207	84212.9	87990	53140.4	47959.9	217635	64943.3	200510	154259	97982	91229.8	63681.2	86063.7	74111.6	98017.4	119483	95628	96415.3	131649	135809	149977	160738	150888	133247	96066.4	91984.8	141476	140826	112590	117565	184799	207355	104727	88198.2	103859	137760	133624	214117	204076	236578
P06213	132951	149311	166235	156043	104589	96742.3	NaN	16418.5	NaN	NaN	172832	158980	174298	167404	83062.2	153985	47639	118197	NaN	NaN	NaN	NaN	74415.6	116677	140377	NaN	NaN	59133.4	98078.9	102912	76851.8	67764.6	NaN	125571	106965	NaN	NaN	37065.8	15295.8	NaN	NaN	81938.8	125508	132811	NaN	NaN	101262	114117	22946.3
P06239	NaN	NaN	24843.2	20254.2	983.55	16454.5	218552	226041	138786	143544	26476.5	25246.6	32497	25302.3	NaN	25079.8	NaN	111108	187079	169192	162499	158645	17528.8	48642.3	48184.5	296932	314707	22312.1	21151	107053	13373.8	NaN	NaN	46717.8	53276.8	307785	315744	42873.8	48526.6	381636	402601	76765.8	61542.7	62697.8	75786	52587.1	51550.2	26493.9	27417.1
P06241;P07947	NaN	NaN	NaN	NaN	NaN	NaN	NaN	NaN	NaN	NaN	NaN	NaN	NaN	NaN	NaN	NaN	NaN	NaN	NaN	NaN	NaN	NaN	NaN	NaN	NaN	NaN	NaN	NaN	NaN	NaN	NaN	NaN	NaN	NaN	NaN	NaN	NaN	NaN	NaN	NaN	NaN	NaN	NaN	NaN	NaN	NaN	NaN	NaN	NaN
P06280	34221.2	33404.2	16718.6	20227.7	61689.1	66321	NaN	NaN	49239.7	48614.7	49444.1	34601.2	18338.6	18344.2	22081.6	33528.9	21709.6	46522.5	NaN	NaN	31988.8	38529.3	41491	46058.2	40438.7	NaN	24770	78123.5	75507.2	51328.7	37311.3	41675.6	28455.2	39419.3	35490.8	NaN	24910.4	71844.4	65096.8	NaN	NaN	43915.4	24885.8	36480.8	96294.6	102048	69664.3	68770	55949.1
P06331	NaN	NaN	NaN	NaN	NaN	NaN	NaN	NaN	NaN	NaN	NaN	NaN	NaN	8155.77	NaN	NaN	NaN	NaN	NaN	NaN	NaN	NaN	NaN	NaN	NaN	NaN	NaN	76948.3	76115.1	NaN	NaN	NaN	NaN	NaN	NaN	NaN	NaN	NaN	NaN	NaN	NaN	NaN	NaN	NaN	NaN	NaN	NaN	NaN	NaN
P06340	NaN	31352.9	NaN	NaN	122475	113375	NaN	NaN	NaN	NaN	NaN	NaN	NaN	NaN	NaN	NaN	NaN	58493.9	NaN	NaN	NaN	NaN	NaN	103292	105145	NaN	NaN	NaN	NaN	53907.4	71260.4	77362.7	NaN	120478	120878	NaN	NaN	118106	110056	NaN	NaN	37862	98135.1	94029.4	NaN	NaN	NaN	NaN	38394.4
P06396	793862	779425	43020.8	58648.3	208009	174609	302885	295288	16885.4	22880.6	39462.2	38754.6	34654.2	42677.9	214052	36417.4	224525	645417	46506.9	43160.2	53028.1	37458.8	38259.6	1.0152e+06	1.13818e+06	56623.6	56415.3	1.12639e+06	1.09041e+06	687889	1.24109e+06	1.207e+06	988347	964207	943427	177415	173137	204571	192885	80415.3	72527.3	433248	1.22277e+06	1.17095e+06	3878495	4.0069e+06	1.19629e+06	1.1605e+06	1.12924e+06
P06400	336766	329516	213176	217179	25227.2	NaN	152785	140761	97463.9	92040.8	178835	179418	226441	277792	186553	160613	186730	209647	199833	198325	167758	171381	176274	139990	141375	158068	159661	107058	119447	214888	175346	168967	167294	130657	127712	137813	134011	NaN	37617.7	272144	270407	138521	220586	218800	45550.2	48547.9	373946	398511	147038
P06454	6543410	6491570	6.6271e+06	9041218	8744043	8719936	5.28354e+06	5793806	5565629	5643955	7.05267e+06	7.9087e+06	5941942	8.19664e+06	6.90031e+06	6.7382e+06	6.52176e+06	8140040	6.14884e+06	6.36283e+06	4444838	4.86577e+06	9073432	5754796	5422156	7.25408e+06	6.88958e+06	7.91486e+06	4.43671e+06	8505694	8579342	8925326	7.80294e+06	6.27418e+06	6558286	5271035	4488255	8381832	8826162	13064600	12946517	5786823	5548046	8492912	3.58027e+06	3946922	11038855	6409575	8636832
P06493	335527	333103	631007	641730	781317	799732	457072	454990	301605	294306	604357	596786	695851	621735	369038	560520	380196	734370	673738	675700	403340	412874	544290	445166	436954	480220	368717	132240	122605	764407	291185	296284	353485	202608	211593	625890	650274	859466	847736	749011	737203	505958	629843	630000	198154	203942	726273	713267	384533
P06576	7.35136e+06	7.78048e+06	2.42406e+06	2575725	4.91283e+06	5.30752e+06	4.70451e+06	4838233	3.08357e+06	2608039	2.61732e+06	2.94633e+06	3204053	2.82705e+06	6434190	2.09913e+06	6468462	8804761	9292977	9211980	4342108	4543481	2.14226e+06	7.33404e+06	6.89968e+06	8249611	8.34132e+06	7013899	7038081	8818727	7.50109e+06	7.31368e+06	12644951	7.29153e+06	7511104	6059412	5.94994e+06	6173459	5879945	8140549	7497161	6226522	7.75161e+06	7.54984e+06	7321916	7.47376e+06	8273775	8.36265e+06	6.41824e+06
P06702	1.29058e+06	1.24699e+06	61994.1	83205	NaN	NaN	2.83877e+06	2248658	26635.9	NaN	18875.7	97712	NaN	104156	162798	107427	68380.8	2.77536e+06	NaN	17303.9	NaN	NaN	NaN	56314	NaN	83249.6	NaN	323232	320266	2.78706e+06	509592	492390	NaN	31236.9	34224.4	501834	572494	125221	NaN	NaN	NaN	1826753	NaN	NaN	51838784	54433008	NaN	NaN	97135.9
P06703	498947	362324	122163	NaN	564461	572034	898903	941983	126843	135076	120434	NaN	22957.2	NaN	271334	NaN	216896	1.01779e+06	715395	695038	NaN	102755	NaN	131260	104392	595991	790802	385529	430820	829263	418043	534278	982067	212845	209519	506788	577881	537989	483077	768812	775676	501104	254286	259436	6.16525e+06	5683933	675271	473268	239688
P06729	NaN	NaN	NaN	NaN	NaN	NaN	NaN	12789.8	NaN	NaN	NaN	NaN	NaN	NaN	NaN	NaN	NaN	NaN	13058.1	10342.3	NaN	NaN	NaN	NaN	NaN	21605.8	22492.1	NaN	NaN	NaN	NaN	NaN	NaN	NaN	NaN	16269.8	NaN	NaN	NaN	25133.2	22422.7	NaN	NaN	NaN	NaN	NaN	NaN	NaN	NaN
P06730	269098	235670	391373	389816	308362	283055	183973	172145	300563	308232	319150	357036	384826	402086	250083	320495	235415	316627	228351	226762	352031	380566	328122	204360	203472	191111	186887	260600	269123	339069	222749	215983	290575	266416	250980	235932	239950	264440	277854	161874	193253	214004	236213	241957	155297	172160	190776	182978	270295
P06733	4.14734e+06	4218698	6109219	5.70174e+06	5.86734e+06	6434541	3.73493e+06	3.84081e+06	6666390	6.01573e+06	6.95221e+06	7.53313e+06	7.10429e+06	6.94912e+06	5.96459e+06	6363758	5432169	7.58139e+06	6.13129e+06	6040575	6751703	6747358	6826616	1574650	1.68189e+06	5353096	5211613	4.11904e+06	4.28515e+06	7.70035e+06	7245856	7119917	5362283	4283778	4506169	3.29956e+06	3.584e+06	6.15881e+06	6.60824e+06	6371179	6.31215e+06	5.13668e+06	2.07264e+06	2357369	10941061	11663647	4.39697e+06	3.95674e+06	5389886
P06737	26789.8	66673.3	61451.4	65420.8	129495	126926	168760	168158	36687.6	37284.1	50316.6	53963.1	54369.5	60663.5	39740.1	61354.5	40090.6	205979	48726.5	NaN	58729.2	NaN	57210.7	71578.9	65321.9	34265.4	46131.7	6789.88	67787	211656	77571	77842	232553	85571.3	84816	34176.1	32627.2	130340	133656	65902.5	75009.8	132938	118441	106199	647225	680222	85144.9	81596.2	74046
P06744	373286	368081	520359	507636	394852	429934	418969	417928	332604	368997	545775	523391	448886	448579	251840	629147	218493	557814	530068	516391	333665	310351	564703	231181	149590	408997	403016	380363	373753	552429	231385	239432	289041	250157	253084	276449	306223	430651	395732	309128	300334	396939	153274	153704	1.67094e+06	1.76969e+06	378997	402886	157349
P06746	59853.6	60645.6	11835.5	11965.9	13933.1	30649.2	42421.5	70099.2	65185.7	54890	12050.4	34629.5	32949.9	9514.89	57284.1	26702.1	42058.8	84582.1	31769.9	48496.8	52679.5	62759.6	NaN	91745.7	99753.5	59644	62922.8	63182.8	66038.6	82182	77215.5	73928.7	166485	100584	106201	79115	78282.9	26928	59832.7	94322.3	85937.2	42588.1	87791	85216.6	NaN	NaN	96094.7	103155	89957.6
P06748	5.59989e+06	5673363	6.94202e+06	7741202	7.28233e+06	6.38025e+06	4762292	4937552	6436193	6036054	7167589	7272805	6.34805e+06	6.49148e+06	5.14857e+06	7565361	4934601	9591001	12283849	11851901	9180595	8460549	7.29377e+06	3596239	3.39413e+06	12579041	12240300	4732836	4855263	9350968	9971012	9774978	6537828	6196505	5.9675e+06	6391371	6.42647e+06	8.26463e+06	7495689	9384449	9024206	5644760	4.00626e+06	4.65427e+06	6.26464e+06	6347382	4870365	4737615	5.97757e+06
P06753	2.06313e+06	2.01395e+06	1.38028e+06	1.45994e+06	1.99327e+06	2.31212e+06	3006020	2.97556e+06	2.56141e+06	2.39389e+06	872016	801658	1.46133e+06	1.42048e+06	4.01517e+06	1.18058e+06	4.0505e+06	3.18425e+06	3266944	3.12238e+06	1.55108e+06	1.57871e+06	1.12058e+06	2247700	2193827	3.95955e+06	4013355	3015800	2.8805e+06	3496928	3.60657e+06	3664373	1.85432e+06	1.5474e+06	2.89766e+06	2.02668e+06	2.79183e+06	2012797	2.93899e+06	3.61959e+06	2982285	2.28291e+06	2.53755e+06	2442501	3.35349e+06	3.32157e+06	2192354	1.103e+06	2.59882e+06
P06858	NaN	NaN	NaN	NaN	NaN	NaN	NaN	NaN	NaN	NaN	NaN	NaN	NaN	NaN	NaN	NaN	NaN	NaN	NaN	NaN	NaN	NaN	NaN	NaN	NaN	NaN	NaN	NaN	NaN	NaN	NaN	NaN	NaN	NaN	NaN	NaN	NaN	NaN	NaN	NaN	NaN	NaN	NaN	NaN	NaN	NaN	NaN	NaN	NaN
P06865	98411.9	61630.1	59562.4	46755.3	44938.9	44345.2	119113	100496	86750.5	114527	55707.2	56368.1	106174	33448.4	147192	57626	152096	156666	154677	156579	149613	148472	50820.3	51962.6	90992.5	97001.2	150713	162452	151090	166684	166471	206052	156444	57985.5	63910.3	170396	172369	68915.4	67697.9	149570	148414	105509	108151	90428.6	483976	512017	61012.4	87677.5	136422
P07099	38799.8	258057	88340.9	82447.2	43756.6	36951.5	36572.5	43554.8	56879.1	NaN	53517.2	52621.5	80372.2	95924.4	144811	85582.2	118492	101745	345780	NaN	106345	104780	58556.7	64223.8	66422	65533.7	NaN	82864.7	90206.6	107389	88120.9	98809.1	99721.3	85299.9	88710.4	59164.4	67648.7	72438	92682.9	NaN	NaN	67838.7	84887.2	103842	246600	259163	150082	43802.2	34715.6
P07108	376650	381683	359608	382150	197069	214175	133039	115762	390796	280475	314962	334685	373776	385719	201380	321714	225814	307551	158464	171695	254309	252077	331323	152140	147417	199275	111227	295344	239258	313933	346541	351118	199220	230384	236762	316217	178734	227927	194499	280239	221460	180116	212314	218559	236922	434861	341048	270896	308450
P07148	NaN	NaN	NaN	NaN	NaN	NaN	104188	125799	NaN	NaN	NaN	NaN	NaN	NaN	NaN	NaN	NaN	NaN	NaN	NaN	NaN	NaN	NaN	51752.6	65120.4	NaN	NaN	NaN	NaN	NaN	NaN	NaN	NaN	NaN	NaN	86193.7	96643.5	NaN	NaN	NaN	NaN	NaN	NaN	NaN	103454	100446	NaN	NaN	NaN
P07195	2220500	2.27468e+06	4.20419e+06	4.23288e+06	2143746	2.31312e+06	1.98026e+06	1.98155e+06	2.65163e+06	2481929	4399292	4.25105e+06	4639915	4527936	1.4994e+06	3.70464e+06	1.42938e+06	3.34181e+06	3.6134e+06	3395684	3.01625e+06	2874093	3.66602e+06	1.21375e+06	1.26868e+06	2.16906e+06	2.14664e+06	1.29171e+06	1.28011e+06	3.31284e+06	1.83761e+06	1.78846e+06	1.64617e+06	1.3598e+06	1.53073e+06	2235383	2.31288e+06	2.29576e+06	2.11561e+06	2825997	3082845	2.29938e+06	1.4225e+06	1.643e+06	2.01036e+06	2015545	2.37973e+06	2465686	1.88201e+06
P07199	404510	206345	NaN	166628	512025	565766	168249	299570	376886	788293	352802	429668	250398	357692	276396	242403	276524	172846	180153	113130	482746	440904	326068	521496	233907	149762	196618	430070	367704	357303	361489	435944	545195	131478	510447	386389	422948	320790	108166	377068	529339	210153	315612	481985	239002	209897	277700	236845	303156
P07203	959115	935532	194573	201691	484569	500191	173709	135224	120242	119522	122001	119213	225540	209500	1274838	128620	1.28334e+06	780427	222378	222301	245807	248238	126775	674718	630325	120079	93167.8	874850	869525	774357	1.82316e+06	1.82589e+06	1.96925e+06	1.2967e+06	1.23578e+06	161637	155049	534549	552835	142452	153859	551597	1.16338e+06	1.12794e+06	790392	804572	581046	576515	803928
P07205	NaN	NaN	77186.1	58230.7	76446.4	29719.3	141193	132423	77324.5	54793.2	NaN	51796.1	78307.2	93861.8	162821	54617.2	115772	NaN	60675.2	NaN	91298.7	86249.5	45432.8	NaN	NaN	67748.1	NaN	NaN	71433.9	NaN	NaN	NaN	NaN	60536.1	64362.3	NaN	NaN	84159.7	73805.9	NaN	NaN	100351	NaN	NaN	NaN	NaN	NaN	NaN	118300
P07237	875897	851446	601274	653423	751752	744212	1.08e+06	1.02575e+06	1076071	1079131	761167	744540	709160	746291	605211	746286	631812	1.80995e+06	702182	709796	1.2873e+06	1344402	782195	683354	701134	783332	850577	1.37337e+06	1436829	1795688	794438	812017	1.40348e+06	679678	718824	1.16206e+06	1.13513e+06	694793	685785	1.07635e+06	1.04425e+06	1.21508e+06	760545	752261	11125710	10505255	927024	902560	762953
P07305	2.69616e+06	2.90181e+06	NaN	NaN	304667	298853	1.23902e+06	849156	1.43046e+06	892055	NaN	NaN	NaN	NaN	82829	NaN	89120.2	2.96262e+06	39064.6	39945.3	2.90887e+06	2.57973e+06	NaN	4078196	4541863	54227.8	43870.6	3616133	3.47354e+06	3.03727e+06	399375	396604	6236478	11714170	11959540	1.40206e+06	1.44521e+06	198936	293202	707448	642761	2.57746e+06	4.17292e+06	4.01852e+06	2878143	2.9397e+06	2.03093e+06	2.12546e+06	111187
P07311	320228	305279	204799	199893	240940	254555	267523	292491	301555	297616	241241	240908	216632	230243	209949	220330	192567	267237	91083.5	92469	283894	302814	168644	179385	168753	86859.8	78161.4	164987	167671	265978	139859	141432	82203.4	303730	296988	313689	335685	226979	238809	137495	130332	169449	215358	223949	72109.6	112860	166098	177629	160465
P07332	NaN	42606.6	NaN	NaN	NaN	NaN	NaN	NaN	NaN	NaN	NaN	NaN	NaN	NaN	NaN	NaN	22084.3	33815.5	NaN	NaN	NaN	NaN	NaN	NaN	NaN	NaN	NaN	44541	38715.4	NaN	39454.8	41024.7	57570.1	26631.3	27826.6	NaN	NaN	13283.7	NaN	NaN	NaN	18046.9	NaN	37717.4	81405.7	88074.3	20114.7	22211	25953.4
P07339	605884	598257	280698	267889	194038	196093	931556	1.00513e+06	679740	607582	273031	270291	297734	281468	388000	231784	368301	751616	1.08832e+06	1.04762e+06	1.54825e+06	1.50288e+06	236673	297335	392606	957145	923813	356600	344616	757613	606550	612727	387176	458587	467119	1.76325e+06	1.66262e+06	199347	193629	832465	842395	531339	395061	392527	3.56054e+06	3740981	316475	304104	405702
P07355	232395	236554	314541	324669	240492	210254	560861	605272	34385.2	175578	285813	275335	260528	277609	228306	324024	273553	410100	788071	776869	25839.5	76913.3	345848	142540	60494.4	875104	908457	212039	230793	453918	360820	346345	325970	110983	99198.5	451406	445066	251301	259445	925247	841235	314630	169872	125695	819017	895552	404869	413925	271696
P07358	NaN	NaN	NaN	NaN	NaN	NaN	NaN	NaN	NaN	NaN	NaN	NaN	NaN	NaN	NaN	NaN	NaN	NaN	NaN	NaN	NaN	NaN	NaN	NaN	NaN	NaN	NaN	NaN	NaN	NaN	NaN	NaN	NaN	NaN	NaN	NaN	NaN	NaN	NaN	NaN	NaN	NaN	NaN	NaN	NaN	NaN	NaN	NaN	NaN
P07359	NaN	NaN	NaN	NaN	NaN	NaN	NaN	NaN	NaN	NaN	NaN	NaN	NaN	NaN	NaN	NaN	NaN	NaN	NaN	NaN	NaN	NaN	NaN	NaN	NaN	NaN	NaN	NaN	NaN	NaN	NaN	NaN	NaN	NaN	NaN	NaN	NaN	NaN	NaN	NaN	NaN	NaN	NaN	NaN	59480.9	52354.1	NaN	NaN	NaN
P07384	498134	523604	432783	444869	397540	424730	302927	307504	228349	242529	416845	444244	475203	447330	411928	405874	426844	609826	284624	277753	385076	392348	429798	535216	534372	196061	190529	539891	517446	623940	428928	428796	286893	696524	669226	422086	437306	426960	429763	234137	276969	429226	562552	619118	574389	576507	469223	481739	406515
P07437	13639886	13833798	9081856	8586466	13721058	12610994	9496983	9182341	16938652	17519888	14297712	13968259	10008781	9589076	9409180	11125992	8.15895e+06	17980828	10985971	10670399	15258931	15552137	10965842	13516939	13904136	6.57664e+06	6.64129e+06	10605654	10591768	17076416	7216271	6.61781e+06	10623725	14871603	14630776	11614993	12405222	11106483	11886019	27456196	27781256	11247386	14706375	14377082	2315061	2652622	23998788	24416506	10001230
P07477;P07478;Q8NHM4	NaN	NaN	NaN	NaN	NaN	NaN	NaN	NaN	NaN	NaN	NaN	NaN	NaN	NaN	NaN	NaN	NaN	NaN	NaN	NaN	NaN	NaN	NaN	NaN	NaN	NaN	NaN	NaN	NaN	NaN	NaN	NaN	NaN	NaN	NaN	NaN	NaN	NaN	NaN	NaN	NaN	NaN	NaN	NaN	NaN	NaN	NaN	NaN	NaN
P07602	277396	444500	215222	122070	424936	256423	242069	235032	665397	680741	134200	136150	174460	154824	244499	119680	252097	375117	191618	201041	568354	572620	124719	219026	109264	302274	295609	579849	340952	394406	309149	288714	1.04743e+06	243086	243221	213342	206816	194418	184397	259742	272257	256894	279105	329839	2.15092e+06	1.48022e+06	206327	206765	197958
P07686	213211	209932	159674	159125	174076	189544	115370	112337	257802	281710	186815	215456	203214	195270	263950	154556	260631	262106	212046	188811	286350	289296	146939	160359	163093	202332	196125	357211	358356	267573	267344	257573	190708	224148	223831	146866	144318	148618	160076	106040	80475.8	188326	190922	188273	441307	457179	117184	84919.6	216619
P07737	7972427	9008901	5.33777e+06	5.92697e+06	4566732	4188387	7774627	7005013	5149500	4721420	6095161	6112054	7.53584e+06	6.24162e+06	3934744	5628591	4708238	8613039	10688057	11017281	8.29079e+06	8321692	6.01399e+06	3788508	4100679	6210981	6037923	7077865	7.43778e+06	8577983	4.7565e+06	4.6866e+06	9419303	8275442	8.23482e+06	11713835	11181348	3.95618e+06	4103483	12291738	12162154	6121820	7956735	7637936	12369387	12485458	8644831	8633963	5269057
P07738	12159.7	NaN	NaN	NaN	10241.3	15987.9	20586.7	44381.6	23480.4	35169.6	12807.9	13918.4	NaN	19738	NaN	11575.9	NaN	33245.1	NaN	NaN	35495.5	35898.9	13388.9	16224.7	33574.7	NaN	NaN	17562.5	NaN	47731.5	NaN	24966.4	NaN	13799.7	30324.6	28224.4	25254.4	NaN	10610.3	23778.1	23268.7	19875.7	NaN	20954.1	NaN	NaN	21790.6	17442.5	25433
P07741	703326	809065	731240	701469	728530	871646	442691	521731	622512	671772	738075	727945	776788	739026	643548	768247	643788	1076448	711017	650859	1.00468e+06	1.03034e+06	830569	498636	539180	467687	491850	700530	671970	1.09072e+06	1.13351e+06	1.0838e+06	1.01202e+06	823433	790553	850796	829654	718882	713248	762675	762261	595377	711952	658530	1.07284e+06	1.07954e+06	866340	842186	642584
P07766	NaN	234569	NaN	124804	NaN	NaN	680776	677120	592928	573656	NaN	NaN	NaN	506251	NaN	NaN	NaN	482172	221538	224045	560393	568189	NaN	NaN	NaN	397840	394162	NaN	NaN	442238	NaN	NaN	NaN	865857	NaN	584951	589489	NaN	NaN	436056	592564	110737	NaN	NaN	51848.5	71796.2	NaN	929140	NaN
P07814	488032	511187	913931	880980	509984	564718	323723	189069	645717	660467	1.07954e+06	1119968	1.05772e+06	1013545	382275	919294	367825	790920	604814	644893	869712	766188	957594	303839	332096	462626	466477	380781	396564	824447	527414	516455	691009	356578	406267	423144	462940	467851	544419	582805	581521	584705	492738	469182	574822	705590	511773	503028	395592
P07858	176163	211097	32858.4	37600.9	57204.8	54595.1	59967.7	61890.8	151917	136763	41228.6	32206.4	62975	67485.2	30760.9	27617.7	26377.7	192072	107355	109188	264257	199363	34040.1	154537	150009	93854.5	52031.5	133712	113556	146741	114523	108836	399961	198596	199990	103197	106131	84899.7	79797	67734.5	76218.2	77822.2	160200	268577	486669	473345	191395	194880	54444.5
P07900	1.65771e+06	1407063	2.23722e+06	2.3896e+06	1.61018e+06	1936647	1343398	1.22153e+06	3530472	3.04976e+06	2682478	2768136	2.07945e+06	2177108	1.32714e+06	2805816	1.3413e+06	2.47021e+06	1173449	1.3102e+06	2.93834e+06	3.1735e+06	2.60211e+06	1193191	1.22668e+06	1.11272e+06	1.06032e+06	1799569	1.71178e+06	2185445	1.30018e+06	1.20741e+06	1.26108e+06	1.12059e+06	1.34928e+06	1.05891e+06	1.06602e+06	1.68055e+06	1.60411e+06	1.17846e+06	1.22435e+06	1.08086e+06	1.13556e+06	1.15415e+06	1.02124e+06	1.12156e+06	1.25981e+06	1368245	1.36135e+06
P07902	NaN	72751.1	35644	36680	53276.4	45550.4	68996.5	66200.7	NaN	NaN	43588.8	52294.7	36298	44351.3	58792.4	38185.9	62125.2	112554	60098.6	57044.7	NaN	19014.8	NaN	127398	139966	77143.2	73079	59472	59772.2	75279.4	58658.3	59237.3	101184	53018.8	49776.5	82139.9	69994.2	42898.3	32534.3	64547	54505.4	63377.3	46183.5	25292.3	NaN	NaN	NaN	NaN	72037.3
P07910	14839752	14395965	14469023	13720217	11865039	12102913	13500804	12738559	16358074	14478849	16031572	16405342	14365663	15134300	12727654	14595580	11232873	19280308	18351780	18268410	16146670	16362762	13329292	12787000	13463514	20875438	21100750	15416545	12226542	17911994	13616825	14285462	10600391	16635732	13938978	17785994	17803822	12894731	13171632	17924178	15781391	13792480	13139179	11236868	3.22575e+06	3.68698e+06	14192195	12372734	13371063
P07919	NaN	NaN	19252.5	33595.9	NaN	NaN	NaN	NaN	64509.8	77889.1	NaN	NaN	NaN	NaN	42458.2	30636.8	53731.6	NaN	NaN	NaN	23823.4	16211.9	32347.3	NaN	NaN	NaN	NaN	NaN	NaN	NaN	NaN	NaN	NaN	NaN	NaN	NaN	NaN	42033.5	24388.8	NaN	NaN	NaN	NaN	NaN	NaN	NaN	NaN	NaN	NaN
P07947	NaN	NaN	NaN	NaN	NaN	NaN	NaN	NaN	NaN	NaN	NaN	NaN	NaN	NaN	NaN	NaN	NaN	NaN	NaN	NaN	NaN	NaN	NaN	NaN	NaN	NaN	NaN	NaN	NaN	NaN	NaN	NaN	NaN	NaN	NaN	NaN	NaN	NaN	NaN	NaN	NaN	NaN	NaN	NaN	NaN	NaN	NaN	NaN	NaN
P07948	117805	89883.8	53429.8	81141.7	174521	165525	109243	80523.9	39864.1	NaN	64029.2	60448.4	89261.4	55434	NaN	49962	40935.8	145591	64100.5	62396.3	100229	117137	61520.2	95181	97578.2	48299.5	43279.4	43435.4	57122.6	143241	73015.6	48417.4	271846	102204	109592	144685	NaN	162574	165277	NaN	NaN	99191.9	119949	120084	189619	195420	98899.4	98491.3	54161.3
P07954	444869	421159	660419	808590	439690	421238	326613	297132	307876	303825	518585	521610	722047	872121	458945	529311	453687	669915	498587	486431	482909	442423	631902	368377	470088	529524	542174	446832	439092	701088	542384	536814	1.06894e+06	407156	431974	630373	615890	433378	340294	590117	577890	451185	615440	630356	699353	496661	451436	474201	392400
P07992	NaN	NaN	6443.02	6416.81	NaN	2683.51	4755.68	5402.27	6693.01	6989.49	2528.47	NaN	6899.73	6271.83	7535.21	4498.71	6820.73	7285.79	NaN	NaN	10915.1	8922.04	4506.39	6541.46	6936.43	6745.19	6473.44	3168.12	2911.03	6096.6	7541.17	6649.25	NaN	6245.58	4587.51	5138.99	4186.02	2949.33	3942.67	NaN	NaN	3775.06	4449.74	4637.5	NaN	NaN	NaN	NaN	6366.6
P07996	111947	145911	NaN	31305	267473	258922	119232	113369	68953	74953.5	46531.9	34624.3	27517.2	40193	150051	33380.9	151877	447619	36478.5	42323.1	244363	245452	NaN	199590	193483	52922.4	52378.8	89407.1	85040.2	427751	129119	110917	558573	35610.3	25799.9	64021.5	53744.7	374339	361924	83186.2	50900.6	298721	238543	232405	662977	647800	168615	166478	141638
P08047	24172.9	27873.5	21047.8	12512.3	33796.5	40939.8	30159	27944.7	35014.6	32829.5	27274.4	25169.8	NaN	NaN	29352.8	21830.8	32922.8	35603.1	16808.5	NaN	28628.6	29899	26915.2	32856.4	34691.9	35966	39048.7	39613.4	39350.3	47845.3	40205	35205.4	40492.9	33884.5	33585.1	49662.6	57707.3	30566.5	33399	64958.8	70121.7	NaN	37787	38355.3	NaN	NaN	50899	48679.8	32998.6
P08133	748713	748968	1.10169e+06	1.02259e+06	232225	225370	1930170	1.79476e+06	1.55335e+06	1.27998e+06	1.01179e+06	978365	1.02198e+06	1.07155e+06	829150	982315	792855	1.72753e+06	3.05467e+06	2.94736e+06	2.2293e+06	2.36839e+06	1.00085e+06	194907	212942	2.41435e+06	2.39141e+06	635321	635017	1.75755e+06	432120	432280	655661	250353	263200	2.47508e+06	2671088	193696	197839	3.35535e+06	3.30956e+06	1.19435e+06	229694	198290	4224560	4.71234e+06	622447	623396	415378
P08134	NaN	NaN	NaN	8465.15	NaN	NaN	NaN	NaN	NaN	NaN	NaN	NaN	NaN	NaN	NaN	NaN	NaN	NaN	NaN	NaN	NaN	NaN	NaN	NaN	NaN	NaN	NaN	NaN	NaN	NaN	NaN	NaN	NaN	NaN	NaN	NaN	NaN	NaN	NaN	NaN	NaN	NaN	NaN	NaN	NaN	NaN	NaN	NaN	NaN
P08183	NaN	NaN	NaN	NaN	NaN	NaN	NaN	NaN	NaN	NaN	NaN	NaN	NaN	NaN	NaN	NaN	NaN	NaN	NaN	NaN	NaN	NaN	NaN	NaN	NaN	NaN	NaN	NaN	NaN	NaN	NaN	NaN	NaN	NaN	NaN	NaN	NaN	NaN	NaN	NaN	NaN	NaN	NaN	NaN	NaN	NaN	NaN	NaN	NaN
P08195	153801	152133	429302	437635	307485	311523	160927	163255	534224	508119	485981	508246	476555	496421	121205	482251	126072	471423	240404	234785	396780	404705	479344	69468	71666.2	266219	265457	232941	228339	461702	164185	155135	117050	67884.1	99768.3	206153	204974	248966	256135	123208	127594	310148	72612.1	67862.7	128697	171222	165759	164717	205173
P08236	110593	111012	40821	36674.3	120394	116492	147919	156703	96589.4	94463.3	53656.1	41240.6	39760.5	41166.3	179139	44981.4	188949	208326	124596	130400	155121	154374	42632.1	125062	129427	180563	168485	274527	266661	206308	190393	199022	199222	165333	184420	208823	197090	123935	99440.8	150113	149868	133790	119669	119432	623877	624787	86806.8	91376.8	211844
P08237	144275	151541	335374	349611	168134	184694	64877.4	81725.5	72986.5	69686.4	298468	308958	385904	376628	121831	285710	129769	231555	63428.3	60573.5	150959	155549	291184	188039	194431	44647.7	58150.9	297322	287676	237026	152081	158553	133105	183060	195542	77390.7	84223.6	167872	179665	69637.4	57150.4	172441	213730	187713	207206	315072	108608	119476	129212
P08238	2.05197e+06	1.83465e+06	4.20682e+06	4009130	2.69153e+06	2.34573e+06	1.36007e+06	1.17761e+06	2.29575e+06	2162739	4.10832e+06	4216751	3.87757e+06	4.24472e+06	1.84408e+06	4.0436e+06	1.88093e+06	3.13947e+06	2.06893e+06	1.97565e+06	2.70781e+06	2730111	4.2719e+06	1.54619e+06	1.35471e+06	1.52883e+06	1.63681e+06	1.19377e+06	1.18191e+06	3.17847e+06	1.69817e+06	1.71323e+06	1.83268e+06	1.57463e+06	1556553	1.30474e+06	1.26104e+06	2.25117e+06	2.062e+06	1.95821e+06	1.814e+06	1.9746e+06	1632474	1.65947e+06	1.57266e+06	1.43667e+06	2.0182e+06	1.89817e+06	1.67976e+06
P08240	360068	296084	468601	427836	338721	317773	265663	242155	112407	106081	312129	294661	627415	511478	407423	325841	413643	498677	204900	712110	351016	226020	303043	328516	316412	340148	332433	261970	255919	523515	483381	450268	834767	282626	302451	249836	257462	327550	301380	511125	534903	381062	451542	481594	348853	370503	336179	344335	306786
P08243	NaN	14074.9	88033.8	86542	52669	51420	48042.1	NaN	NaN	NaN	89235.6	88451.7	86090.2	89334.3	NaN	93227.3	NaN	64934.4	NaN	NaN	170349	NaN	96505.9	281635	31481.7	2.10508e+06	NaN	36584	30906.9	60831.5	NaN	NaN	NaN	NaN	NaN	15436	16691	57612.4	53012.7	NaN	NaN	33673.4	NaN	NaN	NaN	NaN	NaN	NaN	53228.6
P08246	1.71871e+06	1.72279e+06	40672	NaN	NaN	NaN	3.12787e+06	2.20658e+06	NaN	NaN	NaN	NaN	430727	NaN	NaN	NaN	NaN	4.91597e+06	NaN	NaN	379212	258315	NaN	NaN	314199	NaN	NaN	1.18592e+06	1.21335e+06	3.60098e+06	1.20482e+06	1.26855e+06	NaN	169978	99187	2222127	2.16272e+06	394783	NaN	NaN	NaN	2.53257e+06	NaN	341591	54218528	55779368	NaN	NaN	43742.5
P08263;P09210	NaN	NaN	NaN	NaN	NaN	NaN	NaN	NaN	NaN	NaN	NaN	NaN	NaN	NaN	NaN	NaN	NaN	NaN	NaN	NaN	NaN	NaN	NaN	NaN	NaN	NaN	NaN	NaN	NaN	NaN	NaN	NaN	NaN	NaN	NaN	NaN	NaN	NaN	NaN	NaN	NaN	NaN	NaN	NaN	NaN	NaN	NaN	NaN	NaN
P08311	2.95347e+06	2.54562e+06	38950.5	58500.7	NaN	31692.3	1.78965e+06	1.80873e+06	26360.8	25068.7	164840	47966.6	113714	136719	109964	117017	69710.8	1.61917e+06	85355.3	124575	26697	NaN	49762.1	NaN	NaN	53335.4	101370	1.75047e+06	880248	1.66239e+06	821971	532371	NaN	174472	182027	2.38261e+06	1.23726e+06	NaN	20720.5	NaN	NaN	1.10027e+06	NaN	NaN	27168022	26750370	224717	216371	2586.06
P08397	44258.7	50749.5	64898	69595	64445.8	54106.7	94495	100928	45709.7	44286.9	46818.5	42844.2	50165.9	80590.2	70196.2	57829.8	85524	113977	126284	130488	57634.7	76299.3	53908.4	37105.8	43272.7	108000	110210	39136.6	38114.3	128502	54452.8	80974.5	NaN	51498.6	54123.3	57005.6	72582.1	66202	61434.6	86144.5	88754.5	102086	73494	61059	135208	124943	42093.3	41500.7	59027.2
P08473	845881	901689	984147	1.01143e+06	641978	518361	3863.37	1.81667e+06	57981.7	425300	1.25657e+06	1.41184e+06	1.37588e+06	1.20849e+06	1.15945e+06	14838.1	938916	1.01631e+06	925970	13635.1	647866	549086	63758.9	832379	969715	225542	NaN	768909	739528	1065635	1.32782e+06	1.35503e+06	556845	1.50838e+06	1336789	NaN	NaN	352276	609558	NaN	NaN	637208	1.32684e+06	1.18325e+06	NaN	141480	1.02274e+06	1225757	1.30269e+06
P08514	NaN	NaN	NaN	NaN	NaN	22776.7	NaN	NaN	NaN	NaN	NaN	NaN	NaN	14878.6	33735.8	NaN	46379.9	48430.5	NaN	NaN	NaN	NaN	26455.7	NaN	NaN	NaN	NaN	29715.2	NaN	51035.1	25228	23740.3	NaN	13237.6	13661	NaN	24226.2	52542.6	45421.8	13514.7	NaN	35474.1	30816.6	NaN	276688	270234	NaN	40190	NaN
P08559	835299	801698	556334	610787	441771	446322	390644	368524	450702	476510	615599	629565	649039	678052	805209	567717	781341	1.00438e+06	813877	857210	961872	1.01613e+06	593844	755774	716937	744467	745497	829061	826609	1.00155e+06	749056	758824	1.42229e+06	725180	761995	548263	574583	479428	445247	716210	729468	694728	872051	883245	661545	700106	846382	848338	712663
P08567	NaN	NaN	NaN	NaN	NaN	NaN	63184.7	103204	NaN	NaN	NaN	NaN	NaN	NaN	63912.8	NaN	66509.9	31037.1	NaN	NaN	NaN	NaN	NaN	NaN	NaN	NaN	NaN	34633	37650	28962.1	21081.4	40619.5	NaN	NaN	NaN	NaN	NaN	NaN	NaN	NaN	NaN	19876.6	NaN	NaN	54642.5	105594	NaN	NaN	45078
P08571	NaN	NaN	NaN	NaN	NaN	NaN	25268.9	29012.2	NaN	NaN	NaN	NaN	NaN	NaN	12745.7	NaN	NaN	20309.9	NaN	NaN	NaN	NaN	NaN	NaN	NaN	NaN	NaN	NaN	NaN	37729.5	NaN	NaN	NaN	NaN	NaN	NaN	NaN	NaN	NaN	NaN	NaN	13659.5	NaN	NaN	226086	228197	NaN	NaN	NaN
P08574	439184	458289	212534	212840	532940	337011	150892	140316	202417	179281	206518	228414	228332	229097	413687	160209	366691	538536	382449	483960	279454	248756	192686	299638	308838	484615	579956	322197	333832	542524	516659	505304	752101	447458	422908	230488	261662	483290	377605	1.30313e+06	1204458	367114	349870	316908	554689	545757	417996	453560	372700
P08575	292753	286497	186784	211673	665681	654948	725237	719338	62559.2	90854.2	279343	247886	217111	246248	207535	228636	184120	606582	2.00024e+06	2.02813e+06	53153.2	56470.2	239325	256608	253578	2.06559e+06	2.21279e+06	145962	155150	559482	283029	297290	194695	329040	370853	1358511	1.32277e+06	517649	527285	1.12646e+06	1.17901e+06	388397	389159	403911	984572	1.03593e+06	276470	246021	294014
P08579	161207	161594	144004	135216	159452	169485	131101	139368	132547	130430	129478	131885	156509	154012	148714	134824	144732	226922	177820	190688	189055	195982	130950	165216	174995	187690	185837	154874	150003	221030	165199	158343	146121	189727	188838	200564	206228	162249	149093	216640	217055	150363	160321	161413	143130	140794	184155	193133	157694
P08621	1643127	1.60599e+06	1.32706e+06	1.32837e+06	1.50635e+06	1.57207e+06	1.04641e+06	1069900	1.23655e+06	1.21079e+06	1.59339e+06	1.68894e+06	1.63084e+06	1.43222e+06	1.32682e+06	1.42381e+06	1.35774e+06	2.40281e+06	1.89669e+06	1.48663e+06	1.16783e+06	1.74547e+06	1.39934e+06	1.57486e+06	1.60888e+06	2160315	2.12095e+06	1.65629e+06	1619278	2.28926e+06	1.61725e+06	1.56224e+06	1.95103e+06	2.15121e+06	2.06233e+06	1.87374e+06	1.87703e+06	1.39051e+06	1.39217e+06	2.985e+06	3.01215e+06	1.57154e+06	1602092	1.72517e+06	1.18583e+06	1.129e+06	2.0245e+06	2.15324e+06	1.44359e+06
P08631	55749.4	51243.1	NaN	NaN	75127.4	70115.8	45089.4	14524.4	NaN	NaN	NaN	NaN	NaN	NaN	NaN	NaN	NaN	45813.8	NaN	NaN	NaN	NaN	NaN	34462.9	45182.3	382589	NaN	NaN	55842.5	62067.5	NaN	NaN	125789	85803.9	83478.3	NaN	477433	50120	57792.6	467862	NaN	49050.7	73420.2	79813.4	121496	127150	96538.5	90075.2	NaN
P08637	NaN	NaN	NaN	NaN	NaN	NaN	64429	60602.9	NaN	NaN	NaN	NaN	NaN	NaN	NaN	NaN	NaN	NaN	NaN	NaN	NaN	NaN	NaN	NaN	NaN	NaN	NaN	NaN	NaN	NaN	NaN	NaN	NaN	NaN	NaN	NaN	NaN	NaN	NaN	NaN	NaN	NaN	NaN	NaN	145524	125694	NaN	NaN	NaN
P08648	26585.2	39932	115786	114080	111615	121895	NaN	NaN	NaN	NaN	62801.1	198444	124710	226841	71095.8	151857	66173.2	224730	52902.2	104237	60391.6	NaN	171940	87024.8	94792.4	37409.7	68557.4	77931.8	70344.2	158534	103980	124494	187045	107525	110205	125828	121936	50848.4	51862.8	84565	NaN	63826.4	180109	98732.4	171969	187495	135897	140346	112074
P08651	NaN	NaN	24348.8	19975.9	31445.8	30863.2	38421.5	38374.7	89399.7	90523	NaN	27286.6	NaN	NaN	71442.4	24117.4	87026.6	22628.8	NaN	NaN	38941.4	41015.1	18684.7	34844.3	28500.6	14169.8	10548.6	15748.7	17866.7	29759.1	60337.3	63954.9	9056.44	22950.8	24250.4	39484.2	43053.8	29110.4	28501	17545	NaN	15644.3	28387.2	29513.2	NaN	NaN	NaN	NaN	80962.1
P08670	5136870	5409497	3.94924e+06	4029796	3810916	4.23875e+06	6168834	5749215	1.96275e+06	1.65672e+06	4.78686e+06	4.48041e+06	3.79547e+06	4171191	3561143	4291908	3.70208e+06	8162556	16454452	17351894	1.62018e+06	1318218	4.2736e+06	6063657	6.27779e+06	22671336	21984862	4195042	4071993	8004640	4806785	4906410	2.32732e+06	8797319	9315502	6.56783e+06	6.3808e+06	3.80878e+06	4823539	16521804	15806864	4886623	8072675	10102051	7.91258e+06	8466096	6141678	6590221	4.78148e+06
P08697	87883.4	97670.1	NaN	NaN	14374.7	NaN	84825.4	90118.5	33349.8	NaN	37226.5	NaN	NaN	NaN	40413.2	NaN	36915.4	69510.8	NaN	NaN	35375.8	26321.2	NaN	45107.1	69941.8	NaN	NaN	40862.9	77131.4	NaN	31375.2	32413.9	NaN	17331.1	NaN	33719.3	43612.8	NaN	NaN	NaN	NaN	21581.3	45578.4	41005.1	55658.2	54089.9	NaN	NaN	NaN
P08708	126849	149303	166937	165400	87483.5	90248.3	71927.5	58571.4	135169	130536	128773	121478	147244	143589	104465	156132	119969	138945	123532	130785	95427.8	103683	162558	82820.5	92841.3	99345.7	89796.7	77381.7	68299.2	150632	93653.7	90212.1	114017	68017	76226	61632.7	61918.3	99406.6	98557.5	261099	276851	68636.7	143949	142898	287474	112317	238472	264328	87028.8
P08754	375545	393132	168072	175623	194858	198661	239745	228637	212549	295911	254245	165347	203803	210357	193420	146342	206248	359654	380303	330446	285848	290290	217570	224582	240822	273763	278702	214751	215410	379297	222019	296259	360439	504631	513760	306382	470629	187511	280941	583535	391565	264196	355858	399521	714995	751934	368741	350500	308965
P08758	40051.6	61883.8	15291.6	NaN	62671.6	56593.1	916315	1.00839e+06	39433.6	NaN	43582.9	52477.8	65832.9	70367	65698.9	NaN	60780.1	675612	618041	602130	NaN	NaN	9126.5	1.14277e+06	1.05607e+06	555003	580439	51112.9	49076.8	643274	251815	265749	183492	1.24901e+06	1.2812e+06	1.35812e+06	1.43605e+06	72817.8	73578.9	341026	340710	456628	1.42443e+06	1.44203e+06	2.67484e+06	2.69734e+06	95541.9	72397.4	487174
P08779	675236	723300	461247	476771	245949	332819	495998	487017	604384	552648	476730	453609	314126	605945	586821	228051	628786	717979	513531	459120	253747	290903	419840	591499	582405	600861	572568	522647	524708	795330	464534	490925	884825	565425	128665	460582	443304	667202	547941	213809	547213	536017	663306	600055	651536	497056	638653	599828	633334
P08842	NaN	NaN	NaN	NaN	52476.1	49457	NaN	NaN	NaN	NaN	NaN	NaN	NaN	NaN	NaN	NaN	NaN	NaN	NaN	NaN	NaN	23553.6	NaN	NaN	13098.6	NaN	NaN	NaN	NaN	NaN	NaN	NaN	NaN	24931.2	28620.7	NaN	NaN	48854.6	36769.9	NaN	NaN	NaN	19595.2	NaN	NaN	NaN	NaN	13905.7	21494.3
P08865	1.95437e+06	1.94099e+06	2.4959e+06	2.4717e+06	1.55183e+06	1.55466e+06	1.02159e+06	1.55276e+06	1.48016e+06	1.3147e+06	2.29516e+06	2.07782e+06	2.50574e+06	2.48005e+06	1.50077e+06	2.39455e+06	1.54202e+06	1.92009e+06	2358837	2.3075e+06	1.09851e+06	1.13516e+06	2.05225e+06	1.18445e+06	1.18507e+06	1.7182e+06	1.5543e+06	1.12942e+06	1.17757e+06	1.99692e+06	1.667e+06	1.71778e+06	948610	1.24485e+06	1.39756e+06	1.19996e+06	1.2038e+06	1.53127e+06	1.554e+06	908105	998079	1.32503e+06	1.44897e+06	1.48245e+06	773955	784713	1.2609e+06	1.17136e+06	1.50012e+06
P08962	218438	350494	401882	424413	119197	72916.1	196498	222854	NaN	NaN	190403	162720	364086	212152	215011	321485	172812	217244	NaN	123528	NaN	NaN	236524	115652	NaN	NaN	NaN	213369	217173	318565	230476	360493	228283	139049	107724	168258	149668	89418.7	108749	NaN	NaN	229082	187575	136836	3.61907e+06	2.51882e+06	NaN	NaN	75863.4
P09001	42053.3	46948.8	63406.8	70536.4	24517.6	54222.1	38539.2	39672.4	61462	40119.7	59973	45032	69696.7	64412.9	70146.9	59037.8	67339.9	93992.3	92282.2	82338.9	90067	78690	59026.8	56703	53592.2	94970.7	93944	84547.8	86311.7	104823	93591.9	81835.6	16283.8	53556.9	36532	54046.8	50534.4	56692.9	55631.2	12770.1	NaN	64882.7	50592.1	58789.1	33215.7	40733.6	56582.2	35394.7	71824.1
P09012	910479	927639	674386	737583	802772	609422	696756	622810	597804	567005	571995	605298	677823	774925	722007	631611	829933	1.13187e+06	1.27111e+06	1.20009e+06	848507	726701	629604	982744	897409	1.02532e+06	1012234	894108	890994	1.11134e+06	1.08924e+06	1.08486e+06	989823	917506	1.06979e+06	1.21763e+06	1.07644e+06	870533	787146	1.11195e+06	1.07213e+06	673294	924122	969621	447024	450892	709792	849036	970554
P09104	NaN	NaN	55322.8	350876	198277	178087	1.85626e+06	1.74737e+06	1.37082e+06	5.58181e+06	49751.9	57724.4	1.62836e+06	51890	77142.2	67860.1	82656.1	2.84511e+06	68230.6	96698.1	3498319	4550659	64785	38772.7	177557	248460	55756.1	NaN	NaN	3.03366e+06	371008	348718	906947	46806.1	3.63516e+06	3307789	3.31464e+06	993190	627989	524143	490754	2.2708e+06	4.95486e+06	5.31167e+06	NaN	130815	215792	308077	418034
P09110	56718.7	59065.3	54776.1	52586.3	27716.2	43495.4	64496.9	38321	68689.7	61353.1	64140.7	59730.4	53864.7	54620.6	43612.4	45798.6	62000.9	138127	91273.5	93558.6	30157	41028.8	39838	73588.8	72045.5	80621.5	86345.8	100007	98689.9	118389	60056.4	55803.9	29219.2	87739.1	78983.1	44664.4	50713.6	30877.7	32818.1	120685	142735	80441.4	96726	103963	114752	147415	84003.8	62211.8	52129.9
P09132	59033.6	50300.8	33665	35191.8	18784.5	27105.9	19901.7	19167.6	53597.7	39266.9	26964.5	33829.3	33096.7	37549.2	18413.3	28429.5	18875.4	48666.7	30566.5	37016.6	50487.7	67518.5	25444.8	21328.4	19445.8	25316.4	28285.7	28773.6	27228.4	39479.2	40685.8	34001.1	38521.6	22050.2	28266.9	23593.4	19823.7	25903.2	21289.2	25801.1	25195.3	7279.9	25689.1	25854.9	22141.3	21038.1	36944.9	39212	20291.7
P09211	1559880	1.61638e+06	1.27833e+06	1309437	1.22952e+06	1.51538e+06	1.34517e+06	1.38809e+06	2.21883e+06	1.84625e+06	1.36065e+06	1.44574e+06	1.37936e+06	1.39356e+06	1641295	1.32127e+06	1.71171e+06	1.77966e+06	562973	508994	2.88881e+06	2.33608e+06	1.27455e+06	669345	667964	341451	334431	1.49364e+06	1521202	1799923	1.59817e+06	1.51568e+06	1.91948e+06	1.8925e+06	2153551	1.6418e+06	1766648	1.16408e+06	1.31351e+06	1.31049e+06	1.47724e+06	1.15682e+06	1.19291e+06	1.33849e+06	2308001	2.17315e+06	1.93876e+06	2261438	1.57303e+06
P09234	509494	484203	363994	239144	459181	352647	424744	416642	391121	458081	258237	379263	327495	507630	265972	356700	324697	429157	485686	653847	358271	583087	190442	309595	203611	613010	456019	437753	289436	454951	373526	309170	305051	382930	397206	309890	442489	277616	296713	284928	396978	269735	502449	391453	368529	446345	292756	300263	206061
P09326	39947.4	41961.3	91741.6	93360	71715.5	34396.4	55738.2	53081.3	102122	108485	28417.9	40050.3	NaN	73928.3	NaN	41727.8	NaN	66051.7	284905	283209	141291	148504	39582.8	NaN	NaN	97917	98495.1	NaN	NaN	73071.9	35109.5	36892.2	NaN	NaN	NaN	122938	116959	62479	31334.2	114537	119036	42878.2	NaN	22024.7	296501	313299	NaN	NaN	NaN
P09382	147004	126224	345609	364249	305051	395302	792569	455264	234871	NaN	360469	334357	345631	317729	283233	374412	217620	520611	864491	1038150	NaN	NaN	411106	58414.1	65375.1	921091	898731	NaN	NaN	553455	348752	307358	160977	148982	137345	352100	388733	303216	307650	506647	537644	310380	100691	106089	2.21458e+06	2.33821e+06	55790.4	46055.4	237825
P09417	114532	103302	81878	78794.6	182216	176639	127107	146131	135169	124620	100586	96223.8	127011	83669.2	146160	85013.9	149549	220791	200656	195621	141616	124850	91426.7	96538.1	107791	157363	149096	261403	256600	216458	191755	193578	315807	91918.7	114449	129713	132170	172754	162819	232203	244423	143608	94848.2	90940.8	145399	162309	133427	143052	178721
P09429	903225	960588	1.49563e+06	1.41938e+06	2.68945e+06	2.75447e+06	1.99994e+06	2.04689e+06	2.36947e+06	2.45598e+06	1.42293e+06	1.36837e+06	971020	1.04145e+06	2.9328e+06	1.36005e+06	2.67172e+06	1.77836e+06	579822	606182	1.12076e+06	1.0448e+06	1.6873e+06	1.69045e+06	1.72626e+06	938307	931667	2.06909e+06	2.02006e+06	1826614	1.25706e+06	1.21025e+06	896995	1.49423e+06	1.65224e+06	1.6554e+06	1.68281e+06	2.21249e+06	2.19154e+06	1.00993e+06	981799	1.13488e+06	1.29207e+06	1.09596e+06	762549	727961	1.61101e+06	1540249	2.10157e+06
P09455	NaN	NaN	NaN	NaN	NaN	NaN	NaN	NaN	NaN	NaN	NaN	NaN	NaN	NaN	NaN	NaN	NaN	NaN	NaN	NaN	NaN	NaN	NaN	NaN	NaN	NaN	NaN	NaN	NaN	NaN	NaN	NaN	NaN	NaN	NaN	NaN	NaN	NaN	NaN	NaN	NaN	NaN	NaN	NaN	NaN	NaN	NaN	NaN	NaN
P09467	3025.81	3418.46	NaN	NaN	NaN	NaN	48461	46414.5	NaN	NaN	NaN	NaN	NaN	NaN	NaN	NaN	NaN	40181.6	NaN	NaN	NaN	NaN	NaN	NaN	NaN	NaN	NaN	NaN	NaN	34393.3	NaN	NaN	NaN	NaN	NaN	24279.6	31736.5	NaN	NaN	NaN	NaN	22403.3	NaN	NaN	147025	198861	NaN	NaN	NaN
P09471	NaN	NaN	NaN	NaN	NaN	NaN	NaN	NaN	79134.3	79717.7	NaN	NaN	NaN	NaN	NaN	NaN	NaN	NaN	NaN	NaN	72285	75459.5	NaN	NaN	NaN	NaN	NaN	NaN	NaN	NaN	NaN	NaN	NaN	NaN	NaN	NaN	NaN	NaN	NaN	NaN	NaN	35463.6	NaN	NaN	NaN	NaN	NaN	NaN	NaN
P09493	NaN	NaN	NaN	NaN	NaN	NaN	82289.2	NaN	NaN	NaN	11758	NaN	NaN	NaN	NaN	NaN	NaN	NaN	NaN	NaN	NaN	NaN	NaN	NaN	NaN	NaN	NaN	NaN	NaN	NaN	NaN	NaN	NaN	NaN	NaN	NaN	NaN	NaN	NaN	NaN	14371.9	NaN	NaN	NaN	NaN	NaN	NaN	NaN	NaN
P09496	332965	301658	1.05554e+06	1.05247e+06	548928	526679	370147	350191	407739	355570	887342	883559	1.05236e+06	951593	477858	793809	616229	766261	269859	415859	378272	378764	774288	372927	410160	414452	393004	264892	275618	729475	408791	409548	513754	526780	553066	467526	458971	515003	472716	371489	407491	525938	567953	581937	851662	930027	306628	334558	344025
P09497	106558	169982	118538	113330	83220.9	95425.1	96570.6	92502.2	250166	304546	129704	129132	171851	169946	193874	66774.5	157936	166296	154178	190681	259542	309078	135402	67970.5	74407.2	148330	133132	172201	173307	178059	160031	171562	207620	110203	92350.7	130834	126101	92569	95274.3	153640	148849	129815	157026	133344	310848	310278	181031	190265	99491.8
P09525	298881	299604	144650	117313	272875	268793	164089	137874	166684	154964	120013	113873	124893	120918	251129	126212	266588	297152	208301	197702	265683	244862	120661	177301	170733	123348	112485	124237	128879	301888	281849	269689	581545	261111	281058	107527	105831	233120	230982	196522	190671	212477	294903	278182	789020	804908	263040	273816	260589
P09543	133050	137776	175671	169252	92588.7	90523.5	77874.9	82177.5	117876	114143	178970	170988	168999	175147	109830	162845	108118	174944	82294.6	81492.7	216896	220084	161335	131234	130118	78432.2	79288	144118	149870	181940	112783	111541	84137.8	139746	140601	89997.5	93791.6	87509.7	93965.4	52990.2	52823.6	124679	167309	163964	142541	139194	114375	112955	99282.8
P09564	NaN	NaN	NaN	NaN	NaN	NaN	117056	111768	234510	187260	NaN	NaN	NaN	NaN	NaN	NaN	NaN	84334.4	66552.8	80657.9	122494	127102	NaN	NaN	NaN	139343	244782	NaN	NaN	76293.2	NaN	NaN	NaN	NaN	NaN	305618	195289	NaN	NaN	87018	107716	47768.5	NaN	NaN	NaN	NaN	NaN	NaN	NaN
P09601	NaN	NaN	63417	NaN	90668	84967.8	63081.8	87005.7	NaN	NaN	NaN	NaN	NaN	NaN	73302.6	62587	98756.3	273877	115330	NaN	NaN	NaN	NaN	166809	326040	NaN	NaN	NaN	NaN	271775	NaN	NaN	420842	NaN	NaN	NaN	NaN	114171	156258	NaN	NaN	174942	279814	277417	144830	74050.2	281965	284244	11414.5
P09622	366664	355995	215046	216705	212141	258176	254895	226527	317095	339492	223657	263407	235040	232740	297961	229257	301274	475360	438889	423683	474270	435189	244670	469012	492043	504417	472702	409036	379799	495621	424453	421616	415808	471116	468874	408680	392752	247295	297308	341700	370751	300576	518435	535305	551616	569834	348086	349485	327803
P09651	187326	167128	503561	483954	1.45763e+06	1.50694e+06	1.33844e+06	1.14937e+06	1.2461e+06	1.23561e+06	2.37929e+06	2293257	476152	499949	152575	1.51568e+06	143040	1.08648e+06	186162	179627	273403	270084	1609918	872733	930752	1.41299e+06	1.50495e+06	1.12242e+06	1.14592e+06	1.06651e+06	114757	111054	91126.8	488335	420761	1.10242e+06	1.06203e+06	1.36698e+06	1.30157e+06	1.20439e+06	1167335	658474	163505	140350	181218	190926	1.14472e+06	1.1045e+06	1.17206e+06
P09661	1.0845e+06	1.29416e+06	729746	762074	1.15251e+06	1.17468e+06	954527	933821	1.21196e+06	1.29458e+06	972192	965840	826980	766714	857526	853502	898151	1.39929e+06	1.28889e+06	1.38803e+06	1.01715e+06	1.08538e+06	867273	1.08059e+06	971590	1.57113e+06	1.54168e+06	1.10362e+06	1.00971e+06	1.39022e+06	1025646	1.09245e+06	947386	1.23356e+06	1.25983e+06	1.32351e+06	1.3074e+06	982421	983895	1.38968e+06	1.42836e+06	1.03792e+06	1.0653e+06	1.146e+06	733216	755609	1.28597e+06	1.23244e+06	1.07829e+06
P09668	109498	113462	NaN	NaN	NaN	NaN	59673.7	65911.4	NaN	NaN	NaN	NaN	NaN	NaN	NaN	NaN	NaN	74440.9	55229.8	59481.5	NaN	NaN	NaN	NaN	NaN	91100.4	95063.4	NaN	NaN	72179.7	NaN	NaN	NaN	47918.9	45418.3	139772	235988	NaN	NaN	93093	93646.8	NaN	NaN	NaN	227761	219450	128529	137885	NaN
P09669	573706	979246	267825	290392	336970	329320	469286	468765	457952	450737	333709	327791	296446	312371	658645	280928	560229	610702	960035	928564	426142	433977	287865	359036	368096	1.01184e+06	970259	374296	339185	576313	651482	682273	478549	497540	467823	550675	579919	358481	330194	613428	534869	453144	374975	393455	659948	683841	593754	595803	611663
P09693	538709	NaN	NaN	NaN	NaN	NaN	208569	218049	320220	310012	429661	NaN	NaN	247851	368448	NaN	126823	188344	224346	187868	364441	281145	NaN	102708	39974.3	220767	185195	NaN	NaN	116630	NaN	316429	607352	NaN	NaN	399220	366428	65310.9	84057.9	221171	292789	137590	86622.6	67841.9	122204	124997	54497.9	NaN	108380
P09769	NaN	NaN	NaN	NaN	NaN	NaN	18184.1	24557.2	NaN	NaN	NaN	NaN	NaN	NaN	NaN	NaN	NaN	NaN	NaN	NaN	NaN	NaN	NaN	NaN	NaN	NaN	NaN	NaN	NaN	NaN	NaN	NaN	NaN	NaN	NaN	NaN	NaN	NaN	NaN	NaN	NaN	NaN	NaN	NaN	116491	113936	NaN	NaN	NaN
P09874	690595	661566	993356	1.02573e+06	768788	806182	213595	251018	308935	313170	994949	966144	970950	976656	856392	958979	863013	1.01493e+06	264101	274989	590002	607434	1.04297e+06	883609	928561	349947	328931	548876	555567	1.06097e+06	960946	945866	748126	929871	838990	453671	435319	932598	925822	238459	211868	660106	822719	842421	263415	298890	920943	938955	845848
P09884	156767	162252	225801	236404	184048	190417	140228	183409	154423	148934	312252	297790	270084	263380	160484	241990	153375	277746	225748	224931	188222	188093	227211	185408	135892	155501	265102	157802	160411	263800	168462	177084	278689	286538	369059	175187	141035	194243	194778	279855	293253	199526	160562	159695	130714	217690	242921	237203	175914
P09914	NaN	NaN	NaN	NaN	40402	31274.8	NaN	NaN	NaN	NaN	NaN	NaN	NaN	NaN	NaN	NaN	NaN	NaN	NaN	NaN	NaN	NaN	NaN	23210.4	NaN	NaN	NaN	154457	169053	NaN	NaN	27060.3	NaN	16284.1	NaN	NaN	NaN	27655.8	34486.6	NaN	NaN	NaN	NaN	NaN	NaN	NaN	NaN	NaN	13450.7
P09917	211245	221298	144461	10501.2	176667	177738	53611.6	55464.8	59546.7	NaN	NaN	NaN	472.839	NaN	412339	20721.5	383303	284777	NaN	2595.83	19544.5	2283.73	167702	404075	417082	68857.8	137751	187370	174382	278479	655921	647397	178120	767855	778556	10487	12150.1	190826	182401	NaN	NaN	212206	505470	495108	498412	606039	177832	196053	268153
P09936	181063	178427	677935	685819	130287	NaN	101547	NaN	NaN	113401	500647	479863	477189	484910	NaN	652728	NaN	218840	NaN	NaN	NaN	NaN	632948	NaN	NaN	NaN	NaN	NaN	NaN	223693	NaN	NaN	NaN	NaN	NaN	NaN	NaN	NaN	NaN	NaN	NaN	152618	NaN	NaN	NaN	NaN	89810.5	90959.8	113975
P09960	323592	336213	358475	337551	325285	330144	311823	293600	206841	168871	316852	310750	385653	365492	285020	320076	307810	564907	266915	270074	256960	258473	331795	194050	197918	190345	188004	326269	336716	545448	434801	430949	955660	276065	275525	332897	316653	309424	302727	248995	248135	384365	229501	238680	1.10169e+06	999624	332622	345249	360873
P09972	243013	237792	244518	285117	169840	155686	581092	536510	221571	221546	281149	258164	161789	201098	78622.3	301104	97025	283264	250916	221740	213838	221351	314451	152078	151715	193860	226255	215470	215320	346450	104498	157995	285354	340659	312243	233509	204481	134656	151874	1.00433e+06	957320	177013	214135	244104	426590	406711	154745	151186	153190
P0C0L4;P0C0L5	NaN	NaN	NaN	NaN	NaN	NaN	NaN	NaN	NaN	NaN	NaN	NaN	NaN	NaN	NaN	NaN	NaN	NaN	NaN	NaN	NaN	NaN	NaN	NaN	NaN	NaN	NaN	NaN	NaN	NaN	NaN	NaN	NaN	NaN	NaN	NaN	NaN	NaN	NaN	NaN	NaN	NaN	NaN	NaN	NaN	NaN	NaN	NaN	NaN
P0C0S5;Q71UI9	NaN	NaN	NaN	NaN	NaN	NaN	NaN	NaN	NaN	NaN	NaN	NaN	NaN	NaN	NaN	NaN	NaN	NaN	NaN	NaN	NaN	NaN	NaN	NaN	NaN	NaN	NaN	NaN	NaN	NaN	NaN	NaN	NaN	NaN	NaN	NaN	NaN	NaN	NaN	NaN	NaN	NaN	NaN	NaN	NaN	NaN	NaN	NaN	NaN
P0C1Z6	NaN	NaN	NaN	NaN	NaN	NaN	NaN	NaN	50987	47446.6	NaN	NaN	NaN	NaN	NaN	NaN	NaN	NaN	32136.9	34682.9	NaN	18414.8	NaN	NaN	15822.2	39766.9	39942.2	NaN	NaN	24125.9	NaN	NaN	NaN	NaN	NaN	35066.8	NaN	NaN	NaN	87277.3	90090.7	16887.7	18817.8	NaN	NaN	NaN	NaN	NaN	15223.6
P0C7X5	434280	431575	284492	512148	266866	264999	628728	574827	339744	354457	274979	316211	309201	254502	362811	252462	319265	497076	398252	389085	643829	524800	267645	231034	560137	430298	403640	458090	469476	513249	432835	462084	597653	519954	409874	881400	893707	218090	260617	790454	791062	351117	442054	420627	1.0182e+06	587860	578994	541371	336988
P0CAP2;Q9BZD3	NaN	NaN	NaN	NaN	NaN	NaN	NaN	NaN	NaN	NaN	NaN	NaN	NaN	NaN	NaN	NaN	NaN	NaN	NaN	NaN	NaN	NaN	NaN	NaN	NaN	NaN	NaN	NaN	NaN	NaN	NaN	NaN	NaN	NaN	NaN	NaN	NaN	NaN	NaN	NaN	NaN	NaN	NaN	NaN	NaN	NaN	NaN	NaN	NaN
P0CG12	157097	155369	60951.7	54274.7	28676	24630.5	89344.1	90590	45109.2	41034.1	53075	54870.2	62916.5	59148.9	45011.8	50253.1	48905.4	97186.6	159882	155290	73338.3	71837.8	57467.8	52927.9	51642.1	100387	99368.8	90696.4	83450.7	96749.3	79531.7	74866.7	72889	107549	107209	89794	98896.5	12330.6	28104.6	120026	121458	70309.7	89109.8	90744.9	NaN	NaN	57203.4	78050.8	53072.1
P0DJD0;P0DJD1	NaN	NaN	NaN	NaN	NaN	NaN	NaN	NaN	NaN	NaN	NaN	NaN	NaN	NaN	NaN	NaN	NaN	NaN	NaN	NaN	NaN	NaN	NaN	NaN	NaN	NaN	NaN	NaN	NaN	NaN	NaN	NaN	NaN	NaN	NaN	NaN	NaN	NaN	NaN	NaN	NaN	NaN	NaN	NaN	NaN	NaN	NaN	NaN	NaN
P0DMV8;P0DMV9	NaN	NaN	NaN	NaN	NaN	NaN	NaN	NaN	NaN	NaN	NaN	NaN	NaN	NaN	NaN	NaN	NaN	NaN	NaN	NaN	NaN	NaN	NaN	NaN	NaN	NaN	NaN	NaN	NaN	NaN	NaN	NaN	NaN	NaN	NaN	NaN	NaN	NaN	NaN	NaN	NaN	NaN	NaN	NaN	NaN	NaN	NaN	NaN	NaN
P0DN76;Q01081	NaN	NaN	NaN	NaN	NaN	NaN	NaN	NaN	NaN	NaN	NaN	NaN	NaN	NaN	NaN	NaN	NaN	NaN	NaN	NaN	NaN	NaN	NaN	NaN	NaN	NaN	NaN	NaN	NaN	NaN	NaN	NaN	NaN	NaN	NaN	NaN	NaN	NaN	NaN	NaN	NaN	NaN	NaN	NaN	NaN	NaN	NaN	NaN	NaN
P0DOY2;P0DOY3	NaN	NaN	NaN	NaN	NaN	NaN	NaN	NaN	NaN	NaN	NaN	NaN	NaN	NaN	NaN	NaN	NaN	NaN	NaN	NaN	NaN	NaN	NaN	NaN	NaN	NaN	NaN	NaN	NaN	NaN	NaN	NaN	NaN	NaN	NaN	NaN	NaN	NaN	NaN	NaN	NaN	NaN	NaN	NaN	NaN	NaN	NaN	NaN	NaN
P0DP23;P0DP24;P0DP25	NaN	NaN	NaN	NaN	NaN	NaN	NaN	NaN	NaN	NaN	NaN	NaN	NaN	NaN	NaN	NaN	NaN	NaN	NaN	NaN	NaN	NaN	NaN	NaN	NaN	NaN	NaN	NaN	NaN	NaN	NaN	NaN	NaN	NaN	NaN	NaN	NaN	NaN	NaN	NaN	NaN	NaN	NaN	NaN	NaN	NaN	NaN	NaN	NaN
P0DPB5	69135.1	65434.7	86042.2	83572.4	87143.7	94616.2	62102.3	57185.6	67950.7	63209.2	106286	96966.4	96161.2	104042	73157.6	77393.9	74633.6	92210.6	138900	127925	126300	117294	75193.5	75396.1	73816.8	124688	124257	77209.2	67439.7	98395.7	70674.1	132358	83161.8	103218	104997	119117	108090	89780.6	88737.4	97008.1	93662.2	66776.5	83604	89153.3	NaN	NaN	81534.7	79587.1	82494.5
P0DPB6	55997.3	57787.1	95246	74627.9	46005.8	48832	NaN	36749.2	67401.3	76885	72381.4	61795.8	82979.9	91955.5	74526.6	56763.6	76262.4	99266.2	105264	101010	102336	102782	70261.9	57473.1	47868.6	75418.2	88595.8	50363.3	62268.9	96860.2	102913	103131	112314	45008.7	43809.8	64857.2	57640.4	49047.3	43086.6	76757.7	74967	60778.2	66858.7	62012.9	67016.7	94153.3	55294.7	50901.1	55970.2
P10109	NaN	NaN	NaN	NaN	NaN	NaN	NaN	NaN	NaN	NaN	NaN	NaN	NaN	NaN	NaN	NaN	NaN	NaN	NaN	NaN	NaN	NaN	NaN	NaN	NaN	NaN	NaN	NaN	NaN	NaN	NaN	NaN	NaN	NaN	NaN	NaN	NaN	NaN	NaN	NaN	NaN	NaN	NaN	NaN	NaN	NaN	NaN	NaN	NaN
P10114	NaN	NaN	125877	107126	17748.6	NaN	NaN	20555.8	85134	99139.5	102499	80539.3	148466	146924	NaN	94152.8	NaN	153822	73715.2	74925	129663	129614	130871	122225	109547	69959.5	NaN	111512	NaN	162350	88991.8	NaN	NaN	140688	143984	NaN	110886	65500.5	58922.7	NaN	NaN	88851.5	142296	140657	NaN	55372.1	63915.1	NaN	78930.5
P10124	NaN	NaN	NaN	NaN	NaN	NaN	133176	NaN	NaN	NaN	NaN	NaN	NaN	NaN	NaN	NaN	NaN	NaN	NaN	NaN	NaN	NaN	NaN	NaN	NaN	69056.8	65713.6	NaN	NaN	NaN	NaN	NaN	NaN	NaN	NaN	NaN	NaN	NaN	NaN	NaN	NaN	NaN	NaN	NaN	514138	478924	NaN	NaN	NaN
P10153	51107.6	51153.3	42935.3	NaN	NaN	NaN	305443	330729	NaN	NaN	NaN	NaN	NaN	NaN	NaN	NaN	NaN	287411	NaN	NaN	NaN	NaN	NaN	NaN	NaN	NaN	NaN	62789.9	62378.5	290353	68705.5	64221.7	NaN	NaN	NaN	90383.8	99103.4	NaN	NaN	NaN	NaN	141184	NaN	NaN	2470996	2.98298e+06	NaN	NaN	NaN
P10155	243661	239054	217378	203469	156724	161140	185392	175014	199911	184755	239383	251334	225694	220910	146242	172313	136191	266343	183746	188270	256977	262894	203265	179678	185730	134939	136139	252955	244610	274682	212886	213327	184115	269599	273135	321701	313203	147437	157243	200490	208905	154354	197368	203909	211848	210513	216924	216868	200488
P10242	31665.9	NaN	29538.7	52127.1	46422.2	39746	64922.1	38756.3	49947.6	51715	44206.5	38360.2	29735.8	27789.3	33549.1	35396.2	40536.2	63700.4	NaN	NaN	77986.8	68837.2	51379.5	40425.4	39619.4	NaN	38770.6	26356.5	25505.2	62731.2	19095.1	17846.4	23924.4	25809	34474.7	41487.6	35103.3	38464.4	32721.1	NaN	26651.7	38218.7	28628.3	27695.3	NaN	NaN	31626.6	26142.1	42846.6
P10253	44452.8	46382.1	42055.4	37123.7	45719.2	46136.1	117893	104478	31995.1	38054.6	34815.8	43977	50779.2	44497	38166	27995.2	40826.7	57699.4	186142	90003	77041.1	83909.3	32349.6	95850.9	NaN	82834.1	53815.1	48264.8	42606.6	54009.7	59072.8	60155.9	117630	114289	23632	25628.7	37625.9	35096.3	35752.1	NaN	76718	35479.2	26001.3	NaN	118060	109938	66933.5	52875.7	38288.1
P10301	NaN	NaN	NaN	NaN	NaN	NaN	NaN	NaN	NaN	NaN	NaN	NaN	NaN	NaN	NaN	NaN	NaN	48304.2	NaN	NaN	115759	96213.4	NaN	NaN	NaN	NaN	NaN	NaN	NaN	NaN	NaN	NaN	NaN	NaN	41664.9	NaN	NaN	NaN	NaN	NaN	NaN	NaN	NaN	NaN	NaN	57997.6	NaN	NaN	NaN
P10398	43344.2	NaN	NaN	38628.9	32098.7	27422.2	457001	155138	NaN	NaN	11031.9	126655	94155.7	NaN	26354.5	96404.8	25029.3	266215	389975	434632	558042	514334	NaN	34334.6	54047.9	NaN	31851.2	158500	141390	369644	488053	321406	94382.4	2.0729e+06	2.07698e+06	42375.1	486279	397923	272951	42312.6	50088.8	1449811	1.63184e+06	2.4399e+06	NaN	NaN	43200.7	34317.1	929036
P10412	707582	834347	661560	349476	467639	692965	2230320	1.09733e+06	1.90816e+06	1.39183e+06	818222	726325	1.24736e+06	726244	1.20848e+06	661178	1.71503e+06	2.30897e+06	2.39263e+06	2359532	1.35189e+06	1.45955e+06	619832	2.40396e+06	6157766	2.35808e+06	1.71479e+06	2198816	1.41901e+06	1.59622e+06	1.09672e+06	897710	2602312	2410771	2.81475e+06	1.34084e+06	1.89425e+06	561379	673285	4227893	2.25647e+06	1.60563e+06	1.62947e+06	2.91286e+06	2.09279e+06	1701195	1.35016e+06	2564046	1.40429e+06
P10415	73205.9	75682.9	50479.9	53795.8	37312.6	36236.9	29349.4	38348.8	126216	121023	46911.5	51436.4	59208.3	63855.5	93083.1	47166.8	87850	100051	NaN	NaN	144230	149788	46626.6	102748	112320	NaN	NaN	112502	108539	94432.6	120808	120985	27821.4	82167.4	74295.8	30572.2	28596.2	34026.8	29045.2	41358.8	29880.8	59551.8	109359	103790	NaN	NaN	127838	116925	86137.1
P10515	443476	464016	292732	322950	382567	363792	270832	282012	557616	499227	406026	415555	380295	352219	321197	350982	299039	579652	438080	419584	520247	523122	318065	400550	403855	482538	495678	506518	480970	574252	375855	389351	683951	462460	466994	363017	351513	387474	377548	397085	447387	399684	391506	397772	294673	313375	400933	444867	347958
P10586	NaN	NaN	8018.44	45474.6	NaN	NaN	NaN	NaN	NaN	NaN	38457.1	31633.9	25767.8	48317	NaN	NaN	NaN	NaN	NaN	NaN	NaN	NaN	24952.3	NaN	NaN	NaN	NaN	NaN	NaN	NaN	NaN	NaN	NaN	NaN	NaN	NaN	NaN	NaN	NaN	NaN	NaN	NaN	NaN	NaN	NaN	NaN	NaN	NaN	NaN
P10599	217380	244862	978310	1.00764e+06	311735	308603	469964	580192	1.34222e+06	1.61485e+06	885373	733240	927202	905559	652085	1.02119e+06	671928	973064	829497	822757	969444	984149	1.02853e+06	379826	165464	640011	632539	577608	513874	1.06086e+06	987923	871636	804847	282199	260455	1.05991e+06	1.11456e+06	345607	305507	837007	814383	608904	189318	219300	1052497	1.05179e+06	346241	337750	515133
P10606	1.78813e+06	1.78811e+06	541024	573974	699360	720656	802215	749615	946114	921365	454448	544738	702929	638320	1.36899e+06	465832	1.4342e+06	1.49758e+06	1.8431e+06	1.86143e+06	1.08508e+06	1006400	485897	936942	907332	1.85461e+06	1.8333e+06	718869	716593	1.47496e+06	1.57702e+06	1.56098e+06	1.70611e+06	1.16819e+06	1.24623e+06	1.14164e+06	1185656	693919	752073	1.4244e+06	1.46869e+06	984826	1.21942e+06	1.20228e+06	2.03149e+06	2.21627e+06	1.15073e+06	1221874	877846
P10619	81059.1	77034.1	28220.8	28054.5	24093.7	31815.2	76174.3	73969.9	28500.2	18066.2	33599.3	33320.6	29706.9	37138.4	24823.9	19296.9	48880.6	81734.6	232756	231461	95895.6	98939.8	19420.8	25762.3	29161.7	144654	137463	39522.1	40512.9	63970.2	76004.2	65700.8	91656.7	69654.4	48985	74048.9	75953.4	16669.9	16425.5	111760	72457.2	47675.1	55517.8	57606.2	447773	493335	70787.8	60209.3	34658.2
P10620	NaN	NaN	NaN	17075.7	NaN	NaN	NaN	NaN	14931.8	NaN	NaN	NaN	NaN	NaN	NaN	39794.8	NaN	NaN	NaN	NaN	NaN	NaN	NaN	NaN	NaN	NaN	NaN	NaN	NaN	43519.4	19272.2	NaN	NaN	NaN	NaN	NaN	NaN	NaN	51409.7	NaN	NaN	30088.3	NaN	NaN	219043	231891	NaN	NaN	NaN
P10644	517781	542936	151283	155879	123807	124463	202477	201095	274268	284211	120040	123165	152211	166603	167109	116483	162168	268057	180040	178590	475180	494088	111211	210460	212969	81741.8	86139.9	151129	135705	270510	220002	223163	254517	324285	319963	171436	195339	105660	111076	140791	145440	187169	395725	391335	176381	185776	333407	373739	112760
P10747	NaN	NaN	NaN	NaN	NaN	NaN	21144	20200.2	NaN	NaN	NaN	NaN	NaN	NaN	NaN	NaN	NaN	NaN	NaN	NaN	NaN	NaN	NaN	NaN	NaN	28581.4	27501.7	NaN	NaN	NaN	NaN	NaN	NaN	NaN	NaN	34019	31050.2	NaN	NaN	NaN	NaN	NaN	NaN	NaN	NaN	NaN	NaN	NaN	NaN
P10768	483808	381971	575538	550381	743026	729322	540484	623060	628993	623637	439615	415733	510929	509111	1.03642e+06	517616	920672	937032	814113	464621	1.12139e+06	1.11363e+06	519238	360116	693532	462021	404090	1.26759e+06	874824	816592	1.06453e+06	1295234	524630	864137	919644	702907	695031	626327	770214	564910	746315	571844	696584	631619	655932	701085	722915	803708	813638
P10809	4701372	4867180	6855269	7433324	4.58194e+06	4.16142e+06	2.13933e+06	1.87722e+06	4642767	4307186	6117168	6472195	7778471	7519146	4448187	5719849	4384196	6224415	5548903	5415477	6.73911e+06	6716053	6.04075e+06	3.42447e+06	3.49565e+06	5.62235e+06	5.57234e+06	3.72554e+06	3.64032e+06	6.55226e+06	5.05681e+06	4.9724e+06	5918908	4.06478e+06	4.12058e+06	2.09115e+06	2.19792e+06	5.11447e+06	4.40779e+06	3.06527e+06	3.16708e+06	4.15138e+06	4357656	5.07386e+06	5.11552e+06	5.19652e+06	3.51491e+06	3.46485e+06	4.02776e+06
P10909	NaN	NaN	NaN	NaN	NaN	NaN	NaN	NaN	NaN	NaN	NaN	NaN	NaN	NaN	NaN	NaN	NaN	NaN	NaN	NaN	NaN	NaN	NaN	NaN	NaN	NaN	NaN	NaN	NaN	NaN	NaN	NaN	NaN	NaN	20140.5	NaN	NaN	NaN	NaN	NaN	NaN	NaN	NaN	NaN	NaN	NaN	NaN	NaN	NaN
P11021	841486	820790	1.26722e+06	1.28646e+06	879441	890444	875681	852679	877037	719546	1.49593e+06	1.47403e+06	1.36304e+06	1.30237e+06	901136	1195375	935465	1.72486e+06	861582	851163	1.57333e+06	1.56992e+06	1.25585e+06	693231	713590	987444	1.00224e+06	1.4831e+06	1464820	1.79264e+06	832584	847986	1.53032e+06	713672	690269	888456	864461	907513	873250	1.00817e+06	949275	1.18326e+06	673185	682067	2519956	2.75609e+06	1.16521e+06	1102905	765475
P11047	669963	655713	494123	548821	398810	424505	402319	413806	399362	540796	642523	548509	578221	651821	452632	363788	379804	779017	671882	717743	470070	587974	601944	335223	351257	444881	459919	490825	525410	756499	469278	608964	723712	496181	484381	639636	595470	370335	424554	540515	560673	469976	667227	513878	1.67395e+06	1.40966e+06	353915	546587	466146
P11117	NaN	NaN	NaN	NaN	NaN	NaN	49842.2	41704.7	NaN	NaN	NaN	NaN	NaN	NaN	NaN	NaN	NaN	30630.1	39174.1	37939.1	60111.7	66154.2	11497.1	NaN	NaN	34345	31764.2	NaN	7746.79	37824	NaN	NaN	NaN	NaN	NaN	49401.8	48900.3	NaN	NaN	NaN	NaN	NaN	7164.18	NaN	127413	135857	NaN	NaN	NaN
P11142	4070089	4.3498e+06	4.63273e+06	4667016	3.37544e+06	3.52208e+06	2.76675e+06	2.78011e+06	3.92365e+06	4.06467e+06	6236336	6.26872e+06	5062418	5328388	2.58833e+06	5.02243e+06	2.51558e+06	4817835	4339061	4.56012e+06	3588848	3.78583e+06	5185835	2.6808e+06	3.02073e+06	3.6099e+06	3.59897e+06	3.0436e+06	3.23437e+06	4.41492e+06	2694236	2845071	4528559	3097572	2922976	3.33147e+06	3.35607e+06	2.77945e+06	2.73408e+06	5430211	5977208	2863801	3.20675e+06	3.39098e+06	1.88467e+06	2.07941e+06	4.94124e+06	5293495	2.39325e+06
P11166	NaN	34943.7	61688.5	58139.5	76030.8	82442.3	77584.8	17804.4	3151.22	23115.9	54679.3	51297	61267	63483.2	59978.3	53352.7	55035.7	128937	103524	93236.4	58826.7	15765.8	54775.1	7496.28	7732.93	58555	78733.1	47257.6	96670.6	137006	64202.8	69046.1	NaN	62653.4	51370.9	6932.09	42164.7	80566.4	128701	NaN	105176	89752.6	5480.88	5763.91	38709.2	265201	138172	142031	71500.2
P11169	NaN	NaN	NaN	NaN	NaN	36063.8	74539	56444.1	NaN	NaN	NaN	NaN	NaN	NaN	NaN	NaN	NaN	55721.5	83184.6	85286.6	NaN	43026.2	16869.7	NaN	NaN	85796.8	73910	81251.3	84505	NaN	NaN	NaN	NaN	NaN	NaN	15528.4	60843.9	35536.4	NaN	121221	122997	46393.2	NaN	NaN	152954	155306	41977.4	44355.5	NaN
P11171	141341	136123	169855	180222	219951	239475	221029	251936	201679	199388	190997	191541	189240	169387	155461	191917	132428	298458	192226	180684	168842	177574	193137	178524	184350	246334	236148	177020	170336	304007	103694	110297	91411.4	286916	282335	309459	329007	246388	243206	277088	273002	207803	193750	189809	314238	295872	229400	232718	151437
P11172	76862.7	86448.4	131221	133081	115752	126115	64720.5	60971.6	129051	138499	134054	134301	143650	141576	94169.8	134147	87395.3	129481	89679.2	98767.3	162244	164211	122511	56414.8	56792.9	80110.7	78951.1	91244.2	94902.3	136980	103461	108794	181237	67223.4	69633.9	86915.1	86083.6	123733	125281	42766.7	96637.6	85051.2	73500.8	72066.8	76340.9	88820.6	65164.9	63166.5	105831
P11177	884067	827909	617259	548504	573661	565718	440397	453516	565201	552216	793745	813768	753390	738040	806798	571795	712003	1.13874e+06	855844	864759	966424	983767	616688	933225	897749	848644	818432	1.07551e+06	1.12069e+06	1.1933e+06	772644	796097	1.33377e+06	917468	903393	731658	768384	582980	594242	860530	860255	726829	987782	993452	685404	471558	992963	977587	832372
P11182	76903.1	80898.2	22989.3	22299.1	29234.1	19798.7	41110.5	36914	64659.1	76978.1	33511.1	40311.4	32936.6	30704.9	39033.2	22285.6	37486.9	73860.2	55396.1	56452.6	86882.2	87129	33208.2	60851.9	58057.7	41918.2	48046.8	63555.1	84452.9	73315.9	59193.2	57893.1	58569.6	79947	83206	57946	60304.7	28141	23336.3	50816.7	62548.4	50047.3	53665.8	55832.1	44277.2	30775.7	54364.9	62708.6	45958.2
P11215	55061	57682.5	NaN	6174.8	66208.8	65669.1	58211.3	60433.9	NaN	NaN	99906.9	75902.5	83610.1	46372.5	NaN	5108.2	43901.3	178304	8603.6	NaN	NaN	99448.1	41167.4	31559.9	NaN	858.742	15577.9	69475.5	27439.4	194007	4715.39	6338.9	397332	NaN	39032.9	76478.6	72455.6	60056.2	NaN	NaN	NaN	91950.4	66023.9	NaN	2.20228e+06	2.29689e+06	51118.7	69850.7	NaN
P11216	574868	518209	302085	323317	202878	229440	309215	249126	190610	175988	149372	150369	309887	324716	472065	174601	549210	482591	1.03236e+06	1.10813e+06	725466	695156	170418	119471	51431.4	160093	185583	231934	209393	446453	876272	872612	673703	289727	179440	244197	303340	243768	197513	238865	315357	291433	484499	545764	696642	143574	282332	273724	292816
P11217	NaN	NaN	57702.4	89506.3	116024	99389.7	67647.9	61751.1	161650	96238.7	93776	121827	80440	60674.8	92946	94644.4	93169.3	74519.9	NaN	20342.9	109911	102682	67560.1	53964.4	56102	54970.8	65649.6	NaN	27696.4	65976.1	46094.3	71822.9	56931.2	36922.2	44101.9	51518.2	56285	104237	107206	63330.5	64696.8	45771.6	38853	29369.5	NaN	NaN	NaN	NaN	124256
P11233	64039.5	76393.5	107148	104545	69148.8	83334.6	47881.7	54809	125525	143309	100927	85283.4	84638.6	83027.1	78742.9	99652.3	86335.2	115785	67699.6	60292.9	141979	143421	91596.9	63856.6	39942.9	81800.2	78452.2	111979	107624	129946	67960.5	67468	141312	93522.8	88806.1	104015	113679	48804.3	61436.6	104884	95421.6	69566.4	92877.2	89361.6	115312	125790	131590	109439	76969.4
P11234	118481	110671	19292.2	19848.1	86432.8	117410	24153	16595.7	148776	144996	NaN	NaN	17506.5	17379.7	149672	NaN	35477.6	184570	224298	NaN	132822	138351	NaN	143099	26622.4	207478	NaN	100679	203947	182223	25027.8	191974	NaN	161483	163884	NaN	NaN	109508	15945	NaN	NaN	234978	NaN	NaN	215168	230853	97876.6	49836.3	309800
P11274	256804	262819	58849.6	60613.5	107035	112315	65406.3	78871.7	108221	30690.9	49826	62511.9	48742.7	64373.8	127058	57930.8	137472	146887	81297.1	76076.7	75802.6	58865.9	55259.5	115826	115538	62555.9	89129.5	63984	90372.5	153215	165214	162538	188632	157895	134119	105742	92421	98901.8	79384.7	99755.4	103502	75076.2	147061	174311	NaN	NaN	328790	324328	173950
P11277	38051.1	33416.6	35788.2	11310.4	27632.6	15892.1	22801.7	19492.7	8414.86	4382.34	11901.3	7289.38	2574.12	NaN	21846.4	NaN	16148.1	41850.2	13458.2	11037.8	11758	14564.7	28678.1	21745.7	20119.6	19179.5	23000.6	5350.35	37266	40496.6	20673	20700.5	42471.5	209006	53846.9	11993.9	9545.3	19805.7	23267.5	14629.1	18141.9	25921.9	20344.2	40050	58339.4	66577.4	20747.7	38703	22415.2
P11279	392046	373320	244567	272632	318339	306123	495583	416590	553616	561433	264443	282329	274422	257483	408186	217817	425329	604229	390704	377014	395932	397226	226866	344905	407401	426597	414411	847488	765991	595679	617819	605619	720993	478154	572702	621839	704138	283130	291952	428219	420296	441770	562445	543189	1.43517e+06	1.43287e+06	480964	491207	325857
P11308	233914	234693	11821.7	14036.9	NaN	NaN	52884.1	58548.9	NaN	NaN	28024.2	3755.87	27525.4	31420	302566	5505.96	292683	143301	32359.3	35291.3	94112	NaN	6607.49	162111	161110	32203	33965.6	365087	339582	130137	181529	184997	232869	239846	232100	125522	117976	NaN	NaN	22273.4	35290	90821.6	210033	217150	108526	78549	134061	132927	208429
P11310	762762	750058	461534	506881	347161	379340	560228	502124	265787	256036	481375	460774	572288	531587	515728	399810	534792	835297	842712	921563	524361	536993	466505	893616	852116	701269	649121	825528	833370	852660	617137	633663	1.07186e+06	934816	929330	528242	475861	365395	357010	972754	978158	526436	942252	957901	559317	588814	747639	743907	512867
P11387	652043	655310	613715	621377	471019	431766	533114	495451	335787	330511	559702	576206	595180	614238	618550	546262	652304	581178	386258	395090	467204	421712	552312	531040	590321	449297	458591	383362	428812	657072	569790	563605	558522	489954	467636	611667	601287	454202	440719	442718	423847	436793	649863	650111	339012	359866	391395	389149	576698
P11388	304456	289447	593799	654738	426067	438414	202911	201400	404904	387251	682751	718109	808089	712606	242969	639015	243680	678617	427140	444822	477577	475968	642381	385718	369987	395201	391283	258526	257944	698437	192584	195794	391991	140601	142710	294555	287157	537098	526178	598519	605462	457811	460854	460808	248547	131039	424004	416166	258173
P11413	369120	356088	324720	341672	342199	304568	360080	376480	327473	201038	290247	324110	295910	334063	304197	345131	245360	562062	216515	213236	339237	330323	275174	673370	678320	173820	180019	587345	544165	544039	293733	279393	348406	1.18455e+06	1.27572e+06	291329	307167	281594	296877	141277	149329	389818	699044	758213	961650	918902	288673	297050	249768
P11441	106085	109391	102368	116556	107009	105204	76428.9	83060	129332	171559	131450	135718	118676	121368	89950.1	129988	87277.1	157640	100110	102327	129288	125282	116966	131286	138241	99401.3	95433.1	137832	136824	145233	83358.9	84846.5	95248.6	142813	137949	129211	113170	98779.3	107404	115473	107942	102879	148637	155574	165168	90681.7	145458	138797	81369.9
P11498	NaN	NaN	49599.6	42076.4	NaN	NaN	53439.3	12269.1	72582.4	67773.5	54227	51928	43645.6	40080.1	9991.4	45544.7	11915.8	37532.4	42660.7	40784.4	84910.8	89578.2	45180.7	12297.5	7415.4	40548.1	40315.3	NaN	11516.3	51572.3	NaN	NaN	NaN	NaN	NaN	12601.7	296177	NaN	NaN	50151	53250.7	30025.9	NaN	NaN	NaN	NaN	NaN	NaN	12727.1
P11532	NaN	NaN	30837	19132.4	NaN	NaN	NaN	NaN	NaN	NaN	15379.5	33984.1	37931.3	35956.6	NaN	16208.8	NaN	NaN	NaN	NaN	NaN	NaN	17244.2	NaN	NaN	NaN	NaN	NaN	NaN	NaN	NaN	NaN	NaN	NaN	NaN	NaN	NaN	NaN	NaN	NaN	NaN	NaN	NaN	NaN	NaN	NaN	NaN	NaN	NaN
P11586	498528	506734	1.01863e+06	1.02412e+06	1.05255e+06	1.14609e+06	516749	514816	978925	997920	1.13835e+06	1.09178e+06	976128	996896	740801	1.11997e+06	761851	1.10327e+06	943332	927992	1.39397e+06	1327295	1.10808e+06	433147	565868	730066	724883	454900	471368	1.10024e+06	676641	659708	624736	638779	612053	498160	538142	1.01666e+06	1.01902e+06	824150	818674	770672	739050	756982	453242	432824	790002	807819	745947
P11678	NaN	NaN	115726	14606.9	12946.6	22694.4	41200.6	43660.9	254194	NaN	14194.2	342389	61391	NaN	NaN	NaN	11871.5	119910	NaN	NaN	NaN	NaN	NaN	NaN	NaN	NaN	NaN	27598.9	26500.7	118714	11688.5	11816.8	342518	53796.3	46883.4	18234.3	17417.3	25852.2	23499.8	NaN	NaN	90731.6	NaN	NaN	229822	252571	NaN	NaN	NaN
P11717	94493.3	89859.9	69972.5	72875.2	71815.4	67711.7	69955.3	66039.6	144278	143321	70199.8	68433	71969.5	68303.4	39867.6	67424.1	30227.2	124603	73911	75873.6	242905	229995	73958.6	47625.1	44913.7	64978.9	64620.5	34908.4	35957	133641	NaN	NaN	58755.3	82354	83284.3	109467	113009	75829.9	79485	78186.5	78410.1	87196.7	75592.6	76833.1	135595	136014	78242.3	71954.1	35320.4
P11766	535672	464333	372473	405363	326560	279900	492517	564523	592031	485472	329998	353194	409776	380617	301477	382023	300426	540529	379231	373358	696307	699823	369247	365710	358281	252211	255690	361219	376702	660673	347852	331658	289626	497903	535845	711767	708652	304608	265610	449163	474038	343093	507570	427991	534530	520668	405565	383439	309517
P11802	NaN	NaN	59246.3	64987.9	NaN	51221.5	NaN	NaN	63062.1	NaN	52962.8	52798.5	63898.6	60567.7	29841.1	69310.8	57763.9	82681.9	NaN	8736.88	NaN	67990	89952.1	NaN	NaN	78017.9	32407.6	NaN	NaN	92072	NaN	NaN	NaN	NaN	NaN	NaN	NaN	96964.4	75285.9	NaN	NaN	23245.2	NaN	NaN	NaN	NaN	NaN	263890	68203.8
P11836	243113	241410	13248.3	NaN	162444	173900	30861.7	33500.8	NaN	NaN	NaN	NaN	26191.9	NaN	NaN	NaN	NaN	89479.1	NaN	NaN	NaN	NaN	NaN	72535.9	62016	NaN	NaN	NaN	19682.1	119692	36260.9	46888.1	40938	80074.9	66326.4	NaN	14442.3	175257	189401	NaN	NaN	75368.6	122715	91856	77097.1	102262	228641	207531	77034.6
P11908	185659	120418	150532	143847	169969	183055	105067	104636	79845.4	94840.1	108871	104755	151988	151828	163131	151141	165613	152827	151621	146989	189912	183041	131482	100414	102211	108597	68429.4	167007	181420	148556	82891.8	82765.1	256259	59593.8	105537	124318	196687	153370	156277	185776	201910	117073	180026	145067	151499	266362	128833	169669	97722.8
P11912	190487	166813	134945	126960	100129	56077.2	NaN	NaN	194186	89110.9	68196.2	82493.6	127080	126030	92910.5	106749	91676.8	145078	NaN	NaN	95420.8	91213.1	17352	89689.9	117565	NaN	NaN	80526.3	94504.5	95744.1	89526.4	99262	NaN	110386	136314	NaN	NaN	55895	90571.7	NaN	NaN	88022.2	142370	15218.9	NaN	NaN	126314	126584	NaN
P11940	322304	308894	535946	564219	479494	468271	364108	330008	369181	366207	679837	649739	546744	535480	328171	534318	337346	621842	530747	517105	372110	367899	525366	271173	273681	391631	382712	278919	288954	584908	312304	314968	633916	296371	303634	313374	313715	443377	457344	633630	628251	401988	315577	314196	226237	254410	471354	481054	304813
P12004	1.03755e+06	1.04504e+06	979281	1.04582e+06	1.40935e+06	1.39251e+06	1.13595e+06	1.10116e+06	1.33084e+06	1.33702e+06	933466	1.02817e+06	1.05504e+06	989144	1.14275e+06	1.0387e+06	1.1092e+06	1393440	1.32368e+06	1.29455e+06	1.03785e+06	1.05744e+06	1.06983e+06	668437	759918	1.01707e+06	971517	727911	734268	1.34129e+06	1.01173e+06	1.0496e+06	1.16804e+06	454774	409659	1.15304e+06	1255223	1.13025e+06	1.15491e+06	1.79273e+06	2.15837e+06	909174	952364	845924	656085	731172	1.66505e+06	1.48336e+06	1.04335e+06
P12018	345734	544632	204878	130676	180949	136708	NaN	NaN	NaN	NaN	135923	170869	291755	371904	208670	249547	158877	182211	NaN	NaN	NaN	NaN	175109	NaN	NaN	NaN	NaN	144290	133089	258690	279728	266948	200459	NaN	NaN	NaN	NaN	208962	149844	NaN	NaN	154252	NaN	NaN	NaN	NaN	513111	440735	236700
P12081	287237	279277	217257	233960	262732	264768	196828	209360	193749	184234	227268	234190	264264	243464	209782	207956	204526	347316	320076	319322	259467	245827	222107	212584	217474	201153	194830	230407	234540	346572	231457	228813	190414	233317	244140	300350	320160	244817	253403	215057	220122	229311	273413	272462	258187	258916	290384	283600	264625
P12109	NaN	NaN	NaN	NaN	NaN	NaN	NaN	26815.1	NaN	NaN	NaN	NaN	NaN	NaN	NaN	NaN	NaN	NaN	NaN	NaN	NaN	NaN	NaN	NaN	21613.6	NaN	NaN	NaN	NaN	NaN	NaN	NaN	NaN	9956.37	11726	NaN	NaN	NaN	NaN	NaN	NaN	NaN	NaN	NaN	NaN	NaN	NaN	NaN	NaN
P12110	NaN	NaN	NaN	NaN	NaN	NaN	NaN	NaN	NaN	NaN	NaN	NaN	NaN	NaN	NaN	NaN	NaN	NaN	NaN	NaN	NaN	NaN	NaN	NaN	NaN	38609.9	31240.4	NaN	NaN	NaN	NaN	NaN	NaN	81245.5	74711.6	NaN	NaN	NaN	NaN	NaN	NaN	NaN	NaN	NaN	NaN	NaN	NaN	NaN	NaN
P12111	NaN	NaN	NaN	NaN	NaN	NaN	NaN	NaN	NaN	NaN	NaN	NaN	NaN	NaN	NaN	NaN	NaN	NaN	NaN	NaN	NaN	NaN	NaN	NaN	NaN	NaN	NaN	NaN	NaN	NaN	NaN	NaN	NaN	39548.4	34481	NaN	NaN	NaN	NaN	NaN	NaN	NaN	NaN	NaN	NaN	NaN	NaN	NaN	NaN
P12235	49653.7	40602.8	142828	145123	13949.1	10092.1	NaN	NaN	NaN	NaN	181222	183956	191479	227620	NaN	164676	9200.91	87806.9	61905	56384.3	NaN	NaN	154116	24103.9	29798.3	29827.5	19219.2	NaN	NaN	121162	NaN	NaN	NaN	73511.5	69800.7	NaN	NaN	31607.4	30501	NaN	NaN	57249.6	17274.3	17843	NaN	NaN	NaN	NaN	NaN
P12236	500164	517534	347577	597304	282473	428158	214369	170515	361803	212583	212118	562050	472352	463056	481970	207756	477688	355653	1.28162e+06	1.23968e+06	300706	506297	235051	325769	325721	368131	327921	361051	339608	258620	506465	353796	150345	540424	174784	366659	341757	250331	262234	549001	320912	138467	415818	587193	297552	296579	159265	303749	281483
P12259	212866	209775	136437	35010.4	167486	174178	296242	279122	201290	202408	86922.2	152359	99411.2	104676	81574.8	NaN	35357.5	211746	NaN	NaN	277149	291471	12149.6	36265.1	41284.9	NaN	NaN	147247	151243	223125	81819.8	61686.7	97500.4	140434	114401	18292.1	85707.1	164965	158986	35530.1	98669.1	139000	181014	183963	324727	314065	106995	114837	12776.5
P12268	344317	340820	907692	964547	518915	496744	282598	301858	790250	672046	941595	979912	1.03706e+06	1.01917e+06	688319	1.2172e+06	508946	841674	478256	476142	1.03542e+06	962167	1.01571e+06	397831	376178	387394	391560	442607	477144	883014	637740	657774	353198	400025	405044	233204	239932	591681	622732	244993	178626	606659	426989	432993	395840	406197	278699	298056	571537
P12270	357170	340799	201741	181216	223480	231693	207849	229282	205349	156745	174151	186152	211792	193234	277496	158940	258717	315547	337772	329827	270085	274901	183104	235620	271831	349806	344012	309088	316954	317532	364911	355792	403098	287209	314662	219296	328917	220440	227406	350784	321221	194454	370301	317154	168868	179257	271523	276915	262133
P12277	NaN	NaN	NaN	NaN	75172.5	79030.6	NaN	NaN	NaN	NaN	NaN	NaN	NaN	NaN	105314	NaN	181465	196004	NaN	NaN	NaN	NaN	NaN	110887	100259	NaN	NaN	NaN	NaN	73655.2	NaN	NaN	NaN	NaN	NaN	NaN	NaN	116959	142074	NaN	NaN	232894	117137	124951	NaN	NaN	64055.6	NaN	NaN
P12429	144103	140150	35931.7	55069.7	59497.5	156563	272895	197101	66382	46962.5	62167.6	46095.9	45217.9	53163	106181	89587.8	36596.2	489119	19243.8	21405.3	NaN	NaN	NaN	NaN	NaN	22704.3	27755.9	37425.4	68181.7	435061	47509.3	43413.9	303516	NaN	NaN	52008.9	116320	37162.1	37498.1	88922.8	NaN	298420	16209.3	30423.3	3.44875e+06	3.55429e+06	75477.2	61581	NaN
P12544	43409.9	38722.1	201253	202579	NaN	NaN	59241.4	64325.2	NaN	NaN	158736	168767	202790	183283	NaN	207012	NaN	74151.1	NaN	NaN	NaN	NaN	226535	NaN	NaN	NaN	16763.9	13153.9	17799.3	82611.6	81509.8	8809.75	NaN	NaN	NaN	NaN	NaN	NaN	NaN	51366.2	58600.9	46927.7	NaN	NaN	35456	47862.3	NaN	NaN	NaN
P12694	177104	242043	110493	122930	61455.2	192983	191033	191001	159205	211351	135849	55424	166359	162186	194176	87441.1	205959	259309	203540	210385	265092	245549	55122.4	209039	227377	214644	210666	248187	245361	242066	207724	200387	206621	241838	237319	189914	176224	113105	115279	173154	177974	104941	207614	228885	124312	118651	203640	185337	217386
P12724	271535	268460	NaN	NaN	NaN	NaN	517254	513069	NaN	NaN	NaN	NaN	NaN	NaN	NaN	NaN	NaN	568639	NaN	NaN	NaN	NaN	NaN	NaN	NaN	NaN	NaN	195245	234490	583853	77205.9	78121.7	60458.4	15758.2	17097.8	338928	357590	NaN	NaN	NaN	NaN	288560	66043.6	54093.1	12504254	11909734	NaN	NaN	NaN
P12814	78538.3	98790.3	248774	228509	70140.2	69599.9	207530	193100	169080	172806	156828	156498	248622	245180	243092	165523	202134	281395	177904	193191	255962	246789	174694	52755.2	52143.8	100555	90539.4	102227	100384	274410	157628	160989	427566	77414.1	75233	209961	202024	83867.4	77226.1	83441.6	78622.6	199584	97898.7	76799.3	995253	1.03652e+06	48072.5	54281.4	132781
P12829	1.90431e+06	1.96783e+06	660302	476430	482840	488114	725521	521016	NaN	1.02477e+06	NaN	35652.5	1.91292e+06	602120	NaN	1.09781e+06	1.57176e+06	976867	1.72832e+06	1.59541e+06	NaN	NaN	1.02619e+06	1.56768e+06	1.62572e+06	NaN	1.01553e+06	NaN	1.39992e+06	982028	1.45515e+06	1.43718e+06	2078430	1805371	1.86529e+06	1.58681e+06	1.70303e+06	446686	398661	1.45224e+06	1692768	597465	1.81783e+06	NaN	1.15489e+06	1.06777e+06	932694	996180	1.29182e+06
P12931	31062.6	79037.2	41358.3	42498.7	NaN	28596.8	98291.6	NaN	54220.6	60452.1	65813.6	58726.1	59882.2	56677.8	39724.4	38522	50108.1	78142.9	NaN	NaN	47703.3	53510.4	52697.8	61763.6	64881.4	NaN	11530	83280.8	81281.2	74727.3	25865.6	36494.5	55942.5	64283.3	73160.5	72274.1	63410.7	39403.6	47276.8	43514.1	40886.7	NaN	73199.9	65783.9	NaN	NaN	55507.8	NaN	34489.5
P12955	198012	199547	156663	158328	48479.3	59254.4	249193	261818	179927	167595	132008	99124.7	129244	156149	141595	181297	139232	260449	425234	404678	235814	221225	158761	137551	140638	260579	272727	231276	227101	269705	314817	308854	291990	206479	210102	392430	391634	47743.4	63662.9	262476	270054	110800	197785	199602	324255	310262	202948	218158	207351
P12956	2127457	2.23263e+06	1487280	1622412	1.68227e+06	1.61469e+06	2.1376e+06	1975030	1.68977e+06	1.60468e+06	1.56933e+06	1.63743e+06	1.39175e+06	1.42478e+06	1.68429e+06	1.52807e+06	1.8118e+06	2.42119e+06	1660577	1.67039e+06	1.65486e+06	1.75926e+06	1.63564e+06	1.87188e+06	1.93624e+06	2283809	2213811	2.07308e+06	1640932	2.4195e+06	2.23992e+06	2.30633e+06	1.9466e+06	2.2114e+06	2.26506e+06	2.74646e+06	2.39088e+06	1.54963e+06	1.52652e+06	2.54987e+06	2.49095e+06	1.65002e+06	1.7076e+06	1.90897e+06	1.28115e+06	1.29732e+06	1.96835e+06	1.97578e+06	2.15286e+06
P13010	1.00939e+06	978514	705418	711089	454651	446965	729174	759541	457943	478425	477391	470844	750868	747168	1.06352e+06	485453	1.02957e+06	1.05626e+06	1.02286e+06	1.00731e+06	942766	963788	546512	771235	745510	649703	639141	604732	600617	1.0803e+06	1.32236e+06	1.29005e+06	602379	887882	942793	923533	914654	532280	538177	638597	629551	748847	937996	931191	677547	704244	696927	663111	774611
P13051	NaN	NaN	37550.6	NaN	34323.1	95390.4	NaN	NaN	NaN	NaN	51902.5	82372.5	51874.1	51727.8	101376	47820.4	96973.7	60483.4	44679.9	26526.8	NaN	NaN	85182.9	21705.9	19261.7	21061	24903.5	NaN	NaN	34656.7	39685.8	50273	48377.7	NaN	NaN	NaN	NaN	63579.6	23967.3	28058.9	33602.7	28283.2	35631.6	31506.6	NaN	NaN	51683	57552.1	35540.4
P13073	2.35556e+06	2294178	811778	922586	1.36441e+06	1.34032e+06	1.25289e+06	1.27429e+06	1.28727e+06	1.28183e+06	1.24155e+06	1.14782e+06	948065	974304	1.68368e+06	1.00984e+06	1.51064e+06	1.92026e+06	2.55004e+06	2.56685e+06	1.19368e+06	1.11323e+06	959140	1169395	1.15725e+06	2.51841e+06	2.714e+06	1.25053e+06	1.2996e+06	1.85622e+06	1849065	1.86729e+06	2.44315e+06	1.44919e+06	1.6199e+06	1.60083e+06	1.61249e+06	1.34825e+06	1.34806e+06	2.35151e+06	2.57192e+06	1.29977e+06	1.22091e+06	1.26027e+06	1756008	1.78529e+06	1.82067e+06	1.78654e+06	1.62127e+06
P13164	NaN	NaN	NaN	NaN	82810.1	76955.9	59507.9	57581.5	230782	260410	57094.9	57315.8	NaN	NaN	NaN	29126.2	NaN	91284.6	NaN	NaN	119737	123730	31572.8	NaN	NaN	63929.2	56964.9	94310.7	87992.5	89120.7	NaN	NaN	NaN	NaN	NaN	NaN	NaN	45029.2	70770.2	NaN	NaN	NaN	NaN	NaN	NaN	NaN	NaN	NaN	30367.7
P13196	NaN	NaN	30009.5	16559.3	NaN	NaN	NaN	NaN	NaN	NaN	27750.7	25506.3	41189.3	34450.8	NaN	19886.9	NaN	NaN	NaN	NaN	NaN	NaN	13335.7	NaN	NaN	NaN	NaN	NaN	NaN	NaN	NaN	NaN	NaN	NaN	NaN	NaN	NaN	NaN	NaN	NaN	NaN	NaN	NaN	NaN	NaN	NaN	NaN	NaN	NaN
P13224	NaN	NaN	NaN	NaN	NaN	NaN	NaN	NaN	NaN	NaN	NaN	NaN	NaN	NaN	NaN	NaN	NaN	NaN	NaN	NaN	NaN	NaN	NaN	NaN	NaN	NaN	NaN	NaN	NaN	NaN	NaN	NaN	NaN	NaN	NaN	NaN	NaN	NaN	NaN	NaN	NaN	NaN	NaN	NaN	NaN	97887.7	NaN	NaN	NaN
P13284	52670	46291.5	NaN	NaN	114429	117060	107492	105167	9542.06	NaN	3104.84	NaN	NaN	NaN	56619.6	5770.34	58714.7	100172	NaN	NaN	4375.54	NaN	NaN	54428.1	55145.5	6653.3	7147.08	59408.1	98891.5	98473.7	68796.2	73741.2	NaN	72613.8	60292.3	29948.8	29930.4	115081	97766.9	NaN	NaN	80918.1	50024	45830.4	168483	217749	77968.1	43066.3	77856.1
P13473	448288	467656	173193	161686	465942	475090	767174	738497	843097	836890	272612	296954	187608	240285	523477	225734	502187	838983	700802	684369	902518	949778	171902	483560	325269	534843	546889	1.40443e+06	1.42278e+06	841916	543106	551020	323552	438215	596268	653508	717997	312560	322707	311732	329921	607413	383827	400559	2.79572e+06	2.75281e+06	283047	314278	354596
P13489	364080	366164	307028	333934	262434	140599	440442	549215	316264	309165	267475	287337	313321	328541	284477	311641	340882	537685	304965	299803	531954	531313	310970	265085	298897	211331	203807	306510	314580	502094	357369	374594	231350	344617	372238	406010	364017	222996	222413	336664	322657	171939	390566	397951	1.20177e+06	1.36807e+06	373888	394159	253560
P13498	99538.2	104033	165459	130898	238526	256513	114228	125754	201299	103109	15031.1	130232	35033	216831	106125	NaN	154270	239715	29171.3	24017.8	NaN	NaN	12971.6	166658	170415	30328.1	26305.5	213356	228144	222848	100988	95940	134215	262354	270729	37615.1	38320.5	281876	298356	NaN	NaN	144723	193748	184679	2.3289e+06	2.39181e+06	148765	160445	178038
P13598	26668.1	17176.1	33000.9	29245.1	NaN	NaN	17751.2	18434.6	20117.1	NaN	42748.8	45261.7	39320.5	40320.8	15974.1	40637.2	13801.1	40602.6	32574.6	21137.3	19159.1	20364.7	42262.4	27372.9	29560.3	37374.7	33560.9	NaN	NaN	38859.3	22973	19423.1	NaN	42671.2	39092.9	35155	34377.8	NaN	NaN	NaN	NaN	21418.6	35173.3	37636.7	NaN	8367.71	NaN	NaN	NaN
P13612	180624	108844	135456	118175	184378	160065	156755	137157	233717	158787	129508	135249	134869	158941	176723	126311	176010	241358	109226	132307	209008	223539	68527.8	81044.8	108449	102682	119627	143006	170310	201482	204467	189778	292108	209536	197348	201624	193020	149594	139513	131374	135609	178393	187121	177034	97777.6	69333.6	254284	251226	154145
P13637	NaN	NaN	76676.3	141858	57710.1	121441	NaN	NaN	114016	136324	140557	147412	147994	138191	NaN	67767.8	96592.7	169501	141288	NaN	156092	116989	116555	NaN	NaN	68495.9	124841	76885.5	142444	71915.7	NaN	NaN	NaN	112564	NaN	NaN	22341.8	NaN	152301	NaN	NaN	84397.1	124667	NaN	NaN	NaN	228385	110725	105577
P13639	1.82285e+06	1.80774e+06	3.53136e+06	2926157	1.84608e+06	1.99878e+06	1364817	1.36574e+06	1.57758e+06	1.22083e+06	2.79905e+06	2.96217e+06	3330408	3.57441e+06	2.04089e+06	3.02109e+06	1.99041e+06	3.02958e+06	2.47695e+06	2566248	1371942	1.38718e+06	2.47695e+06	1.78665e+06	1.78138e+06	1.62432e+06	1593784	2.06437e+06	2004226	3.10592e+06	2.15153e+06	2116354	2.47874e+06	1.79542e+06	1.84466e+06	1.79511e+06	1.74629e+06	2.25208e+06	2201107	2.08119e+06	2173441	1.92547e+06	1.97593e+06	1.99933e+06	1.82793e+06	1.60508e+06	2.55001e+06	2.62199e+06	2.01243e+06
P13645	785400	724226	80811.2	79679.4	126990	136583	148997	137505	44884.2	48734.8	38915.7	36626	80542.4	81390.8	91395.1	107332	92347	235621	217432	212207	790317	799591	137207	92451.4	90373.6	57425.8	55211	159807	168814	235029	1.22319e+06	1.24994e+06	215700	53097.9	69283.2	138324	151869	37139.8	40327.2	158996	156092	146472	211889	215111	307105	292512	40222.2	306691	65555
P13647	125887	112628	NaN	NaN	63560.7	47580.3	NaN	70763.4	NaN	NaN	NaN	NaN	NaN	NaN	35231.8	93420.4	NaN	77963.7	192099	66134.8	133249	133278	91026.4	NaN	NaN	131482	156406	22377	43428	92732.8	68735.5	63809.5	56210.7	NaN	NaN	65950.6	NaN	NaN	95503	69493.2	NaN	87464.3	33501.3	45711.4	75960.1	NaN	NaN	NaN	38162.8
P13667	368930	362408	393248	413893	205521	227994	299940	410239	386982	451731	425286	398538	484622	466937	235775	399170	208230	550534	240562	227584	698934	723540	390080	269431	250200	195158	197445	425188	425027	541320	234181	207004	479460	287790	293101	217485	219558	240739	233447	252198	257814	388226	300210	293696	755155	797488	351095	477911	211493
P13671	NaN	NaN	NaN	NaN	NaN	NaN	NaN	NaN	NaN	NaN	NaN	NaN	NaN	NaN	NaN	NaN	NaN	NaN	NaN	NaN	NaN	NaN	NaN	NaN	NaN	NaN	NaN	NaN	NaN	NaN	NaN	NaN	NaN	NaN	NaN	NaN	NaN	NaN	NaN	NaN	NaN	NaN	NaN	NaN	NaN	NaN	NaN	NaN	NaN
P13674	32727.6	NaN	155283	149417	34411.8	34661.7	57762.5	64565.2	59601.6	53340.5	152150	142830	158850	148227	22817	154768	31367.4	106954	60509.8	57353.8	95505.5	96252.7	142992	40147	34495.2	77261.5	80327.9	141497	135898	110873	60933.6	30862.6	76896.8	65248.8	66297.8	47617.6	55489.4	NaN	28431.6	57155.9	56501.5	64015.6	25674.1	23261.8	80508.3	125124	NaN	NaN	52907.4
P13686	NaN	NaN	NaN	NaN	81160.9	65663.6	NaN	NaN	NaN	NaN	NaN	NaN	NaN	NaN	45450.1	NaN	64617.5	91459.4	NaN	NaN	NaN	NaN	NaN	122791	130778	48897.9	87710	NaN	NaN	108675	NaN	NaN	NaN	NaN	NaN	NaN	NaN	82996	99071.5	NaN	NaN	68865.8	87321.1	75160.9	NaN	NaN	42415.2	40549.9	74893.5
P13688	NaN	NaN	NaN	NaN	NaN	NaN	NaN	NaN	NaN	NaN	NaN	NaN	NaN	NaN	NaN	NaN	NaN	16504.9	NaN	NaN	NaN	NaN	NaN	7000.44	10773.9	NaN	NaN	NaN	NaN	22224.8	NaN	NaN	NaN	9946.35	10592.8	NaN	8695.17	NaN	NaN	NaN	NaN	18011.2	NaN	21629.2	221789	231302	NaN	NaN	NaN
P13693	176400	177653	320621	282045	175978	257951	374064	129572	357189	338793	270585	248429	267508	255642	463163	227929	463471	320422	208650	168226	209483	252126	188113	271702	291393	167941	155011	291515	205076	335131	286982	386826	381176	295627	305961	150171	172363	160770	166679	158640	267169	214966	312309	328618	182357	166037	209533	225405	260020
P13716	45672.7	45552.8	33159.8	23329.3	77958.4	79917	108916	109646	70787.1	93367.1	33795.5	29932.6	41651.9	32708.2	91253.4	34524.4	91878.7	83837.6	40551.4	57962.9	103771	98299.2	23774.2	45113.6	46821.1	43435.2	41813.9	63799.4	66762.6	79419.8	80945.2	81439	NaN	54468.4	56348.1	49335.8	48636.5	78890.3	73559.2	31843.5	36709	49855.8	36073.7	39690	174325	166501	62236.5	56510.1	75806.7
P13727	NaN	NaN	NaN	NaN	NaN	NaN	194718	224015	NaN	NaN	NaN	NaN	NaN	8357.89	NaN	NaN	NaN	226387	NaN	NaN	NaN	NaN	NaN	NaN	NaN	NaN	NaN	144331	133215	237138	28581.8	26889.6	NaN	NaN	NaN	NaN	NaN	NaN	NaN	NaN	NaN	150618	NaN	NaN	1.46351e+06	1.34407e+06	NaN	NaN	NaN
P13746	52852.5	37129.7	NaN	NaN	NaN	NaN	NaN	NaN	NaN	NaN	NaN	NaN	NaN	NaN	58993.2	NaN	52724.6	16669.4	NaN	NaN	NaN	NaN	NaN	NaN	NaN	NaN	NaN	NaN	NaN	14722.7	23382.7	26619.4	NaN	NaN	NaN	NaN	NaN	NaN	NaN	NaN	NaN	8767.58	NaN	NaN	NaN	NaN	18908.8	20244.3	67983.5
P13747	25945.4	NaN	23139.8	24739.2	45000.1	35163.8	NaN	NaN	24876.8	NaN	NaN	NaN	NaN	23319.2	19946	NaN	NaN	38162.7	32135	34909.8	33474.3	34636.4	NaN	41468.9	39547.3	36456.9	35063.6	54490.7	43628.9	NaN	NaN	20703.6	22139.8	41435.5	45185.8	43932.9	35159.5	27942.9	33343.4	NaN	NaN	27239	48692.6	48382	33736	NaN	28391.3	39773.3	25905.5
P13760	NaN	NaN	NaN	NaN	2.264e+06	2.29036e+06	109698	133539	NaN	NaN	NaN	NaN	NaN	NaN	NaN	83625.2	NaN	521238	NaN	NaN	NaN	NaN	NaN	481979	514766	NaN	NaN	297864	290778	518930	NaN	NaN	NaN	488186	482183	NaN	NaN	2.45516e+06	2285181	NaN	NaN	252899	551796	560310	487631	478721	NaN	NaN	NaN
P13761	NaN	NaN	NaN	NaN	NaN	NaN	NaN	NaN	NaN	NaN	NaN	NaN	NaN	NaN	264654	NaN	261546	93165.4	NaN	NaN	NaN	NaN	NaN	NaN	NaN	NaN	NaN	NaN	NaN	90888.2	380009	377666	64114.1	NaN	NaN	NaN	NaN	NaN	NaN	NaN	NaN	58244.7	NaN	NaN	NaN	NaN	NaN	NaN	295328
P13762	NaN	NaN	NaN	NaN	834361	939743	NaN	NaN	NaN	NaN	NaN	NaN	NaN	NaN	239969	NaN	204618	241186	NaN	NaN	NaN	NaN	NaN	414416	391465	NaN	NaN	303455	357864	231503	259620	250778	NaN	523688	505670	NaN	NaN	749362	714638	NaN	NaN	137389	534895	534540	228368	241055	NaN	NaN	189945
P13796	1.57218e+06	1.61764e+06	1.27832e+06	1.30369e+06	2607645	2.55773e+06	2.47278e+06	2.72105e+06	3.41436e+06	3448089	1.50735e+06	1.51793e+06	1.34277e+06	1.34339e+06	2.1504e+06	1426445	1987424	2.8865e+06	3.4959e+06	3.34841e+06	2.20924e+06	1.96282e+06	1.51943e+06	1.69028e+06	1.3889e+06	2.14e+06	2244255	1.67275e+06	1.70296e+06	2.88847e+06	2.84018e+06	2.77417e+06	1.34126e+06	1.64049e+06	1.59136e+06	1.73439e+06	1.75728e+06	2.66689e+06	2.56834e+06	3.08808e+06	2.87776e+06	1988326	1.48685e+06	1.55183e+06	3285254	3.26618e+06	2.10319e+06	2.04944e+06	2.00058e+06
P13797	NaN	90092.8	286388	292256	396794	65528.9	NaN	66682.6	121298	47140.8	264955	274426	307409	282442	NaN	230153	79006.4	102301	NaN	86045.9	NaN	NaN	225754	NaN	NaN	23496.5	NaN	NaN	NaN	111712	NaN	17893.1	80916.3	NaN	NaN	NaN	NaN	NaN	NaN	NaN	NaN	70952.5	NaN	NaN	NaN	NaN	NaN	NaN	NaN
P13798	401065	425791	494414	499859	372553	354613	426430	431850	390829	387103	444730	451916	528615	520966	376044	545281	360273	642819	543115	541639	536053	519288	473937	367390	362882	370835	362751	351275	329321	668702	372995	365950	425840	456654	488474	420197	454093	426158	434862	531951	527480	437865	488669	387637	740674	782913	406098	439650	416227
P13804	800556	839040	527322	521577	815653	784733	527798	528512	714783	765709	682553	684822	576277	562877	605068	571100	463329	1.04021e+06	1.0115e+06	1.03431e+06	978473	997001	558217	744311	780445	1.10839e+06	1.07779e+06	875682	835699	1.07861e+06	786920	782217	1.50777e+06	863430	816024	657200	682973	731613	763781	966179	884589	747321	770050	765535	898684	955151	705906	801341	620568
P13807	63521.9	58365.6	31222.4	25152.9	50930.1	57688.8	41996.9	42526.7	68881.8	61493.1	39017.2	47763.8	40435.8	34701.3	40777.8	31603.8	41919.7	73863.5	42248.2	24257.2	99694.5	100578	33686.6	34788.1	50937.2	15852.2	16270.3	59212.1	55725.2	70903.1	49244.9	47401.6	87027	54739.5	34351.7	48045.7	56286.9	27269.5	15981.6	34609.4	31912.3	26841.1	30510.8	54661.7	107446	158899	35624.6	37804.3	22132.1
P13861	88768.7	81030.6	5177.47	NaN	40528.3	39522.7	38188.1	26117.8	NaN	NaN	NaN	196338	120763	74492.5	58376.6	NaN	57834.8	70885.1	58529.3	55821.1	NaN	NaN	NaN	75086.8	73515.3	58738.7	60573.1	106642	102066	74395.9	92215.9	90707.7	207015	137289	120801	36189.4	80943.4	45717.6	41206	57298.4	37725.7	48170.2	87194.5	84801.8	69529.3	77273.4	73893.6	79499.6	71792.7
P13929	NaN	NaN	84552.6	49232.1	73363.3	109337	19669.3	NaN	NaN	NaN	NaN	NaN	NaN	46168.6	74292.2	NaN	107677	93691.9	NaN	NaN	NaN	NaN	62600.9	NaN	40473.9	57590.3	65131.2	NaN	NaN	78418.5	NaN	NaN	NaN	NaN	NaN	NaN	NaN	79808.3	82704.1	NaN	NaN	70593.1	34866.6	NaN	NaN	NaN	NaN	NaN	74886.6
P13984	193475	244469	127550	106490	76165.5	111563	106627	104669	153593	149660	83532.4	108479	139605	105336	79010	75130.6	116715	189382	189720	190606	193684	225706	78507.4	153302	138517	148800	149178	143826	138233	190530	206925	177114	56290.6	163790	176616	204171	184589	115887	113646	114539	109910	133524	200036	224537	99586.5	93759.9	136796	130204	138236
P13987	113353	108813	130901	120609	160807	174324	110873	160654	117590	NaN	152316	162646	138149	149216	117920	167709	128670	171725	117956	119590	NaN	166666	160526	90263.8	103223	85069	164104	74085.4	128756	163388	98682.1	39689.6	78689.6	80433.7	77107.8	86298.9	163008	78926.5	193778	213796	107412	116783	NaN	NaN	539388	549199	NaN	NaN	110601
P13995	785957	NaN	463510	486618	364637	478213	191827	129699	426806	432255	565795	503656	522209	425730	228076	495795	264684	512138	356001	342959	407436	437558	501335	249372	446846	387662	383967	449429	348866	541724	79785.8	258692	557851	549515	550366	59085.5	189994	443577	401959	238240	216110	362895	312887	27814.8	NaN	27577.6	404278	449584	337232
[truncated: 5,186 more rows]
[truncated: 43 more columns]
