# Supplementary material for: PDX models reflect the proteome landscape of pediatric acute lymphoblastic leukemia but divert in select pathways
Source: J Exp Clin Cancer Res. 2021 Mar 15;40:96. doi: 10.1186/s13046-021-01835-8 (PMC7958471; doi:10.1186/s13046-021-01835-8)
Supplement: Supplementary file 13 — Additional file 13. [file 13046_2021_1835_MOESM13_ESM.xls]

## Sheet: Appendix Dataset S2
Additional File 2. Meta data for global protein analysis
Run Label	ID	PatientID	SampleType	Disease	Stage
AU_20180717_DIA_NP_Pool_1.raw	Pool_1	NonPhospho_Pool	Control Pool	Control	Control
AU_20180718_DIA_NP_Pool_2.raw	Pool_2	NonPhospho_Pool	Control Pool	Control	Control
AU_20180724_DIA_NP_Pool_3.raw	Pool_3	NonPhospho_Pool	Control Pool	Control	Control
AU_20180725_DIA_NP_Pool_4.raw	Pool_4	NonPhospho_Pool	Control Pool	Control	Control
AU_20180726_DIA_NP_Pool_5.raw	Pool_5	NonPhospho_Pool	Control Pool	Control	Control
AU_20180728_DIA_NP_Pool_6.raw	Pool_6	NonPhospho_Pool	Control Pool	Control	Control
AU_20180718_DIA_NP01_1.raw	NP01	B-03-Dx	Patient	B-ALL	Diagnosis
AU_20180718_DIA_NP02_1.raw	NP02	697	Cell Line	B-ALL	Diagnosis
AU_20180724_DIA_NP04_1.raw	NP04	T-01-R1-PDXa	PDX	T-ALL	Relapse
AU_20180728_DIA_NP05_1.raw	NP05	T-01-R1	Patient	T-ALL	Relapse
AU_20180719_DIA_NP06_1_rep.raw	NP06	380	Cell Line	B-ALL	Diagnosis
AU_20180728_DIA_NP07_1.raw	NP07	B-08-R2-PDX	PDX	B-ALL	Relapse
AU_20180725_DIA_NP08_1.raw	NP08	B-06-R2	Patient	B-ALL	Relapse
AU_20180726_DIA_NP10_1.raw	NP10	B-02-Dx-PDXb	PDX	B-ALL	Diagnosis
AU_20180725_DIA_NP11_1.raw	NP11	B-01-Dx-PDX	PDX	B-ALL	Diagnosis
AU_20180728_DIA_NP12_1.raw	NP12	697	Cell Line	B-ALL	Diagnosis
AU_20180728_DIA_NP13_1.raw	NP13	T-03-Dx-PDX	PDX	T-ALL	Diagnosis
AU_20180724_DIA_NP14_1.raw	NP14	DND41	Cell Line	T-ALL	Diagnosis
AU_20180728_DIA_NP15_1.raw	NP15	B-03-Dx-PDXa	PDX	B-ALL	Diagnosis
AU_20180728_DIA_NP16_1.raw	NP16	T-02-Dx-PDX	PDX	T-ALL	Diagnosis
AU_20180728_DIA_NP17_1.raw	NP17	380	Cell Line	B-ALL	Diagnosis
AU_20180725_DIA_NP18_1.raw	NP18	B-02-Dx	Patient	B-ALL	Diagnosis
AU_20180727_DIA_NP19_1.raw	NP19	B-04-Dx-PDX	PDX	B-ALL	Diagnosis
AU_20180726_DIA_NP20_1.raw	NP20	Normal	Patient	Normal	Normal
AU_20180728_DIA_NP21_1.raw	NP21	Normal	Patient	Normal	Normal
AU_20180728_DIA_NP22_1.raw	NP22	B-04-Dx	Patient	B-ALL	Diagnosis
AU_20180719_DIA_NP23_1.raw	NP23	B-06-R3-PDXb	PDX	B-ALL	Relapse
AU_20180719_DIA_NP25_2.raw	NP25	697	Cell Line	B-ALL	Diagnosis
AU_20180728_DIA_NP26_1.raw	NP26	B-01-Dx	Patient	B-ALL	Diagnosis
AU_20180718_DIA_NP27_1.raw	NP27	B-07-R3-PDXa	PDX	B-ALL	Relapse
AU_20180728_DIA_NP28_1.raw	NP28	B-05-R1	Patient	B-ALL	Relapse
AU_20180728_DIA_NP29_1.raw	NP29	DND41	Cell Line	T-ALL	Diagnosis
AU_20180728_DIA_NP30_1.raw	NP30	B-06-R3	Patient	B-ALL	Relapse
AU_20180726_DIA_NP31_1.raw	NP31	B-03-Dx-PDXb	PDX	B-ALL	Diagnosis
AU_20180724_DIA_NP32_1.raw	NP32	B-02-Dx-PDXa	PDX	B-ALL	Diagnosis
AU_20180728_DIA_NP33_1.raw	NP33	Peers	Cell Line	T-ALL	Diagnosis
AU_20180724_DIA_NP34_1.raw	NP34	T-01-R1-PDXb	PDX	T-ALL	Relapse
AU_20180718_DIA_NP35_1.raw	NP35	T-01-Dx	Patient	T-ALL	Diagnosis
AU_20180726_DIA_NP36_1.raw	NP36	B-06-R2-PDXb	PDX	B-ALL	Relapse
AU_20180725_DIA_NP37_1.raw	NP37	T-02-Dx	Patient	T-ALL	Diagnosis
AU_20180718_DIA_NP38_1.raw	NP38	DND41	Cell Line	T-ALL	Diagnosis
AU_20180728_DIA_NP39_1.raw	NP39	B-06-R2-PDXa	PDX	B-ALL	Relapse
AU_20180728_DIA_NP40_1.raw	NP40	Peers	Cell Line	T-ALL	Diagnosis
AU_20180728_DIA_NP41_1.raw	NP41	B-07-R3	Patient	B-ALL	Relapse
AU_20180725_DIA_NP42_1.raw	NP42	B-07-R3-PDXb	PDX	B-ALL	Relapse
AU_20180726_DIA_NP43_1_rep.raw	NP43	B-06-R3-PDXa	PDX	B-ALL	Relapse
AU_20180728_DIA_NP44_1.raw	NP44	B-05-R1-PDX	PDX	B-ALL	Relapse
AU_20180725_DIA_NP45_1.raw	NP45	T-01-Dx-PDX	PDX	T-ALL	Diagnosis
AU_20180727_DIA_NP47_1.raw	NP47	T-03-Dx	Patient	T-ALL	Diagnosis
AU_20180718_DIA_NP48_1.raw	NP48	380	Cell Line	B-ALL	Diagnosis
AU_20180724_DIA_NP49_1.raw	NP49	B-08-R2	Patient	B-ALL	Relapse
