# Supplementary material for: PDX models reflect the proteome landscape of pediatric acute lymphoblastic leukemia but divert in select pathways
Source: J Exp Clin Cancer Res. 2021 Mar 15;40:96. doi: 10.1186/s13046-021-01835-8 (PMC7958471; doi:10.1186/s13046-021-01835-8)
Supplement: Supplementary file 14 — Additional file 14. [file 13046_2021_1835_MOESM14_ESM.xlsx]

## Sheet: Additional File 3
Additional File 3. Quantified N termini (Spectronaut output file)
EG.PrecursorId	PEP.StrippedSequence	PG.Genes	PG.ProteinAccessions	AU_20181220_04_2_PDXHunter_DIA_1.raw.PEP.Quantity	AU_20181220_04_2_PDXHunter_DIA_2.raw.PEP.Quantity	AU_20181220_14_1_PDXHunter_DIA_1.raw.PEP.Quantity	AU_20181220_21_1_PDXHunter_DIA_1.raw.PEP.Quantity	AU_20181220_21_1_PDXHunter_DIA_2.raw.PEP.Quantity	AU_20181220_48_2_24_DIA_1.raw.PEP.Quantity	AU_20181220_48_2_24_DIA_2.raw.PEP.Quantity	AU_20181222_03_2_PDXHunter_DIA_1.raw.PEP.Quantity	AU_20181222_03_2_PDXHunter_DIA_2.raw.PEP.Quantity	AU_20181222_04_1_PDXHunter_DIA_1.raw.PEP.Quantity	AU_20181222_04_1_PDXHunter_DIA_2.raw.PEP.Quantity	AU_20181222_14_1_PDXHunter_DIA_2.raw.PEP.Quantity	AU_20181222_20_1_PDXHunter_DIA_1.raw.PEP.Quantity	AU_20181222_20_1_PDXHunter_DIA_2.raw.PEP.Quantity	AU_20181224_17_1_PDXHunter_DIA_1.raw.PEP.Quantity	AU_20181224_17_1_PDXHunter_DIA_2.raw.PEP.Quantity	AU_20181224_18_1_PDXHunter_DIA_1.raw.PEP.Quantity	AU_20181224_18_1_PDXHunter_DIA_2.raw.PEP.Quantity	AU_20181224_2_2_PDXHunter_DIA_1.raw.PEP.Quantity	AU_20181224_2_2_PDXHunter_DIA_2.raw.PEP.Quantity	AU_20181224_25_2_PDXHunter_DIA_1.raw.PEP.Quantity	AU_20181224_25_2_PDXHunter_DIA_2.raw.PEP.Quantity	AU_20190101_10_2_PDXHunter_DIA_1.raw.PEP.Quantity	AU_20190101_10_2_PDXHunter_DIA_2.raw.PEP.Quantity	AU_20190101_16_2_PDXHunter_DIA_1.raw.PEP.Quantity	AU_20190101_16_2_PDXHunter_DIA_2.raw.PEP.Quantity	AU_20190101_19_2_PDXHunter_DIA_1.raw.PEP.Quantity	AU_20190101_2_1_PDXHunter_DIA_1.raw.PEP.Quantity	AU_20190101_2_1_PDXHunter_DIA_2.raw.PEP.Quantity	AU_20190101_6_1_PDXHunter_DIA_1.raw.PEP.Quantity	AU_20190101_6_1_PDXHunter_DIA_2.raw.PEP.Quantity	AU_20190104_15_1_PDXHunter_DIA_1.raw.PEP.Quantity	AU_20190104_15_1_PDXHunter_DIA_2.raw.PEP.Quantity	AU_20190104_19_1_PDXHunter_DIA_1.raw.PEP.Quantity	AU_20190104_19_1_PDXHunter_DIA_2.raw.PEP.Quantity	AU_20190104_19_2_PDXHunter_DIA_2.raw.PEP.Quantity	AU_20190104_20_2_PDXHunter_DIA_1.raw.PEP.Quantity	AU_20190104_24_1_PDXHunter_DIA_1.raw.PEP.Quantity	AU_20190104_24_1_PDXHunter_DIA_2.raw.PEP.Quantity	AU_20190104_8_2_PDXHunter_DIA_1.raw.PEP.Quantity	AU_20190104_8_2_PDXHunter_DIA_2.raw.PEP.Quantity	AU_20190105_1_2_PDXHunter_DIA_1.raw.PEP.Quantity	AU_20190105_1_2_PDXHunter_DIA_2.raw.PEP.Quantity	AU_20190105_11_1_PDXHunter_DIA_1.raw.PEP.Quantity	AU_20190105_11_1_PDXHunter_DIA_2.raw.PEP.Quantity	AU_20190105_12_1_PDXHunter_DIA_1.raw.PEP.Quantity
_[DimethNter0]DIQMTQSPSSLSASVGDR_.2	DIQMTQSPSSLSASVGDR	IGKV1-27;IGKV1D-33;IGKV1-33;IGKV1-39;IGKV1-17;IGKV1D-16;IGKV1-16;IGKV1D-39	A0A075B6S5;P01593;P01594;P01597;P01599;P01601;P04430;P04432	8990.82	NaN	NaN	8097.3	2809.64	NaN	NaN	NaN	NaN	NaN	NaN	NaN	NaN	NaN	NaN	NaN	NaN	NaN	NaN	NaN	NaN	NaN	NaN	NaN	12953.2	15664.1	NaN	NaN	NaN	NaN	NaN	518518	NaN	NaN	NaN	NaN	NaN	28272.3	31329.6	24858.8	20270.1	NaN	NaN	6807.36	NaN	NaN
_[DimethNter0]DIQM[Oxidation (M)]TQSPSSLSASVGDR_.2	DIQMTQSPSSLSASVGDR	IGKV1-27;IGKV1D-33;IGKV1-33;IGKV1-39;IGKV1-17;IGKV1D-16;IGKV1-16;IGKV1D-39	A0A075B6S5;P01593;P01594;P01597;P01599;P01601;P04430;P04432	8990.82	NaN	NaN	8097.3	2809.64	NaN	NaN	NaN	NaN	NaN	NaN	NaN	NaN	NaN	NaN	NaN	NaN	NaN	NaN	NaN	NaN	NaN	NaN	NaN	12953.2	15664.1	NaN	NaN	NaN	NaN	NaN	518518	NaN	NaN	NaN	NaN	NaN	28272.3	31329.6	24858.8	20270.1	NaN	NaN	6807.36	NaN	NaN
_[DimethNter0]DIQMTQSPSSLSASVGDR_.3	DIQMTQSPSSLSASVGDR	IGKV1-27;IGKV1D-33;IGKV1-33;IGKV1-39;IGKV1-17;IGKV1D-16;IGKV1-16;IGKV1D-39	A0A075B6S5;P01593;P01594;P01597;P01599;P01601;P04430;P04432	8990.82	NaN	NaN	8097.3	2809.64	NaN	NaN	NaN	NaN	NaN	NaN	NaN	NaN	NaN	NaN	NaN	NaN	NaN	NaN	NaN	NaN	NaN	NaN	NaN	12953.2	15664.1	NaN	NaN	NaN	NaN	NaN	518518	NaN	NaN	NaN	NaN	NaN	28272.3	31329.6	24858.8	20270.1	NaN	NaN	6807.36	NaN	NaN
_[DimethNter0]DIQM[Oxidation (M)]TQSPSSLSASVGDR_.3	DIQMTQSPSSLSASVGDR	IGKV1-27;IGKV1D-33;IGKV1-33;IGKV1-39;IGKV1-17;IGKV1D-16;IGKV1-16;IGKV1D-39	A0A075B6S5;P01593;P01594;P01597;P01599;P01601;P04430;P04432	8990.82	NaN	NaN	8097.3	2809.64	NaN	NaN	NaN	NaN	NaN	NaN	NaN	NaN	NaN	NaN	NaN	NaN	NaN	NaN	NaN	NaN	NaN	NaN	NaN	12953.2	15664.1	NaN	NaN	NaN	NaN	NaN	518518	NaN	NaN	NaN	NaN	NaN	28272.3	31329.6	24858.8	20270.1	NaN	NaN	6807.36	NaN	NaN
_[DimethNter0]GDPEEEEEEEEELVDPLTTVR_.3	GDPEEEEEEEEELVDPLTTVR	UQCRHL;UQCRH	A0A096LP55;P07919	1657.03	1102.48	NaN	6447.08	4404.12	NaN	NaN	829.798	761.16	NaN	NaN	NaN	789.96	1460.46	1548.92	2254	1554.22	1584.08	397.846	387.496	NaN	NaN	NaN	NaN	NaN	NaN	NaN	1586.53	2635.87	5570	NaN	NaN	9142.89	3831.72	4391.55	NaN	NaN	15966.7	18437	1497.04	1657.9	696.737	NaN	NaN	6165.73	11724.9
_[DimethNter0]GDPEEEEEEEEELVDPLTTVR_.2	GDPEEEEEEEEELVDPLTTVR	UQCRHL;UQCRH	A0A096LP55;P07919	1657.03	1102.48	NaN	6447.08	4404.12	NaN	NaN	829.798	761.16	NaN	NaN	NaN	789.96	1460.46	1548.92	2254	1554.22	1584.08	397.846	387.496	NaN	NaN	NaN	NaN	NaN	NaN	NaN	1586.53	2635.87	5570	NaN	NaN	9142.89	3831.72	4391.55	NaN	NaN	15966.7	18437	1497.04	1657.9	696.737	NaN	NaN	6165.73	11724.9
_[DimethNter0]EVQLVESGGGLVQPGR_.2	EVQLVESGGGLVQPGR	IGHV3-49;IGHV3-9	A0A0A0MS15;P01782	NaN	NaN	NaN	NaN	NaN	NaN	NaN	NaN	NaN	NaN	NaN	NaN	NaN	NaN	NaN	NaN	NaN	NaN	NaN	NaN	NaN	NaN	NaN	NaN	2005.85	1957.5	NaN	NaN	NaN	NaN	NaN	NaN	NaN	NaN	NaN	NaN	NaN	4839.46	NaN	NaN	NaN	NaN	NaN	NaN	NaN	NaN
_[DimethNter0]EVQLVESGGGLVQPGGSLR_.3	EVQLVESGGGLVQPGGSLR	IGHV3-74;IGHV3-72;IGHV3-64D;IGHV3-48;IGHV3-23;IGHV3-13;IGHV3-7	A0A0B4J1X5;A0A0B4J1Y9;A0A0J9YX35;P01763;P01764;P01766;P01780	859.617	1232.49	NaN	10363.2	6752.33	NaN	NaN	NaN	NaN	175471	NaN	NaN	NaN	NaN	NaN	NaN	NaN	NaN	NaN	NaN	NaN	NaN	NaN	NaN	4457.87	4938.14	NaN	NaN	NaN	NaN	NaN	NaN	NaN	NaN	NaN	NaN	NaN	11037.7	NaN	230.557	NaN	NaN	NaN	46975.5	80758.7	124750
_[DimethNter0]EVQLVESGGGLVQPGGSLR_.2	EVQLVESGGGLVQPGGSLR	IGHV3-74;IGHV3-72;IGHV3-64D;IGHV3-48;IGHV3-23;IGHV3-13;IGHV3-7	A0A0B4J1X5;A0A0B4J1Y9;A0A0J9YX35;P01763;P01764;P01766;P01780	859.617	1232.49	NaN	10363.2	6752.33	NaN	NaN	NaN	NaN	175471	NaN	NaN	NaN	NaN	NaN	NaN	NaN	NaN	NaN	NaN	NaN	NaN	NaN	NaN	4457.87	4938.14	NaN	NaN	NaN	NaN	NaN	NaN	NaN	NaN	NaN	NaN	NaN	11037.7	NaN	230.557	NaN	NaN	NaN	46975.5	80758.7	124750
_[Glu->pyro-Glu]EVQLVESGGGLVQPGGSLR_.2	EVQLVESGGGLVQPGGSLR	IGHV3-74;IGHV3-72;IGHV3-64D;IGHV3-48;IGHV3-23;IGHV3-13;IGHV3-7	A0A0B4J1X5;A0A0B4J1Y9;A0A0J9YX35;P01763;P01764;P01766;P01780	859.617	1232.49	NaN	10363.2	6752.33	NaN	NaN	NaN	NaN	175471	NaN	NaN	NaN	NaN	NaN	NaN	NaN	NaN	NaN	NaN	NaN	NaN	NaN	NaN	4457.87	4938.14	NaN	NaN	NaN	NaN	NaN	NaN	NaN	NaN	NaN	NaN	NaN	11037.7	NaN	230.557	NaN	NaN	NaN	46975.5	80758.7	124750
_[Acetyl (N-term)]AAEALAAEAVASR_.2	AAEALAAEAVASR	TARSL2	A2RTX5	2496.48	1869.91	NaN	NaN	NaN	3626.37	3212.81	2918.55	2836.1	NaN	NaN	1947.38	2331.74	2526.5	2663.79	2021.19	692.92	799.031	4875.68	4464.63	1916.83	1808.07	311.285	248.411	2641.59	2718.06	NaN	1258.62	2054.4	1602.4	NaN	NaN	NaN	879.652	950.43	108.1	1210.56	NaN	NaN	1600.31	1786.56	2797.62	3279.46	NaN	NaN	NaN
_[Acetyl (N-term)]VEQGDAAPLLR_.2	VEQGDAAPLLR	LCHN	A4D1U4	NaN	NaN	NaN	NaN	NaN	NaN	NaN	138.713	104.674	NaN	NaN	NaN	741.608	304.407	NaN	NaN	NaN	NaN	NaN	NaN	NaN	NaN	1163.14	720.892	NaN	NaN	NaN	NaN	NaN	1370.57	NaN	NaN	NaN	481.424	680.162	296.682	746.673	NaN	NaN	399.349	382.718	136.726	140.302	NaN	NaN	NaN
_TM[Oxidation (M)]DDDTAVLVIDNGSGM[Oxidation (M)]C[Carbamidomethyl (C)]K[DimethLys0]AGFAGDDAPR_.3	TMDDDTAVLVIDNGSGMCKAGFAGDDAPR	POTEF	A5A3E0	37658.3	NaN	NaN	NaN	627635	NaN	21451.9	28836.9	32338.3	NaN	NaN	292101	178074	NaN	504050	573334	491950	435459	36132.7	45684.1	23832.8	11943.8	40091.2	16349.7	89217	NaN	NaN	362542	716644	569123	7689304	2.33703e+06	2.84821e+06	464879	470213	NaN	102198	1.05624e+06	1.23842e+06	NaN	8195.59	31964.6	27149.7	294773	862276	NaN
_[DimethNter0]DDDTAVLVIDNGSGM[Oxidation (M)]C[Carbamidomethyl (C)]K[DimethLys0]AGFAGDDAPR_.3	DDDTAVLVIDNGSGMCKAGFAGDDAPR	POTEF	A5A3E0	43655.8	21588.2	NaN	815808	627401	2435.68	18479.4	8531.49	13006.7	594050	997975	321126	17931	12693	NaN	148527	364247	156234	10437.5	21260.6	NaN	10691.1	3950.88	16237.1	47126.5	47727.8	NaN	175077	36170.2	30794.1	7692928	NaN	NaN	16949	32705.9	NaN	12535.1	146762	88613.4	9000.81	5940.82	7742.68	NaN	114577	464060	NaN
_[Acetyl (N-term)]DDDTAVLVIDNGSGMC[Carbamidomethyl (C)]K[DimethLys0]AGFAGDDAPR_.3	DDDTAVLVIDNGSGMCKAGFAGDDAPR	POTEF	A5A3E0	43655.8	21588.2	NaN	815808	627401	2435.68	18479.4	8531.49	13006.7	594050	997975	321126	17931	12693	NaN	148527	364247	156234	10437.5	21260.6	NaN	10691.1	3950.88	16237.1	47126.5	47727.8	NaN	175077	36170.2	30794.1	7692928	NaN	NaN	16949	32705.9	NaN	12535.1	146762	88613.4	9000.81	5940.82	7742.68	NaN	114577	464060	NaN
_[Acetyl (N-term)]DDDTAVLVIDNGSGM[Oxidation (M)]C[Carbamidomethyl (C)]K[DimethLys0]AGFAGDDAPR_.3	DDDTAVLVIDNGSGMCKAGFAGDDAPR	POTEF	A5A3E0	43655.8	21588.2	NaN	815808	627401	2435.68	18479.4	8531.49	13006.7	594050	997975	321126	17931	12693	NaN	148527	364247	156234	10437.5	21260.6	NaN	10691.1	3950.88	16237.1	47126.5	47727.8	NaN	175077	36170.2	30794.1	7692928	NaN	NaN	16949	32705.9	NaN	12535.1	146762	88613.4	9000.81	5940.82	7742.68	NaN	114577	464060	NaN
_TVASSSSLEK[DimethLys0]SYELPDGQVITIGNER_.3	TVASSSSLEKSYELPDGQVITIGNER	POTEF	A5A3E0	14628.9	40448.6	45604.1	403533	368440	3744.21	5883.81	2079.13	3236.31	NaN	NaN	22544.9	3658.37	3075.49	6545.62	11360.3	2363.03	5106.65	2824.79	6244.27	4693.51	3657.91	1304.21	1121.11	179404	265815	NaN	4350.04	6162.65	23245.2	NaN	659876	626224	2136.13	3840.47	9420.47	NaN	182449	187363	8795.14	8332.46	2866.87	2248.04	11958.5	19982.8	8058.57
_TVASSSSLEK[DimethLys0]SYELPDGQVITIGNER_.2	TVASSSSLEKSYELPDGQVITIGNER	POTEF	A5A3E0	14628.9	40448.6	45604.1	403533	368440	3744.21	5883.81	2079.13	3236.31	NaN	NaN	22544.9	3658.37	3075.49	6545.62	11360.3	2363.03	5106.65	2824.79	6244.27	4693.51	3657.91	1304.21	1121.11	179404	265815	NaN	4350.04	6162.65	23245.2	NaN	659876	626224	2136.13	3840.47	9420.47	NaN	182449	187363	8795.14	8332.46	2866.87	2248.04	11958.5	19982.8	8058.57
_TVASSSSLEK[DimethLys0]SYELPDGQVITIGNER_.4	TVASSSSLEKSYELPDGQVITIGNER	POTEF	A5A3E0	14628.9	40448.6	45604.1	403533	368440	3744.21	5883.81	2079.13	3236.31	NaN	NaN	22544.9	3658.37	3075.49	6545.62	11360.3	2363.03	5106.65	2824.79	6244.27	4693.51	3657.91	1304.21	1121.11	179404	265815	NaN	4350.04	6162.65	23245.2	NaN	659876	626224	2136.13	3840.47	9420.47	NaN	182449	187363	8795.14	8332.46	2866.87	2248.04	11958.5	19982.8	8058.57
_ATVASSSSLEK[DimethLys0]SYELPDGQVITIGNER_.3	ATVASSSSLEKSYELPDGQVITIGNER	POTEF	A5A3E0	4508	20142.8	NaN	349304	249729	NaN	NaN	NaN	NaN	NaN	NaN	NaN	NaN	NaN	NaN	1515.9	NaN	NaN	NaN	NaN	NaN	NaN	NaN	NaN	141048	211866	NaN	NaN	NaN	18925.7	NaN	327957	181551	1196.8	824.023	NaN	NaN	149068	NaN	NaN	NaN	NaN	288.99	NaN	NaN	NaN
_[Acetyl (N-term)]AAAEAGGDDAR_.2	AAAEAGGDDAR	PGP	A6NDG6	2375.08	2518.87	21200.4	8566.28	8566.19	NaN	NaN	14749.5	12132	NaN	8542.04	10291.7	16032.8	21122.9	26664.7	18900.1	8699.32	10950.4	34594.8	25366.5	NaN	NaN	8968.8	8582.62	2185.21	2758.95	21966.7	13898.1	22228.3	31929.4	NaN	6841.72	5713.62	17923.2	18322.5	27978.6	16723.8	11275.1	9932.35	11647.2	13951.3	20452.8	19536.3	18407.2	31718.4	43236.2
_[Gln->pyro-Glu]QADIIGK[DimethLys0]PSR_.2	QADIIGKPSR	PGP	A6NDG6	NaN	NaN	NaN	NaN	NaN	552.194	NaN	246.047	194.99	NaN	NaN	NaN	NaN	NaN	NaN	NaN	NaN	NaN	324.025	NaN	505.245	729.907	NaN	NaN	NaN	NaN	241.338	253.997	NaN	NaN	NaN	NaN	NaN	NaN	NaN	NaN	NaN	NaN	NaN	NaN	NaN	183.302	152.087	NaN	NaN	NaN
_[Acetyl (N-term)]AAAVSSVVR_.2	AAAVSSVVR	C5orf51	A6NDU8	4726.72	4929.38	29105.9	NaN	4346.85	31097.6	33191.9	8980.39	12821.2	NaN	NaN	NaN	15236.3	25179.5	5815.66	5101.52	7641.2	7081.59	19951.8	16769.8	13928.7	13872	8135.54	7344.78	3670.17	3138.28	25157.6	13429.5	10111.7	12832.3	NaN	NaN	NaN	21277.6	19862.5	6400.68	6641.9	3098.37	3793	4830.89	4448.56	23835.4	12088.6	4972.11	6423.21	17571.8
_[Acetyl (N-term)]AALHTTPDSPAAQLER_.2	AALHTTPDSPAAQLER	ZNF316	A6NFI3	NaN	1103.1	NaN	NaN	NaN	NaN	NaN	NaN	NaN	NaN	NaN	NaN	NaN	NaN	NaN	NaN	1329.29	NaN	NaN	NaN	NaN	NaN	NaN	NaN	NaN	NaN	NaN	NaN	3392.35	NaN	NaN	NaN	NaN	NaN	NaN	NaN	NaN	NaN	NaN	NaN	NaN	NaN	NaN	NaN	NaN	NaN
_[DimethNter0]EAAAAALSVR_.2	EAAAAALSVR	NEMP2	A6NFY4	357.705	552.845	NaN	NaN	NaN	NaN	NaN	223.29	258.638	NaN	NaN	NaN	2175.62	3000.65	NaN	NaN	658.302	713.038	NaN	NaN	569.067	620.839	766.796	1279.07	NaN	NaN	1990.78	514.837	694.118	2167.16	NaN	NaN	NaN	2379.51	2552.08	8051.33	2473.81	NaN	NaN	742.931	725.352	246.369	292.913	2447.2	2875.69	20359.1
_[Acetyl (N-term)]AAADGGGPGGASVGTEEDGGGVGHR_.2	AAADGGGPGGASVGTEEDGGGVGHR	SMCHD1	A6NHR9	545.145	739.003	1601.07	1901.4	975.572	1951.75	3104.26	3166.29	3916.39	86476.4	116241	4011.78	5101.85	6637.1	3699.83	6267.73	4586.67	5363.07	4814.16	7080.21	1249.54	1328.9	1212.74	3160.36	741.787	780.203	3794.66	2666.25	9983.12	3335.9	NaN	2469.74	4946.48	5523.92	4589	19657.8	3720.41	3867.22	5176.38	1786.08	2179.81	2775.58	4645.74	8800.02	9003.12	48866.1
_[Acetyl (N-term)]AAADGGGPGGASVGTEEDGGGVGHR_.3	AAADGGGPGGASVGTEEDGGGVGHR	SMCHD1	A6NHR9	545.145	739.003	1601.07	1901.4	975.572	1951.75	3104.26	3166.29	3916.39	86476.4	116241	4011.78	5101.85	6637.1	3699.83	6267.73	4586.67	5363.07	4814.16	7080.21	1249.54	1328.9	1212.74	3160.36	741.787	780.203	3794.66	2666.25	9983.12	3335.9	NaN	2469.74	4946.48	5523.92	4589	19657.8	3720.41	3867.22	5176.38	1786.08	2179.81	2775.58	4645.74	8800.02	9003.12	48866.1
_[Acetyl (N-term)]SGSNPK[DimethLys0]AAAAASAAGPGGLVAGK[DimethLys0]EEK[DimethLys0]K[DimethLys0]K[DimethLys0]AGGGVLNR_.5	SGSNPKAAAAASAAGPGGLVAGKEEKKKAGGGVLNR	UNC119B	A6NIH7	44.7437	NaN	NaN	NaN	NaN	179.813	NaN	635.208	509.445	NaN	NaN	NaN	1219.01	3081.65	NaN	NaN	282.946	329.318	1266.85	378.668	118.106	NaN	509.261	340.758	NaN	193.064	349.306	774.979	724.487	151.812	NaN	NaN	NaN	471.323	982.307	NaN	52.0165	NaN	NaN	240.266	175.746	479.263	681.758	153.45	538.974	NaN
_[Acetyl (N-term)]SGSNPK[DimethLys0]AAAAASAAGPGGLVAGK[DimethLys0]EEK[DimethLys0]K[DimethLys0]K[DimethLys0]AGGGVLNR_.4	SGSNPKAAAAASAAGPGGLVAGKEEKKKAGGGVLNR	UNC119B	A6NIH7	44.7437	NaN	NaN	NaN	NaN	179.813	NaN	635.208	509.445	NaN	NaN	NaN	1219.01	3081.65	NaN	NaN	282.946	329.318	1266.85	378.668	118.106	NaN	509.261	340.758	NaN	193.064	349.306	774.979	724.487	151.812	NaN	NaN	NaN	471.323	982.307	NaN	52.0165	NaN	NaN	240.266	175.746	479.263	681.758	153.45	538.974	NaN
_[DimethNter0]AGTEQFTAMR_.2	AGTEQFTAMR	;RAP1B;RAP1A	A6NIZ1;P61224;P62834	5751.24	5123.78	NaN	4190.3	2742.45	NaN	NaN	NaN	NaN	NaN	NaN	NaN	NaN	NaN	NaN	NaN	NaN	NaN	NaN	NaN	NaN	NaN	NaN	NaN	1568.49	7804.75	NaN	NaN	NaN	NaN	NaN	6372.23	5448.08	NaN	NaN	NaN	NaN	4959.86	2600.22	NaN	NaN	NaN	NaN	NaN	NaN	NaN
_[DimethNter0]AGTEQFTAM[Oxidation (M)]R_.2	AGTEQFTAMR	;RAP1B;RAP1A	A6NIZ1;P61224;P62834	5751.24	5123.78	NaN	4190.3	2742.45	NaN	NaN	NaN	NaN	NaN	NaN	NaN	NaN	NaN	NaN	NaN	NaN	NaN	NaN	NaN	NaN	NaN	NaN	NaN	1568.49	7804.75	NaN	NaN	NaN	NaN	NaN	6372.23	5448.08	NaN	NaN	NaN	NaN	4959.86	2600.22	NaN	NaN	NaN	NaN	NaN	NaN	NaN
_[DimethNter0]TAQSTFNDLQDLR_.2	TAQSTFNDLQDLR	;RAP1B;RAP1A	A6NIZ1;P61224;P62834	877.488	634.934	NaN	2552.25	2336.18	NaN	NaN	NaN	NaN	NaN	NaN	NaN	NaN	NaN	NaN	NaN	NaN	NaN	NaN	NaN	NaN	NaN	NaN	NaN	1312.93	1228.2	NaN	NaN	NaN	NaN	NaN	1705.09	NaN	NaN	NaN	NaN	NaN	128.78	NaN	NaN	NaN	NaN	NaN	NaN	NaN	NaN
_[Acetyl (N-term)]AAAAASR_.1	AAAAASR	SOWAHD;NDUFA2;ONECUT2;HAND2	A6NJG2;O43678;O95948;P61296	1645.83	1962.08	5809.54	3758.45	3641.86	4904.3	3774.72	4352.15	2840.63	34865.3	21975.7	4218.76	11114.3	4652.74	51610.8	36338.9	5674.61	4315.58	6159.2	13041	1591.98	1759.78	8038.08	8853.51	805.902	1724.21	9220.91	3185.74	6374.81	5349.04	NaN	2835.07	2362.28	6389.14	5345.07	17012	5663.14	6317.96	5020.47	5162.17	4520.75	5561.91	6019.1	10265	15549.5	22298.1
_[DimethNter0]K[DimethLys0]LNQSGTSVGTDEESDVTQEEER_.3	KLNQSGTSVGTDEESDVTQEEER	RGPD3;RGPD1;RGPD2;RANBP2;RGPD4	A6NKT7;P0DJD0;P0DJD1;P49792;Q7Z3J3	117.381	142.082	NaN	1053.55	731.825	NaN	NaN	NaN	NaN	NaN	NaN	NaN	NaN	NaN	NaN	NaN	NaN	NaN	NaN	NaN	NaN	NaN	NaN	NaN	484.605	731.48	NaN	NaN	NaN	NaN	NaN	NaN	NaN	NaN	NaN	NaN	NaN	NaN	NaN	NaN	NaN	NaN	NaN	NaN	NaN	NaN
_[Acetyl (N-term)]PSATQQEAPIEPPVPPM[Oxidation (M)]EHELSISEQQQPVQPSESPR_.4	PSATQQEAPIEPPVPPMEHELSISEQQQPVQPSESPR	LRRC37A2;LRRC37A	A6NM11;A6NMS7	NaN	NaN	NaN	NaN	NaN	6500.47	73662.1	3606.14	NaN	NaN	NaN	NaN	NaN	NaN	NaN	NaN	NaN	NaN	NaN	NaN	NaN	NaN	NaN	2680.86	NaN	11161.7	4934.71	NaN	NaN	NaN	NaN	NaN	NaN	4695.18	8376.14	54867.3	15120.1	14561.5	NaN	8593.69	8158.77	7176.03	4870.81	6552.05	13669.8	81029.7
_[DimethNter0]SPAAAAAGAGER_.2	SPAAAAAGAGER	POM121C;POM121	A8CG34;Q96HA1	1846.72	1419.34	7523.79	NaN	NaN	4955.62	3493.42	8038.28	6888.01	NaN	NaN	NaN	9597.25	5331.25	16928.3	19154.6	7499.46	7434.9	5131.98	5374.14	3392.53	3107.49	10587.5	12707.1	59.9048	NaN	7403.56	7079.21	7087.42	10984.6	NaN	NaN	NaN	6770.85	6773.3	10869.5	5669.49	4589.72	4101.48	7382.64	6997.77	5802.76	7715.02	6458.13	7958.83	17468.8
_[Acetyl (N-term)]MEGAGAGSGFR_.2	MEGAGAGSGFR	CENPX	A8MT69	NaN	NaN	NaN	NaN	NaN	NaN	NaN	632.524	545.229	NaN	NaN	NaN	452.778	NaN	NaN	NaN	569.511	NaN	334.563	383.393	NaN	NaN	1289.68	1299.32	NaN	NaN	557.377	444.778	203.234	180.947	NaN	NaN	NaN	NaN	NaN	NaN	NaN	NaN	NaN	664.247	467.409	206.412	267.892	NaN	NaN	NaN
_[Acetyl (N-term)]M[Oxidation (M)]EGAGAGSGFR_.2	MEGAGAGSGFR	CENPX	A8MT69	NaN	NaN	NaN	NaN	NaN	NaN	NaN	632.524	545.229	NaN	NaN	NaN	452.778	NaN	NaN	NaN	569.511	NaN	334.563	383.393	NaN	NaN	1289.68	1299.32	NaN	NaN	557.377	444.778	203.234	180.947	NaN	NaN	NaN	NaN	NaN	NaN	NaN	NaN	NaN	664.247	467.409	206.412	267.892	NaN	NaN	NaN
_[Acetyl (N-term)]SSSLRPGPSR_.2	SSSLRPGPSR	NUDT19	A8MXV4	3475.62	8934.37	NaN	NaN	NaN	NaN	NaN	1562.7	2990.47	NaN	NaN	NaN	4027.82	4366.65	NaN	NaN	1289.93	NaN	5285.45	NaN	NaN	NaN	NaN	NaN	671.466	NaN	NaN	NaN	NaN	972.645	NaN	NaN	16299.9	2764.16	2422.13	NaN	NaN	NaN	NaN	NaN	NaN	NaN	NaN	NaN	NaN	NaN
_[Acetyl (N-term)]MQPQESHVHYSR_.3	MQPQESHVHYSR	SMIM1	B2RUZ4	184.389	336.565	NaN	920.935	915.514	NaN	NaN	NaN	NaN	NaN	NaN	203.759	NaN	NaN	NaN	NaN	NaN	NaN	NaN	NaN	NaN	NaN	NaN	NaN	530.568	645.621	NaN	NaN	NaN	NaN	NaN	1746.38	2289.8	NaN	NaN	NaN	NaN	3157.53	3570.95	NaN	NaN	NaN	NaN	NaN	NaN	NaN
_[Acetyl (N-term)]M[Oxidation (M)]QPQESHVHYSR_.3	MQPQESHVHYSR	SMIM1	B2RUZ4	184.389	336.565	NaN	920.935	915.514	NaN	NaN	NaN	NaN	NaN	NaN	203.759	NaN	NaN	NaN	NaN	NaN	NaN	NaN	NaN	NaN	NaN	NaN	NaN	530.568	645.621	NaN	NaN	NaN	NaN	NaN	1746.38	2289.8	NaN	NaN	NaN	NaN	3157.53	3570.95	NaN	NaN	NaN	NaN	NaN	NaN	NaN
_[DimethNter0]AAAAEIDEEPVSK[DimethLys0]AK[DimethLys0]QSR_.4	AAAAEIDEEPVSKAKQSR	NACA	E9PAV3;Q13765	720.685	895.651	2825.55	7206.21	13038	2390.44	2506.65	NaN	246.461	NaN	NaN	NaN	NaN	1177.52	NaN	NaN	3884.52	3705.87	170.169	NaN	3745.79	2911.64	901.235	748.855	1164.94	1479.01	791.667	NaN	NaN	883.727	NaN	4214.85	4161.82	1408.49	1485.23	3037.72	5488.66	1248.07	NaN	486.947	442.554	183.545	236.273	NaN	NaN	NaN
_[DimethNter0]AAAAEIDEEPVSK[DimethLys0]AK[DimethLys0]QSR_.3	AAAAEIDEEPVSKAKQSR	NACA	E9PAV3;Q13765	720.685	895.651	2825.55	7206.21	13038	2390.44	2506.65	NaN	246.461	NaN	NaN	NaN	NaN	1177.52	NaN	NaN	3884.52	3705.87	170.169	NaN	3745.79	2911.64	901.235	748.855	1164.94	1479.01	791.667	NaN	NaN	883.727	NaN	4214.85	4161.82	1408.49	1485.23	3037.72	5488.66	1248.07	NaN	486.947	442.554	183.545	236.273	NaN	NaN	NaN
_[DimethNter0]AQLAAAAEIDEEPVSK[DimethLys0]AK[DimethLys0]QSR_.4	AQLAAAAEIDEEPVSKAKQSR	NACA	E9PAV3;Q13765	NaN	NaN	NaN	NaN	NaN	924.734	1082.06	NaN	NaN	NaN	NaN	2101.1	1149.46	1061.86	NaN	NaN	1636.1	1502.67	NaN	NaN	894.873	823.937	659.504	800.004	279.075	463.605	663.329	NaN	1	990.413	NaN	NaN	NaN	837.796	874.56	1329.24	2507.42	NaN	NaN	409.837	215.049	NaN	NaN	283.726	321.728	703.189
_[DimethNter0]AQLAAAAEIDEEPVSK[DimethLys0]AK[DimethLys0]QSR_.3	AQLAAAAEIDEEPVSKAKQSR	NACA	E9PAV3;Q13765	NaN	NaN	NaN	NaN	NaN	924.734	1082.06	NaN	NaN	NaN	NaN	2101.1	1149.46	1061.86	NaN	NaN	1636.1	1502.67	NaN	NaN	894.873	823.937	659.504	800.004	279.075	463.605	663.329	NaN	1	990.413	NaN	NaN	NaN	837.796	874.56	1329.24	2507.42	NaN	NaN	409.837	215.049	NaN	NaN	283.726	321.728	703.189
_[DimethNter0]AAAEIDEEPVSK[DimethLys0]AK[DimethLys0]QSR_.4	AAAEIDEEPVSKAKQSR	NACA	E9PAV3;Q13765	NaN	1262.63	1483.43	10837.9	4434.28	2685.87	2066	NaN	NaN	NaN	NaN	909.365	1082.77	821.307	NaN	NaN	1361.15	NaN	NaN	NaN	1846.39	2049	4449.54	6112.89	2743.85	2873.61	1212.44	NaN	NaN	677.045	NaN	3152.09	3299.93	1820.78	1509.61	1199	3710.63	3855.99	7449.01	451.752	486.762	NaN	NaN	NaN	NaN	NaN
_[DimethNter0]AAAEIDEEPVSK[DimethLys0]AK[DimethLys0]QSR_.3	AAAEIDEEPVSKAKQSR	NACA	E9PAV3;Q13765	NaN	1262.63	1483.43	10837.9	4434.28	2685.87	2066	NaN	NaN	NaN	NaN	909.365	1082.77	821.307	NaN	NaN	1361.15	NaN	NaN	NaN	1846.39	2049	4449.54	6112.89	2743.85	2873.61	1212.44	NaN	NaN	677.045	NaN	3152.09	3299.93	1820.78	1509.61	1199	3710.63	3855.99	7449.01	451.752	486.762	NaN	NaN	NaN	NaN	NaN
_[Acetyl (N-term)]GDDQEDDFPR_.2	GDDQEDDFPR		I3L1I5	NaN	NaN	NaN	NaN	NaN	NaN	NaN	1023.42	1170.04	NaN	NaN	1136.12	NaN	NaN	1447.19	NaN	1391.43	1602.95	2000.48	1471.57	NaN	NaN	282.624	NaN	444.007	887.365	3264.41	1499.53	6036.17	5001.19	NaN	NaN	NaN	NaN	NaN	8751.19	2131.88	NaN	NaN	1142.07	1034.25	864.691	1921.44	7853.8	8833.23	40442.6
_[DimethNter0]AQESGTIPK[DimethLys0]K[DimethLys0]R_.3	AQESGTIPKKR	AGPS	O00116	NaN	NaN	NaN	NaN	NaN	1746.67	2126.34	NaN	NaN	NaN	NaN	NaN	1668.3	1529.84	NaN	NaN	NaN	NaN	NaN	NaN	1734.95	2720.73	645.263	NaN	NaN	NaN	293.344	NaN	NaN	690.472	NaN	NaN	NaN	1818.23	NaN	NaN	501.642	NaN	NaN	NaN	1475.03	NaN	NaN	NaN	NaN	NaN
_[Acetyl (N-term)]AEAAAAAGGTGLGAGASYGSAADR_.2	AEAAAAAGGTGLGAGASYGSAADR	AGPS	O00116	NaN	NaN	NaN	NaN	NaN	NaN	NaN	56.2068	NaN	NaN	NaN	NaN	NaN	NaN	NaN	NaN	NaN	NaN	NaN	NaN	NaN	NaN	NaN	NaN	NaN	NaN	NaN	2843.59	NaN	NaN	NaN	NaN	NaN	NaN	NaN	NaN	NaN	NaN	NaN	NaN	NaN	NaN	NaN	NaN	NaN	NaN
_[Acetyl (N-term)]AEAAAAAGGTGLGAGASYGSAADR_.3	AEAAAAAGGTGLGAGASYGSAADR	AGPS	O00116	NaN	NaN	NaN	NaN	NaN	NaN	NaN	56.2068	NaN	NaN	NaN	NaN	NaN	NaN	NaN	NaN	NaN	NaN	NaN	NaN	NaN	NaN	NaN	NaN	NaN	NaN	NaN	2843.59	NaN	NaN	NaN	NaN	NaN	NaN	NaN	NaN	NaN	NaN	NaN	NaN	NaN	NaN	NaN	NaN	NaN	NaN
_[Acetyl (N-term)]TTQQIDLQGPGPWGFR_.2	TTQQIDLQGPGPWGFR	PDLIM1	O00151	1474.12	1694.34	NaN	NaN	1642.73	NaN	NaN	5710.52	5858.63	9786.15	10653.6	NaN	NaN	NaN	NaN	NaN	NaN	NaN	7089.86	16128	NaN	NaN	16577.3	20399.9	4029.04	4918.63	NaN	2991	6105.66	2659.54	NaN	NaN	NaN	NaN	NaN	21134.8	13665.7	NaN	NaN	13771.7	14200.2	11725.1	9303.49	5859.26	4868.76	2326.82
_[Acetyl (N-term)]TTQQIDLQGPGPWGFR_.3	TTQQIDLQGPGPWGFR	PDLIM1	O00151	1474.12	1694.34	NaN	NaN	1642.73	NaN	NaN	5710.52	5858.63	9786.15	10653.6	NaN	NaN	NaN	NaN	NaN	NaN	NaN	7089.86	16128	NaN	NaN	16577.3	20399.9	4029.04	4918.63	NaN	2991	6105.66	2659.54	NaN	NaN	NaN	NaN	NaN	21134.8	13665.7	NaN	NaN	13771.7	14200.2	11725.1	9303.49	5859.26	4868.76	2326.82
_[DimethNter0]QEILESEEK[DimethLys0]GDPNK[DimethLys0]PSGFR_.4	QEILESEEKGDPNKPSGFR	PDLIM1	O00151	154.874	NaN	NaN	NaN	NaN	NaN	NaN	NaN	NaN	NaN	NaN	NaN	NaN	NaN	NaN	NaN	NaN	NaN	NaN	NaN	NaN	NaN	956.876	1652.06	1442.89	2529.25	NaN	NaN	NaN	50.6223	NaN	NaN	NaN	NaN	NaN	1.73392	489.023	NaN	NaN	1011.83	891.62	NaN	NaN	2.76372	NaN	NaN
_[DimethNter0]EILESEEK[DimethLys0]GDPNK[DimethLys0]PSGFR_.4	EILESEEKGDPNKPSGFR	PDLIM1	O00151	NaN	NaN	NaN	NaN	NaN	NaN	NaN	NaN	NaN	NaN	NaN	NaN	NaN	NaN	NaN	NaN	NaN	NaN	NaN	NaN	NaN	NaN	2905.33	1796.77	1402.14	177.737	NaN	NaN	NaN	1	NaN	NaN	NaN	NaN	NaN	NaN	516.614	NaN	NaN	279.076	327.276	NaN	NaN	NaN	NaN	NaN
_[DimethNter0]EILESEEK[DimethLys0]GDPNK[DimethLys0]PSGFR_.3	EILESEEKGDPNKPSGFR	PDLIM1	O00151	NaN	NaN	NaN	NaN	NaN	NaN	NaN	NaN	NaN	NaN	NaN	NaN	NaN	NaN	NaN	NaN	NaN	NaN	NaN	NaN	NaN	NaN	2905.33	1796.77	1402.14	177.737	NaN	NaN	NaN	1	NaN	NaN	NaN	NaN	NaN	NaN	516.614	NaN	NaN	279.076	327.276	NaN	NaN	NaN	NaN	NaN
_[DimethNter0]SEPQEVLHIGSAHNR_.4	SEPQEVLHIGSAHNR	PDLIM1	O00151	NaN	NaN	NaN	NaN	NaN	NaN	NaN	NaN	NaN	NaN	NaN	NaN	NaN	NaN	NaN	NaN	NaN	NaN	NaN	NaN	NaN	NaN	1712.02	3624.29	NaN	NaN	NaN	NaN	NaN	132.868	NaN	NaN	NaN	NaN	NaN	38.9747	753.305	NaN	NaN	664.673	858.022	38.0487	NaN	NaN	NaN	NaN
_[DimethNter0]SEPQEVLHIGSAHNR_.3	SEPQEVLHIGSAHNR	PDLIM1	O00151	NaN	NaN	NaN	NaN	NaN	NaN	NaN	NaN	NaN	NaN	NaN	NaN	NaN	NaN	NaN	NaN	NaN	NaN	NaN	NaN	NaN	NaN	1712.02	3624.29	NaN	NaN	NaN	NaN	NaN	132.868	NaN	NaN	NaN	NaN	NaN	38.9747	753.305	NaN	NaN	664.673	858.022	38.0487	NaN	NaN	NaN	NaN
_[DimethNter0]ASEPQEVLHIGSAHNR_.4	ASEPQEVLHIGSAHNR	PDLIM1	O00151	NaN	NaN	NaN	NaN	NaN	NaN	NaN	349.899	415.616	NaN	NaN	NaN	NaN	NaN	NaN	NaN	NaN	NaN	79.3308	181.199	NaN	NaN	977.433	752.835	NaN	NaN	NaN	866.757	963.115	NaN	NaN	NaN	NaN	NaN	NaN	NaN	NaN	NaN	NaN	82.5445	NaN	663.334	762.023	NaN	NaN	NaN
_[DimethNter0]ASEPQEVLHIGSAHNR_.3	ASEPQEVLHIGSAHNR	PDLIM1	O00151	NaN	NaN	NaN	NaN	NaN	NaN	NaN	349.899	415.616	NaN	NaN	NaN	NaN	NaN	NaN	NaN	NaN	NaN	79.3308	181.199	NaN	NaN	977.433	752.835	NaN	NaN	NaN	866.757	963.115	NaN	NaN	NaN	NaN	NaN	NaN	NaN	NaN	NaN	NaN	82.5445	NaN	663.334	762.023	NaN	NaN	NaN
_[DimethNter0]VGGK[DimethLys0]DFEQPLAISR_.3	VGGKDFEQPLAISR	PDLIM1	O00151	NaN	NaN	NaN	NaN	NaN	NaN	NaN	NaN	NaN	NaN	NaN	NaN	NaN	NaN	NaN	NaN	NaN	NaN	NaN	NaN	NaN	NaN	2566.71	5402.68	NaN	NaN	NaN	5113.87	5240.93	NaN	NaN	NaN	NaN	NaN	NaN	NaN	NaN	NaN	NaN	NaN	NaN	593.755	3115.65	NaN	NaN	NaN
_[DimethNter0]TDNLTLTVAR_.2	TDNLTLTVAR	PDLIM1	O00151	NaN	NaN	NaN	NaN	NaN	NaN	NaN	487.818	645.007	NaN	NaN	NaN	NaN	NaN	NaN	NaN	NaN	NaN	NaN	NaN	NaN	NaN	1322.67	1306.24	NaN	NaN	NaN	980.181	1883.27	NaN	NaN	NaN	NaN	NaN	NaN	NaN	NaN	NaN	NaN	NaN	167.332	1790.32	2430.33	NaN	NaN	NaN
_[DimethNter0]AMPFTASPASSTTAR_.2	AMPFTASPASSTTAR	PDLIM1	O00151	NaN	NaN	NaN	NaN	NaN	NaN	NaN	NaN	NaN	NaN	NaN	NaN	NaN	NaN	NaN	NaN	NaN	NaN	NaN	NaN	NaN	NaN	5236.62	6425.6	NaN	NaN	1789.7	194.891	NaN	NaN	NaN	NaN	NaN	NaN	NaN	NaN	1692.54	NaN	NaN	1757.72	1286.47	NaN	NaN	NaN	NaN	NaN
_[DimethNter0]AM[Oxidation (M)]PFTASPASSTTAR_.2	AMPFTASPASSTTAR	PDLIM1	O00151	NaN	NaN	NaN	NaN	NaN	NaN	NaN	NaN	NaN	NaN	NaN	NaN	NaN	NaN	NaN	NaN	NaN	NaN	NaN	NaN	NaN	NaN	5236.62	6425.6	NaN	NaN	1789.7	194.891	NaN	NaN	NaN	NaN	NaN	NaN	NaN	NaN	1692.54	NaN	NaN	1757.72	1286.47	NaN	NaN	NaN	NaN	NaN
_[Gln->pyro-Glu]QGHAEPQP_.2	QGHAEPQP	ACOT7	O00154	NaN	NaN	6034.14	NaN	NaN	24982.9	16807.5	20441.1	31674.9	NaN	NaN	2097.13	14873.4	22037.1	20930.2	12324.4	6434.37	6733.6	51829.8	40991.1	18963	32498.8	4030.4	7102.61	446.964	600.188	3083.73	25714.3	44166.6	1112.08	NaN	NaN	NaN	18701.2	17539.1	4170.35	816.554	NaN	NaN	1796.13	1343.5	20345.2	25422.7	2884.38	2650.78	16416.2
_[Gln->pyro-Glu]QGHAEPQP_.1	QGHAEPQP	ACOT7	O00154	NaN	NaN	6034.14	NaN	NaN	24982.9	16807.5	20441.1	31674.9	NaN	NaN	2097.13	14873.4	22037.1	20930.2	12324.4	6434.37	6733.6	51829.8	40991.1	18963	32498.8	4030.4	7102.61	446.964	600.188	3083.73	25714.3	44166.6	1112.08	NaN	NaN	NaN	18701.2	17539.1	4170.35	816.554	NaN	NaN	1796.13	1343.5	20345.2	25422.7	2884.38	2650.78	16416.2
_[Gln->pyro-Glu]QEQEEEGR_.1	QEQEEEGR	ACOT7	O00154	NaN	NaN	NaN	NaN	NaN	5752.43	9716.01	6727.76	4996.81	NaN	NaN	507.233	5875.87	897.574	2139.83	1275.15	1697.07	1639.89	6305.81	9071.01	2854.18	2163.93	NaN	NaN	NaN	NaN	1154.54	1344.3	5985.11	NaN	NaN	NaN	NaN	3427.79	3883.7	NaN	NaN	NaN	NaN	605.292	825.286	2287.19	2676.21	NaN	NaN	NaN
_[Acetyl (N-term)]MDNLSSEEIQQR_.2	MDNLSSEEIQQR	SNAP23	O00161	1737.37	1989.69	7786.39	408.289	NaN	7930	8603.08	5031.22	4751.49	NaN	NaN	2619.38	7138.8	9391.16	4030.46	7130.24	3967.49	2289.69	4977.04	5161.4	5994.87	5370.47	5764.46	7410.42	2190.66	5152.06	9433.42	5268.6	11753.2	7423.95	NaN	NaN	NaN	5368.5	6399.8	13234.5	6019.94	9039.27	7637.45	5275.85	2459.47	4527.1	4754.19	5630.16	4940.79	63050.9
_[Acetyl (N-term)]M[Oxidation (M)]DNLSSEEIQQR_.2	MDNLSSEEIQQR	SNAP23	O00161	1737.37	1989.69	7786.39	408.289	NaN	7930	8603.08	5031.22	4751.49	NaN	NaN	2619.38	7138.8	9391.16	4030.46	7130.24	3967.49	2289.69	4977.04	5161.4	5994.87	5370.47	5764.46	7410.42	2190.66	5152.06	9433.42	5268.6	11753.2	7423.95	NaN	NaN	NaN	5368.5	6399.8	13234.5	6019.94	9039.27	7637.45	5275.85	2459.47	4527.1	4754.19	5630.16	4940.79	63050.9
_[DimethNter0]GQLQQPTTGAASGGYIK[DimethLys0]R_.3	GQLQQPTTGAASGGYIKR	SNAP23	O00161	NaN	NaN	NaN	NaN	NaN	453.569	NaN	NaN	NaN	NaN	NaN	NaN	NaN	NaN	NaN	NaN	248.435	NaN	NaN	NaN	293.948	322.71	672.314	733.551	NaN	NaN	NaN	NaN	NaN	498.171	NaN	NaN	NaN	352.489	NaN	2732.33	862.688	NaN	NaN	173.372	197.932	NaN	134.254	NaN	NaN	2351.46
_[Gln->pyro-Glu]QK[DimethLys0]DEEDK[DimethLys0]AR_.3	QKDEEDKAR	AIP	O00170	NaN	NaN	NaN	NaN	NaN	494.325	NaN	1053.89	866.8	NaN	NaN	746.477	1563.36	1281.96	7243.67	1595.94	1477.7	2078.92	NaN	984.533	909.568	967.265	198.126	507.431	NaN	NaN	728.369	970.211	1844.66	NaN	NaN	NaN	NaN	1306.7	NaN	3842.01	NaN	NaN	NaN	NaN	NaN	458.298	NaN	NaN	NaN	5832.97
_[Gln->pyro-Glu]QK[DimethLys0]DEEDK[DimethLys0]AR_.2	QKDEEDKAR	AIP	O00170	NaN	NaN	NaN	NaN	NaN	494.325	NaN	1053.89	866.8	NaN	NaN	746.477	1563.36	1281.96	7243.67	1595.94	1477.7	2078.92	NaN	984.533	909.568	967.265	198.126	507.431	NaN	NaN	728.369	970.211	1844.66	NaN	NaN	NaN	NaN	1306.7	NaN	3842.01	NaN	NaN	NaN	NaN	NaN	458.298	NaN	NaN	NaN	5832.97
_[DimethNter0]TYK[DimethLys0]YVNMQDPEMDMK[DimethLys0]SVTDR_.4	TYKYVNMQDPEMDMKSVTDR	NDUFS8	O00217	372.942	967.43	NaN	NaN	NaN	787.567	613.023	1975.17	1706.26	NaN	NaN	NaN	1672.51	40.1391	166.57	149.609	620.487	378.361	369.859	639.873	705.098	841.822	3940.71	1317.5	1633.51	1093.19	1069.42	134.337	NaN	3873.51	NaN	NaN	NaN	1132.22	5734.88	508.596	118.875	668.762	1210.72	1945.97	1928.04	582.536	536.076	236.366	NaN	NaN
_[DimethNter0]TYK[DimethLys0]YVNM[Oxidation (M)]QDPEMDMK[DimethLys0]SVTDR_.4	TYKYVNMQDPEMDMKSVTDR	NDUFS8	O00217	372.942	967.43	NaN	NaN	NaN	787.567	613.023	1975.17	1706.26	NaN	NaN	NaN	1672.51	40.1391	166.57	149.609	620.487	378.361	369.859	639.873	705.098	841.822	3940.71	1317.5	1633.51	1093.19	1069.42	134.337	NaN	3873.51	NaN	NaN	NaN	1132.22	5734.88	508.596	118.875	668.762	1210.72	1945.97	1928.04	582.536	536.076	236.366	NaN	NaN
_[DimethNter0]TYK[DimethLys0]YVNM[Oxidation (M)]QDPEM[Oxidation (M)]DM[Oxidation (M)]K[DimethLys0]SVTDR_.4	TYKYVNMQDPEMDMKSVTDR	NDUFS8	O00217	372.942	967.43	NaN	NaN	NaN	787.567	613.023	1975.17	1706.26	NaN	NaN	NaN	1672.51	40.1391	166.57	149.609	620.487	378.361	369.859	639.873	705.098	841.822	3940.71	1317.5	1633.51	1093.19	1069.42	134.337	NaN	3873.51	NaN	NaN	NaN	1132.22	5734.88	508.596	118.875	668.762	1210.72	1945.97	1928.04	582.536	536.076	236.366	NaN	NaN
_[DimethNter0]TYK[DimethLys0]YVNMQDPEMDM[Oxidation (M)]K[DimethLys0]SVTDR_.4	TYKYVNMQDPEMDMKSVTDR	NDUFS8	O00217	372.942	967.43	NaN	NaN	NaN	787.567	613.023	1975.17	1706.26	NaN	NaN	NaN	1672.51	40.1391	166.57	149.609	620.487	378.361	369.859	639.873	705.098	841.822	3940.71	1317.5	1633.51	1093.19	1069.42	134.337	NaN	3873.51	NaN	NaN	NaN	1132.22	5734.88	508.596	118.875	668.762	1210.72	1945.97	1928.04	582.536	536.076	236.366	NaN	NaN
_[Acetyl (N-term)]AAAAVVEFQR_.2	AAAAVVEFQR	PSMD11	O00231	25560	22279.1	NaN	60730.2	53943.6	70400.1	85539.7	31885	29854	147690	102113	41519.1	79788.2	96427.7	57812.4	49001.7	17614.1	13969.3	36541	44006.3	23164.8	29088	10593.5	10555.7	10940.8	11761.4	NaN	28059.1	66396	19339.3	NaN	70442.7	87922	21359.4	22305.4	24268.9	17948.1	19784.2	21434.5	6870.92	7832.26	34835.4	37721.1	23932	10276.9	59638.2
_[Acetyl (N-term)]AAAAVVEFQR_.1	AAAAVVEFQR	PSMD11	O00231	25560	22279.1	NaN	60730.2	53943.6	70400.1	85539.7	31885	29854	147690	102113	41519.1	79788.2	96427.7	57812.4	49001.7	17614.1	13969.3	36541	44006.3	23164.8	29088	10593.5	10555.7	10940.8	11761.4	NaN	28059.1	66396	19339.3	NaN	70442.7	87922	21359.4	22305.4	24268.9	17948.1	19784.2	21434.5	6870.92	7832.26	34835.4	37721.1	23932	10276.9	59638.2
_[Acetyl (N-term)]AAAVVEFQR_.2	AAAVVEFQR	PSMD11	O00231	1469.1	1360.95	15511.9	NaN	NaN	3599.43	4860.52	3158.82	2935.01	NaN	NaN	1543.37	3948.41	4405.7	NaN	NaN	2946.33	2960.18	4218.55	5192.47	7276.89	7740.71	1774.07	1191.5	686.665	449.068	NaN	2169.91	2548.49	1400.37	NaN	NaN	NaN	1863.88	1859.73	881.378	1296.28	2182.31	NaN	1025.04	1003.46	3359.27	2978	1602.86	921.289	2114.6
_EAEAAEAEEPWGEEAR_.2	EAEAAEAEEPWGEEAR	MEN1	O00255	NaN	NaN	NaN	NaN	NaN	NaN	NaN	NaN	NaN	NaN	NaN	NaN	NaN	NaN	NaN	NaN	NaN	NaN	NaN	NaN	NaN	NaN	319.287	643.819	NaN	NaN	NaN	NaN	NaN	NaN	NaN	NaN	NaN	NaN	NaN	NaN	372.167	NaN	NaN	NaN	NaN	NaN	NaN	NaN	NaN	NaN
_[DimethNter0]SLGTATAVQTGTPQR_.2	SLGTATAVQTGTPQR	TAF4	O00268	NaN	NaN	NaN	NaN	NaN	NaN	NaN	NaN	NaN	NaN	NaN	NaN	NaN	NaN	NaN	NaN	NaN	NaN	NaN	NaN	NaN	NaN	NaN	NaN	NaN	NaN	NaN	NaN	NaN	335.48	NaN	NaN	NaN	NaN	NaN	NaN	NaN	NaN	NaN	NaN	NaN	NaN	NaN	NaN	NaN	NaN
_[Acetyl (N-term)]MEVTGDAGVPESGEIR_.2	MEVTGDAGVPESGEIR	DFFA	O00273	960.853	1458.07	27082.6	NaN	NaN	10726.3	10747.9	7554.5	7958.48	NaN	NaN	22701.5	26551.9	35618	19161.3	27260.8	9259.61	10744.2	8406.13	9316.55	8066.47	7263.81	15094.8	20575.1	5702.99	5706.44	4469.18	11578.4	22245.6	34746.6	NaN	NaN	NaN	19246.6	22337.9	30539.8	13592.6	NaN	6981.37	10626.2	17409.7	8795.5	9758.04	15939.9	28086.1	277866
_[Acetyl (N-term)]M[Oxidation (M)]EVTGDAGVPESGEIR_.2	MEVTGDAGVPESGEIR	DFFA	O00273	960.853	1458.07	27082.6	NaN	NaN	10726.3	10747.9	7554.5	7958.48	NaN	NaN	22701.5	26551.9	35618	19161.3	27260.8	9259.61	10744.2	8406.13	9316.55	8066.47	7263.81	15094.8	20575.1	5702.99	5706.44	4469.18	11578.4	22245.6	34746.6	NaN	NaN	NaN	19246.6	22337.9	30539.8	13592.6	NaN	6981.37	10626.2	17409.7	8795.5	9758.04	15939.9	28086.1	277866
_[Acetyl (N-term)]AEEQPQVELFVK[DimethLys0]AGSDGAK[DimethLys0]IGNC[Carbamidomethyl (C)]PFSQR_.3	AEEQPQVELFVKAGSDGAKIGNCPFSQR	CLIC1	O00299	NaN	NaN	NaN	10933.5	5366.84	NaN	NaN	198.303	205.415	NaN	NaN	10205.5	3193.82	4187.81	4419.16	3954.13	8382.66	6020.18	376.771	483.845	NaN	NaN	385.172	672.487	NaN	NaN	NaN	2047.55	2958.17	7308.14	NaN	NaN	NaN	2196.55	1764.66	474.99	NaN	3622.72	3061.02	873.909	724.264	NaN	78.3505	10524.3	9374.46	6853.32
_PAAAAAATAAPGQTPASAQAPAQTPAPALPGPALPGPFPGGR_.4	PAAAAAATAAPGQTPASAQAPAQTPAPALPGPALPGPFPGGR	EIF3F	O00303	NaN	NaN	NaN	NaN	NaN	4073.38	2361.13	415.059	349.069	NaN	NaN	NaN	398.947	NaN	NaN	908.149	182.667	NaN	784.508	673.563	517.946	205.769	503.388	253.564	NaN	NaN	NaN	579.177	NaN	NaN	NaN	NaN	NaN	979.463	677.542	33.3147	NaN	NaN	NaN	236.806	194.727	2107.07	1855.63	NaN	NaN	NaN
_PAAAAAATAAPGQTPASAQAPAQTPAPALPGPALPGPFPGGR_.3	PAAAAAATAAPGQTPASAQAPAQTPAPALPGPALPGPFPGGR	EIF3F	O00303	NaN	NaN	NaN	NaN	NaN	4073.38	2361.13	415.059	349.069	NaN	NaN	NaN	398.947	NaN	NaN	908.149	182.667	NaN	784.508	673.563	517.946	205.769	503.388	253.564	NaN	NaN	NaN	579.177	NaN	NaN	NaN	NaN	NaN	979.463	677.542	33.3147	NaN	NaN	NaN	236.806	194.727	2107.07	1855.63	NaN	NaN	NaN
_PAAAAAATAAPGQTPASAQAPAQTPAPALPGPALPGPFPGGR_.5	PAAAAAATAAPGQTPASAQAPAQTPAPALPGPALPGPFPGGR	EIF3F	O00303	NaN	NaN	NaN	NaN	NaN	4073.38	2361.13	415.059	349.069	NaN	NaN	NaN	398.947	NaN	NaN	908.149	182.667	NaN	784.508	673.563	517.946	205.769	503.388	253.564	NaN	NaN	NaN	579.177	NaN	NaN	NaN	NaN	NaN	979.463	677.542	33.3147	NaN	NaN	NaN	236.806	194.727	2107.07	1855.63	NaN	NaN	NaN
_DEQSNPAPQVQK[DimethLys0]PR_.3	DEQSNPAPQVQKPR	PIK3CD	O00329	NaN	NaN	NaN	NaN	NaN	NaN	NaN	NaN	306.383	NaN	NaN	NaN	NaN	NaN	NaN	NaN	NaN	NaN	NaN	NaN	593.664	397.341	804.84	759.205	NaN	NaN	NaN	NaN	NaN	NaN	NaN	NaN	NaN	NaN	NaN	NaN	535.134	NaN	NaN	NaN	170.454	NaN	NaN	NaN	NaN	NaN
_DEQSNPAPQVQK[DimethLys0]PR_.2	DEQSNPAPQVQKPR	PIK3CD	O00329	NaN	NaN	NaN	NaN	NaN	NaN	NaN	NaN	306.383	NaN	NaN	NaN	NaN	NaN	NaN	NaN	NaN	NaN	NaN	NaN	593.664	397.341	804.84	759.205	NaN	NaN	NaN	NaN	NaN	NaN	NaN	NaN	NaN	NaN	NaN	NaN	535.134	NaN	NaN	NaN	170.454	NaN	NaN	NaN	NaN	NaN
_[DimethNter0]SSSASPQEQDQDR_.2	SSSASPQEQDQDR	POLRMT	O00411	NaN	NaN	NaN	NaN	NaN	984.587	1306.83	1319.85	1323.24	NaN	NaN	NaN	NaN	NaN	1002.81	NaN	NaN	NaN	1798.47	3547.47	576.678	NaN	459.669	703.63	64.8002	NaN	399.86	4146.69	4835.92	413.744	NaN	NaN	NaN	830.613	NaN	NaN	NaN	NaN	NaN	NaN	NaN	908.294	512.11	NaN	NaN	657.918
_[Acetyl (N-term)]K[DimethLys0]DM[Oxidation (M)]AAAAVR_.2	KDMAAAAVR	RTCA	O00442	1632.95	1435.14	1283.73	NaN	NaN	2081.46	2638.45	971.082	1265.76	NaN	NaN	NaN	2805.62	1169.55	2899.25	4287.6	728.734	693.091	1735.95	2123.94	3400.79	1966.61	2559.65	2653.71	1376.85	1617.4	3122.32	544.756	NaN	2079.67	NaN	NaN	NaN	600.765	860.252	6027.63	3096.69	NaN	NaN	1302.54	1491.71	963.316	1303.79	NaN	NaN	1746.36
_PK[DimethLys0]K[DimethLys0]ASAK[DimethLys0]K[DimethLys0]GEK[DimethLys0]LPK[DimethLys0]GR_.4	PKKASAKKGEKLPKGR	HMGN4	O00479	NaN	NaN	NaN	NaN	NaN	NaN	NaN	NaN	NaN	NaN	NaN	NaN	NaN	NaN	NaN	NaN	NaN	NaN	NaN	NaN	NaN	NaN	NaN	NaN	NaN	NaN	NaN	NaN	NaN	NaN	NaN	NaN	NaN	NaN	NaN	NaN	NaN	NaN	NaN	811.701	NaN	NaN	NaN	NaN	NaN	NaN
_[Acetyl (N-term)]AENPSLENHR_.2	AENPSLENHR	KPNA3	O00505	2125.97	2219.73	17481	2365.48	2513.15	8161.79	8198.48	36333.1	38985.2	50124.2	6605.93	7372.16	41861	46892.8	22046.2	55667.4	22220	26973.8	50507.9	57490.1	7092.46	7957.31	10852.9	12729.8	3530.17	3695.06	14253.4	37117.9	93901.8	15210.1	NaN	2434.24	2419.08	25934.9	23841.6	27727.6	12857.7	4581.32	7467.97	7031.36	7501.04	28579.8	29068.7	11796.4	10218.4	26252.2
_[DimethNter0]SSDLEETAGSTSIPK[DimethLys0]R_.3	SSDLEETAGSTSIPKR	NOP56	O00567	1935.16	2215.18	1137.11	3713.69	2815.29	NaN	NaN	NaN	NaN	NaN	129.977	4255.63	NaN	NaN	NaN	NaN	NaN	NaN	NaN	NaN	NaN	NaN	NaN	NaN	2258.85	2000.67	NaN	NaN	NaN	439.956	NaN	4134.52	4258.95	NaN	NaN	NaN	NaN	3958.43	2909.95	526.984	1106.71	NaN	NaN	1157.12	1340.85	NaN
_[DimethNter0]SSDLEETAGSTSIPK[DimethLys0]R_.2	SSDLEETAGSTSIPKR	NOP56	O00567	1935.16	2215.18	1137.11	3713.69	2815.29	NaN	NaN	NaN	NaN	NaN	129.977	4255.63	NaN	NaN	NaN	NaN	NaN	NaN	NaN	NaN	NaN	NaN	NaN	NaN	2258.85	2000.67	NaN	NaN	NaN	439.956	NaN	4134.52	4258.95	NaN	NaN	NaN	NaN	3958.43	2909.95	526.984	1106.71	NaN	NaN	1157.12	1340.85	NaN
_[DimethNter0]SEVPTSVFGEK[DimethLys0]LR_.3	SEVPTSVFGEKLR	NOP56	O00567	1921.41	2197.81	NaN	NaN	NaN	NaN	NaN	NaN	NaN	NaN	NaN	NaN	NaN	NaN	NaN	NaN	NaN	NaN	NaN	NaN	NaN	NaN	NaN	NaN	1241.32	532.88	NaN	NaN	NaN	NaN	NaN	NaN	NaN	NaN	NaN	NaN	NaN	NaN	NaN	289.658	452.277	NaN	NaN	169.152	NaN	NaN
_[DimethNter0]MVQAEEAAAEITR_.2	MVQAEEAAAEITR	NOP56	O00567	4678.61	5365.44	NaN	5738.82	2711.88	NaN	NaN	NaN	NaN	NaN	NaN	NaN	NaN	NaN	NaN	NaN	NaN	NaN	NaN	NaN	NaN	NaN	NaN	NaN	4511.73	7111.97	NaN	NaN	NaN	NaN	NaN	1602.98	3260.93	NaN	NaN	NaN	NaN	6180.24	4013.03	594.873	NaN	NaN	NaN	NaN	NaN	NaN
_[DimethNter0]M[Oxidation (M)]VQAEEAAAEITR_.2	MVQAEEAAAEITR	NOP56	O00567	4678.61	5365.44	NaN	5738.82	2711.88	NaN	NaN	NaN	NaN	NaN	NaN	NaN	NaN	NaN	NaN	NaN	NaN	NaN	NaN	NaN	NaN	NaN	NaN	NaN	4511.73	7111.97	NaN	NaN	NaN	NaN	NaN	1602.98	3260.93	NaN	NaN	NaN	NaN	6180.24	4013.03	594.873	NaN	NaN	NaN	NaN	NaN	NaN
_[DimethNter0]AGLDLNSSDNQSGGSTASK[DimethLys0]GR_.3	AGLDLNSSDNQSGGSTASKGR	DDX3X	O00571	696.237	461.137	NaN	658.463	896.575	NaN	NaN	NaN	NaN	NaN	NaN	NaN	NaN	NaN	NaN	NaN	336.351	256.234	NaN	NaN	NaN	NaN	229.844	138.138	1375.17	1006.09	268.508	NaN	NaN	517.702	NaN	NaN	NaN	NaN	NaN	393.978	1140.02	850.508	1779.13	265.765	356.404	NaN	NaN	256.92	279.325	NaN
_[DimethNter0]YLVLDEADR_.2	YLVLDEADR	DDX3X	O00571	26922.5	21338.7	25397.4	55731.1	54421.2	NaN	NaN	NaN	150.331	NaN	NaN	12619.8	NaN	NaN	954.39	NaN	NaN	NaN	NaN	NaN	NaN	NaN	NaN	NaN	25756.1	27556.9	NaN	NaN	NaN	10562.7	NaN	31202.7	47648	NaN	NaN	NaN	NaN	39764.2	42664.9	7536.92	7379.03	NaN	NaN	13902.5	11439.3	NaN
_[DimethNter0]VVYGGADIGQQIR_.2	VVYGGADIGQQIR	DDX3X	O00571	4698.84	6234.54	12122.3	19923.7	12294	NaN	NaN	NaN	NaN	NaN	NaN	4082.07	NaN	NaN	NaN	NaN	NaN	NaN	NaN	NaN	NaN	NaN	NaN	NaN	5978.91	8567.34	NaN	NaN	NaN	8081.78	NaN	18939	27683.4	NaN	NaN	531.14	NaN	30338.8	31673.2	1653.94	1282.1	NaN	NaN	3742.11	5656.88	NaN
_[Acetyl (N-term)]SHVAVENALGLDQQFAGLDLNSSDNQSGGSTASK[DimethLys0]GR_.3	SHVAVENALGLDQQFAGLDLNSSDNQSGGSTASKGR	DDX3X	O00571	NaN	NaN	NaN	NaN	NaN	NaN	NaN	NaN	NaN	NaN	NaN	2076.67	902.896	NaN	1332.78	560.733	2181.27	1653.28	NaN	NaN	NaN	NaN	472.932	534.162	NaN	NaN	NaN	1422.56	2441.12	1437.71	NaN	NaN	NaN	875.54	1749.67	NaN	NaN	NaN	NaN	NaN	NaN	NaN	NaN	3007.49	2717.03	3327.58
_[Acetyl (N-term)]SHVAVENALGLDQQFAGLDLNSSDNQSGGSTASK[DimethLys0]GR_.4	SHVAVENALGLDQQFAGLDLNSSDNQSGGSTASKGR	DDX3X	O00571	NaN	NaN	NaN	NaN	NaN	NaN	NaN	NaN	NaN	NaN	NaN	2076.67	902.896	NaN	1332.78	560.733	2181.27	1653.28	NaN	NaN	NaN	NaN	472.932	534.162	NaN	NaN	NaN	1422.56	2441.12	1437.71	NaN	NaN	NaN	875.54	1749.67	NaN	NaN	NaN	NaN	NaN	NaN	NaN	NaN	3007.49	2717.03	3327.58
_[Acetyl (N-term)]ADNEK[DimethLys0]LDNQR_.2	ADNEKLDNQR	KPNA4	O00629	2910.44	3758.66	32293.4	3383.23	3554.52	30417.7	15190.2	22803.5	18971.9	58067.7	39448.2	19070.3	27314.3	28558.5	5831.32	36271.1	23715	20382.1	54514.8	61197.6	12578.9	10574.8	15884.5	23490.3	1901.85	3345.86	17690.2	23228.4	26132.1	28006.1	NaN	3207.08	3676.55	22790.7	20078	20919	10019.8	10295.7	10590.1	13905.2	10862.2	20043.5	21114.8	23283.1	23723	32878.2
_[DimethNter0]APLDLDK[DimethLys0]YVEIAR_.3	APLDLDKYVEIAR	PPP6C	O00743	NaN	NaN	NaN	NaN	NaN	NaN	NaN	77.3334	135.187	NaN	NaN	NaN	2726.32	4406.47	NaN	NaN	869.922	793.997	54.6225	NaN	NaN	NaN	726.13	410.609	NaN	NaN	NaN	652.234	591.416	364.072	NaN	NaN	NaN	373.356	443.414	NaN	NaN	NaN	NaN	NaN	25.2258	50.6802	NaN	438.875	490.761	17.9575
_[DimethNter0]SPALTIENEHIR_.3	SPALTIENEHIR	MAN2B1	O00754	3032.23	2736.76	4624.81	8022.47	9065.82	1594.27	1358.52	438.746	451.835	70.5538	NaN	1707.9	1245.45	829.439	2136.03	4933.9	1612.96	1519.92	583.299	501.343	1407.1	1214.36	2464.46	1961.39	2642.52	2486.63	1615.27	757.417	618.794	1646.55	NaN	19275.9	19742.9	1809.72	1451.44	2313.37	881.018	7399.23	8480.71	1973.21	1259.08	388.081	348.61	2991.92	2934.22	8494.97
_[DimethNter0]SPALTIENEHIR_.2	SPALTIENEHIR	MAN2B1	O00754	3032.23	2736.76	4624.81	8022.47	9065.82	1594.27	1358.52	438.746	451.835	70.5538	NaN	1707.9	1245.45	829.439	2136.03	4933.9	1612.96	1519.92	583.299	501.343	1407.1	1214.36	2464.46	1961.39	2642.52	2486.63	1615.27	757.417	618.794	1646.55	NaN	19275.9	19742.9	1809.72	1451.44	2313.37	881.018	7399.23	8480.71	1973.21	1259.08	388.081	348.61	2991.92	2934.22	8494.97
_[Acetyl (N-term)]ASQNRDPAATSVAAAR_.2	ASQNRDPAATSVAAAR	UBE2C	O00762	NaN	NaN	NaN	NaN	NaN	NaN	NaN	NaN	NaN	NaN	NaN	NaN	NaN	NaN	NaN	NaN	429.196	NaN	NaN	NaN	NaN	NaN	NaN	NaN	NaN	NaN	175.066	NaN	NaN	NaN	NaN	NaN	NaN	NaN	NaN	NaN	NaN	NaN	NaN	NaN	NaN	NaN	NaN	NaN	NaN	NaN
_[Acetyl (N-term)]AAQVAPAAASSLGNPPPPPPSELK[DimethLys0]K[DimethLys0]AEQQQR_.3	AAQVAPAAASSLGNPPPPPPSELKKAEQQQR	ARID1A	O14497	2739.07	2653.78	31658.6	5995.66	5088.67	6122.2	7054.92	7726.98	7899.03	506701	186135	22142.6	22183.1	25309	28712.2	44354.1	16351.2	15592.8	14506.3	14437.9	4883.29	5186.26	2704.35	4714.87	2614.37	4119.73	29916.4	14913.2	19003.6	16222.4	NaN	NaN	NaN	21805.3	21603.2	10610.2	4470.41	8641.17	18001.4	4117.46	3702.67	9838.62	12151.9	19673.6	21602.7	51625.8
_[Acetyl (N-term)]AAQVAPAAASSLGNPPPPPPSELK[DimethLys0]K[DimethLys0]AEQQQR_.4	AAQVAPAAASSLGNPPPPPPSELKKAEQQQR	ARID1A	O14497	2739.07	2653.78	31658.6	5995.66	5088.67	6122.2	7054.92	7726.98	7899.03	506701	186135	22142.6	22183.1	25309	28712.2	44354.1	16351.2	15592.8	14506.3	14437.9	4883.29	5186.26	2704.35	4714.87	2614.37	4119.73	29916.4	14913.2	19003.6	16222.4	NaN	NaN	NaN	21805.3	21603.2	10610.2	4470.41	8641.17	18001.4	4117.46	3702.67	9838.62	12151.9	19673.6	21602.7	51625.8
_[Gln->pyro-Glu]QSTGSAPQGPAYHGVNR_.2	QSTGSAPQGPAYHGVNR	ARID1A	O14497	NaN	NaN	1829.68	NaN	NaN	815.29	728.025	1288.93	1513.08	NaN	NaN	2389.58	2866.33	1649	2398.57	NaN	1367.55	1695.13	2618.8	2005.87	677.05	710.5	686.729	1184.2	153.928	197.978	1247.13	1545.57	6917.29	749.692	NaN	NaN	NaN	1869.99	1562.26	3206.92	930.032	NaN	NaN	709.165	691.619	1065.76	1524.45	2182.25	1795.5	7142.88
_[Gln->pyro-Glu]QHYPYGGPYDR_.2	QHYPYGGPYDR	ARID1A	O14497	NaN	NaN	NaN	NaN	NaN	1705.89	2203.32	NaN	1038.26	NaN	NaN	NaN	1425.53	5615.61	4093.99	NaN	3327.56	4085.08	846.181	2476.59	1761.34	1248.55	1498.55	2047.45	354.724	599.787	4222.84	2648.08	4185.38	NaN	NaN	NaN	NaN	3877.66	2769.49	10285.7	3044.9	NaN	NaN	2290.53	1804.91	1825.97	2368.25	NaN	3765.81	20669.4
_EEAGGEAAAAAAAER_.2	EEAGGEAAAAAAAER	ARID1A	O14497	NaN	NaN	NaN	NaN	NaN	1221.13	1776.83	2689.26	2721.42	NaN	NaN	NaN	NaN	NaN	NaN	NaN	NaN	NaN	NaN	97.5319	1046.08	1512.27	1997.97	3232.47	921.39	1738.35	1718.95	NaN	NaN	NaN	NaN	NaN	NaN	NaN	NaN	6816.08	2872.29	NaN	NaN	1634.24	1614.63	2193.35	2335.67	NaN	NaN	NaN
_[Glu->pyro-Glu]EEAGGEAAAAAAAER_.2	EEAGGEAAAAAAAER	ARID1A	O14497	NaN	NaN	NaN	NaN	NaN	1221.13	1776.83	2689.26	2721.42	NaN	NaN	NaN	NaN	NaN	NaN	NaN	NaN	NaN	NaN	97.5319	1046.08	1512.27	1997.97	3232.47	921.39	1738.35	1718.95	NaN	NaN	NaN	NaN	NaN	NaN	NaN	NaN	6816.08	2872.29	NaN	NaN	1634.24	1614.63	2193.35	2335.67	NaN	NaN	NaN
_[DimethNter0]SGSK[DimethLys0]AASLHWTSER_.3	SGSKAASLHWTSER	SDHD	O14521	474.168	500.002	NaN	NaN	1339.38	NaN	704.607	NaN	NaN	NaN	NaN	NaN	824.472	563.165	NaN	NaN	1117.14	1136.36	NaN	NaN	926.159	NaN	414.233	714.885	NaN	NaN	235.332	NaN	NaN	NaN	NaN	NaN	NaN	1041.06	977.556	NaN	317.249	NaN	NaN	390.726	345.761	NaN	NaN	2111.17	2397.3	NaN
_[DimethNter0]SDM[Oxidation (M)]PPLTLEGIQDR_.2	SDMPPLTLEGIQDR	NDUFAB1	O14561	4202.98	3869.24	34316	17288.2	17705.9	3291.08	4673.45	5804.07	5708.55	16265.1	17155.6	21345.1	18022.6	19573.9	20567.1	23008.8	13332.4	14144.3	6013.14	6604.64	4838.92	4522.17	6964.46	8768.52	3955.85	4919.75	NaN	17300.3	26270.1	14482.7	NaN	29197.2	44285.2	22402.3	22793.5	7238.29	6638.18	18932.2	18097.8	4811.5	4888.3	5739.37	6459.61	17611.7	18186.6	47455.2
_[DimethNter0]SDMPPLTLEGIQDR_.2	SDMPPLTLEGIQDR	NDUFAB1	O14561	4202.98	3869.24	34316	17288.2	17705.9	3291.08	4673.45	5804.07	5708.55	16265.1	17155.6	21345.1	18022.6	19573.9	20567.1	23008.8	13332.4	14144.3	6013.14	6604.64	4838.92	4522.17	6964.46	8768.52	3955.85	4919.75	NaN	17300.3	26270.1	14482.7	NaN	29197.2	44285.2	22402.3	22793.5	7238.29	6638.18	18932.2	18097.8	4811.5	4888.3	5739.37	6459.61	17611.7	18186.6	47455.2
_[DimethNter0]SDMPPLTLEGIQDR_.3	SDMPPLTLEGIQDR	NDUFAB1	O14561	4202.98	3869.24	34316	17288.2	17705.9	3291.08	4673.45	5804.07	5708.55	16265.1	17155.6	21345.1	18022.6	19573.9	20567.1	23008.8	13332.4	14144.3	6013.14	6604.64	4838.92	4522.17	6964.46	8768.52	3955.85	4919.75	NaN	17300.3	26270.1	14482.7	NaN	29197.2	44285.2	22402.3	22793.5	7238.29	6638.18	18932.2	18097.8	4811.5	4888.3	5739.37	6459.61	17611.7	18186.6	47455.2
_[Acetyl (N-term)]AAAGAPDGM[Oxidation (M)]EEPGM[Oxidation (M)]DTEAETVATEAPARPVNC[Carbamidomethyl (C)]LEAEAAAGAAAEDSGAAR_.4	AAAGAPDGMEEPGMDTEAETVATEAPARPVNCLEAEAAAGAAAEDSGAAR	UBFD1	O14562	NaN	NaN	NaN	NaN	NaN	3460.79	2971.77	1477.96	2200.73	NaN	NaN	NaN	902.749	769.908	4633.72	10846.3	2037.06	2012.62	2601.31	2984.46	NaN	NaN	1567.57	1411.53	NaN	5746.38	NaN	3467.04	7732.95	5174.63	NaN	NaN	NaN	2906.81	3592.32	11938	6837.68	NaN	NaN	2116.59	3005.37	2533.85	2518.11	NaN	4834.14	32158.3
_[Acetyl (N-term)]AAAGAPDGMEEPGMDTEAETVATEAPARPVNC[Carbamidomethyl (C)]LEAEAAAGAAAEDSGAAR_.4	AAAGAPDGMEEPGMDTEAETVATEAPARPVNCLEAEAAAGAAAEDSGAAR	UBFD1	O14562	NaN	NaN	NaN	NaN	NaN	3460.79	2971.77	1477.96	2200.73	NaN	NaN	NaN	902.749	769.908	4633.72	10846.3	2037.06	2012.62	2601.31	2984.46	NaN	NaN	1567.57	1411.53	NaN	5746.38	NaN	3467.04	7732.95	5174.63	NaN	NaN	NaN	2906.81	3592.32	11938	6837.68	NaN	NaN	2116.59	3005.37	2533.85	2518.11	NaN	4834.14	32158.3
_[Acetyl (N-term)]AAAGAPDGM[Oxidation (M)]EEPGMDTEAETVATEAPARPVNC[Carbamidomethyl (C)]LEAEAAAGAAAEDSGAAR_.4	AAAGAPDGMEEPGMDTEAETVATEAPARPVNCLEAEAAAGAAAEDSGAAR	UBFD1	O14562	NaN	NaN	NaN	NaN	NaN	3460.79	2971.77	1477.96	2200.73	NaN	NaN	NaN	902.749	769.908	4633.72	10846.3	2037.06	2012.62	2601.31	2984.46	NaN	NaN	1567.57	1411.53	NaN	5746.38	NaN	3467.04	7732.95	5174.63	NaN	NaN	NaN	2906.81	3592.32	11938	6837.68	NaN	NaN	2116.59	3005.37	2533.85	2518.11	NaN	4834.14	32158.3
_[DimethNter0]ALSAETESHIYR_.3	ALSAETESHIYR	CYB561D2	O14569	1176.67	893.34	2029.09	3408.94	2573.36	2075.73	2384.3	583.981	538.602	NaN	NaN	1666.17	2417.63	3338.77	3589.69	4904.39	1836.86	1795.33	783.911	691.264	1864.13	1995.99	718.2	929.476	1429.29	1383.85	1632.15	563.14	928.476	1136.12	NaN	3180.68	11156	2373.68	2627.96	4734.63	1310.77	3073.19	4816.27	981.339	967.538	328.954	422.62	923.806	1691.07	3982.63
_[Acetyl (N-term)]ALSAETESHIYR_.2	ALSAETESHIYR	CYB561D2	O14569	1176.67	893.34	2029.09	3408.94	2573.36	2075.73	2384.3	583.981	538.602	NaN	NaN	1666.17	2417.63	3338.77	3589.69	4904.39	1836.86	1795.33	783.911	691.264	1864.13	1995.99	718.2	929.476	1429.29	1383.85	1632.15	563.14	928.476	1136.12	NaN	3180.68	11156	2373.68	2627.96	4734.63	1310.77	3073.19	4816.27	981.339	967.538	328.954	422.62	923.806	1691.07	3982.63
_[DimethNter0]ALSAETESHIYR_.2	ALSAETESHIYR	CYB561D2	O14569	1176.67	893.34	2029.09	3408.94	2573.36	2075.73	2384.3	583.981	538.602	NaN	NaN	1666.17	2417.63	3338.77	3589.69	4904.39	1836.86	1795.33	783.911	691.264	1864.13	1995.99	718.2	929.476	1429.29	1383.85	1632.15	563.14	928.476	1136.12	NaN	3180.68	11156	2373.68	2627.96	4734.63	1310.77	3073.19	4816.27	981.339	967.538	328.954	422.62	923.806	1691.07	3982.63
_[Acetyl (N-term)]SDK[DimethLys0]SDLK[DimethLys0]AELER_.3	SDKSDLKAELER	DYNC1I1	O14576	NaN	NaN	NaN	NaN	NaN	1810.63	NaN	2341.76	3715.1	NaN	NaN	NaN	NaN	NaN	NaN	NaN	NaN	NaN	NaN	NaN	NaN	NaN	6751.69	2310.34	NaN	NaN	4333.26	NaN	NaN	NaN	NaN	NaN	NaN	NaN	NaN	4068.35	NaN	NaN	NaN	2900.46	3339.79	NaN	7331.23	NaN	NaN	NaN
_[Acetyl (N-term)]SDK[DimethLys0]SDLK[DimethLys0]AELER_.2	SDKSDLKAELER	DYNC1I1	O14576	NaN	NaN	NaN	NaN	NaN	1810.63	NaN	2341.76	3715.1	NaN	NaN	NaN	NaN	NaN	NaN	NaN	NaN	NaN	NaN	NaN	NaN	NaN	6751.69	2310.34	NaN	NaN	4333.26	NaN	NaN	NaN	NaN	NaN	NaN	NaN	NaN	4068.35	NaN	NaN	NaN	2900.46	3339.79	NaN	7331.23	NaN	NaN	NaN
_[DimethNter0]DDIGDDDEDIDDI_.2	DDIGDDDEDIDDI	EIF1AY;EIF1AX	O14602;P47813	NaN	NaN	NaN	NaN	NaN	NaN	NaN	NaN	NaN	NaN	NaN	NaN	NaN	NaN	NaN	NaN	NaN	NaN	NaN	NaN	NaN	NaN	NaN	NaN	4391.06	4904.69	NaN	NaN	NaN	1453.73	NaN	NaN	NaN	NaN	NaN	NaN	NaN	4250.69	5840.45	1210.69	1314.13	NaN	NaN	NaN	NaN	NaN
_[DimethNter0]SDIILVGLR_.2	SDIILVGLR	EIF1AY;EIF1AX	O14602;P47813	NaN	NaN	NaN	NaN	NaN	NaN	NaN	NaN	NaN	NaN	NaN	NaN	NaN	NaN	NaN	NaN	NaN	NaN	NaN	NaN	NaN	NaN	NaN	NaN	NaN	NaN	NaN	NaN	NaN	NaN	NaN	NaN	NaN	NaN	NaN	NaN	NaN	NaN	NaN	NaN	NaN	NaN	NaN	911.96	398.576	NaN
_[Acetyl (N-term)]ALK[DimethLys0]MVK[DimethLys0]GSIDR_.3	ALKMVKGSIDR	AP3D1	O14617	191.045	NaN	NaN	NaN	NaN	294.165	426.303	919.264	790.445	NaN	NaN	NaN	NaN	NaN	NaN	NaN	NaN	NaN	690.716	656.312	161.847	NaN	993.085	807.07	NaN	83.2231	291.372	127.33	NaN	NaN	NaN	NaN	NaN	NaN	302.466	1	NaN	NaN	NaN	394.37	497.906	626.979	420.878	NaN	NaN	NaN
_[Acetyl (N-term)]ALK[DimethLys0]MVK[DimethLys0]GSIDR_.2	ALKMVKGSIDR	AP3D1	O14617	191.045	NaN	NaN	NaN	NaN	294.165	426.303	919.264	790.445	NaN	NaN	NaN	NaN	NaN	NaN	NaN	NaN	NaN	690.716	656.312	161.847	NaN	993.085	807.07	NaN	83.2231	291.372	127.33	NaN	NaN	NaN	NaN	NaN	NaN	302.466	1	NaN	NaN	NaN	394.37	497.906	626.979	420.878	NaN	NaN	NaN
_[Gln->pyro-Glu]QREELLSR_.2	QREELLSR	GOSR2	O14653	NaN	NaN	NaN	NaN	NaN	NaN	NaN	NaN	NaN	NaN	NaN	NaN	NaN	NaN	NaN	NaN	86.0669	NaN	NaN	NaN	NaN	NaN	NaN	823.615	NaN	NaN	770.468	376.848	NaN	NaN	NaN	NaN	NaN	NaN	NaN	NaN	562.514	NaN	NaN	NaN	NaN	NaN	NaN	NaN	NaN	NaN
_[Acetyl (N-term)]AAK[DimethLys0]QPPPLMK[DimethLys0]K[DimethLys0]HSQTDLVSR_.4	AAKQPPPLMKKHSQTDLVSR	TP53I11	O14683	122.341	103.477	NaN	NaN	NaN	457.743	595.843	722.971	707.17	NaN	NaN	NaN	NaN	NaN	NaN	NaN	NaN	NaN	935.976	1144.04	429.395	420.207	NaN	130.946	258.664	206.363	417.228	NaN	NaN	278.087	NaN	NaN	NaN	NaN	NaN	NaN	492.125	NaN	NaN	NaN	NaN	300.044	433.959	NaN	NaN	NaN
_[DimethNter0]K[DimethLys0]ILGVGGEDDDGEVHR_.4	KILGVGGEDDDGEVHR	TP53I11	O14683	NaN	NaN	NaN	NaN	NaN	NaN	NaN	NaN	NaN	NaN	NaN	NaN	NaN	NaN	NaN	NaN	NaN	NaN	NaN	NaN	NaN	NaN	NaN	NaN	NaN	NaN	493.652	NaN	NaN	NaN	NaN	NaN	NaN	NaN	NaN	882.143	369.874	NaN	NaN	NaN	NaN	NaN	NaN	NaN	NaN	NaN
_[DimethNter0]K[DimethLys0]ILGVGGEDDDGEVHR_.3	KILGVGGEDDDGEVHR	TP53I11	O14683	NaN	NaN	NaN	NaN	NaN	NaN	NaN	NaN	NaN	NaN	NaN	NaN	NaN	NaN	NaN	NaN	NaN	NaN	NaN	NaN	NaN	NaN	NaN	NaN	NaN	NaN	493.652	NaN	NaN	NaN	NaN	NaN	NaN	NaN	NaN	882.143	369.874	NaN	NaN	NaN	NaN	NaN	NaN	NaN	NaN	NaN
_[Acetyl (N-term)]AASSLEQK[DimethLys0]LSR_.2	AASSLEQKLSR	MAP2K7	O14733	NaN	NaN	NaN	NaN	NaN	1344.67	1137.5	2157.81	1865.17	NaN	NaN	NaN	1734.12	1093.59	209.274	424.339	819.076	776.76	1949.63	1937.15	1142.87	1062.84	644.379	563.272	NaN	31.4469	686.067	1325.87	1118.05	251.982	NaN	NaN	NaN	1596.48	1600.06	398.606	312.954	105.672	NaN	542.221	505.237	1213.88	1344	157.489	147.229	19.4699
_[Acetyl (N-term)]ADEELEALRR_.2	ADEELEALRR	PDCD5	O14737	497.907	644.527	10459.2	993.175	889.401	4248.16	3939.4	12932.9	14513.2	NaN	NaN	3891.45	8426.18	10003.3	5597.92	7505.45	5338.12	5035.15	14575.8	15485	3802.91	3516.4	2632.54	3539.91	1313.77	1822.07	2421.78	9766.79	18900.9	3369.2	NaN	NaN	NaN	7271.38	6821.59	2942.96	2785.69	3748.45	2604.18	2873.21	2408.79	8356.04	12559.3	3599.83	3871.49	4880.99
_[Acetyl (N-term)]ADEELEALR_.2	ADEELEALR	PDCD5	O14737	620.44	1022.63	11694.7	NaN	NaN	2472.31	3439.04	5005.99	5803.67	NaN	NaN	1556.69	6570.33	7762.41	8728	8840.81	3595.79	3924.83	5799.77	7665.61	3441.55	3328.42	1567.61	1802.27	1495.24	1645.15	NaN	4995.88	6967.46	2375.17	NaN	NaN	NaN	2900.52	2703.46	367.261	1165.95	3339.31	6935.76	1079.33	957.179	4681.6	4572.31	2546.29	2296.2	3051.16
_[Acetyl (N-term)]ADEELEALR_.1	ADEELEALR	PDCD5	O14737	620.44	1022.63	11694.7	NaN	NaN	2472.31	3439.04	5005.99	5803.67	NaN	NaN	1556.69	6570.33	7762.41	8728	8840.81	3595.79	3924.83	5799.77	7665.61	3441.55	3328.42	1567.61	1802.27	1495.24	1645.15	NaN	4995.88	6967.46	2375.17	NaN	NaN	NaN	2900.52	2703.46	367.261	1165.95	3339.31	6935.76	1079.33	957.179	4681.6	4572.31	2546.29	2296.2	3051.16
_[Acetyl (N-term)]AAMAVGGAGGSR_.2	AAMAVGGAGGSR	PRMT5	O14744	3389.49	4133.85	4595.31	NaN	NaN	28553.3	35752.5	35779.6	38207.5	NaN	NaN	5496.89	18921.3	20452.1	35290.3	62640.5	5467.66	5247.57	62372.9	70307.8	17442.5	15744.6	8901.78	16382	1783.59	2785.52	18781.5	56260.5	213953	62667.6	NaN	NaN	NaN	50716.7	50947.9	45068.6	9502.07	7556.88	11724	16954.3	11587.2	38571.5	50049.1	17091.1	15293.2	70100.7
_[Acetyl (N-term)]AAM[Oxidation (M)]AVGGAGGSR_.2	AAMAVGGAGGSR	PRMT5	O14744	3389.49	4133.85	4595.31	NaN	NaN	28553.3	35752.5	35779.6	38207.5	NaN	NaN	5496.89	18921.3	20452.1	35290.3	62640.5	5467.66	5247.57	62372.9	70307.8	17442.5	15744.6	8901.78	16382	1783.59	2785.52	18781.5	56260.5	213953	62667.6	NaN	NaN	NaN	50716.7	50947.9	45068.6	9502.07	7556.88	11724	16954.3	11587.2	38571.5	50049.1	17091.1	15293.2	70100.7
_[Acetyl (N-term)]AAMAVGGAGGSR_.1	AAMAVGGAGGSR	PRMT5	O14744	3389.49	4133.85	4595.31	NaN	NaN	28553.3	35752.5	35779.6	38207.5	NaN	NaN	5496.89	18921.3	20452.1	35290.3	62640.5	5467.66	5247.57	62372.9	70307.8	17442.5	15744.6	8901.78	16382	1783.59	2785.52	18781.5	56260.5	213953	62667.6	NaN	NaN	NaN	50716.7	50947.9	45068.6	9502.07	7556.88	11724	16954.3	11587.2	38571.5	50049.1	17091.1	15293.2	70100.7
_[Acetyl (N-term)]AMAVGGAGGSR_.2	AMAVGGAGGSR	PRMT5	O14744	NaN	NaN	NaN	NaN	NaN	2762.63	3034.34	993.99	1325.03	NaN	NaN	NaN	2298.38	NaN	NaN	1517.86	822.133	NaN	2027.21	NaN	1015.36	NaN	784.346	NaN	NaN	NaN	833.388	5456.63	4028.94	2958.95	NaN	NaN	NaN	2344.8	1943.22	NaN	NaN	NaN	NaN	845.238	825.562	1551.48	1445.05	NaN	NaN	NaN
_[Acetyl (N-term)]AM[Oxidation (M)]AVGGAGGSR_.2	AMAVGGAGGSR	PRMT5	O14744	NaN	NaN	NaN	NaN	NaN	2762.63	3034.34	993.99	1325.03	NaN	NaN	NaN	2298.38	NaN	NaN	1517.86	822.133	NaN	2027.21	NaN	1015.36	NaN	784.346	NaN	NaN	NaN	833.388	5456.63	4028.94	2958.95	NaN	NaN	NaN	2344.8	1943.22	NaN	NaN	NaN	NaN	845.238	825.562	1551.48	1445.05	NaN	NaN	NaN
_[DimethNter0]EPPAAAEVQGAGNENEPR_.3	EPPAAAEVQGAGNENEPR	SLC9A3R1	O14745	NaN	NaN	4028.01	NaN	NaN	11538.6	14342.9	NaN	NaN	NaN	NaN	8718.83	10826.6	4130.51	3888.3	7492.39	15367.6	17144.2	NaN	NaN	3696.1	4307.21	2654.47	7543.46	1188.28	3308.31	2207.46	NaN	NaN	3581.06	NaN	NaN	NaN	4920.54	3883.15	17142.5	5921.03	12287.6	12334.7	2310.93	2019.78	NaN	NaN	NaN	103.47	13395.9
_[Acetyl (N-term)]SADAAAGAPLPR_.2	SADAAAGAPLPR	SLC9A3R1	O14745	3617.32	4451.37	143339	31247.4	47294.5	49148.6	50580.1	6305.09	6508.64	713035	589812	88554.2	94686.9	139477	92708.3	107578	97385.5	96482.7	12153.7	12415.3	35876.2	36593.3	10523.7	19872.6	6408.43	19664.8	14424.6	18449.5	38380.2	45974.6	NaN	65507.9	100004	45598.4	57206.2	32484	12227.5	86710.1	100732	14050.5	12010.4	7541.75	7062.52	25648.3	31460.7	416214
_[Acetyl (N-term)]SADAAAGAPLPR_.1	SADAAAGAPLPR	SLC9A3R1	O14745	3617.32	4451.37	143339	31247.4	47294.5	49148.6	50580.1	6305.09	6508.64	713035	589812	88554.2	94686.9	139477	92708.3	107578	97385.5	96482.7	12153.7	12415.3	35876.2	36593.3	10523.7	19872.6	6408.43	19664.8	14424.6	18449.5	38380.2	45974.6	NaN	65507.9	100004	45598.4	57206.2	32484	12227.5	86710.1	100732	14050.5	12010.4	7541.75	7062.52	25648.3	31460.7	416214
_SADAAAGAPLPR_.2	SADAAAGAPLPR	SLC9A3R1	O14745	3617.32	4451.37	143339	31247.4	47294.5	49148.6	50580.1	6305.09	6508.64	713035	589812	88554.2	94686.9	139477	92708.3	107578	97385.5	96482.7	12153.7	12415.3	35876.2	36593.3	10523.7	19872.6	6408.43	19664.8	14424.6	18449.5	38380.2	45974.6	NaN	65507.9	100004	45598.4	57206.2	32484	12227.5	86710.1	100732	14050.5	12010.4	7541.75	7062.52	25648.3	31460.7	416214
_AQEAPGQAEPPAAAEVQGAGNENEPR_.3	AQEAPGQAEPPAAAEVQGAGNENEPR	SLC9A3R1	O14745	NaN	NaN	NaN	NaN	NaN	4063.81	4222.47	377.352	478.264	NaN	NaN	NaN	NaN	NaN	NaN	NaN	NaN	NaN	NaN	NaN	1869.16	2503.48	891.973	2628.06	1381.58	4020.75	958.748	NaN	NaN	NaN	NaN	NaN	NaN	NaN	NaN	NaN	1248.61	NaN	NaN	1150.51	977.513	600.838	1101.02	NaN	NaN	NaN
_[Acetyl (N-term)]ADAAAGAPLPR_.2	ADAAAGAPLPR	SLC9A3R1	O14745	NaN	NaN	NaN	NaN	NaN	370.16	NaN	NaN	NaN	NaN	NaN	NaN	NaN	NaN	NaN	NaN	783.061	NaN	NaN	NaN	399.551	388.234	NaN	NaN	NaN	NaN	NaN	NaN	NaN	NaN	NaN	NaN	NaN	NaN	NaN	NaN	NaN	NaN	NaN	NaN	157.089	NaN	NaN	NaN	NaN	NaN
_[DimethNter0]LHLGVTPSVIR_.3	LHLGVTPSVIR	TPP1	O14773	21833.9	18343.8	40590.9	54382.4	54435.1	754.119	854.685	1757.05	1411.72	NaN	NaN	9792.63	9880.8	8103.47	8681.13	8845.27	5820.48	5701.36	1940	1717.19	764.082	1498.06	27490.9	29700.9	8346.42	9015.53	5138.4	2477.14	5954.88	26623.2	NaN	65142.5	87972.8	11430.2	10529.8	7268.66	4260.39	44414.6	37468.7	17203.2	18105.7	995.643	1138.16	26257.4	36627.4	39246.1
_[DimethNter0]LHLGVTPSVIR_.2	LHLGVTPSVIR	TPP1	O14773	21833.9	18343.8	40590.9	54382.4	54435.1	754.119	854.685	1757.05	1411.72	NaN	NaN	9792.63	9880.8	8103.47	8681.13	8845.27	5820.48	5701.36	1940	1717.19	764.082	1498.06	27490.9	29700.9	8346.42	9015.53	5138.4	2477.14	5954.88	26623.2	NaN	65142.5	87972.8	11430.2	10529.8	7268.66	4260.39	44414.6	37468.7	17203.2	18105.7	995.643	1138.16	26257.4	36627.4	39246.1
_[DimethNter0]HLGVTPSVIR_.2	HLGVTPSVIR	TPP1	O14773	25927.5	19585.7	9574.3	27265.2	38177.6	8502.37	34461.6	1127.1	1393.97	NaN	NaN	3983.5	1740.86	3478.36	6259.69	31190.4	3481.75	3059.26	1895.46	1292.16	2150.18	2057.46	4089.5	10771	14167.8	17820.3	4588.63	7756.45	14732.2	22712.1	NaN	38621.4	25813.2	1634.73	2158.01	NaN	1303.46	23057.1	29953.5	5113.22	3469.29	1433.94	597.277	13761.2	12367	72349.9
_[DimethNter0]HLGVTPSVIR_.3	HLGVTPSVIR	TPP1	O14773	25927.5	19585.7	9574.3	27265.2	38177.6	8502.37	34461.6	1127.1	1393.97	NaN	NaN	3983.5	1740.86	3478.36	6259.69	31190.4	3481.75	3059.26	1895.46	1292.16	2150.18	2057.46	4089.5	10771	14167.8	17820.3	4588.63	7756.45	14732.2	22712.1	NaN	38621.4	25813.2	1634.73	2158.01	NaN	1303.46	23057.1	29953.5	5113.22	3469.29	1433.94	597.277	13761.2	12367	72349.9
_[DimethNter0]SYGDDEDSLSSAYIQR_.2	SYGDDEDSLSSAYIQR	TPP1	O14773	3571.85	3203.6	NaN	29063.1	24390.4	NaN	NaN	NaN	NaN	NaN	NaN	NaN	NaN	NaN	NaN	NaN	NaN	NaN	NaN	NaN	NaN	NaN	NaN	NaN	3669.07	5624.68	NaN	NaN	NaN	NaN	NaN	42070.8	52972.8	NaN	NaN	NaN	NaN	6695.51	6389.36	NaN	NaN	NaN	NaN	222.605	282.64	NaN
_[DimethNter0]SYGDDEDSLSSAYIQR_.3	SYGDDEDSLSSAYIQR	TPP1	O14773	3571.85	3203.6	NaN	29063.1	24390.4	NaN	NaN	NaN	NaN	NaN	NaN	NaN	NaN	NaN	NaN	NaN	NaN	NaN	NaN	NaN	NaN	NaN	NaN	NaN	3669.07	5624.68	NaN	NaN	NaN	NaN	NaN	42070.8	52972.8	NaN	NaN	NaN	NaN	6695.51	6389.36	NaN	NaN	NaN	NaN	222.605	282.64	NaN
_[DimethNter0]GDDEDSLSSAYIQR_.2	GDDEDSLSSAYIQR	TPP1	O14773	836.261	932.679	NaN	1951.9	2569.15	NaN	NaN	NaN	NaN	NaN	NaN	NaN	NaN	NaN	NaN	NaN	NaN	NaN	NaN	NaN	NaN	NaN	NaN	NaN	764.642	2062.14	NaN	NaN	NaN	NaN	NaN	12756.6	14961.8	NaN	NaN	NaN	NaN	NaN	NaN	NaN	NaN	NaN	NaN	NaN	NaN	NaN
_[Acetyl (N-term)]VLC[Carbamidomethyl (C)]LDLAPSETGNTFVSGGC[Carbamidomethyl (C)]DK[DimethLys0]K[DimethLys0]AM[Oxidation (M)]VWDM[Oxidation (M)]R_.3	VLCLDLAPSETGNTFVSGGCDKKAMVWDMR	GNB5	O14775	NaN	NaN	NaN	NaN	NaN	NaN	NaN	NaN	NaN	NaN	NaN	NaN	NaN	NaN	NaN	NaN	NaN	NaN	642.438	NaN	NaN	NaN	NaN	NaN	NaN	2085.72	NaN	NaN	107.995	NaN	NaN	NaN	NaN	NaN	NaN	7148.79	7350.93	NaN	NaN	NaN	1190.74	NaN	NaN	1	NaN	NaN
_DDNK[DimethLys0]DIDSEK[DimethLys0]EAAMEAEIK[DimethLys0]AAR_.4	DDNKDIDSEKEAAMEAEIKAAR	TCERG1	O14776	NaN	NaN	NaN	NaN	NaN	686.677	381.664	1966.39	1889.89	NaN	NaN	NaN	NaN	NaN	NaN	NaN	NaN	NaN	NaN	61.3385	917.939	1035.17	1200.02	787.345	NaN	617.102	686.884	NaN	NaN	NaN	NaN	NaN	NaN	NaN	NaN	289.994	893.585	NaN	NaN	1134.62	594.052	620.841	1117.58	NaN	NaN	NaN
_[DimethNter0]ATLDVYNPFETR_.2	ATLDVYNPFETR	SCAMP3	O14828	NaN	NaN	NaN	NaN	NaN	NaN	NaN	NaN	NaN	NaN	NaN	NaN	327.3	297.779	NaN	NaN	191.982	301.911	NaN	NaN	NaN	101.417	947.448	703.293	NaN	NaN	NaN	NaN	NaN	NaN	NaN	NaN	NaN	280.248	170.799	NaN	NaN	NaN	NaN	98.601	77.1649	NaN	NaN	NaN	149.354	NaN
_[Acetyl (N-term)]SYIPGQPVTAVVQR_.2	SYIPGQPVTAVVQR	TAX1BP3	O14907	2641.82	5334.88	NaN	NaN	NaN	7679.33	8359.49	4407.09	4278.44	NaN	NaN	15654.9	12500.3	16121.7	5481.74	7294.25	12847.9	13052.1	6638.78	7148.03	7407.08	8353.21	3851.88	4926.03	3585.56	5013.69	NaN	11017	26626.5	3917.92	NaN	NaN	NaN	9893.89	12111.5	29907	16938.8	NaN	NaN	2933.06	2807.76	5321.35	6288.89	6753.08	6831.08	54644.5
_LPPPPPALR_.2	LPPPPPALR	GIPC1	O14908	2818.4	NaN	NaN	NaN	NaN	8959.66	9661.64	19295	26639.6	NaN	NaN	NaN	4257.04	4475.59	NaN	4763.32	6064.26	5847.15	16058	9840.48	6800.81	12229.2	21956.5	18205.2	1752.08	NaN	10579.7	9398.04	18704.1	3951.59	NaN	NaN	NaN	6102.89	2759.75	31693.9	40888.8	NaN	NaN	11575.6	20901.7	23474.4	10740.3	6301.9	9883.88	NaN
_[DimethNter0]GREFGNLTR_.2	GREFGNLTR	UQCRQ	O14949	NaN	796.766	NaN	NaN	NaN	706.941	729.526	863.717	960.528	NaN	NaN	NaN	NaN	NaN	NaN	107.645	609.842	676.255	2314.11	2443.08	289.229	NaN	777.945	719.232	NaN	NaN	550.87	369.666	241.206	NaN	NaN	NaN	NaN	320.723	306.868	263.881	479.98	NaN	NaN	1050.79	946.829	1147.36	964.147	972.931	2285.79	NaN
_[DimethNter0]GEK[DimethLys0]LNGTDPEDVIR_.3	GEKLNGTDPEDVIR	MYL12B	O14950	458.916	324.515	NaN	NaN	420.399	NaN	NaN	737.117	804.713	NaN	NaN	NaN	NaN	312.472	NaN	252.14	523.64	462.235	453.21	508.262	NaN	NaN	391.001	657.658	617.643	808.433	NaN	1754.48	2784.06	NaN	NaN	NaN	NaN	227.198	226.964	NaN	193.088	NaN	NaN	41.7914	127.044	533.855	770.743	NaN	NaN	NaN
_[DimethNter0]FDEEATGTIQEDYLR_.2	FDEEATGTIQEDYLR	MYL12B	O14950	31803.3	22378.4	NaN	39253.7	43457.1	NaN	NaN	NaN	NaN	NaN	NaN	NaN	NaN	NaN	NaN	NaN	NaN	NaN	NaN	NaN	NaN	NaN	NaN	NaN	17372.9	26303.8	NaN	NaN	NaN	25235.4	NaN	225666	182170	NaN	NaN	NaN	NaN	78204.2	43692.5	19915.6	18960.3	NaN	NaN	60696.4	63068.7	NaN
_[DimethNter0]FDEEATGTIQEDYLR_.3	FDEEATGTIQEDYLR	MYL12B	O14950	31803.3	22378.4	NaN	39253.7	43457.1	NaN	NaN	NaN	NaN	NaN	NaN	NaN	NaN	NaN	NaN	NaN	NaN	NaN	NaN	NaN	NaN	NaN	NaN	NaN	17372.9	26303.8	NaN	NaN	NaN	25235.4	NaN	225666	182170	NaN	NaN	NaN	NaN	78204.2	43692.5	19915.6	18960.3	NaN	NaN	60696.4	63068.7	NaN
_[DimethNter0]TDEEVDELYR_.2	TDEEVDELYR	MYL12B	O14950	NaN	639.893	NaN	NaN	2383.81	NaN	NaN	NaN	NaN	NaN	NaN	NaN	NaN	NaN	NaN	NaN	NaN	NaN	NaN	NaN	NaN	NaN	93.5117	NaN	1674.26	2823.01	NaN	NaN	136.447	NaN	NaN	NaN	NaN	NaN	NaN	NaN	NaN	NaN	NaN	249.788	209.584	63.8044	NaN	NaN	NaN	NaN
_[Acetyl (N-term)]SSK[DimethLys0]K[DimethLys0]AK[DimethLys0]TK[DimethLys0]TTK[DimethLys0]K[DimethLys0]RPQR_.5	SSKKAKTKTTKKRPQR	MYL12B	O14950	135.892	69.4367	NaN	NaN	NaN	NaN	1678.97	90.0136	NaN	NaN	NaN	NaN	NaN	NaN	NaN	NaN	NaN	NaN	222.833	317.704	NaN	NaN	NaN	NaN	NaN	89.1652	26.8019	NaN	12546.6	NaN	NaN	NaN	NaN	NaN	NaN	NaN	NaN	NaN	NaN	129.848	1621.57	NaN	NaN	NaN	NaN	NaN
_[Acetyl (N-term)]SSK[DimethLys0]K[DimethLys0]AK[DimethLys0]TK[DimethLys0]TTK[DimethLys0]K[DimethLys0]RPQR_.4	SSKKAKTKTTKKRPQR	MYL12B	O14950	135.892	69.4367	NaN	NaN	NaN	NaN	1678.97	90.0136	NaN	NaN	NaN	NaN	NaN	NaN	NaN	NaN	NaN	NaN	222.833	317.704	NaN	NaN	NaN	NaN	NaN	89.1652	26.8019	NaN	12546.6	NaN	NaN	NaN	NaN	NaN	NaN	NaN	NaN	NaN	NaN	129.848	1621.57	NaN	NaN	NaN	NaN	NaN
_[Acetyl (N-term)]SSK[DimethLys0]K[DimethLys0]AK[DimethLys0]TK[DimethLys0]TTK[DimethLys0]K[DimethLys0]RPQR_.2	SSKKAKTKTTKKRPQR	MYL12B	O14950	135.892	69.4367	NaN	NaN	NaN	NaN	1678.97	90.0136	NaN	NaN	NaN	NaN	NaN	NaN	NaN	NaN	NaN	NaN	222.833	317.704	NaN	NaN	NaN	NaN	NaN	89.1652	26.8019	NaN	12546.6	NaN	NaN	NaN	NaN	NaN	NaN	NaN	NaN	NaN	NaN	129.848	1621.57	NaN	NaN	NaN	NaN	NaN
_[DimethNter0]DEEATGTIQEDYLR_.2	DEEATGTIQEDYLR	MYL12B	O14950	3805.51	3396.84	NaN	18348.6	17044.6	NaN	NaN	NaN	NaN	NaN	NaN	NaN	NaN	NaN	NaN	NaN	NaN	NaN	NaN	NaN	NaN	NaN	NaN	NaN	8101.88	10247	NaN	NaN	NaN	NaN	NaN	20726.8	26676.3	NaN	NaN	NaN	NaN	NaN	NaN	NaN	NaN	NaN	NaN	NaN	NaN	NaN
_[DimethNter0]K[DimethLys0]EAFNMIDQNR_.3	KEAFNMIDQNR	MYL12B	O14950	1440.69	920.397	NaN	NaN	1076.86	NaN	NaN	NaN	NaN	NaN	NaN	NaN	NaN	NaN	NaN	NaN	NaN	NaN	NaN	NaN	NaN	NaN	346.021	201.59	1479.74	4259.03	NaN	NaN	690.984	NaN	NaN	4266.9	8428.38	NaN	NaN	NaN	NaN	NaN	NaN	748.086	1235.68	NaN	NaN	NaN	NaN	NaN
_[DimethNter0]K[DimethLys0]EAFNMIDQNR_.2	KEAFNMIDQNR	MYL12B	O14950	1440.69	920.397	NaN	NaN	1076.86	NaN	NaN	NaN	NaN	NaN	NaN	NaN	NaN	NaN	NaN	NaN	NaN	NaN	NaN	NaN	NaN	NaN	346.021	201.59	1479.74	4259.03	NaN	NaN	690.984	NaN	NaN	4266.9	8428.38	NaN	NaN	NaN	NaN	NaN	NaN	748.086	1235.68	NaN	NaN	NaN	NaN	NaN
_[DimethNter0]K[DimethLys0]EAFNM[Oxidation (M)]IDQNR_.3	KEAFNMIDQNR	MYL12B	O14950	1440.69	920.397	NaN	NaN	1076.86	NaN	NaN	NaN	NaN	NaN	NaN	NaN	NaN	NaN	NaN	NaN	NaN	NaN	NaN	NaN	NaN	NaN	346.021	201.59	1479.74	4259.03	NaN	NaN	690.984	NaN	NaN	4266.9	8428.38	NaN	NaN	NaN	NaN	NaN	NaN	748.086	1235.68	NaN	NaN	NaN	NaN	NaN
_[Gln->pyro-Glu]QK[DimethLys0]K[DimethLys0]QEYLEVQR_.3	QKKQEYLEVQR	HGS	O14964	NaN	NaN	NaN	NaN	NaN	NaN	334.269	535.909	452.009	NaN	NaN	NaN	NaN	NaN	NaN	NaN	847.652	760.435	NaN	624.463	918.594	1074.56	367.443	217.166	300.031	327.066	288.034	622.893	NaN	NaN	NaN	NaN	NaN	473.476	NaN	NaN	668.329	NaN	NaN	NaN	272.324	326.731	292.528	NaN	NaN	232.125
_[Gln->pyro-Glu]QK[DimethLys0]K[DimethLys0]QEYLEVQR_.2	QKKQEYLEVQR	HGS	O14964	NaN	NaN	NaN	NaN	NaN	NaN	334.269	535.909	452.009	NaN	NaN	NaN	NaN	NaN	NaN	NaN	847.652	760.435	NaN	624.463	918.594	1074.56	367.443	217.166	300.031	327.066	288.034	622.893	NaN	NaN	NaN	NaN	NaN	473.476	NaN	NaN	668.329	NaN	NaN	NaN	272.324	326.731	292.528	NaN	NaN	232.125
_[Acetyl (N-term)]TM[Oxidation (M)]LADHAAR_.2	TMLADHAAR	XPO1	O14980	4109.51	4274.69	27558.4	10887	8158.87	14870.3	15694.7	24633.3	21228.5	27108.4	65647	28045.5	92136.8	29830.6	17774.6	35572.8	25364.9	23993.6	27210.1	33491.1	10785.6	12878.9	14318.8	13951.6	3157.76	6949.78	13689	31170.1	105755	32286.3	NaN	7853.99	12259.1	41549.6	47903.2	48198.6	19908.8	17380.2	17692.2	19084.4	21912	17731.4	21162.1	42552.9	41307.9	91314.4
_[Acetyl (N-term)]TMLADHAAR_.2	TMLADHAAR	XPO1	O14980	4109.51	4274.69	27558.4	10887	8158.87	14870.3	15694.7	24633.3	21228.5	27108.4	65647	28045.5	92136.8	29830.6	17774.6	35572.8	25364.9	23993.6	27210.1	33491.1	10785.6	12878.9	14318.8	13951.6	3157.76	6949.78	13689	31170.1	105755	32286.3	NaN	7853.99	12259.1	41549.6	47903.2	48198.6	19908.8	17380.2	17692.2	19084.4	21912	17731.4	21162.1	42552.9	41307.9	91314.4
_[Gln->pyro-Glu]QADEEK[DimethLys0]HK[DimethLys0]R_.3	QADEEKHKR	XPO1	O14980	NaN	NaN	2040.08	NaN	1213.62	79.7897	999.971	461.326	379.807	2968.75	3392.46	858.969	2007.8	NaN	NaN	NaN	1564.67	1087.42	681.973	1095.57	919.732	849.136	NaN	10278.4	NaN	NaN	495.23	13244.1	29450.2	4233.47	NaN	NaN	NaN	4826.26	NaN	3472.4	2801.63	NaN	5020.86	1196.31	NaN	NaN	NaN	4391.2	10938.8	NaN
_[Acetyl (N-term)]M[Oxidation (M)]LADHAAR_.2	MLADHAAR	XPO1	O14980	NaN	NaN	2990.83	NaN	NaN	1825.6	2015.21	2298.08	1083.19	NaN	NaN	1671.06	2953.98	4927.87	2959.46	1113.26	2406.89	3251.01	2338.41	3309.97	832.105	847.676	1936.06	1732.87	341.635	384.565	1740.86	2029.72	5390.76	3073.16	NaN	NaN	NaN	3611.58	3587.86	7019.27	1903.65	NaN	NaN	2132.17	1916.09	1972.99	1900.31	10247.6	6908.01	6854.53
_[Acetyl (N-term)]MLADHAAR_.2	MLADHAAR	XPO1	O14980	NaN	NaN	2990.83	NaN	NaN	1825.6	2015.21	2298.08	1083.19	NaN	NaN	1671.06	2953.98	4927.87	2959.46	1113.26	2406.89	3251.01	2338.41	3309.97	832.105	847.676	1936.06	1732.87	341.635	384.565	1740.86	2029.72	5390.76	3073.16	NaN	NaN	NaN	3611.58	3587.86	7019.27	1903.65	NaN	NaN	2132.17	1916.09	1972.99	1900.31	10247.6	6908.01	6854.53
_[DimethNter0]MLADHAAR_.2	MLADHAAR	XPO1	O14980	NaN	NaN	2990.83	NaN	NaN	1825.6	2015.21	2298.08	1083.19	NaN	NaN	1671.06	2953.98	4927.87	2959.46	1113.26	2406.89	3251.01	2338.41	3309.97	832.105	847.676	1936.06	1732.87	341.635	384.565	1740.86	2029.72	5390.76	3073.16	NaN	NaN	NaN	3611.58	3587.86	7019.27	1903.65	NaN	NaN	2132.17	1916.09	1972.99	1900.31	10247.6	6908.01	6854.53
_[DimethNter0]M[Oxidation (M)]LADHAAR_.2	MLADHAAR	XPO1	O14980	NaN	NaN	2990.83	NaN	NaN	1825.6	2015.21	2298.08	1083.19	NaN	NaN	1671.06	2953.98	4927.87	2959.46	1113.26	2406.89	3251.01	2338.41	3309.97	832.105	847.676	1936.06	1732.87	341.635	384.565	1740.86	2029.72	5390.76	3073.16	NaN	NaN	NaN	3611.58	3587.86	7019.27	1903.65	NaN	NaN	2132.17	1916.09	1972.99	1900.31	10247.6	6908.01	6854.53
_[DimethNter0]LVVENDQGEVVR_.2	LVVENDQGEVVR	XPO1	O14980	22284.3	24026.1	45627.8	91388	55459.5	NaN	NaN	NaN	NaN	NaN	NaN	60396.2	NaN	NaN	NaN	NaN	NaN	NaN	NaN	NaN	NaN	NaN	NaN	NaN	11509.8	42573.1	NaN	NaN	NaN	101434	NaN	70543.8	68433.4	NaN	NaN	NaN	NaN	NaN	72251.1	20643.4	23439.4	NaN	NaN	78702.1	100508	NaN
_[Gln->pyro-Glu]QEK[DimethLys0]LEQLAAR_.2	QEKLEQLAAR	SPTBN2	O15020	NaN	694.305	NaN	NaN	NaN	NaN	NaN	NaN	NaN	NaN	NaN	NaN	NaN	NaN	NaN	NaN	NaN	NaN	NaN	NaN	NaN	NaN	627.456	NaN	424.015	NaN	NaN	NaN	1337.49	NaN	NaN	NaN	NaN	NaN	NaN	NaN	728.055	NaN	NaN	NaN	483.547	NaN	NaN	NaN	NaN	NaN
_[Acetyl (N-term)]SSTLSPTDFDSLEIQGQYSDINNR_.3	SSTLSPTDFDSLEIQGQYSDINNR	SPTBN2	O15020	NaN	NaN	NaN	NaN	NaN	NaN	NaN	1315.87	1371.93	NaN	NaN	NaN	NaN	NaN	NaN	NaN	NaN	NaN	1257.91	1568.01	NaN	NaN	NaN	NaN	NaN	NaN	NaN	707.611	950.928	NaN	NaN	NaN	NaN	NaN	NaN	NaN	NaN	NaN	NaN	NaN	NaN	1266.91	1595.9	NaN	NaN	NaN
_[Acetyl (N-term)]SSTLSPTDFDSLEIQGQYSDINNR_.2	SSTLSPTDFDSLEIQGQYSDINNR	SPTBN2	O15020	NaN	NaN	NaN	NaN	NaN	NaN	NaN	1315.87	1371.93	NaN	NaN	NaN	NaN	NaN	NaN	NaN	NaN	NaN	1257.91	1568.01	NaN	NaN	NaN	NaN	NaN	NaN	NaN	707.611	950.928	NaN	NaN	NaN	NaN	NaN	NaN	NaN	NaN	NaN	NaN	NaN	NaN	1266.91	1595.9	NaN	NaN	NaN
_[Acetyl (N-term)]ADK[DimethLys0]TPGGSQK[DimethLys0]ASSK[DimethLys0]TR_.3	ADKTPGGSQKASSKTR	U2SURP	O15042	NaN	1704.67	6926.55	NaN	NaN	2400.53	NaN	4854.43	7946.44	6257.59	3683.3	5997.74	7744.35	8662.21	NaN	35737.5	8156.28	6683.87	4895.7	4670.79	4659.81	4880.54	5915.41	6090.21	2190.03	2289.85	3759.19	7737.91	13591.9	8185.79	NaN	NaN	NaN	6016.86	4281.38	5304.4	NaN	NaN	NaN	230.588	NaN	2745.18	3561.71	1508.6	NaN	16243.2
_[Acetyl (N-term)]ADK[DimethLys0]TPGGSQK[DimethLys0]ASSK[DimethLys0]TR_.4	ADKTPGGSQKASSKTR	U2SURP	O15042	NaN	1704.67	6926.55	NaN	NaN	2400.53	NaN	4854.43	7946.44	6257.59	3683.3	5997.74	7744.35	8662.21	NaN	35737.5	8156.28	6683.87	4895.7	4670.79	4659.81	4880.54	5915.41	6090.21	2190.03	2289.85	3759.19	7737.91	13591.9	8185.79	NaN	NaN	NaN	6016.86	4281.38	5304.4	NaN	NaN	NaN	230.588	NaN	2745.18	3561.71	1508.6	NaN	16243.2
_[Acetyl (N-term)]ALSK[DimethLys0]GLR_.2	ALSKGLR	SYNJ2;SLF2	O15056;Q8IX21	NaN	NaN	NaN	NaN	NaN	686.886	NaN	NaN	209.307	NaN	NaN	NaN	1536.71	NaN	NaN	NaN	897.065	NaN	NaN	NaN	NaN	479.293	NaN	NaN	NaN	NaN	NaN	NaN	NaN	NaN	NaN	NaN	NaN	929.984	1153.86	NaN	NaN	NaN	NaN	NaN	NaN	241.281	NaN	NaN	NaN	NaN
_[DimethNter0]SPVLHFYVR_.3	SPVLHFYVR	PFAS	O15067	NaN	NaN	NaN	NaN	NaN	NaN	NaN	2294.48	2224.91	NaN	NaN	NaN	1636.28	NaN	167.532	388.249	1097.84	NaN	1414.3	1486.31	NaN	NaN	837.972	818.697	NaN	NaN	NaN	4251.97	4492.75	232.56	NaN	NaN	NaN	1388.28	910.877	NaN	NaN	NaN	NaN	294.037	298.5	781.865	458.36	NaN	557.808	NaN
_[Acetyl (N-term)]AK[DimethLys0]YNTGGNPTEDVSVNSR_.2	AKYNTGGNPTEDVSVNSR	FYB1	O15117	NaN	NaN	9077.26	56.542	472.854	1097.02	1205.35	NaN	NaN	NaN	NaN	10159.5	NaN	495.542	8942.24	14390.1	8120.35	9954.42	NaN	NaN	880.605	1193.93	67.0391	NaN	407.485	484.851	3958.58	NaN	NaN	7846.46	NaN	587.436	217.979	519.775	485.2	23337.2	4326.31	12581.9	10824.4	NaN	NaN	NaN	NaN	891.453	838.945	NaN
_[Acetyl (N-term)]AK[DimethLys0]YNTGGNPTEDVSVNSR_.3	AKYNTGGNPTEDVSVNSR	FYB1	O15117	NaN	NaN	9077.26	56.542	472.854	1097.02	1205.35	NaN	NaN	NaN	NaN	10159.5	NaN	495.542	8942.24	14390.1	8120.35	9954.42	NaN	NaN	880.605	1193.93	67.0391	NaN	407.485	484.851	3958.58	NaN	NaN	7846.46	NaN	587.436	217.979	519.775	485.2	23337.2	4326.31	12581.9	10824.4	NaN	NaN	NaN	NaN	891.453	838.945	NaN
_[DimethNter0]MILLEVNNR_.2	MILLEVNNR	ARPC2	O15144	3735.73	3492.72	5563	8411.38	7645.46	1989.19	1560.96	9353.53	6482.6	NaN	NaN	4087.84	4739.35	4138.48	6829.53	6227.98	5134.71	5330.36	6839.88	6485.18	2111.81	1758.3	9488.33	7713.83	3686.69	6334.32	NaN	7742.27	7586.65	7652.79	NaN	6.41831	10.1804	5607.34	6519.98	2348.67	2707.34	22346.9	14944.8	7570.09	5784.82	4648.97	3615.32	4719.06	3995.19	21345.8
_[DimethNter0]M[Oxidation (M)]ILLEVNNR_.2	MILLEVNNR	ARPC2	O15144	3735.73	3492.72	5563	8411.38	7645.46	1989.19	1560.96	9353.53	6482.6	NaN	NaN	4087.84	4739.35	4138.48	6829.53	6227.98	5134.71	5330.36	6839.88	6485.18	2111.81	1758.3	9488.33	7713.83	3686.69	6334.32	NaN	7742.27	7586.65	7652.79	NaN	6.41831	10.1804	5607.34	6519.98	2348.67	2707.34	22346.9	14944.8	7570.09	5784.82	4648.97	3615.32	4719.06	3995.19	21345.8
_DDETMYVESK[DimethLys0]K[DimethLys0]DR_.3	DDETMYVESKKDR	ARPC2	O15144	1076.95	1313.45	NaN	NaN	NaN	813.98	641.359	3351.76	4724.73	NaN	NaN	NaN	NaN	NaN	NaN	NaN	NaN	NaN	NaN	NaN	1587.62	904.017	2671.5	4011.54	5381.04	4281.71	608.063	NaN	NaN	NaN	NaN	NaN	NaN	NaN	NaN	8.69767	1554.86	NaN	NaN	1914.65	2395.18	1351.72	1631	NaN	NaN	NaN
_[Gln->pyro-Glu]QFMNK[DimethLys0]SLSGPGQ_.2	QFMNKSLSGPGQ	ARPC3	O15145	720.686	NaN	NaN	1790.68	NaN	823.244	882.397	947.601	811.764	NaN	NaN	1009.77	1238.78	NaN	NaN	NaN	1844.19	446.882	859.167	1021.4	836.896	775.829	1218.31	1410.58	2762.16	3444.51	222.142	588.699	655.244	2069.55	NaN	NaN	NaN	651.85	558.753	3844.45	1276.95	4658.55	4203.73	1239.73	1316.52	862.445	1246.71	NaN	NaN	NaN
_[Gln->pyro-Glu]QFM[Oxidation (M)]NK[DimethLys0]SLSGPGQ_.2	QFMNKSLSGPGQ	ARPC3	O15145	720.686	NaN	NaN	1790.68	NaN	823.244	882.397	947.601	811.764	NaN	NaN	1009.77	1238.78	NaN	NaN	NaN	1844.19	446.882	859.167	1021.4	836.896	775.829	1218.31	1410.58	2762.16	3444.51	222.142	588.699	655.244	2069.55	NaN	NaN	NaN	651.85	558.753	3844.45	1276.95	4658.55	4203.73	1239.73	1316.52	862.445	1246.71	NaN	NaN	NaN
_[Acetyl (N-term)]AASQAVEEMR_.2	AASQAVEEMR	POLR1C	O15160	NaN	NaN	4280.43	NaN	NaN	7512.88	7298.88	11879.9	9825.61	NaN	NaN	2596.6	4606.28	4878.76	5034.87	8337.18	1959.26	2279.6	8838.51	9267.74	5746	3008.71	4241.09	5776.76	1272.44	1799.14	3893.88	5199.56	14126.3	2374.52	NaN	NaN	NaN	4293.02	4132.73	6250.6	1420.62	3602.31	2633.82	4359.7	4078.46	8562.96	8611.34	2014.76	2280.8	11200.4
_[Acetyl (N-term)]AASQAVEEM[Oxidation (M)]R_.2	AASQAVEEMR	POLR1C	O15160	NaN	NaN	4280.43	NaN	NaN	7512.88	7298.88	11879.9	9825.61	NaN	NaN	2596.6	4606.28	4878.76	5034.87	8337.18	1959.26	2279.6	8838.51	9267.74	5746	3008.71	4241.09	5776.76	1272.44	1799.14	3893.88	5199.56	14126.3	2374.52	NaN	NaN	NaN	4293.02	4132.73	6250.6	1420.62	3602.31	2633.82	4359.7	4078.46	8562.96	8611.34	2014.76	2280.8	11200.4
_[DimethNter0]ASAAASGGPSAAPSGENEAESR_.2	ASAAASGGPSAAPSGENEAESR	TRIM24	O15164	NaN	NaN	NaN	NaN	NaN	1435.42	868.373	NaN	NaN	NaN	NaN	NaN	631.394	747.227	NaN	NaN	423.737	NaN	NaN	NaN	741.783	747.014	NaN	NaN	NaN	NaN	1031.39	NaN	NaN	NaN	NaN	NaN	NaN	1017.36	1192	5767.89	1989.6	NaN	NaN	NaN	NaN	NaN	NaN	NaN	NaN	NaN
_[Acetyl (N-term)]ASTVEGGDTALLPEFPR_.2	ASTVEGGDTALLPEFPR	ACOX3	O15254	6823.16	NaN	NaN	4379.96	7687.81	NaN	NaN	1887.38	NaN	NaN	NaN	NaN	NaN	NaN	NaN	NaN	773.641	965.11	NaN	NaN	NaN	NaN	679.788	644.275	NaN	NaN	NaN	NaN	NaN	NaN	NaN	NaN	NaN	388.096	440.719	NaN	NaN	NaN	NaN	1540.45	1572.7	NaN	NaN	NaN	NaN	NaN
_[Acetyl (N-term)]SEGDSVGESVHGK[DimethLys0]PSVVYR_.3	SEGDSVGESVHGKPSVVYR	RER1	O15258	1867.21	2031.74	3811.88	6718.91	5703.97	6177.62	6308.64	1424.78	1497.6	252.162	296.879	3823.33	13364.8	10156.8	8044.05	5647.91	5860.48	5942.07	2067.93	1800.15	6162.73	5381.17	2136.19	1202.03	1751.85	1039.87	2804.42	1761.01	1665.78	4071.17	NaN	6102.05	7207.42	4348.61	3893.03	3230.75	2908.34	3632.53	4032	1078.76	1213.17	951.982	1001.97	4394.14	7450.48	8704.61
_[DimethNter0]SEGDSVGESVHGK[DimethLys0]PSVVYR_.4	SEGDSVGESVHGKPSVVYR	RER1	O15258	1867.21	2031.74	3811.88	6718.91	5703.97	6177.62	6308.64	1424.78	1497.6	252.162	296.879	3823.33	13364.8	10156.8	8044.05	5647.91	5860.48	5942.07	2067.93	1800.15	6162.73	5381.17	2136.19	1202.03	1751.85	1039.87	2804.42	1761.01	1665.78	4071.17	NaN	6102.05	7207.42	4348.61	3893.03	3230.75	2908.34	3632.53	4032	1078.76	1213.17	951.982	1001.97	4394.14	7450.48	8704.61
_[Acetyl (N-term)]SEGDSVGESVHGK[DimethLys0]PSVVYR_.2	SEGDSVGESVHGKPSVVYR	RER1	O15258	1867.21	2031.74	3811.88	6718.91	5703.97	6177.62	6308.64	1424.78	1497.6	252.162	296.879	3823.33	13364.8	10156.8	8044.05	5647.91	5860.48	5942.07	2067.93	1800.15	6162.73	5381.17	2136.19	1202.03	1751.85	1039.87	2804.42	1761.01	1665.78	4071.17	NaN	6102.05	7207.42	4348.61	3893.03	3230.75	2908.34	3632.53	4032	1078.76	1213.17	951.982	1001.97	4394.14	7450.48	8704.61
_[DimethNter0]SEGDSVGESVHGK[DimethLys0]PSVVYR_.3	SEGDSVGESVHGKPSVVYR	RER1	O15258	1867.21	2031.74	3811.88	6718.91	5703.97	6177.62	6308.64	1424.78	1497.6	252.162	296.879	3823.33	13364.8	10156.8	8044.05	5647.91	5860.48	5942.07	2067.93	1800.15	6162.73	5381.17	2136.19	1202.03	1751.85	1039.87	2804.42	1761.01	1665.78	4071.17	NaN	6102.05	7207.42	4348.61	3893.03	3230.75	2908.34	3632.53	4032	1078.76	1213.17	951.982	1001.97	4394.14	7450.48	8704.61
_[Acetyl (N-term)]ASSVGNVADSTEPTK[DimethLys0]R_.2	ASSVGNVADSTEPTKR	OGT	O15294	563.046	383.632	2999.62	1344.29	639.344	2267.26	2879.39	2401.26	2755.09	27140.7	23342.6	4381.57	3771.14	7371.95	4260.67	5420.98	3861.52	3567.45	4914.22	4717.72	1838.66	1640.53	1537.13	2276.59	522.492	703.883	4392.74	3199.17	4595.09	5367.29	NaN	2592.48	2664.07	3148.1	7903.71	12433.8	3034.95	3187.93	2671.63	1137.38	1154.99	2710.56	2672.4	6471.08	6905.3	37022.9
_[Acetyl (N-term)]ASSVGNVADSTEPTK[DimethLys0]R_.3	ASSVGNVADSTEPTKR	OGT	O15294	563.046	383.632	2999.62	1344.29	639.344	2267.26	2879.39	2401.26	2755.09	27140.7	23342.6	4381.57	3771.14	7371.95	4260.67	5420.98	3861.52	3567.45	4914.22	4717.72	1838.66	1640.53	1537.13	2276.59	522.492	703.883	4392.74	3199.17	4595.09	5367.29	NaN	2592.48	2664.07	3148.1	7903.71	12433.8	3034.95	3187.93	2671.63	1137.38	1154.99	2710.56	2672.4	6471.08	6905.3	37022.9
_[DimethNter0]HK[DimethLys0]GPPHSK[DimethLys0]SGGGTGEEPGSQGLNGEAGPEDSTR_.4	HKGPPHSKSGGGTGEEPGSQGLNGEAGPEDSTR	PPM1G	O15355	1081.53	1029.72	NaN	1727.49	NaN	NaN	NaN	NaN	NaN	NaN	NaN	NaN	NaN	NaN	NaN	NaN	NaN	NaN	NaN	NaN	NaN	NaN	NaN	NaN	1649.62	1666.89	NaN	NaN	NaN	33.4473	NaN	NaN	548.312	NaN	NaN	NaN	NaN	1990.06	1598.07	166.891	643.88	NaN	NaN	133.041	NaN	NaN
_[DimethNter0]HK[DimethLys0]GPPHSK[DimethLys0]SGGGTGEEPGSQGLNGEAGPEDSTR_.5	HKGPPHSKSGGGTGEEPGSQGLNGEAGPEDSTR	PPM1G	O15355	1081.53	1029.72	NaN	1727.49	NaN	NaN	NaN	NaN	NaN	NaN	NaN	NaN	NaN	NaN	NaN	NaN	NaN	NaN	NaN	NaN	NaN	NaN	NaN	NaN	1649.62	1666.89	NaN	NaN	NaN	33.4473	NaN	NaN	548.312	NaN	NaN	NaN	NaN	1990.06	1598.07	166.891	643.88	NaN	NaN	133.041	NaN	NaN
_[Gln->pyro-Glu]QK[DimethLys0]WDQK[DimethLys0]SQK[DimethLys0]PR_.3	QKWDQKSQKPR	EIF3D	O15371	NaN	NaN	NaN	NaN	NaN	9213.32	9188.32	4791.68	3848.17	NaN	NaN	NaN	5491.14	NaN	NaN	NaN	2799.13	NaN	4319.52	NaN	5948.21	5528	2880.18	1831.23	NaN	NaN	NaN	2960.03	2406.82	NaN	NaN	NaN	NaN	3958.18	2959.21	NaN	1319.68	NaN	NaN	NaN	1403.11	4132.43	5617.65	NaN	NaN	NaN
_[Acetyl (N-term)]AK[DimethLys0]FM[Oxidation (M)]TPVIQDNPSGWGPC[Carbamidomethyl (C)]AVPEQFR_.3	AKFMTPVIQDNPSGWGPCAVPEQFR	EIF3D	O15371	NaN	NaN	NaN	NaN	NaN	NaN	NaN	NaN	NaN	NaN	NaN	NaN	690.443	675.514	NaN	2202.96	1056.68	882.342	NaN	NaN	NaN	NaN	NaN	NaN	NaN	NaN	NaN	589.263	734.002	NaN	NaN	NaN	NaN	642.028	678.026	NaN	NaN	NaN	NaN	NaN	NaN	NaN	NaN	864.793	705.455	NaN
_[Acetyl (N-term)]SYTPGVGGDPAQLAQR_.2	SYTPGVGGDPAQLAQR	STX7	O15400	20891.6	17874.6	44636.6	44163.9	33439.1	5644.06	4879.97	NaN	NaN	866039	905661	38145.6	33419	47919	30643.5	42314.2	15477.9	14061.7	NaN	NaN	5518.22	6070.46	17531.6	24769.3	26346.5	36130.6	96170.5	NaN	NaN	88897.8	NaN	85776.8	97959.3	20483	19022.5	102921	50260.8	68518.5	69942	12009.4	11230.4	NaN	NaN	57551.3	71098.5	372150
_[DimethNter0]AEVHVQQANQQLSR_.3	AEVHVQQANQQLSR	STX7	O15400	NaN	NaN	NaN	NaN	NaN	NaN	NaN	NaN	NaN	NaN	NaN	NaN	NaN	NaN	NaN	NaN	NaN	NaN	NaN	NaN	NaN	NaN	NaN	1203.96	7442.69	NaN	16919.8	NaN	NaN	NaN	NaN	NaN	NaN	NaN	NaN	52792.6	9981.24	NaN	NaN	11472.4	NaN	NaN	NaN	NaN	20486.7	NaN
_[Acetyl (N-term)]ADEEK[DimethLys0]LPPGWEK[DimethLys0]R_.3	ADEEKLPPGWEKR	PIN1P1;PIN1	O15428;Q13526	3364.29	3356.49	51958.3	24928.7	16099.5	3528.5	7297.82	3868.01	3926.67	NaN	NaN	27413.5	20317.8	29775.1	10600.2	29607.6	12113.7	17048.7	5681.25	5013.35	4762.69	5892.88	6229.24	6232.4	3446.44	5512.6	9401.93	9152.86	19457.1	12966.2	NaN	NaN	NaN	12159.1	13026.9	17066.8	4754.71	20462.9	11887.1	4864.94	4743.1	6016.87	4146.31	8884.84	24745.4	11730.4
_[Acetyl (N-term)]ADEEK[DimethLys0]LPPGWEK[DimethLys0]R_.2	ADEEKLPPGWEKR	PIN1P1;PIN1	O15428;Q13526	3364.29	3356.49	51958.3	24928.7	16099.5	3528.5	7297.82	3868.01	3926.67	NaN	NaN	27413.5	20317.8	29775.1	10600.2	29607.6	12113.7	17048.7	5681.25	5013.35	4762.69	5892.88	6229.24	6232.4	3446.44	5512.6	9401.93	9152.86	19457.1	12966.2	NaN	NaN	NaN	12159.1	13026.9	17066.8	4754.71	20462.9	11887.1	4864.94	4743.1	6016.87	4146.31	8884.84	24745.4	11730.4
_[Acetyl (N-term)]MEEPQAGDAAR_.2	MEEPQAGDAAR	CD3EAP	O15446	NaN	NaN	NaN	NaN	NaN	1119.7	1569.55	1559.84	2614.49	14897	NaN	NaN	2503.54	NaN	16397	14921.1	2660.93	2826.8	2943.49	2824.9	692.672	679.207	1018.98	2176.1	318.903	NaN	1801.48	4069.75	13061.6	4666.46	NaN	NaN	NaN	NaN	NaN	1558.4	238.579	NaN	NaN	1576.45	1769.19	1731.36	1981.34	NaN	NaN	1963.21
_[Acetyl (N-term)]M[Oxidation (M)]EEPQAGDAAR_.2	MEEPQAGDAAR	CD3EAP	O15446	NaN	NaN	NaN	NaN	NaN	1119.7	1569.55	1559.84	2614.49	14897	NaN	NaN	2503.54	NaN	16397	14921.1	2660.93	2826.8	2943.49	2824.9	692.672	679.207	1018.98	2176.1	318.903	NaN	1801.48	4069.75	13061.6	4666.46	NaN	NaN	NaN	NaN	NaN	1558.4	238.579	NaN	NaN	1576.45	1769.19	1731.36	1981.34	NaN	NaN	1963.21
_[Acetyl (N-term)]SK[DimethLys0]NTVSSAR_.2	SKNTVSSAR	ARPC5	O15511	3297.1	4544	14285.5	5061.55	4148.26	4880.62	6654.62	10638.9	5754.32	20095.3	10752.1	14558.6	7659.59	6564.65	83688.1	11146.7	33951.8	4285.74	8012.31	27609.6	6454.55	5192.9	15373.9	16724.8	8051.81	10452.6	6966.38	11411.5	19317.5	13465.4	NaN	3991.97	5833.52	7092.6	7065.03	24994.1	7679.87	8871.38	10451.7	5912.24	8243.25	7103.95	14835.9	12152	10483.8	29004.8
_[Acetyl (N-term)]SK[DimethLys0]NTVSSAR_.1	SKNTVSSAR	ARPC5	O15511	3297.1	4544	14285.5	5061.55	4148.26	4880.62	6654.62	10638.9	5754.32	20095.3	10752.1	14558.6	7659.59	6564.65	83688.1	11146.7	33951.8	4285.74	8012.31	27609.6	6454.55	5192.9	15373.9	16724.8	8051.81	10452.6	6966.38	11411.5	19317.5	13465.4	NaN	3991.97	5833.52	7092.6	7065.03	24994.1	7679.87	8871.38	10451.7	5912.24	8243.25	7103.95	14835.9	12152	10483.8	29004.8
_[DimethNter0]VDEEDGGDGQAGPDEGEVDSC[Carbamidomethyl (C)]LR_.3	VDEEDGGDGQAGPDEGEVDSCLR	ARPC5	O15511	349.813	241.552	NaN	1727.51	980.296	NaN	NaN	NaN	NaN	NaN	NaN	NaN	NaN	NaN	NaN	NaN	NaN	NaN	NaN	NaN	NaN	NaN	NaN	NaN	774.262	1141.75	NaN	NaN	NaN	NaN	NaN	17069.5	21703.8	NaN	NaN	NaN	NaN	NaN	1	NaN	NaN	NaN	NaN	NaN	NaN	NaN
_[DimethNter0]VDEEDGGDGQAGPDEGEVDSC[Carbamidomethyl (C)]LR_.2	VDEEDGGDGQAGPDEGEVDSCLR	ARPC5	O15511	349.813	241.552	NaN	1727.51	980.296	NaN	NaN	NaN	NaN	NaN	NaN	NaN	NaN	NaN	NaN	NaN	NaN	NaN	NaN	NaN	NaN	NaN	NaN	NaN	774.262	1141.75	NaN	NaN	NaN	NaN	NaN	17069.5	21703.8	NaN	NaN	NaN	NaN	NaN	1	NaN	NaN	NaN	NaN	NaN	NaN	NaN
_[Acetyl (N-term)]AQGK[DimethLys0]PR_.2	AQGKPR	MEFV	O15553	NaN	NaN	4110.77	NaN	NaN	9495.89	9333.72	14373.8	10437.8	8055.33	10037.9	2166.29	8487.39	5648.28	16808.3	12255.2	4675.64	3185.63	8969.37	13743.6	13686	17566.3	NaN	NaN	NaN	NaN	NaN	21827.6	32389.1	6789.24	NaN	NaN	NaN	8556.77	5471.39	NaN	NaN	4971.44	NaN	3169.87	NaN	12289.7	17844.1	4154.87	NaN	NaN
_[Acetyl (N-term)]ATAEASGSDGK[DimethLys0]GQEVETSVTYYR_.3	ATAEASGSDGKGQEVETSVTYYR	CYB5B	O43169	NaN	NaN	NaN	655.299	NaN	3633.1	3179.96	1238.14	1532.68	NaN	NaN	NaN	5385.93	13654.7	3657.37	4355.7	2168.68	996.306	1604.88	2466.4	2296.67	2320.49	NaN	764.42	NaN	NaN	1167.45	NaN	245.484	3532.13	NaN	NaN	NaN	7180.39	7630.79	7672.56	NaN	NaN	NaN	665.971	2115.8	NaN	NaN	1353.61	1686.96	NaN
_[DimethNter0]GK[DimethLys0]GQEVETSVTYYR_.3	GKGQEVETSVTYYR	CYB5B	O43169	NaN	NaN	NaN	NaN	NaN	4388.8	5357.77	NaN	NaN	NaN	NaN	NaN	5690.06	11006.9	NaN	NaN	NaN	NaN	NaN	NaN	5278.69	4939.69	NaN	NaN	NaN	NaN	NaN	NaN	NaN	NaN	NaN	NaN	NaN	5582.84	6694.18	NaN	NaN	NaN	NaN	NaN	NaN	NaN	NaN	NaN	NaN	NaN
_[Acetyl (N-term)]AFANLR_.1	AFANLR	PHGDH	O43175	2296.88	2509.55	20583.3	10464.3	4139.22	76453.4	83077.5	52360.3	47014.8	329.148	NaN	12496.4	44151.3	48935.3	13423.8	13291.9	17286.8	19411.4	67487.1	77753.7	85518.3	87505.3	NaN	NaN	1471.52	2089.65	NaN	70714	142324	11187	NaN	9985.74	13312.7	25655.1	24086.1	8159.57	4919.28	2344.63	1908.43	NaN	NaN	37055.3	41548	11827.4	12181.8	7443.42
_[Acetyl (N-term)]AFANLR_.2	AFANLR	PHGDH	O43175	2296.88	2509.55	20583.3	10464.3	4139.22	76453.4	83077.5	52360.3	47014.8	329.148	NaN	12496.4	44151.3	48935.3	13423.8	13291.9	17286.8	19411.4	67487.1	77753.7	85518.3	87505.3	NaN	NaN	1471.52	2089.65	NaN	70714	142324	11187	NaN	9985.74	13312.7	25655.1	24086.1	8159.57	4919.28	2344.63	1908.43	NaN	NaN	37055.3	41548	11827.4	12181.8	7443.42
_AGTGVDNVDLEAATR_.2	AGTGVDNVDLEAATR	PHGDH	O43175	NaN	NaN	NaN	NaN	NaN	2418.32	4022.48	1321.95	1247.33	NaN	NaN	NaN	918.297	NaN	NaN	NaN	NaN	NaN	633.155	681.407	3549.66	2602.22	NaN	NaN	NaN	NaN	NaN	718.042	1196.97	NaN	NaN	NaN	NaN	734.598	757.94	NaN	NaN	NaN	NaN	NaN	NaN	2290.21	2714.54	NaN	NaN	NaN
_[DimethNter0]AGTGVDNVDLEAATR_.2	AGTGVDNVDLEAATR	PHGDH	O43175	NaN	NaN	NaN	NaN	NaN	2418.32	4022.48	1321.95	1247.33	NaN	NaN	NaN	918.297	NaN	NaN	NaN	NaN	NaN	633.155	681.407	3549.66	2602.22	NaN	NaN	NaN	NaN	NaN	718.042	1196.97	NaN	NaN	NaN	NaN	734.598	757.94	NaN	NaN	NaN	NaN	NaN	NaN	2290.21	2714.54	NaN	NaN	NaN
_[DimethNter0]RAGTGVDNVDLEAATR_.3	RAGTGVDNVDLEAATR	PHGDH	O43175	NaN	NaN	NaN	NaN	NaN	1387	1517.07	NaN	NaN	NaN	NaN	NaN	NaN	601.421	NaN	NaN	NaN	NaN	NaN	NaN	1249.12	1711.47	NaN	NaN	NaN	NaN	NaN	NaN	NaN	NaN	NaN	NaN	NaN	439.885	371.314	NaN	NaN	NaN	NaN	NaN	NaN	NaN	NaN	NaN	NaN	NaN
_[Acetyl (N-term)]MK[DimethLys0]QEGSAR_.2	MKQEGSAR	PSMD3	O43242	1449.54	1319.47	608.467	NaN	NaN	1434.33	4666.09	4145.56	2274.62	NaN	9.87515	426.762	1496.21	4990.24	5356.2	4547.11	604.376	769.008	7592.06	9325.25	2069.03	1481.13	2086.23	2356.73	1990.86	1662.19	1266.43	660.411	481.178	352.95	NaN	NaN	NaN	2000.81	2001.03	2550.89	964.066	2515.56	1014.56	1145.58	1083.84	3144.93	2120.91	131.351	334.859	227.169
_[Acetyl (N-term)]M[Oxidation (M)]K[DimethLys0]QEGSAR_.2	MKQEGSAR	PSMD3	O43242	1449.54	1319.47	608.467	NaN	NaN	1434.33	4666.09	4145.56	2274.62	NaN	9.87515	426.762	1496.21	4990.24	5356.2	4547.11	604.376	769.008	7592.06	9325.25	2069.03	1481.13	2086.23	2356.73	1990.86	1662.19	1266.43	660.411	481.178	352.95	NaN	NaN	NaN	2000.81	2001.03	2550.89	964.066	2515.56	1014.56	1145.58	1083.84	3144.93	2120.91	131.351	334.859	227.169
_[DimethNter0]MK[DimethLys0]QEGSAR_.2	MKQEGSAR	PSMD3	O43242	1449.54	1319.47	608.467	NaN	NaN	1434.33	4666.09	4145.56	2274.62	NaN	9.87515	426.762	1496.21	4990.24	5356.2	4547.11	604.376	769.008	7592.06	9325.25	2069.03	1481.13	2086.23	2356.73	1990.86	1662.19	1266.43	660.411	481.178	352.95	NaN	NaN	NaN	2000.81	2001.03	2550.89	964.066	2515.56	1014.56	1145.58	1083.84	3144.93	2120.91	131.351	334.859	227.169
_[DimethNter0]GK[DimethLys0]TAAAAAEHSQR_.3	GKTAAAAAEHSQR	PSMD3	O43242	NaN	NaN	NaN	NaN	NaN	3427.07	NaN	NaN	NaN	NaN	NaN	NaN	2185.23	4841.22	NaN	NaN	NaN	NaN	NaN	NaN	4923.4	5650.82	NaN	NaN	NaN	NaN	NaN	NaN	NaN	NaN	NaN	NaN	NaN	2012.11	2676.07	NaN	NaN	NaN	NaN	NaN	NaN	NaN	NaN	NaN	NaN	NaN
_DDGYEAAASSK[DimethLys0]TSSGDASSLSIEETNK[DimethLys0]LR_.4	DDGYEAAASSKTSSGDASSLSIEETNKLR	SART1	O43290	NaN	NaN	NaN	NaN	NaN	217.905	364.891	1437.75	1534.48	NaN	NaN	NaN	NaN	NaN	NaN	NaN	NaN	NaN	NaN	NaN	642.05	395.291	786.962	790.285	416.939	250.66	1074.63	NaN	NaN	NaN	NaN	NaN	NaN	NaN	NaN	1.51229	695.245	NaN	NaN	792.466	648.719	NaN	950.218	NaN	NaN	NaN
_DDGYEAAASSK[DimethLys0]TSSGDASSLSIEETNK[DimethLys0]LR_.3	DDGYEAAASSKTSSGDASSLSIEETNKLR	SART1	O43290	NaN	NaN	NaN	NaN	NaN	217.905	364.891	1437.75	1534.48	NaN	NaN	NaN	NaN	NaN	NaN	NaN	NaN	NaN	NaN	NaN	642.05	395.291	786.962	790.285	416.939	250.66	1074.63	NaN	NaN	NaN	NaN	NaN	NaN	NaN	NaN	1.51229	695.245	NaN	NaN	792.466	648.719	NaN	950.218	NaN	NaN	NaN
_[Gln->pyro-Glu]QLQK[DimethLys0]EK[DimethLys0]DLAEK[DimethLys0]R_.4	QLQKEKDLAEKR	SART1	O43290	NaN	NaN	NaN	NaN	NaN	NaN	NaN	NaN	NaN	NaN	NaN	NaN	NaN	NaN	NaN	NaN	NaN	NaN	NaN	NaN	NaN	NaN	377.256	288.052	NaN	NaN	NaN	575.506	NaN	NaN	NaN	NaN	NaN	216.074	NaN	NaN	194.067	NaN	NaN	183.71	NaN	NaN	NaN	NaN	NaN	NaN
_[DimethNter0]AEDESVDDLAQQK[DimethLys0]PR_.3	AEDESVDDLAQQKPR	SART1	O43290	754.341	449.206	146.575	554.263	524.691	NaN	NaN	NaN	NaN	NaN	NaN	NaN	NaN	NaN	NaN	NaN	NaN	NaN	NaN	NaN	NaN	NaN	NaN	NaN	861.021	805.799	NaN	NaN	NaN	5.97908	NaN	NaN	NaN	NaN	NaN	NaN	NaN	NaN	NaN	364.364	NaN	NaN	NaN	2.69775	85.1074	NaN
_GEK[DimethLys0]EAAGTTAAAGTGGATEQPPR_.3	GEKEAAGTTAAAGTGGATEQPPR	SART1	O43290	NaN	NaN	NaN	NaN	NaN	NaN	453.205	NaN	538.741	NaN	NaN	NaN	NaN	NaN	NaN	NaN	NaN	NaN	NaN	NaN	366.568	NaN	832.553	878.946	NaN	NaN	NaN	NaN	NaN	NaN	NaN	NaN	NaN	NaN	NaN	NaN	521.883	NaN	NaN	NaN	NaN	NaN	NaN	NaN	NaN	NaN
_[DimethNter0]GDQTQDGDFGSR_.2	GDQTQDGDFGSR	SART1	O43290	1341.21	1470.31	NaN	1801.49	1970.33	NaN	NaN	NaN	NaN	NaN	NaN	NaN	NaN	NaN	NaN	NaN	NaN	NaN	NaN	NaN	NaN	NaN	NaN	NaN	1000.29	1477.94	NaN	NaN	NaN	NaN	NaN	NaN	NaN	NaN	NaN	NaN	NaN	NaN	NaN	NaN	NaN	NaN	NaN	NaN	NaN	NaN
_[DimethNter0]GTTAAAGTGGATEQPPR_.2	GTTAAAGTGGATEQPPR	SART1	O43290	248.916	NaN	NaN	1950.56	1749.08	NaN	NaN	NaN	NaN	NaN	NaN	NaN	NaN	NaN	NaN	NaN	NaN	NaN	NaN	NaN	NaN	NaN	NaN	NaN	380.4	643.074	NaN	NaN	NaN	NaN	NaN	NaN	NaN	NaN	NaN	NaN	NaN	NaN	NaN	NaN	NaN	NaN	NaN	NaN	NaN	NaN
_[DimethNter0]EDYYYHPPPR_.3	EDYYYHPPPR	HNRNPR	O43390	3837.18	3880.14	4212.5	15757.2	12347.7	NaN	NaN	NaN	NaN	NaN	NaN	19784.3	NaN	NaN	NaN	NaN	NaN	NaN	NaN	NaN	NaN	NaN	NaN	NaN	5868.16	7200.83	NaN	NaN	NaN	5985.43	NaN	23646.7	19762.8	NaN	NaN	NaN	NaN	31411.8	34908.8	3177.7	3118.86	NaN	NaN	11230.7	11612.3	NaN
_[DimethNter0]EDYYYHPPPR_.2	EDYYYHPPPR	HNRNPR	O43390	3837.18	3880.14	4212.5	15757.2	12347.7	NaN	NaN	NaN	NaN	NaN	NaN	19784.3	NaN	NaN	NaN	NaN	NaN	NaN	NaN	NaN	NaN	NaN	NaN	NaN	5868.16	7200.83	NaN	NaN	NaN	5985.43	NaN	23646.7	19762.8	NaN	NaN	NaN	NaN	31411.8	34908.8	3177.7	3118.86	NaN	NaN	11230.7	11612.3	NaN
_[DimethNter0]TGYTLDVTTGQR_.2	TGYTLDVTTGQR	HNRNPR	O43390	NaN	NaN	NaN	NaN	NaN	245.429	NaN	NaN	NaN	NaN	NaN	NaN	202.754	NaN	NaN	NaN	NaN	NaN	NaN	NaN	454.354	445.103	NaN	NaN	NaN	NaN	NaN	NaN	NaN	NaN	NaN	NaN	NaN	485.509	449.023	NaN	NaN	NaN	NaN	NaN	NaN	NaN	NaN	NaN	NaN	NaN
_TGYTLDVTTGQR_.2	TGYTLDVTTGQR	HNRNPR	O43390	NaN	NaN	NaN	NaN	NaN	245.429	NaN	NaN	NaN	NaN	NaN	NaN	202.754	NaN	NaN	NaN	NaN	NaN	NaN	NaN	454.354	445.103	NaN	NaN	NaN	NaN	NaN	NaN	NaN	NaN	NaN	NaN	NaN	485.509	449.023	NaN	NaN	NaN	NaN	NaN	NaN	NaN	NaN	NaN	NaN	NaN
_PDFQPELSGAGSR_.2	PDFQPELSGAGSR	TXNL1	O43396	NaN	NaN	NaN	NaN	NaN	1025.84	817.073	2341.28	2491.34	NaN	NaN	2468.79	3813.31	4939.48	1597.26	2557.61	2374.57	2146.63	4024.81	4074.75	1393.43	1248.04	1570.23	2442.61	940.137	1603.46	1238.48	4298.42	8261.14	5360.44	NaN	NaN	NaN	4528.89	5182.59	2411.38	1869.88	3350.43	3985.64	2426.59	2019.39	2813.53	3980.83	NaN	2842.97	13706.9
_[DimethNter0]VGVK[DimethLys0]PVGSDPDFQPELSGAGSR_.3	VGVKPVGSDPDFQPELSGAGSR	TXNL1	O43396	15642.8	6724.22	139368	56556.4	27001.5	13669.8	19933.9	23060.3	18312.8	185836	203389	30023.4	23717.6	40305.2	49586.3	71354.9	23385.1	19921.6	19274.1	18873.6	9407.55	8247.52	10131.2	23976.3	13027.2	29129.7	20624.6	42131.7	87563.8	43309.2	NaN	70037.6	83917.8	45832.8	43733.5	45911	19869.4	69763.3	40343.7	16334.8	30746	20046.8	21097.4	36274.2	35001.7	322543
_[DimethNter0]VGVK[DimethLys0]PVGSDPDFQPELSGAGSR_.2	VGVKPVGSDPDFQPELSGAGSR	TXNL1	O43396	15642.8	6724.22	139368	56556.4	27001.5	13669.8	19933.9	23060.3	18312.8	185836	203389	30023.4	23717.6	40305.2	49586.3	71354.9	23385.1	19921.6	19274.1	18873.6	9407.55	8247.52	10131.2	23976.3	13027.2	29129.7	20624.6	42131.7	87563.8	43309.2	NaN	70037.6	83917.8	45832.8	43733.5	45911	19869.4	69763.3	40343.7	16334.8	30746	20046.8	21097.4	36274.2	35001.7	322543
_[DimethNter0]VGVK[DimethLys0]PVGSDPDFQPELSGAGSR_.4	VGVKPVGSDPDFQPELSGAGSR	TXNL1	O43396	15642.8	6724.22	139368	56556.4	27001.5	13669.8	19933.9	23060.3	18312.8	185836	203389	30023.4	23717.6	40305.2	49586.3	71354.9	23385.1	19921.6	19274.1	18873.6	9407.55	8247.52	10131.2	23976.3	13027.2	29129.7	20624.6	42131.7	87563.8	43309.2	NaN	70037.6	83917.8	45832.8	43733.5	45911	19869.4	69763.3	40343.7	16334.8	30746	20046.8	21097.4	36274.2	35001.7	322543
_[Gln->pyro-Glu]QVLAAK[DimethLys0]ER_.2	QVLAAKER	TPD52L2	O43399	785.904	702.859	NaN	446.464	770.116	NaN	357.436	NaN	42.6662	NaN	NaN	NaN	693.893	1004.06	NaN	NaN	NaN	411.883	1659.19	2165.81	NaN	NaN	915.708	1071.53	385.342	668.278	348.59	NaN	1316.04	1381.12	NaN	NaN	NaN	549.188	344.185	1233.73	605.799	NaN	NaN	NaN	135.909	575.197	750.469	1435.78	1873.18	6137.13
_[Acetyl (N-term)]M[Oxidation (M)]DSAGQDINLNSPNK[DimethLys0]GLLSDSM[Oxidation (M)]TDVPVDTGVAAR_.3	MDSAGQDINLNSPNKGLLSDSMTDVPVDTGVAAR	TPD52L2	O43399	1619.07	1231.3	7335.41	2480.41	NaN	526.486	NaN	1589.72	1487.58	NaN	NaN	5399.18	3173.72	4089.83	3354.03	8417.16	1785.47	2258.91	1875.83	2059.09	NaN	NaN	1864.29	3109.54	1313.76	2345.28	NaN	3371.69	8284.52	6362.67	NaN	4106.89	NaN	3339.03	3523.49	3350.41	995.364	2654.06	3189.38	2948.09	2880.48	1406.53	1288.32	4182.26	6338.65	37932.7
_[Acetyl (N-term)]M[Oxidation (M)]DSAGQDINLNSPNK[DimethLys0]GLLSDSMTDVPVDTGVAAR_.3	MDSAGQDINLNSPNKGLLSDSMTDVPVDTGVAAR	TPD52L2	O43399	1619.07	1231.3	7335.41	2480.41	NaN	526.486	NaN	1589.72	1487.58	NaN	NaN	5399.18	3173.72	4089.83	3354.03	8417.16	1785.47	2258.91	1875.83	2059.09	NaN	NaN	1864.29	3109.54	1313.76	2345.28	NaN	3371.69	8284.52	6362.67	NaN	4106.89	NaN	3339.03	3523.49	3350.41	995.364	2654.06	3189.38	2948.09	2880.48	1406.53	1288.32	4182.26	6338.65	37932.7
_[Acetyl (N-term)]MDSAGQDINLNSPNK[DimethLys0]GLLSDSMTDVPVDTGVAAR_.3	MDSAGQDINLNSPNKGLLSDSMTDVPVDTGVAAR	TPD52L2	O43399	1619.07	1231.3	7335.41	2480.41	NaN	526.486	NaN	1589.72	1487.58	NaN	NaN	5399.18	3173.72	4089.83	3354.03	8417.16	1785.47	2258.91	1875.83	2059.09	NaN	NaN	1864.29	3109.54	1313.76	2345.28	NaN	3371.69	8284.52	6362.67	NaN	4106.89	NaN	3339.03	3523.49	3350.41	995.364	2654.06	3189.38	2948.09	2880.48	1406.53	1288.32	4182.26	6338.65	37932.7
_[Acetyl (N-term)]MDSAGQDINLNSPNK[DimethLys0]GLLSDSM[Oxidation (M)]TDVPVDTGVAAR_.3	MDSAGQDINLNSPNKGLLSDSMTDVPVDTGVAAR	TPD52L2	O43399	1619.07	1231.3	7335.41	2480.41	NaN	526.486	NaN	1589.72	1487.58	NaN	NaN	5399.18	3173.72	4089.83	3354.03	8417.16	1785.47	2258.91	1875.83	2059.09	NaN	NaN	1864.29	3109.54	1313.76	2345.28	NaN	3371.69	8284.52	6362.67	NaN	4106.89	NaN	3339.03	3523.49	3350.41	995.364	2654.06	3189.38	2948.09	2880.48	1406.53	1288.32	4182.26	6338.65	37932.7
_[Acetyl (N-term)]MDSAGQDINLNSPNK[DimethLys0]GLLSDSMTDVPVDTGVAAR_.4	MDSAGQDINLNSPNKGLLSDSMTDVPVDTGVAAR	TPD52L2	O43399	1619.07	1231.3	7335.41	2480.41	NaN	526.486	NaN	1589.72	1487.58	NaN	NaN	5399.18	3173.72	4089.83	3354.03	8417.16	1785.47	2258.91	1875.83	2059.09	NaN	NaN	1864.29	3109.54	1313.76	2345.28	NaN	3371.69	8284.52	6362.67	NaN	4106.89	NaN	3339.03	3523.49	3350.41	995.364	2654.06	3189.38	2948.09	2880.48	1406.53	1288.32	4182.26	6338.65	37932.7
_[Acetyl (N-term)]M[Oxidation (M)]DSAGQDINLNSPNK[DimethLys0]GLLSDSM[Oxidation (M)]TDVPVDTGVAAR_.4	MDSAGQDINLNSPNKGLLSDSMTDVPVDTGVAAR	TPD52L2	O43399	1619.07	1231.3	7335.41	2480.41	NaN	526.486	NaN	1589.72	1487.58	NaN	NaN	5399.18	3173.72	4089.83	3354.03	8417.16	1785.47	2258.91	1875.83	2059.09	NaN	NaN	1864.29	3109.54	1313.76	2345.28	NaN	3371.69	8284.52	6362.67	NaN	4106.89	NaN	3339.03	3523.49	3350.41	995.364	2654.06	3189.38	2948.09	2880.48	1406.53	1288.32	4182.26	6338.65	37932.7
_[DimethNter0]SPNK[DimethLys0]GLLSDSMTDVPVDTGVAAR_.3	SPNKGLLSDSMTDVPVDTGVAAR	TPD52L2	O43399	NaN	NaN	NaN	NaN	NaN	NaN	NaN	NaN	NaN	NaN	NaN	NaN	NaN	NaN	NaN	NaN	NaN	NaN	NaN	NaN	NaN	NaN	3038.58	3216.34	NaN	NaN	NaN	NaN	NaN	NaN	NaN	NaN	NaN	NaN	NaN	NaN	397.34	NaN	NaN	1067.86	1051.58	NaN	NaN	NaN	NaN	NaN
_[DimethNter0]SDSM[Oxidation (M)]TDVPVDTGVAAR_.2	SDSMTDVPVDTGVAAR	TPD52L2	O43399	NaN	2272.05	NaN	4684.94	1061.22	NaN	NaN	NaN	NaN	NaN	NaN	NaN	NaN	NaN	NaN	NaN	NaN	NaN	NaN	NaN	NaN	NaN	NaN	NaN	1739.38	2405.44	NaN	NaN	NaN	NaN	NaN	9411.59	9495.28	NaN	NaN	NaN	NaN	NaN	1058.33	NaN	NaN	NaN	NaN	NaN	NaN	NaN
_[DimethNter0]SDSMTDVPVDTGVAAR_.2	SDSMTDVPVDTGVAAR	TPD52L2	O43399	NaN	2272.05	NaN	4684.94	1061.22	NaN	NaN	NaN	NaN	NaN	NaN	NaN	NaN	NaN	NaN	NaN	NaN	NaN	NaN	NaN	NaN	NaN	NaN	NaN	1739.38	2405.44	NaN	NaN	NaN	NaN	NaN	9411.59	9495.28	NaN	NaN	NaN	NaN	NaN	1058.33	NaN	NaN	NaN	NaN	NaN	NaN	NaN
_[DimethNter0]DSMTDVPVDTGVAAR_.2	DSMTDVPVDTGVAAR	TPD52L2	O43399	NaN	NaN	NaN	NaN	NaN	NaN	NaN	NaN	NaN	NaN	NaN	NaN	NaN	NaN	NaN	NaN	NaN	NaN	NaN	NaN	NaN	NaN	3351.33	5021.21	NaN	NaN	NaN	NaN	NaN	NaN	NaN	NaN	NaN	NaN	NaN	NaN	NaN	NaN	NaN	NaN	NaN	NaN	NaN	NaN	NaN	NaN
_[DimethNter0]SIGGQEVGR_.2	SIGGQEVGR	PPIH	O43447	1861.14	2130.12	2974.78	8591.18	9712.62	NaN	NaN	NaN	NaN	NaN	NaN	NaN	NaN	NaN	NaN	NaN	NaN	1588.56	NaN	52.1467	NaN	1314.69	518.428	NaN	4231.14	4268.23	NaN	NaN	NaN	551.771	NaN	2226.65	2328.51	NaN	3466.56	NaN	NaN	4830.01	6939.59	631.219	506.449	NaN	NaN	NaN	NaN	NaN
_[Acetyl (N-term)]SRPPPPR_.2	SRPPPPR	AKR7A2	O43488	17964	12901.5	29873.5	33890.4	16044.4	33860.4	54839.1	59398.4	35388.3	65302.8	33917.3	24880.3	44276.6	18291.8	28437.5	17652.9	17912	13212.4	65423.3	46323.3	24331.7	19262	48935.7	51400.7	8009.21	8264.56	41213.1	66567.5	59094.3	59974.6	NaN	15632.7	13265.8	52826	33437.5	60456.7	21111	21910.2	25050.9	25152.8	33536.6	51571.2	40200	32782.7	33818.2	79593.9
_[Acetyl (N-term)]MSRPPPPR_.2	MSRPPPPR	AKR7A2	O43488	NaN	NaN	NaN	NaN	NaN	NaN	NaN	2276.22	2090.27	NaN	NaN	NaN	NaN	NaN	NaN	NaN	NaN	NaN	2889.26	NaN	NaN	NaN	NaN	NaN	NaN	NaN	NaN	NaN	NaN	NaN	NaN	NaN	NaN	NaN	NaN	NaN	NaN	NaN	NaN	NaN	NaN	1637.47	1989.46	NaN	NaN	NaN
_[Gln->pyro-Glu]QASTLIDRPAPHFER_.3	QASTLIDRPAPHFER	EPB41L2	O43491	NaN	NaN	NaN	NaN	NaN	NaN	NaN	2166.49	1889.82	NaN	NaN	NaN	NaN	NaN	NaN	NaN	605.591	325.811	1107.06	824.767	203.424	196.413	320.483	NaN	NaN	NaN	105.748	1787.59	1173.92	1	NaN	NaN	NaN	934.205	775.76	NaN	NaN	NaN	NaN	255.035	NaN	1828.77	2230.76	160.881	370.791	1474.21
_EEQEYEEEVEEEPRPAAK[DimethLys0]VVER_.4	EEQEYEEEVEEEPRPAAKVVER	EPB41L2	O43491	NaN	NaN	NaN	NaN	NaN	NaN	NaN	2322.58	3033.75	NaN	NaN	NaN	NaN	NaN	NaN	NaN	NaN	NaN	NaN	NaN	NaN	35.0608	231.5	239.957	133.716	447.432	19.6776	NaN	NaN	NaN	NaN	NaN	NaN	NaN	NaN	2.15919	NaN	NaN	NaN	NaN	NaN	870.039	1507.58	NaN	NaN	NaN
_PEEEK[DimethLys0]GSQPPPAAESQSSLR_.3	PEEEKGSQPPPAAESQSSLR	EPB41L2	O43491	270.44	NaN	NaN	NaN	NaN	NaN	NaN	1121.29	2992.28	NaN	NaN	NaN	NaN	NaN	NaN	NaN	NaN	NaN	4397.43	2430.61	NaN	NaN	331.848	NaN	NaN	163.066	NaN	2793.6	4439.61	NaN	NaN	NaN	NaN	1072.34	680.277	NaN	NaN	NaN	NaN	NaN	NaN	3560.83	4023.29	1.79789	NaN	NaN
_TAAPSAPALSTPGIR_.2	TAAPSAPALSTPGIR	LAT	O43561	NaN	NaN	8610.68	NaN	NaN	661.721	605.691	NaN	NaN	NaN	NaN	6845.78	NaN	NaN	6748.93	8238.12	9147.34	6183.46	NaN	NaN	369.611	320.725	NaN	NaN	273.064	237.608	NaN	NaN	NaN	1	NaN	NaN	NaN	NaN	NaN	1.5191	NaN	NaN	NaN	NaN	NaN	168.603	NaN	NaN	NaN	NaN
_[DimethNter0]TAAPSAPALSTPGIR_.2	TAAPSAPALSTPGIR	LAT	O43561	NaN	NaN	8610.68	NaN	NaN	661.721	605.691	NaN	NaN	NaN	NaN	6845.78	NaN	NaN	6748.93	8238.12	9147.34	6183.46	NaN	NaN	369.611	320.725	NaN	NaN	273.064	237.608	NaN	NaN	NaN	1	NaN	NaN	NaN	NaN	NaN	1.5191	NaN	NaN	NaN	NaN	NaN	168.603	NaN	NaN	NaN	NaN
_[DimethNter0]TAAPSAPALSTPGIR_.3	TAAPSAPALSTPGIR	LAT	O43561	NaN	NaN	8610.68	NaN	NaN	661.721	605.691	NaN	NaN	NaN	NaN	6845.78	NaN	NaN	6748.93	8238.12	9147.34	6183.46	NaN	NaN	369.611	320.725	NaN	NaN	273.064	237.608	NaN	NaN	NaN	1	NaN	NaN	NaN	NaN	NaN	1.5191	NaN	NaN	NaN	NaN	NaN	168.603	NaN	NaN	NaN	NaN
_[DimethNter0]GNPASPAQEYR_.2	GNPASPAQEYR	PSTPIP1	O43586	NaN	NaN	NaN	NaN	NaN	NaN	NaN	NaN	NaN	NaN	NaN	NaN	NaN	NaN	NaN	NaN	435.547	NaN	NaN	NaN	NaN	NaN	NaN	NaN	NaN	NaN	NaN	NaN	NaN	NaN	NaN	NaN	NaN	NaN	NaN	NaN	NaN	NaN	NaN	NaN	NaN	NaN	NaN	NaN	NaN	NaN
_[Acetyl (N-term)]M[Oxidation (M)]DEQALLGLNPNADSDFR_.2	MDEQALLGLNPNADSDFR	XPOT	O43592	NaN	NaN	NaN	NaN	NaN	NaN	NaN	609.314	615.68	NaN	NaN	NaN	NaN	NaN	NaN	NaN	1200.43	1038.07	376.961	567.907	NaN	NaN	492.269	387.134	NaN	NaN	NaN	1350.94	2002.21	1692.15	NaN	NaN	NaN	2492.03	2853.14	NaN	NaN	NaN	NaN	329.689	381.776	566.87	659.018	NaN	820.936	NaN
_[Acetyl (N-term)]MDEQALLGLNPNADSDFR_.2	MDEQALLGLNPNADSDFR	XPOT	O43592	NaN	NaN	NaN	NaN	NaN	NaN	NaN	609.314	615.68	NaN	NaN	NaN	NaN	NaN	NaN	NaN	1200.43	1038.07	376.961	567.907	NaN	NaN	492.269	387.134	NaN	NaN	NaN	1350.94	2002.21	1692.15	NaN	NaN	NaN	2492.03	2853.14	NaN	NaN	NaN	NaN	329.689	381.776	566.87	659.018	NaN	820.936	NaN
_[Acetyl (N-term)]AAAM[Oxidation (M)]VPGR_.2	AAAMVPGR	DNPH1	O43598	4495.58	3043.84	9291.6	11858.8	8946.81	9178.79	10105.4	3996.6	3823.28	NaN	NaN	14188.2	39405.7	26971.4	9645.95	26469.8	8516.87	17544.4	10145.9	10398.9	4412.06	4816.6	2112.29	5105.11	5232.52	10477.8	4125.86	8852.39	38207.4	22085.7	NaN	NaN	NaN	17108.8	16267.8	10405	3016.55	13231.1	14622.5	1398.82	1119.45	4599.76	3330.01	26951.8	14146.2	84354.5
_[Acetyl (N-term)]AAAMVPGR_.2	AAAMVPGR	DNPH1	O43598	4495.58	3043.84	9291.6	11858.8	8946.81	9178.79	10105.4	3996.6	3823.28	NaN	NaN	14188.2	39405.7	26971.4	9645.95	26469.8	8516.87	17544.4	10145.9	10398.9	4412.06	4816.6	2112.29	5105.11	5232.52	10477.8	4125.86	8852.39	38207.4	22085.7	NaN	NaN	NaN	17108.8	16267.8	10405	3016.55	13231.1	14622.5	1398.82	1119.45	4599.76	3330.01	26951.8	14146.2	84354.5
_[Acetyl (N-term)]VEEVQK[DimethLys0]HSVHTLVFR_.4	VEEVQKHSVHTLVFR	PLRG1	O43660	418.373	291.387	NaN	NaN	NaN	NaN	NaN	392.907	448.659	NaN	NaN	NaN	191.977	NaN	311.352	NaN	1048.12	783.318	259.401	123.889	NaN	NaN	1104.55	651.038	NaN	NaN	NaN	486.616	452.877	145.427	NaN	NaN	NaN	332.688	429.538	NaN	NaN	NaN	NaN	331.453	364.638	272.673	105.241	885.953	644.138	NaN
_[Acetyl (N-term)]VEEVQK[DimethLys0]HSVHTLVFR_.3	VEEVQKHSVHTLVFR	PLRG1	O43660	418.373	291.387	NaN	NaN	NaN	NaN	NaN	392.907	448.659	NaN	NaN	NaN	191.977	NaN	311.352	NaN	1048.12	783.318	259.401	123.889	NaN	NaN	1104.55	651.038	NaN	NaN	NaN	486.616	452.877	145.427	NaN	NaN	NaN	332.688	429.538	NaN	NaN	NaN	NaN	331.453	364.638	272.673	105.241	885.953	644.138	NaN
_TEEEEEDLPDAQTAAK[DimethLys0]R_.3	TEEEEEDLPDAQTAAKR	RGS10	O43665	NaN	NaN	NaN	NaN	NaN	1718.4	2139.68	1880.92	1819.17	NaN	NaN	NaN	NaN	NaN	NaN	NaN	NaN	NaN	NaN	567.414	873.529	430.858	NaN	NaN	815.442	932.14	1178.48	NaN	NaN	NaN	NaN	NaN	NaN	NaN	NaN	3930.79	2054.45	NaN	NaN	NaN	NaN	995.002	1255.85	NaN	NaN	NaN
_[Gln->pyro-Glu]QVTDAETK[DimethLys0]PK[DimethLys0]SPC[Carbamidomethyl (C)]T_.2	QVTDAETKPKSPCT	BUB3	O43684	24.1928	NaN	779.413	NaN	NaN	449.581	240.073	661.737	762.833	NaN	NaN	NaN	280.513	340.733	414.1	NaN	725.152	956.822	1095.54	754.37	466.367	527.506	224.051	275.958	NaN	NaN	213.45	1053.9	1847.02	316.292	NaN	NaN	NaN	464.099	92.958	3.35296	224.18	NaN	NaN	166.939	256.681	378.73	534.459	271.848	372.381	442.51
_[DimethNter0]NAGTFSQPEK[DimethLys0]VYTLSVSGDR_.3	NAGTFSQPEKVYTLSVSGDR	BUB3	O43684	4165.56	3231.52	NaN	10522.9	10103	NaN	NaN	NaN	NaN	NaN	NaN	NaN	NaN	NaN	NaN	NaN	NaN	NaN	NaN	NaN	NaN	NaN	NaN	NaN	3591.58	5881.94	NaN	NaN	NaN	593.866	NaN	NaN	NaN	NaN	NaN	NaN	NaN	1202.86	1864.2	305.856	400.499	NaN	NaN	NaN	NaN	NaN
_[DimethNter0]NEVENQILTR_.2	NEVENQILTR	ACTN4	O43707	13589.4	13276.4	NaN	40848.2	28576.1	NaN	NaN	NaN	NaN	NaN	NaN	435.145	NaN	NaN	NaN	NaN	NaN	NaN	NaN	NaN	NaN	NaN	NaN	NaN	12179.9	16351.9	NaN	NaN	NaN	NaN	NaN	65526.9	97672.5	480.023	NaN	NaN	NaN	13640.6	11495.3	238.973	217.272	NaN	NaN	703.911	379.327	NaN
_[DimethNter0]LLEEQSK[DimethLys0]QQSNEHLR_.4	LLEEQSKQQSNEHLR	ACTN4	O43707	725.035	875.687	NaN	4791.64	3686.12	NaN	NaN	NaN	NaN	NaN	NaN	NaN	NaN	NaN	NaN	NaN	NaN	NaN	NaN	NaN	NaN	NaN	NaN	NaN	1734.1	2607.67	NaN	NaN	NaN	589.882	NaN	1542.9	1870.82	NaN	NaN	NaN	NaN	2229.9	1647.6	488.466	701.311	NaN	NaN	NaN	NaN	NaN
_[DimethNter0]LLEEQSK[DimethLys0]QQSNEHLR_.3	LLEEQSKQQSNEHLR	ACTN4	O43707	725.035	875.687	NaN	4791.64	3686.12	NaN	NaN	NaN	NaN	NaN	NaN	NaN	NaN	NaN	NaN	NaN	NaN	NaN	NaN	NaN	NaN	NaN	NaN	NaN	1734.1	2607.67	NaN	NaN	NaN	589.882	NaN	1542.9	1870.82	NaN	NaN	NaN	NaN	2229.9	1647.6	488.466	701.311	NaN	NaN	NaN	NaN	NaN
_[DimethNter0]K[DimethLys0]GISQEQMQEFR_.3	KGISQEQMQEFR	ACTN4	O43707	796.735	649.308	NaN	NaN	676.321	NaN	NaN	NaN	NaN	NaN	NaN	NaN	NaN	NaN	NaN	NaN	NaN	NaN	NaN	NaN	NaN	NaN	NaN	NaN	1708.56	4288.78	NaN	NaN	NaN	1	NaN	NaN	NaN	NaN	NaN	NaN	NaN	2334.24	NaN	NaN	188.376	NaN	NaN	NaN	NaN	NaN
_[DimethNter0]FESDLAAHQDR_.3	FESDLAAHQDR	ACTN4	O43707	2839.29	3245.62	NaN	18510.7	20407	NaN	NaN	NaN	NaN	NaN	NaN	NaN	NaN	NaN	NaN	NaN	NaN	NaN	NaN	NaN	NaN	NaN	NaN	NaN	5248.88	7187.16	NaN	NaN	NaN	NaN	NaN	15041.8	15077.8	NaN	NaN	NaN	NaN	5324.78	7719.82	NaN	NaN	NaN	NaN	NaN	NaN	NaN
_[DimethNter0]FESDLAAHQDR_.2	FESDLAAHQDR	ACTN4	O43707	2839.29	3245.62	NaN	18510.7	20407	NaN	NaN	NaN	NaN	NaN	NaN	NaN	NaN	NaN	NaN	NaN	NaN	NaN	NaN	NaN	NaN	NaN	NaN	NaN	5248.88	7187.16	NaN	NaN	NaN	NaN	NaN	15041.8	15077.8	NaN	NaN	NaN	NaN	5324.78	7719.82	NaN	NaN	NaN	NaN	NaN	NaN	NaN
_[DimethNter0]AQELNELDYYDSHNVNTR_.3	AQELNELDYYDSHNVNTR	ACTN4	O43707	NaN	NaN	NaN	4149.05	3950.68	NaN	NaN	NaN	NaN	NaN	NaN	NaN	NaN	NaN	NaN	NaN	NaN	NaN	NaN	NaN	NaN	NaN	NaN	NaN	1104.52	1751.06	NaN	NaN	NaN	NaN	NaN	NaN	NaN	NaN	NaN	NaN	NaN	NaN	NaN	NaN	NaN	NaN	NaN	NaN	NaN	NaN
_[DimethNter0]IAQELNELDYYDSHNVNTR_.3	IAQELNELDYYDSHNVNTR	ACTN4	O43707	NaN	NaN	NaN	NaN	935.85	NaN	NaN	NaN	NaN	NaN	NaN	NaN	NaN	NaN	NaN	NaN	NaN	NaN	NaN	NaN	NaN	NaN	NaN	NaN	773.742	708.025	NaN	NaN	NaN	NaN	NaN	NaN	NaN	NaN	NaN	NaN	NaN	NaN	NaN	NaN	NaN	NaN	NaN	NaN	NaN	NaN
_[Acetyl (N-term)]MNSVGEAC[Carbamidomethyl (C)]TDMK[DimethLys0]R_.2	MNSVGEACTDMKR	TRIAP1	O43715	NaN	NaN	NaN	NaN	NaN	117.23	135.371	701.97	649.638	NaN	NaN	246.737	74.8209	62.101	NaN	431.49	467.975	387.722	1071.96	857.624	NaN	NaN	697.477	875.377	NaN	75.0934	694.229	283.097	606.913	815.462	NaN	NaN	NaN	74.7378	95.1912	336.042	350.027	NaN	NaN	439.154	436.328	303.52	334.518	281.798	41.3077	206.244
_[Acetyl (N-term)]M[Oxidation (M)]NSVGEAC[Carbamidomethyl (C)]TDM[Oxidation (M)]K[DimethLys0]R_.2	MNSVGEACTDMKR	TRIAP1	O43715	NaN	NaN	NaN	NaN	NaN	117.23	135.371	701.97	649.638	NaN	NaN	246.737	74.8209	62.101	NaN	431.49	467.975	387.722	1071.96	857.624	NaN	NaN	697.477	875.377	NaN	75.0934	694.229	283.097	606.913	815.462	NaN	NaN	NaN	74.7378	95.1912	336.042	350.027	NaN	NaN	439.154	436.328	303.52	334.518	281.798	41.3077	206.244
_[Acetyl (N-term)]M[Oxidation (M)]NSVGEAC[Carbamidomethyl (C)]TDMK[DimethLys0]R_.2	MNSVGEACTDMKR	TRIAP1	O43715	NaN	NaN	NaN	NaN	NaN	117.23	135.371	701.97	649.638	NaN	NaN	246.737	74.8209	62.101	NaN	431.49	467.975	387.722	1071.96	857.624	NaN	NaN	697.477	875.377	NaN	75.0934	694.229	283.097	606.913	815.462	NaN	NaN	NaN	74.7378	95.1912	336.042	350.027	NaN	NaN	439.154	436.328	303.52	334.518	281.798	41.3077	206.244
_[Acetyl (N-term)]MNSVGEAC[Carbamidomethyl (C)]TDM[Oxidation (M)]K[DimethLys0]R_.2	MNSVGEACTDMKR	TRIAP1	O43715	NaN	NaN	NaN	NaN	NaN	117.23	135.371	701.97	649.638	NaN	NaN	246.737	74.8209	62.101	NaN	431.49	467.975	387.722	1071.96	857.624	NaN	NaN	697.477	875.377	NaN	75.0934	694.229	283.097	606.913	815.462	NaN	NaN	NaN	74.7378	95.1912	336.042	350.027	NaN	NaN	439.154	436.328	303.52	334.518	281.798	41.3077	206.244
_[Acetyl (N-term)]SGTNLDGNDEFDEQLR_.2	SGTNLDGNDEFDEQLR	HTATSF1	O43719	NaN	1203.83	23611.5	9142.96	8306.47	5585.6	6126.11	7247.17	6090.2	266224	107959	21490.6	17780.9	18804.2	19506.4	26200.5	19129.9	21054.6	9272.94	9855.14	4680.37	3734.98	4021.74	5741.67	6003.78	6966.2	NaN	12165.3	25716.8	27857.5	NaN	16306.8	16344.6	19753.4	20081.3	43149.5	22237.7	14645.5	16273.7	7768.37	8355.96	9733.27	11949.1	20083.8	20721.8	80004.4
_[DimethNter0]ANYGFSNDGASSSTANVEDVHAR_.3	ANYGFSNDGASSSTANVEDVHAR	HTATSF1	O43719	NaN	NaN	NaN	NaN	NaN	NaN	285.557	NaN	NaN	NaN	NaN	NaN	232.923	84.4015	NaN	NaN	526.884	580.909	NaN	NaN	498.594	319.819	228.245	471.409	NaN	NaN	1140.35	NaN	NaN	561.388	NaN	NaN	NaN	584.552	400.661	1346.38	1938.66	NaN	NaN	123.387	206.584	NaN	101.534	NaN	NaN	NaN
_[DimethNter0]FSNDGASSSTANVEDVHAR_.3	FSNDGASSSTANVEDVHAR	HTATSF1	O43719	NaN	NaN	978.477	NaN	NaN	NaN	NaN	NaN	NaN	NaN	NaN	749.956	230.997	NaN	NaN	NaN	2068.02	2092.18	NaN	NaN	NaN	NaN	485.732	958.555	NaN	NaN	993.987	NaN	NaN	5150.59	NaN	NaN	NaN	256.976	NaN	4087.01	1883.72	NaN	NaN	264.869	280.896	NaN	NaN	NaN	NaN	299.788
_[DimethNter0]FSNDGASSSTANVEDVHAR_.2	FSNDGASSSTANVEDVHAR	HTATSF1	O43719	NaN	NaN	978.477	NaN	NaN	NaN	NaN	NaN	NaN	NaN	NaN	749.956	230.997	NaN	NaN	NaN	2068.02	2092.18	NaN	NaN	NaN	NaN	485.732	958.555	NaN	NaN	993.987	NaN	NaN	5150.59	NaN	NaN	NaN	256.976	NaN	4087.01	1883.72	NaN	NaN	264.869	280.896	NaN	NaN	NaN	NaN	299.788
_[Acetyl (N-term)]M[Oxidation (M)]EGGAYGAGK[DimethLys0]AGGAFDPYTLVR_.2	MEGGAYGAGKAGGAFDPYTLVR	SYNGR1	O43759	NaN	1052.96	NaN	6741.68	7290.32	NaN	NaN	NaN	NaN	NaN	NaN	NaN	1568.7	1396.07	NaN	NaN	NaN	NaN	NaN	NaN	NaN	NaN	1668.4	744.617	NaN	NaN	NaN	NaN	NaN	1973.14	NaN	NaN	NaN	1023.7	939.604	NaN	NaN	NaN	NaN	966.111	1192.27	NaN	NaN	1592.34	2428.43	NaN
_[Acetyl (N-term)]M[Oxidation (M)]EGGAYGAGK[DimethLys0]AGGAFDPYTLVR_.3	MEGGAYGAGKAGGAFDPYTLVR	SYNGR1	O43759	NaN	1052.96	NaN	6741.68	7290.32	NaN	NaN	NaN	NaN	NaN	NaN	NaN	1568.7	1396.07	NaN	NaN	NaN	NaN	NaN	NaN	NaN	NaN	1668.4	744.617	NaN	NaN	NaN	NaN	NaN	1973.14	NaN	NaN	NaN	1023.7	939.604	NaN	NaN	NaN	NaN	966.111	1192.27	NaN	NaN	1592.34	2428.43	NaN
_[Acetyl (N-term)]MEGGAYGAGK[DimethLys0]AGGAFDPYTLVR_.2	MEGGAYGAGKAGGAFDPYTLVR	SYNGR1	O43759	NaN	1052.96	NaN	6741.68	7290.32	NaN	NaN	NaN	NaN	NaN	NaN	NaN	1568.7	1396.07	NaN	NaN	NaN	NaN	NaN	NaN	NaN	NaN	1668.4	744.617	NaN	NaN	NaN	NaN	NaN	1973.14	NaN	NaN	NaN	1023.7	939.604	NaN	NaN	NaN	NaN	966.111	1192.27	NaN	NaN	1592.34	2428.43	NaN
_[Acetyl (N-term)]MEGGAYGAGK[DimethLys0]AGGAFDPYTLVR_.3	MEGGAYGAGKAGGAFDPYTLVR	SYNGR1	O43759	NaN	1052.96	NaN	6741.68	7290.32	NaN	NaN	NaN	NaN	NaN	NaN	NaN	1568.7	1396.07	NaN	NaN	NaN	NaN	NaN	NaN	NaN	NaN	1668.4	744.617	NaN	NaN	NaN	NaN	NaN	1973.14	NaN	NaN	NaN	1023.7	939.604	NaN	NaN	NaN	NaN	966.111	1192.27	NaN	NaN	1592.34	2428.43	NaN
_[Acetyl (N-term)]MESGAYGAAK[DimethLys0]AGGSFDLR_.2	MESGAYGAAKAGGSFDLR	SYNGR2	O43760	275.905	NaN	NaN	NaN	NaN	NaN	NaN	NaN	NaN	NaN	NaN	NaN	NaN	NaN	NaN	NaN	NaN	NaN	NaN	NaN	NaN	NaN	NaN	NaN	233.012	NaN	NaN	NaN	NaN	NaN	NaN	NaN	NaN	NaN	113.991	NaN	NaN	NaN	NaN	NaN	NaN	NaN	NaN	NaN	NaN	NaN
_[Acetyl (N-term)]SQK[DimethLys0]QEEENPAEETGEEK[DimethLys0]QDTQEK[DimethLys0]EGILPER_.4	SQKQEEENPAEETGEEKQDTQEKEGILPER	ENSA	O43768	874.315	1293.62	3051.38	3423.5	3323.79	3528.22	2297.72	9468.68	9966.98	28051.1	23297.4	3864.43	5103.82	8478.9	1869.41	4173.83	4663.89	5030.86	6689.99	6118.22	1042.47	1097.96	6734.11	13220.3	2869.45	6813.98	6132.75	8637.58	30873.4	43450.2	NaN	10494	11106.8	16751.4	12202	32893.1	10396	19223.1	21970.2	6504.3	6532.61	5139.86	6211.52	18153.4	18601.9	86971.9
_[Acetyl (N-term)]SQK[DimethLys0]QEEENPAEETGEEK[DimethLys0]QDTQEK[DimethLys0]EGILPER_.3	SQKQEEENPAEETGEEKQDTQEKEGILPER	ENSA	O43768	874.315	1293.62	3051.38	3423.5	3323.79	3528.22	2297.72	9468.68	9966.98	28051.1	23297.4	3864.43	5103.82	8478.9	1869.41	4173.83	4663.89	5030.86	6689.99	6118.22	1042.47	1097.96	6734.11	13220.3	2869.45	6813.98	6132.75	8637.58	30873.4	43450.2	NaN	10494	11106.8	16751.4	12202	32893.1	10396	19223.1	21970.2	6504.3	6532.61	5139.86	6211.52	18153.4	18601.9	86971.9
_[DimethNter0]SQK[DimethLys0]QEEENPAEETGEEK[DimethLys0]QDTQEK[DimethLys0]EGILPER_.4	SQKQEEENPAEETGEEKQDTQEKEGILPER	ENSA	O43768	874.315	1293.62	3051.38	3423.5	3323.79	3528.22	2297.72	9468.68	9966.98	28051.1	23297.4	3864.43	5103.82	8478.9	1869.41	4173.83	4663.89	5030.86	6689.99	6118.22	1042.47	1097.96	6734.11	13220.3	2869.45	6813.98	6132.75	8637.58	30873.4	43450.2	NaN	10494	11106.8	16751.4	12202	32893.1	10396	19223.1	21970.2	6504.3	6532.61	5139.86	6211.52	18153.4	18601.9	86971.9
_[DimethNter0]REGIDPTPYYWYTDQR_.3	REGIDPTPYYWYTDQR	NARS	O43776	NaN	NaN	NaN	NaN	NaN	1110.1	1170.1	NaN	NaN	NaN	NaN	NaN	NaN	NaN	NaN	NaN	NaN	NaN	NaN	NaN	1130.25	968.022	NaN	NaN	NaN	NaN	NaN	NaN	NaN	NaN	NaN	NaN	NaN	1573.52	1410.95	NaN	NaN	NaN	NaN	NaN	NaN	NaN	NaN	NaN	NaN	NaN
_[Acetyl (N-term)]SATAAAR_.1	SATAAAR	RRP9	O43818	726.237	590.691	2399.82	NaN	953.314	3049.6	3508.65	4710.12	4323.61	NaN	NaN	1550.05	4764.85	4404.23	17134.9	8318.22	4508.49	4997.43	6285.94	12246.3	2938.77	2789.9	1993.96	2148.26	NaN	NaN	1182.05	7595.01	5993.04	1933.19	NaN	NaN	NaN	2589.94	3221.35	2069.97	1673.89	919.381	970.713	2423.82	2307.42	6308.15	8029.72	1229	1215.63	2652.51
_[Gln->pyro-Glu]QQEEEK[DimethLys0]AEAR_.2	QQEEEKAEAR	RRP9	O43818	611.475	NaN	NaN	NaN	NaN	2752.52	2962.04	2503.43	4762.7	NaN	NaN	211.345	596.666	724.868	2774.44	NaN	1428.06	1446.22	1729.36	3063.56	1688.86	NaN	5658.67	12067.1	NaN	1113.16	NaN	2475.83	2881.84	703.259	NaN	NaN	NaN	1139.02	1027.43	17578.5	NaN	NaN	NaN	4007.92	5057.67	6113.83	6170.38	359.394	NaN	NaN
_[DimethNter0]SRQGPAETGGQGQPQGPGLR_.3	SRQGPAETGGQGQPQGPGLR	SCO2	O43819	NaN	NaN	NaN	NaN	NaN	NaN	NaN	NaN	NaN	NaN	NaN	NaN	NaN	NaN	NaN	NaN	NaN	NaN	NaN	NaN	NaN	NaN	NaN	NaN	NaN	NaN	NaN	NaN	NaN	NaN	NaN	NaN	NaN	NaN	NaN	NaN	NaN	NaN	NaN	NaN	NaN	930.784	NaN	NaN	NaN	NaN
_[Acetyl (N-term)]C[Carbamidomethyl (C)]TALSPK[DimethLys0]VR_.2	CTALSPKVR	GAS2	O43903	NaN	NaN	551.216	NaN	NaN	NaN	NaN	NaN	NaN	NaN	NaN	NaN	9425.4	11691.1	NaN	NaN	355.172	340.641	NaN	NaN	NaN	NaN	NaN	NaN	NaN	50.6531	NaN	NaN	NaN	NaN	NaN	NaN	NaN	5557.47	6416.37	NaN	NaN	NaN	NaN	NaN	NaN	NaN	NaN	NaN	NaN	NaN
_DVIDEPIIEEPSR_.2	DVIDEPIIEEPSR	RAD21	O60216	3657.75	2951.61	NaN	NaN	NaN	1985.51	2183.37	4361.04	4404.49	NaN	NaN	NaN	NaN	NaN	NaN	NaN	NaN	NaN	NaN	NaN	2576.82	2880.64	4303.89	5552.28	4260.47	5360.27	NaN	NaN	NaN	NaN	NaN	NaN	NaN	NaN	NaN	8033.17	7573.47	NaN	NaN	5425.93	6022.69	4685.27	4984.64	NaN	NaN	NaN
_DTDTLDLSGPAR_.2	DTDTLDLSGPAR	DHX16	O60231	NaN	NaN	NaN	NaN	NaN	NaN	NaN	NaN	NaN	NaN	NaN	NaN	NaN	NaN	NaN	NaN	NaN	NaN	NaN	NaN	NaN	NaN	NaN	389.392	NaN	NaN	NaN	432.569	NaN	NaN	NaN	NaN	NaN	NaN	NaN	NaN	NaN	NaN	NaN	NaN	NaN	NaN	NaN	NaN	NaN	NaN
_[Acetyl (N-term)]SDSLVVC[Carbamidomethyl (C)]EVDPELTEK[DimethLys0]LR_.2	SDSLVVCEVDPELTEKLR	GMFG	O60234	1878.82	246.977	NaN	17576.5	12885.2	NaN	NaN	1095.58	1200.82	NaN	18789.3	3532.68	5418.48	6241.92	4631.47	7073.7	9166.11	8338.43	1116.21	1211.06	NaN	NaN	1606.18	2417.09	NaN	NaN	NaN	5440.97	8277.97	8916.64	151704	50904.6	73320	8270.64	8640.24	NaN	NaN	10311.1	11976	1409.91	1639.19	652.391	785.653	14540.6	15232.9	24559.3
_[Acetyl (N-term)]SDSLVVC[Carbamidomethyl (C)]EVDPELTEK[DimethLys0]LR_.3	SDSLVVCEVDPELTEKLR	GMFG	O60234	1878.82	246.977	NaN	17576.5	12885.2	NaN	NaN	1095.58	1200.82	NaN	18789.3	3532.68	5418.48	6241.92	4631.47	7073.7	9166.11	8338.43	1116.21	1211.06	NaN	NaN	1606.18	2417.09	NaN	NaN	NaN	5440.97	8277.97	8916.64	151704	50904.6	73320	8270.64	8640.24	NaN	NaN	10311.1	11976	1409.91	1639.19	652.391	785.653	14540.6	15232.9	24559.3
_[Acetyl (N-term)]SATNNIAQAR_.2	SATNNIAQAR	GNG7	O60262	3904.46	3745.19	NaN	8623.11	4395.99	NaN	NaN	6299.28	6147.21	356431	117349	NaN	NaN	NaN	NaN	NaN	NaN	NaN	12484.9	12459.8	NaN	NaN	7557.94	13737.2	2012.6	3608.8	21372.8	11490.4	29325.4	41805.2	NaN	3216.08	3868.32	NaN	NaN	46645.3	11357.6	4496.19	4393.39	8523.08	7007.49	5467.87	5180.92	40123.6	39051.5	63601.6
_[Acetyl (N-term)]MELEDGVVYQEEPGGSGAVMSER_.3	MELEDGVVYQEEPGGSGAVMSER	SPAG9	O60271	NaN	NaN	NaN	NaN	NaN	242.441	119.482	354.891	322.348	NaN	NaN	NaN	NaN	NaN	NaN	NaN	NaN	NaN	151.282	96.9715	NaN	NaN	256.083	216	228.062	78.4388	NaN	NaN	NaN	NaN	NaN	NaN	NaN	NaN	NaN	2.95852	NaN	NaN	NaN	214.675	214.327	315.749	NaN	NaN	NaN	NaN
_[Acetyl (N-term)]SGASVK[DimethLys0]VAVR_.2	SGASVKVAVR	KIF1B	O60333	NaN	NaN	NaN	NaN	NaN	599.098	564.623	286.523	474.164	NaN	NaN	NaN	NaN	110.289	NaN	NaN	NaN	NaN	401.933	550.485	427.121	517.853	NaN	NaN	NaN	NaN	NaN	500.843	NaN	NaN	NaN	NaN	NaN	344.103	242.601	NaN	NaN	NaN	NaN	122.784	NaN	214.201	222.235	NaN	NaN	NaN
_[Acetyl (N-term)]AVEGSTITSR_.2	AVEGSTITSR	MAPKBP1	O60336	NaN	NaN	NaN	NaN	NaN	189.274	NaN	470.015	574.498	NaN	NaN	NaN	NaN	NaN	NaN	NaN	364.174	419.815	1033.3	613.685	NaN	NaN	1519.98	1131.88	NaN	NaN	NaN	401.462	129.659	NaN	NaN	NaN	NaN	423.077	248.739	NaN	NaN	NaN	NaN	1130.51	1240.78	338.74	366.23	442.773	NaN	NaN
_[Acetyl (N-term)]MEPAAAATVQR_.2	MEPAAAATVQR	PHLPP1	O60346	NaN	NaN	NaN	NaN	NaN	NaN	NaN	879.752	727.399	NaN	NaN	NaN	NaN	NaN	NaN	NaN	NaN	NaN	1290.29	NaN	NaN	NaN	NaN	NaN	NaN	NaN	NaN	688.183	485.704	NaN	NaN	NaN	NaN	NaN	NaN	NaN	NaN	NaN	NaN	NaN	NaN	1312.37	1227.59	NaN	NaN	NaN
_[Acetyl (N-term)]M[Oxidation (M)]EPAAAATVQR_.2	MEPAAAATVQR	PHLPP1	O60346	NaN	NaN	NaN	NaN	NaN	NaN	NaN	879.752	727.399	NaN	NaN	NaN	NaN	NaN	NaN	NaN	NaN	NaN	1290.29	NaN	NaN	NaN	NaN	NaN	NaN	NaN	NaN	688.183	485.704	NaN	NaN	NaN	NaN	NaN	NaN	NaN	NaN	NaN	NaN	NaN	NaN	1312.37	1227.59	NaN	NaN	NaN
_[DimethNter0]GETNPADSK[DimethLys0]PGTIR_.3	GETNPADSKPGTIR	NME2P1;NME1;NME2	O60361;P15531;P22392	1028.45	1102.58	NaN	1804.46	NaN	NaN	NaN	337.809	NaN	NaN	NaN	NaN	NaN	NaN	NaN	NaN	NaN	NaN	NaN	NaN	NaN	NaN	NaN	426.432	1509.52	2095.02	NaN	888.732	NaN	NaN	NaN	NaN	NaN	NaN	NaN	NaN	NaN	NaN	NaN	NaN	NaN	1301.79	1498.2	NaN	NaN	NaN
_[DimethNter0]APDPVAAETAAQGPTPR_.3	APDPVAAETAAQGPTPR	FADS1	O60427	NaN	NaN	1804.85	NaN	NaN	1728.27	1677.17	2786.45	2800.08	NaN	NaN	1382.16	NaN	NaN	1169.01	1566.82	2005.97	2189.78	4789.95	5411.82	1047.73	1412.38	324.765	NaN	NaN	NaN	517.058	3950.43	9989.76	NaN	NaN	NaN	NaN	NaN	NaN	NaN	NaN	NaN	NaN	NaN	NaN	1896.24	1968.46	NaN	NaN	393.794
_[DimethNter0]APDPVAAETAAQGPTPR_.2	APDPVAAETAAQGPTPR	FADS1	O60427	NaN	NaN	1804.85	NaN	NaN	1728.27	1677.17	2786.45	2800.08	NaN	NaN	1382.16	NaN	NaN	1169.01	1566.82	2005.97	2189.78	4789.95	5411.82	1047.73	1412.38	324.765	NaN	NaN	NaN	517.058	3950.43	9989.76	NaN	NaN	NaN	NaN	NaN	NaN	NaN	NaN	NaN	NaN	NaN	NaN	1896.24	1968.46	NaN	NaN	393.794
_PVAAETAAQGPTPR_.2	PVAAETAAQGPTPR	FADS1	O60427	NaN	NaN	NaN	NaN	NaN	NaN	NaN	1809.52	2153.27	NaN	NaN	NaN	NaN	NaN	NaN	NaN	NaN	NaN	4665.97	2660.49	NaN	NaN	NaN	NaN	NaN	NaN	NaN	2697.53	6561.32	NaN	NaN	NaN	NaN	NaN	NaN	NaN	NaN	NaN	NaN	NaN	NaN	2539.06	3105.53	NaN	NaN	NaN
_[Acetyl (N-term)]M[Oxidation (M)]APDPVAAETAAQGPTPR_.2	MAPDPVAAETAAQGPTPR	FADS1	O60427	NaN	NaN	NaN	NaN	NaN	NaN	NaN	855.836	536.412	NaN	NaN	NaN	NaN	NaN	NaN	NaN	NaN	NaN	586.184	NaN	NaN	NaN	NaN	NaN	NaN	NaN	NaN	2733.75	2680.41	NaN	NaN	NaN	NaN	NaN	NaN	NaN	NaN	NaN	NaN	NaN	NaN	677.919	735.057	NaN	NaN	NaN
_[Acetyl (N-term)]MAPDPVAAETAAQGPTPR_.2	MAPDPVAAETAAQGPTPR	FADS1	O60427	NaN	NaN	NaN	NaN	NaN	NaN	NaN	855.836	536.412	NaN	NaN	NaN	NaN	NaN	NaN	NaN	NaN	NaN	586.184	NaN	NaN	NaN	NaN	NaN	NaN	NaN	NaN	2733.75	2680.41	NaN	NaN	NaN	NaN	NaN	NaN	NaN	NaN	NaN	NaN	NaN	NaN	677.919	735.057	NaN	NaN	NaN
_[Acetyl (N-term)]AETVADTR_.2	AETVADTR	SNX3	O60493	3162.91	3052.25	25679.6	7261.43	4565.82	12226.3	6667.43	4436.95	4090.84	139356	108217	16644	38382.7	22625.7	12018.5	13838.6	12003.9	12841.1	11305.6	15852.3	4435.34	5207.78	7198.95	12400.6	3247.38	9993.37	9767.53	6351.44	25196.5	72050.4	NaN	12741.5	12980.4	22399.4	20150.9	38013.3	7909.55	47219.9	40583.3	6417.57	5851.92	3618.28	2675.46	30252.1	29302.2	114148
_[Acetyl (N-term)]AETVADTRR_.2	AETVADTRR	SNX3	O60493	565.651	NaN	4422.8	NaN	NaN	2249.08	1574.11	1239.95	1363.97	7020.39	NaN	2055.09	1952.19	1870.96	NaN	1063.84	2298.73	3183.1	NaN	2662.59	1613.67	1564.36	2378.41	5602.5	548.169	540.893	5974.06	1012.14	NaN	1611.9	NaN	NaN	NaN	2951.35	2666.4	9359.11	2147.11	NaN	529.408	2264	2510.37	1384.2	1721.3	2036.2	2579.69	NaN
_[DimethNter0]VQK[DimethLys0]ESQATLEER_.3	VQKESQATLEER	MGEA5	O60502	384.145	687.346	8621.97	NaN	NaN	4189.19	3498.38	5422.49	4440.07	NaN	7892.55	6630.91	4070.16	919.138	2282	1470.57	3607.73	1997.74	5697.06	9765.99	2590.78	1130.1	4418.45	3532.43	943.937	1483.16	3249.23	9687.39	7405.66	4849.24	NaN	NaN	NaN	4304.3	6604.49	19646.9	2232.7	3637.44	3071.82	1755.75	1554.03	7416.94	5847.77	3681.4	3828.56	6463
_[DimethNter0]VQK[DimethLys0]ESQATLEER_.2	VQKESQATLEER	MGEA5	O60502	384.145	687.346	8621.97	NaN	NaN	4189.19	3498.38	5422.49	4440.07	NaN	7892.55	6630.91	4070.16	919.138	2282	1470.57	3607.73	1997.74	5697.06	9765.99	2590.78	1130.1	4418.45	3532.43	943.937	1483.16	3249.23	9687.39	7405.66	4849.24	NaN	NaN	NaN	4304.3	6604.49	19646.9	2232.7	3637.44	3071.82	1755.75	1554.03	7416.94	5847.77	3681.4	3828.56	6463
_[Acetyl (N-term)]ADGGSPFLGR_.2	ADGGSPFLGR	SORBS3	O60504	NaN	NaN	NaN	NaN	NaN	NaN	NaN	459.872	449.075	NaN	NaN	NaN	2745.16	2925.35	NaN	NaN	763.818	804.591	231.823	278.279	NaN	272.452	687.063	643.642	NaN	NaN	NaN	579.1	398.086	NaN	NaN	NaN	NaN	1730.16	2129.08	NaN	NaN	NaN	NaN	NaN	NaN	838.809	731.591	NaN	NaN	NaN
_[Acetyl (N-term)]M[Oxidation (M)]EPPGGSLGPGR_.2	MEPPGGSLGPGR	DIAPH1	O60610	NaN	NaN	41730	9502.88	8545.02	4669	8698.67	20962.2	14957.7	NaN	NaN	27084.7	25104.2	17646.3	17099	45612.7	18617.5	21058.2	17794	12839.6	2685.5	2722.03	24343	13170.5	6531.61	10413.9	15548.3	12651.8	24380.2	16233.1	NaN	NaN	NaN	13683.4	15949.8	12071.7	3752.82	12003.5	NaN	12786.2	12926.1	16384.4	16938.3	10227.4	12684.8	NaN
_[Acetyl (N-term)]MEPPGGSLGPGR_.2	MEPPGGSLGPGR	DIAPH1	O60610	NaN	NaN	41730	9502.88	8545.02	4669	8698.67	20962.2	14957.7	NaN	NaN	27084.7	25104.2	17646.3	17099	45612.7	18617.5	21058.2	17794	12839.6	2685.5	2722.03	24343	13170.5	6531.61	10413.9	15548.3	12651.8	24380.2	16233.1	NaN	NaN	NaN	13683.4	15949.8	12071.7	3752.82	12003.5	NaN	12786.2	12926.1	16384.4	16938.3	10227.4	12684.8	NaN
_[Gln->pyro-Glu]QHAYEHSLGK[DimethLys0]LR_.3	QHAYEHSLGKLR	PLIN3	O60664	2394.4	1523.35	3808.78	NaN	2559.43	2247.27	2168.95	2158.01	2310.31	NaN	NaN	4523.17	2986.89	2298.89	NaN	287.784	2800	3155.86	3546.77	4481.47	3136.61	4059.45	1717.3	2789.72	1341.74	5540.2	1089.05	3448.57	7425.66	4475.11	NaN	4504.09	NaN	1915.17	2658.32	3941.29	3568.29	3083.12	3131.51	1605.7	1898.04	1488.56	1816.24	9901.72	7865.83	12337.4
_[Gln->pyro-Glu]QHAYEHSLGK[DimethLys0]LR_.4	QHAYEHSLGKLR	PLIN3	O60664	2394.4	1523.35	3808.78	NaN	2559.43	2247.27	2168.95	2158.01	2310.31	NaN	NaN	4523.17	2986.89	2298.89	NaN	287.784	2800	3155.86	3546.77	4481.47	3136.61	4059.45	1717.3	2789.72	1341.74	5540.2	1089.05	3448.57	7425.66	4475.11	NaN	4504.09	NaN	1915.17	2658.32	3941.29	3568.29	3083.12	3131.51	1605.7	1898.04	1488.56	1816.24	9901.72	7865.83	12337.4
_[Gln->pyro-Glu]QHAYEHSLGK[DimethLys0]LR_.2	QHAYEHSLGKLR	PLIN3	O60664	2394.4	1523.35	3808.78	NaN	2559.43	2247.27	2168.95	2158.01	2310.31	NaN	NaN	4523.17	2986.89	2298.89	NaN	287.784	2800	3155.86	3546.77	4481.47	3136.61	4059.45	1717.3	2789.72	1341.74	5540.2	1089.05	3448.57	7425.66	4475.11	NaN	4504.09	NaN	1915.17	2658.32	3941.29	3568.29	3083.12	3131.51	1605.7	1898.04	1488.56	1816.24	9901.72	7865.83	12337.4
_[Acetyl (N-term)]SADGAEADGSTQVTVEEPVQQPSVVDR_.3	SADGAEADGSTQVTVEEPVQQPSVVDR	PLIN3	O60664	2626.31	2831	17276.6	2038.88	5411.61	5631.87	6838.07	8479.15	11078.1	174570	111545	23338.6	11798.5	17425.4	12549.5	13532.2	7406.33	6693.59	21018.7	28494.8	8346.24	7970.66	2042.06	1089.06	1745.87	1238.28	9509.46	35881.8	62441.8	30493.5	NaN	NaN	NaN	11539.6	13077.3	40348.5	10267.2	10154.3	2616.63	1960.04	2673.94	9716.67	12308.9	27851	34494.6	103065
_[Acetyl (N-term)]SADGAEADGSTQVTVEEPVQQPSVVDR_.2	SADGAEADGSTQVTVEEPVQQPSVVDR	PLIN3	O60664	2626.31	2831	17276.6	2038.88	5411.61	5631.87	6838.07	8479.15	11078.1	174570	111545	23338.6	11798.5	17425.4	12549.5	13532.2	7406.33	6693.59	21018.7	28494.8	8346.24	7970.66	2042.06	1089.06	1745.87	1238.28	9509.46	35881.8	62441.8	30493.5	NaN	NaN	NaN	11539.6	13077.3	40348.5	10267.2	10154.3	2616.63	1960.04	2673.94	9716.67	12308.9	27851	34494.6	103065
_SADGAEADGSTQVTVEEPVQQPSVVDR_.3	SADGAEADGSTQVTVEEPVQQPSVVDR	PLIN3	O60664	2626.31	2831	17276.6	2038.88	5411.61	5631.87	6838.07	8479.15	11078.1	174570	111545	23338.6	11798.5	17425.4	12549.5	13532.2	7406.33	6693.59	21018.7	28494.8	8346.24	7970.66	2042.06	1089.06	1745.87	1238.28	9509.46	35881.8	62441.8	30493.5	NaN	NaN	NaN	11539.6	13077.3	40348.5	10267.2	10154.3	2616.63	1960.04	2673.94	9716.67	12308.9	27851	34494.6	103065
_[DimethNter0]GVQSVMGSR_.2	GVQSVMGSR	PLIN3	O60664	NaN	NaN	NaN	NaN	5184.62	961.846	579.176	NaN	NaN	NaN	NaN	NaN	NaN	NaN	NaN	NaN	NaN	NaN	NaN	NaN	648.492	679.839	2080.9	2178.76	NaN	NaN	1338.41	NaN	NaN	102.033	NaN	NaN	NaN	NaN	NaN	2951.03	4402.74	NaN	NaN	969.501	1067.72	NaN	NaN	NaN	NaN	NaN
_[DimethNter0]TQLSEAVDATR_.2	TQLSEAVDATR	PLIN3	O60664	NaN	NaN	NaN	NaN	NaN	NaN	NaN	NaN	NaN	NaN	NaN	NaN	NaN	NaN	NaN	NaN	NaN	NaN	NaN	NaN	NaN	304.963	481.154	333.249	NaN	NaN	526.941	NaN	NaN	NaN	NaN	NaN	NaN	NaN	NaN	NaN	1099.23	NaN	NaN	NaN	221.967	NaN	NaN	NaN	NaN	NaN
_[DimethNter0]GFDVASVQQQR_.2	GFDVASVQQQR	PLIN3	O60664	NaN	NaN	NaN	NaN	NaN	3317.47	3835.89	NaN	NaN	NaN	NaN	NaN	1554.38	NaN	NaN	NaN	NaN	NaN	NaN	NaN	3617.03	2937.35	NaN	NaN	NaN	NaN	NaN	NaN	NaN	NaN	NaN	NaN	NaN	1430.83	1904.53	NaN	NaN	NaN	NaN	NaN	NaN	NaN	NaN	NaN	NaN	NaN
_[DimethNter0]SLDGFDVASVQQQR_.2	SLDGFDVASVQQQR	PLIN3	O60664	6717.41	5668.8	NaN	7157.96	5823.61	NaN	NaN	NaN	NaN	NaN	NaN	NaN	NaN	NaN	NaN	NaN	NaN	NaN	NaN	NaN	NaN	NaN	NaN	NaN	2491.7	3431.68	NaN	NaN	NaN	NaN	NaN	NaN	NaN	NaN	NaN	NaN	NaN	NaN	NaN	NaN	NaN	NaN	NaN	NaN	NaN	NaN
_[DimethNter0]SLDGFDVASVQQQR_.3	SLDGFDVASVQQQR	PLIN3	O60664	6717.41	5668.8	NaN	7157.96	5823.61	NaN	NaN	NaN	NaN	NaN	NaN	NaN	NaN	NaN	NaN	NaN	NaN	NaN	NaN	NaN	NaN	NaN	NaN	NaN	2491.7	3431.68	NaN	NaN	NaN	NaN	NaN	NaN	NaN	NaN	NaN	NaN	NaN	NaN	NaN	NaN	NaN	NaN	NaN	NaN	NaN	NaN
_[DimethNter0]K[DimethLys0]QDRALSRM[Oxidation (M)]LDAR_.4	KQDRALSRMLDAR	REV3L	O60673	NaN	NaN	2789.39	6007.72	2889.64	2902.69	2470.43	1687.5	2230.83	NaN	NaN	4306.46	7923.84	7868.28	2189.77	7284.42	3745.41	3159.21	836.571	3351.51	3610.88	4041.05	1463.28	2225.41	1151.67	2599.15	602.705	3505.09	8327.31	3164.8	NaN	10651.5	12065	4431.96	4329.86	5080.36	2528.78	8956.41	13905	1568.18	1640.9	1205.15	1612	10619.3	7688.93	36317.8
_[DimethNter0]K[DimethLys0]QDRALSRM[Oxidation (M)]LDAR_.3	KQDRALSRMLDAR	REV3L	O60673	NaN	NaN	2789.39	6007.72	2889.64	2902.69	2470.43	1687.5	2230.83	NaN	NaN	4306.46	7923.84	7868.28	2189.77	7284.42	3745.41	3159.21	836.571	3351.51	3610.88	4041.05	1463.28	2225.41	1151.67	2599.15	602.705	3505.09	8327.31	3164.8	NaN	10651.5	12065	4431.96	4329.86	5080.36	2528.78	8956.41	13905	1568.18	1640.9	1205.15	1612	10619.3	7688.93	36317.8
_[Acetyl (N-term)]C[Carbamidomethyl (C)]SLASGATGGR_.2	CSLASGATGGR	PRMT3	O60678	NaN	302.214	1357.08	NaN	NaN	4177.7	4147.58	2896.41	3828.32	NaN	NaN	1243.52	4834.86	5384.07	3663.05	4837.81	1962.98	1683.05	8761.36	6226.17	2543.33	2813.21	1395.73	2625.89	1562.17	1692.77	849.788	6626.91	9932.96	1595.06	NaN	NaN	NaN	3398.64	4365.62	NaN	543.624	NaN	NaN	681.996	684.617	4077.42	3956.75	NaN	NaN	NaN
_[Acetyl (N-term)]METMASPGK[DimethLys0]DNYR_.2	METMASPGKDNYR	KPNA6	O60684	NaN	NaN	NaN	NaN	NaN	2347.75	2287.21	1066	869.504	NaN	NaN	NaN	1240.98	550.699	NaN	NaN	748.893	NaN	3011.15	2620.21	1299.79	1440.16	2021.5	2367.95	512.676	NaN	1260.44	435.084	1310.43	3076.21	NaN	NaN	NaN	1395.45	808.34	7215.46	649.353	NaN	NaN	2163.31	2116.75	638.127	691.852	3175.12	3408.33	603.522
_[Acetyl (N-term)]M[Oxidation (M)]ETM[Oxidation (M)]ASPGK[DimethLys0]DNYR_.2	METMASPGKDNYR	KPNA6	O60684	NaN	NaN	NaN	NaN	NaN	2347.75	2287.21	1066	869.504	NaN	NaN	NaN	1240.98	550.699	NaN	NaN	748.893	NaN	3011.15	2620.21	1299.79	1440.16	2021.5	2367.95	512.676	NaN	1260.44	435.084	1310.43	3076.21	NaN	NaN	NaN	1395.45	808.34	7215.46	649.353	NaN	NaN	2163.31	2116.75	638.127	691.852	3175.12	3408.33	603.522
_[Acetyl (N-term)]M[Oxidation (M)]ETMASPGK[DimethLys0]DNYR_.2	METMASPGKDNYR	KPNA6	O60684	NaN	NaN	NaN	NaN	NaN	2347.75	2287.21	1066	869.504	NaN	NaN	NaN	1240.98	550.699	NaN	NaN	748.893	NaN	3011.15	2620.21	1299.79	1440.16	2021.5	2367.95	512.676	NaN	1260.44	435.084	1310.43	3076.21	NaN	NaN	NaN	1395.45	808.34	7215.46	649.353	NaN	NaN	2163.31	2116.75	638.127	691.852	3175.12	3408.33	603.522
_[Acetyl (N-term)]METM[Oxidation (M)]ASPGK[DimethLys0]DNYR_.2	METMASPGKDNYR	KPNA6	O60684	NaN	NaN	NaN	NaN	NaN	2347.75	2287.21	1066	869.504	NaN	NaN	NaN	1240.98	550.699	NaN	NaN	748.893	NaN	3011.15	2620.21	1299.79	1440.16	2021.5	2367.95	512.676	NaN	1260.44	435.084	1310.43	3076.21	NaN	NaN	NaN	1395.45	808.34	7215.46	649.353	NaN	NaN	2163.31	2116.75	638.127	691.852	3175.12	3408.33	603.522
_[DimethNter0]SAPVIFDR_.2	SAPVIFDR	SNX2	O60749	NaN	1355.25	5552.01	NaN	NaN	6364.31	6043.09	125.3	48.7338	NaN	NaN	NaN	3860.73	6107.18	NaN	NaN	3046.96	2940.02	582.425	NaN	5526.49	5352.06	24927	18861.7	1869	1840.16	12298.6	NaN	NaN	14606.9	NaN	NaN	NaN	1411.19	3926.66	22945.6	17579.2	NaN	NaN	6720.74	9679.03	934.304	620.955	4294.66	4046.68	27530.3
_[DimethNter0]MLGNSEDHTALSR_.3	MLGNSEDHTALSR	SNX2	O60749	NaN	NaN	NaN	NaN	NaN	NaN	NaN	NaN	NaN	NaN	NaN	NaN	NaN	NaN	NaN	NaN	NaN	NaN	NaN	NaN	NaN	NaN	NaN	NaN	1450.12	2337.42	NaN	709.287	NaN	NaN	NaN	NaN	NaN	NaN	NaN	NaN	NaN	964.546	NaN	644.943	749.976	NaN	NaN	NaN	NaN	NaN
_[Acetyl (N-term)]SGASSSEQNNNSYETK[DimethLys0]TPNLR_.3	SGASSSEQNNNSYETKTPNLR	PFKFB2	O60825	NaN	NaN	NaN	NaN	NaN	NaN	NaN	NaN	NaN	NaN	NaN	NaN	NaN	NaN	NaN	NaN	NaN	230.632	NaN	NaN	NaN	NaN	NaN	NaN	NaN	NaN	1293.77	NaN	NaN	NaN	NaN	NaN	NaN	NaN	NaN	NaN	651.02	NaN	NaN	NaN	NaN	NaN	NaN	981.341	222.308	NaN
_K[DimethLys0]DEELDPMDPSSYSDAPR_.3	KDEELDPMDPSSYSDAPR	PQBP1	O60828	NaN	NaN	NaN	NaN	NaN	1336.68	1204.85	1623.08	2311.96	NaN	NaN	NaN	NaN	NaN	NaN	NaN	NaN	NaN	NaN	NaN	NaN	NaN	2558.16	3629.44	NaN	NaN	2344.52	NaN	NaN	NaN	NaN	NaN	NaN	64.2825	NaN	NaN	3228.49	NaN	NaN	2476.82	2057.38	1828.03	NaN	NaN	NaN	NaN
_K[DimethLys0]DEELDPMDPSSYSDAPR_.2	KDEELDPMDPSSYSDAPR	PQBP1	O60828	NaN	NaN	NaN	NaN	NaN	1336.68	1204.85	1623.08	2311.96	NaN	NaN	NaN	NaN	NaN	NaN	NaN	NaN	NaN	NaN	NaN	NaN	NaN	2558.16	3629.44	NaN	NaN	2344.52	NaN	NaN	NaN	NaN	NaN	NaN	64.2825	NaN	NaN	3228.49	NaN	NaN	2476.82	2057.38	1828.03	NaN	NaN	NaN	NaN
_[DimethNter0]K[DimethLys0]APQVVAEAAK[DimethLys0]TAK[DimethLys0]R_.4	KAPQVVAEAAKTAKR	DKC1	O60832	8375.77	8741.19	NaN	5863.48	7621.29	182.916	NaN	NaN	NaN	NaN	NaN	NaN	NaN	NaN	NaN	NaN	NaN	NaN	NaN	NaN	130.994	NaN	NaN	NaN	9180.62	9965.09	NaN	NaN	NaN	2030.14	NaN	4839.85	NaN	NaN	NaN	NaN	356.742	3578.01	5478.56	746.403	1113.91	NaN	NaN	793.231	943.727	NaN
_[Acetyl (N-term)]AESDWDTVTVLR_.2	AESDWDTVTVLR	EDF1	O60869	1231.19	1479.61	NaN	NaN	NaN	5935.24	4770.56	3452.02	3334.67	NaN	NaN	7099.83	3265.68	3634.09	6029.84	5918.2	4093.76	3744.67	2844.36	5309.29	3484.91	2871.51	4817.34	6420.12	NaN	NaN	NaN	1871.33	2965.07	3632.25	NaN	NaN	NaN	2872.7	5882.15	13836.7	7669.62	4046.05	4622.24	2980.17	3198.51	9448.35	5245.52	5449.97	2490.05	NaN
_[Acetyl (N-term)]AESDWDTVTVLR_.1	AESDWDTVTVLR	EDF1	O60869	1231.19	1479.61	NaN	NaN	NaN	5935.24	4770.56	3452.02	3334.67	NaN	NaN	7099.83	3265.68	3634.09	6029.84	5918.2	4093.76	3744.67	2844.36	5309.29	3484.91	2871.51	4817.34	6420.12	NaN	NaN	NaN	1871.33	2965.07	3632.25	NaN	NaN	NaN	2872.7	5882.15	13836.7	7669.62	4046.05	4622.24	2980.17	3198.51	9448.35	5245.52	5449.97	2490.05	NaN
_ETEELHHDR_.2	ETEELHHDR	EDF1	O60869	NaN	NaN	NaN	NaN	NaN	288.127	NaN	1805.6	1692.57	NaN	NaN	NaN	NaN	NaN	NaN	NaN	NaN	NaN	NaN	NaN	333.951	NaN	614.839	417.391	NaN	NaN	525.759	NaN	NaN	NaN	NaN	NaN	NaN	NaN	NaN	NaN	NaN	NaN	NaN	819.407	NaN	542.731	NaN	NaN	NaN	NaN
_[Acetyl (N-term)]MDAVAVYHGK[DimethLys0]ISR_.3	MDAVAVYHGKISR	SH2D1A	O60880	NaN	NaN	11332.5	NaN	NaN	4582.21	5832.38	NaN	NaN	NaN	NaN	7946.9	2836.2	3071.19	1957.94	2286.63	4703.09	5004.09	NaN	NaN	4800.64	4915.16	NaN	NaN	1358.49	544.271	390.48	NaN	NaN	1	NaN	NaN	NaN	3421.82	3397.64	NaN	NaN	1965.93	NaN	NaN	NaN	NaN	NaN	NaN	NaN	NaN
_[Acetyl (N-term)]M[Oxidation (M)]DAVAVYHGK[DimethLys0]ISR_.3	MDAVAVYHGKISR	SH2D1A	O60880	NaN	NaN	11332.5	NaN	NaN	4582.21	5832.38	NaN	NaN	NaN	NaN	7946.9	2836.2	3071.19	1957.94	2286.63	4703.09	5004.09	NaN	NaN	4800.64	4915.16	NaN	NaN	1358.49	544.271	390.48	NaN	NaN	1	NaN	NaN	NaN	3421.82	3397.64	NaN	NaN	1965.93	NaN	NaN	NaN	NaN	NaN	NaN	NaN	NaN
_[Acetyl (N-term)]M[Oxidation (M)]DAVAVYHGK[DimethLys0]ISR_.2	MDAVAVYHGKISR	SH2D1A	O60880	NaN	NaN	11332.5	NaN	NaN	4582.21	5832.38	NaN	NaN	NaN	NaN	7946.9	2836.2	3071.19	1957.94	2286.63	4703.09	5004.09	NaN	NaN	4800.64	4915.16	NaN	NaN	1358.49	544.271	390.48	NaN	NaN	1	NaN	NaN	NaN	3421.82	3397.64	NaN	NaN	1965.93	NaN	NaN	NaN	NaN	NaN	NaN	NaN	NaN
_[Acetyl (N-term)]MDAVAVYHGK[DimethLys0]ISR_.2	MDAVAVYHGKISR	SH2D1A	O60880	NaN	NaN	11332.5	NaN	NaN	4582.21	5832.38	NaN	NaN	NaN	NaN	7946.9	2836.2	3071.19	1957.94	2286.63	4703.09	5004.09	NaN	NaN	4800.64	4915.16	NaN	NaN	1358.49	544.271	390.48	NaN	NaN	1	NaN	NaN	NaN	3421.82	3397.64	NaN	NaN	1965.93	NaN	NaN	NaN	NaN	NaN	NaN	NaN	NaN
_[Acetyl (N-term)]ASGSPPTQPSPASDSGSGYVPGSVSAAFVTC[Carbamidomethyl (C)]PNEK[DimethLys0]VAK[DimethLys0]EIAR_.4	ASGSPPTQPSPASDSGSGYVPGSVSAAFVTCPNEKVAKEIAR	CUTA	O60888	NaN	NaN	NaN	NaN	9811.41	1133.09	1335.08	1092.29	1202.23	NaN	NaN	NaN	2037.44	2859.92	3848.6	4970.12	4136.32	3740.14	1704.13	2700.57	NaN	NaN	677.353	998.218	NaN	1075.28	NaN	3712.62	5066.54	1442.27	NaN	NaN	NaN	2969.76	2860.43	2949.37	NaN	NaN	NaN	NaN	393.946	1119.79	1177.88	1595.46	3868.4	NaN
_[Acetyl (N-term)]ASGSPPTQPSPASDSGSGYVPGSVSAAFVTC[Carbamidomethyl (C)]PNEK[DimethLys0]VAK[DimethLys0]EIAR_.3	ASGSPPTQPSPASDSGSGYVPGSVSAAFVTCPNEKVAKEIAR	CUTA	O60888	NaN	NaN	NaN	NaN	9811.41	1133.09	1335.08	1092.29	1202.23	NaN	NaN	NaN	2037.44	2859.92	3848.6	4970.12	4136.32	3740.14	1704.13	2700.57	NaN	NaN	677.353	998.218	NaN	1075.28	NaN	3712.62	5066.54	1442.27	NaN	NaN	NaN	2969.76	2860.43	2949.37	NaN	NaN	NaN	NaN	393.946	1119.79	1177.88	1595.46	3868.4	NaN
_[Acetyl (N-term)]AEAGAGLSETVTETTVTVTTEPENR_.3	AEAGAGLSETVTETTVTVTTEPENR	PPP1R11	O60927	7547.17	4895.19	NaN	14827.7	7165.04	4579.17	4399.1	3774.07	3440.64	16193	15182	6342.23	7838.78	10980.7	8275.92	7567.37	4622.73	4103.27	5117.56	5961.39	2792.15	3167.87	4691.47	6078.62	7159.6	7473.72	NaN	1962.74	5239.4	6345.56	NaN	NaN	13850	4521.96	5966.7	12164.3	7702.19	5976.42	6926.03	6346.13	6821.32	4906.66	6967.14	8408.32	7696.16	20340.4
_[Acetyl (N-term)]AEAGAGLSETVTETTVTVTTEPENR_.2	AEAGAGLSETVTETTVTVTTEPENR	PPP1R11	O60927	7547.17	4895.19	NaN	14827.7	7165.04	4579.17	4399.1	3774.07	3440.64	16193	15182	6342.23	7838.78	10980.7	8275.92	7567.37	4622.73	4103.27	5117.56	5961.39	2792.15	3167.87	4691.47	6078.62	7159.6	7473.72	NaN	1962.74	5239.4	6345.56	NaN	NaN	13850	4521.96	5966.7	12164.3	7702.19	5976.42	6926.03	6346.13	6821.32	4906.66	6967.14	8408.32	7696.16	20340.4
_[Acetyl (N-term)]QM[Oxidation (M)]K[DimethLys0]NLTMER_.2	QMKNLTMER	ADAM23	O75077	1469.92	1737.35	NaN	NaN	NaN	NaN	NaN	NaN	NaN	NaN	NaN	NaN	NaN	NaN	NaN	NaN	NaN	NaN	NaN	NaN	NaN	NaN	NaN	NaN	1900.76	3780.7	NaN	NaN	NaN	NaN	NaN	NaN	NaN	NaN	NaN	NaN	NaN	NaN	NaN	32.6607	50.8573	NaN	NaN	NaN	NaN	NaN
_[DimethNter0]AVHPGGDTVAIGGVDGNVR_.3	AVHPGGDTVAIGGVDGNVR	WDR1	O75083	775.569	620.035	NaN	3609.55	5503.41	NaN	NaN	NaN	NaN	NaN	NaN	807.777	NaN	NaN	NaN	NaN	NaN	NaN	NaN	NaN	NaN	NaN	NaN	NaN	2224.19	3119.13	NaN	NaN	NaN	598.554	NaN	10162	5802.57	NaN	NaN	NaN	NaN	4315.88	4298.02	145.627	279.516	NaN	NaN	496.649	500.72	NaN
_[DimethNter0]FTQNAATGLNISR_.2	FTQNAATGLNISR	N4BP1	O75113	NaN	NaN	NaN	NaN	NaN	NaN	NaN	NaN	NaN	NaN	NaN	NaN	NaN	NaN	NaN	NaN	NaN	NaN	NaN	NaN	NaN	NaN	NaN	NaN	NaN	NaN	NaN	NaN	NaN	NaN	NaN	NaN	NaN	NaN	NaN	NaN	NaN	NaN	NaN	NaN	NaN	NaN	NaN	NaN	NaN	NaN
_[Acetyl (N-term)]SRPPPTGK[DimethLys0]MPGAPETAPGDGAGASR_.3	SRPPPTGKMPGAPETAPGDGAGASR	ROCK2	O75116	148.365	NaN	584.082	NaN	NaN	367.037	260.669	1769.28	2025.38	12031.7	NaN	1286.48	1978.33	1483.35	NaN	NaN	NaN	64.6316	1533.18	1353.52	148.012	216.827	438.222	885.747	322.987	364.709	1223.3	3891.11	10185.8	858.11	NaN	NaN	NaN	1909.07	881.205	26.8006	746.828	NaN	NaN	716.713	714.482	1356.6	1512.5	495.793	1415.74	2835.22
_[Acetyl (N-term)]SRPPPTGK[DimethLys0]M[Oxidation (M)]PGAPETAPGDGAGASR_.3	SRPPPTGKMPGAPETAPGDGAGASR	ROCK2	O75116	148.365	NaN	584.082	NaN	NaN	367.037	260.669	1769.28	2025.38	12031.7	NaN	1286.48	1978.33	1483.35	NaN	NaN	NaN	64.6316	1533.18	1353.52	148.012	216.827	438.222	885.747	322.987	364.709	1223.3	3891.11	10185.8	858.11	NaN	NaN	NaN	1909.07	881.205	26.8006	746.828	NaN	NaN	716.713	714.482	1356.6	1512.5	495.793	1415.74	2835.22
_[Gln->pyro-Glu]QTEDVAEVLNR_.2	QTEDVAEVLNR	CLASP2	O75122	NaN	NaN	NaN	NaN	NaN	1266.39	1126.31	523.95	558.704	NaN	NaN	NaN	118.751	NaN	259.097	NaN	455.067	482.647	465.245	NaN	810.883	610.925	327.482	447.754	NaN	NaN	NaN	603.648	822.63	NaN	NaN	NaN	NaN	198.18	195.037	NaN	206.133	NaN	NaN	175.175	170.404	582.805	664.878	NaN	NaN	NaN
_[DimethNter0]SSSSSQLPLGQER_.2	SSSSSQLPLGQER	PTCD1	O75127	NaN	NaN	NaN	NaN	NaN	2587.18	2296.64	1006.13	1313.48	NaN	NaN	NaN	934.781	1076.71	NaN	525.44	740.963	933.127	2434.85	2065.06	1298.15	1486.09	422.829	532.518	NaN	216.815	702.552	1596.02	2906.64	288.791	NaN	NaN	NaN	1140.96	1044.51	NaN	NaN	NaN	NaN	447.807	369.108	1193.56	1347.62	NaN	NaN	1146.45
_[Acetyl (N-term)]MNSIK[DimethLys0]NVPAR_.2	MNSIKNVPAR	HIP1R	O75146	NaN	NaN	524.985	NaN	NaN	291.96	NaN	1197.39	711.53	NaN	NaN	NaN	1779.49	NaN	NaN	NaN	358.306	288.888	673.288	798.152	313.316	251.271	277.757	151.339	NaN	NaN	325.806	735.837	1055.24	NaN	NaN	NaN	NaN	5658.86	4366.44	6.78814	40.5578	NaN	NaN	48.5149	68.7738	668.537	701.329	NaN	134.702	NaN
_[Acetyl (N-term)]M[Oxidation (M)]NSIK[DimethLys0]NVPAR_.2	MNSIKNVPAR	HIP1R	O75146	NaN	NaN	524.985	NaN	NaN	291.96	NaN	1197.39	711.53	NaN	NaN	NaN	1779.49	NaN	NaN	NaN	358.306	288.888	673.288	798.152	313.316	251.271	277.757	151.339	NaN	NaN	325.806	735.837	1055.24	NaN	NaN	NaN	NaN	5658.86	4366.44	6.78814	40.5578	NaN	NaN	48.5149	68.7738	668.537	701.329	NaN	134.702	NaN
_[Acetyl (N-term)]VASALSR_.1	VASALSR	RNF40	O75150	3956.38	4224.51	45399.3	19247.6	8393.17	21168.9	22193.8	18016.2	19085.8	235907	NaN	46934.1	56887	68808	25151.8	37380.6	27401.9	34284.9	32105.7	30004.4	16462.3	18255.9	18715.5	18727.3	3375.52	4179.32	43542.1	21723.4	39149.4	61462.6	NaN	24278	36016.7	39740	38083.2	158395	38637.4	39660.8	34575.9	22870.2	21979.8	19958.8	19555.5	86031.3	104950	232924
_[Gln->pyro-Glu]QAEEQIEHLQR_.2	QAEEQIEHLQR	RNF40	O75150	NaN	NaN	NaN	NaN	NaN	1056.35	1118.9	888.961	906.214	NaN	NaN	NaN	2245.75	2858.92	1200.21	1853.57	1074.4	1362	1529.63	1157.17	885.32	663.02	638.062	1008.93	356.539	337.674	1279.97	1444.92	2019.11	NaN	NaN	NaN	NaN	2275.65	1893.73	3490.63	1367.8	NaN	NaN	714.44	507.813	1187.49	1229.57	NaN	NaN	NaN
_[Acetyl (N-term)]ASSVGAQLMGASSQPSEAM[Oxidation (M)]APR_.2	ASSVGAQLMGASSQPSEAMAPR	TSC22D2	O75157	NaN	NaN	NaN	NaN	NaN	NaN	NaN	NaN	NaN	NaN	NaN	NaN	NaN	NaN	NaN	NaN	NaN	NaN	NaN	NaN	NaN	NaN	NaN	NaN	NaN	11058.5	NaN	NaN	NaN	NaN	NaN	NaN	NaN	NaN	NaN	NaN	NaN	NaN	NaN	NaN	NaN	NaN	NaN	NaN	NaN	NaN
_[Acetyl (N-term)]MEK[DimethLys0]ATVPVAAATAAEGEGSPPAVAAVAGPPAAAEVGGGVGGSSR_.4	MEKATVPVAAATAAEGEGSPPAVAAVAGPPAAAEVGGGVGGSSR	ANKRD17	O75179	NaN	NaN	NaN	NaN	NaN	498.583	444.811	704.475	504.611	NaN	NaN	NaN	NaN	NaN	NaN	NaN	1484.06	1287.42	589.659	615.592	NaN	257.645	232.9	349.542	NaN	NaN	NaN	1155.14	4205.09	NaN	NaN	NaN	NaN	588.058	NaN	2256.43	NaN	NaN	NaN	364.171	384.441	1005.01	858.741	NaN	NaN	NaN
_[Acetyl (N-term)]M[Oxidation (M)]EK[DimethLys0]ATVPVAAATAAEGEGSPPAVAAVAGPPAAAEVGGGVGGSSR_.4	MEKATVPVAAATAAEGEGSPPAVAAVAGPPAAAEVGGGVGGSSR	ANKRD17	O75179	NaN	NaN	NaN	NaN	NaN	498.583	444.811	704.475	504.611	NaN	NaN	NaN	NaN	NaN	NaN	NaN	1484.06	1287.42	589.659	615.592	NaN	257.645	232.9	349.542	NaN	NaN	NaN	1155.14	4205.09	NaN	NaN	NaN	NaN	588.058	NaN	2256.43	NaN	NaN	NaN	364.171	384.441	1005.01	858.741	NaN	NaN	NaN
_[Acetyl (N-term)]MEK[DimethLys0]ATVPVAAATAAEGEGSPPAVAAVAGPPAAAEVGGGVGGSSR_.5	MEKATVPVAAATAAEGEGSPPAVAAVAGPPAAAEVGGGVGGSSR	ANKRD17	O75179	NaN	NaN	NaN	NaN	NaN	498.583	444.811	704.475	504.611	NaN	NaN	NaN	NaN	NaN	NaN	NaN	1484.06	1287.42	589.659	615.592	NaN	257.645	232.9	349.542	NaN	NaN	NaN	1155.14	4205.09	NaN	NaN	NaN	NaN	588.058	NaN	2256.43	NaN	NaN	NaN	364.171	384.441	1005.01	858.741	NaN	NaN	NaN
_[Acetyl (N-term)]AHAGGGSGGSGAGGPAGR_.2	AHAGGGSGGSGAGGPAGR	SIN3B	O75182	342.201	674.563	1661.22	NaN	NaN	1201.94	1165.11	1258.73	895.815	NaN	2268.37	1297.52	2460.09	NaN	4621.05	3270.64	1358.69	614.563	1596.8	1003.5	701.388	671.471	1334.25	2096.94	284.822	308.439	1847.36	2004.81	1883.41	1784.54	NaN	NaN	NaN	2368.33	2017.61	2922.54	NaN	NaN	NaN	598.278	708.769	1030.03	1041.75	1620.05	1381.85	NaN
_[DimethNter0]VDYYEVLGVQR_.2	VDYYEVLGVQR	DNAJB6	O75190	1381.71	1414.46	68302.5	5305.2	4946.42	6617.02	5423.53	2674.54	2574.29	NaN	NaN	26158.2	16656.2	17985.5	18015.3	21514.7	7362.53	6882.81	2457.4	3655.07	4400.51	6009.89	5475.65	4812.63	3734.51	4716.4	NaN	1766.17	3144.66	2258.5	NaN	NaN	NaN	9047.54	10325.7	14353.7	11854.4	5209.87	5442.38	5025.45	5377.39	2794.04	3629.74	4133.97	2269.13	9179.47
_[Acetyl (N-term)]VDYYEVLGVQR_.2	VDYYEVLGVQR	DNAJB6	O75190	1381.71	1414.46	68302.5	5305.2	4946.42	6617.02	5423.53	2674.54	2574.29	NaN	NaN	26158.2	16656.2	17985.5	18015.3	21514.7	7362.53	6882.81	2457.4	3655.07	4400.51	6009.89	5475.65	4812.63	3734.51	4716.4	NaN	1766.17	3144.66	2258.5	NaN	NaN	NaN	9047.54	10325.7	14353.7	11854.4	5209.87	5442.38	5025.45	5377.39	2794.04	3629.74	4133.97	2269.13	9179.47
_[DimethNter0]VDYYEVLGVQR_.3	VDYYEVLGVQR	DNAJB6	O75190	1381.71	1414.46	68302.5	5305.2	4946.42	6617.02	5423.53	2674.54	2574.29	NaN	NaN	26158.2	16656.2	17985.5	18015.3	21514.7	7362.53	6882.81	2457.4	3655.07	4400.51	6009.89	5475.65	4812.63	3734.51	4716.4	NaN	1766.17	3144.66	2258.5	NaN	NaN	NaN	9047.54	10325.7	14353.7	11854.4	5209.87	5442.38	5025.45	5377.39	2794.04	3629.74	4133.97	2269.13	9179.47
_[DimethNter0]VHQSVATDGPSSTQPALPK[DimethLys0]AR_.4	VHQSVATDGPSSTQPALPKAR	NDUFS7	O75251	524.073	NaN	5872.65	3150.66	1505.22	2112.64	2672.12	3100.4	3078.75	NaN	NaN	9522.66	5247.17	4061.96	19992.3	11604.1	4825.4	5665.25	7039.15	6995.59	2844.7	3347	1315.81	2867.85	548.837	1424.83	1516.59	4943.24	12886.4	9555.95	NaN	NaN	3454.92	4767.87	4674.53	5938.45	4069.73	4217.51	4864.73	1518.69	1474.97	2765	2719.18	4973.45	5570.55	9983.64
_[DimethNter0]VHQSVATDGPSSTQPALPK[DimethLys0]AR_.3	VHQSVATDGPSSTQPALPKAR	NDUFS7	O75251	524.073	NaN	5872.65	3150.66	1505.22	2112.64	2672.12	3100.4	3078.75	NaN	NaN	9522.66	5247.17	4061.96	19992.3	11604.1	4825.4	5665.25	7039.15	6995.59	2844.7	3347	1315.81	2867.85	548.837	1424.83	1516.59	4943.24	12886.4	9555.95	NaN	NaN	3454.92	4767.87	4674.53	5938.45	4069.73	4217.51	4864.73	1518.69	1474.97	2765	2719.18	4973.45	5570.55	9983.64
_[DimethNter0]GPSSTQPALPK[DimethLys0]AR_.3	GPSSTQPALPKAR	NDUFS7	O75251	NaN	NaN	NaN	NaN	NaN	1980.09	2575.74	NaN	NaN	NaN	NaN	NaN	9238.61	8798.55	NaN	NaN	NaN	NaN	NaN	NaN	3958.64	3500.82	NaN	NaN	NaN	NaN	NaN	405.018	NaN	484.962	NaN	NaN	NaN	8076.26	8938.51	NaN	NaN	NaN	NaN	902.778	NaN	NaN	NaN	NaN	NaN	NaN
_[Acetyl (N-term)]M[Oxidation (M)]ESNLYQDQSEDK[DimethLys0]R_.2	MESNLYQDQSEDKR	SMIM24	O75264	871.1	853.748	3116.58	NaN	NaN	9547.73	9945.01	127.377	243.338	52504	13683.5	5650.59	2619.66	3713.54	NaN	1754.05	1653.89	2876.99	556.886	703.251	4870.92	5162.9	1688.83	2470.88	1695.25	2611.27	5187.09	NaN	NaN	8972.82	NaN	NaN	NaN	3018.82	3050.45	11067.4	3268.94	NaN	NaN	2866.37	2815.35	383.149	NaN	NaN	750.945	NaN
_[Acetyl (N-term)]MESNLYQDQSEDK[DimethLys0]R_.2	MESNLYQDQSEDKR	SMIM24	O75264	871.1	853.748	3116.58	NaN	NaN	9547.73	9945.01	127.377	243.338	52504	13683.5	5650.59	2619.66	3713.54	NaN	1754.05	1653.89	2876.99	556.886	703.251	4870.92	5162.9	1688.83	2470.88	1695.25	2611.27	5187.09	NaN	NaN	8972.82	NaN	NaN	NaN	3018.82	3050.45	11067.4	3268.94	NaN	NaN	2866.37	2815.35	383.149	NaN	NaN	750.945	NaN
_[Acetyl (N-term)]MESNLYQDQSEDK[DimethLys0]R_.3	MESNLYQDQSEDKR	SMIM24	O75264	871.1	853.748	3116.58	NaN	NaN	9547.73	9945.01	127.377	243.338	52504	13683.5	5650.59	2619.66	3713.54	NaN	1754.05	1653.89	2876.99	556.886	703.251	4870.92	5162.9	1688.83	2470.88	1695.25	2611.27	5187.09	NaN	NaN	8972.82	NaN	NaN	NaN	3018.82	3050.45	11067.4	3268.94	NaN	NaN	2866.37	2815.35	383.149	NaN	NaN	750.945	NaN
_[Acetyl (N-term)]M[Oxidation (M)]ESNLYQDQSEDK[DimethLys0]R_.3	MESNLYQDQSEDKR	SMIM24	O75264	871.1	853.748	3116.58	NaN	NaN	9547.73	9945.01	127.377	243.338	52504	13683.5	5650.59	2619.66	3713.54	NaN	1754.05	1653.89	2876.99	556.886	703.251	4870.92	5162.9	1688.83	2470.88	1695.25	2611.27	5187.09	NaN	NaN	8972.82	NaN	NaN	NaN	3018.82	3050.45	11067.4	3268.94	NaN	NaN	2866.37	2815.35	383.149	NaN	NaN	750.945	NaN
_[DimethNter0]YDQVEFDVPVGSR_.2	YDQVEFDVPVGSR	NDUFS2	O75306	1518.45	2333.54	NaN	10118	10639.1	NaN	NaN	NaN	NaN	NaN	NaN	NaN	NaN	NaN	NaN	NaN	NaN	NaN	NaN	NaN	NaN	NaN	NaN	NaN	2447.46	2859.39	NaN	NaN	NaN	NaN	NaN	NaN	NaN	NaN	NaN	NaN	NaN	2426.9	3414.09	NaN	NaN	NaN	NaN	NaN	NaN	NaN
_[Gln->pyro-Glu]QIK[DimethLys0]IK[DimethLys0]TGVVK[DimethLys0]R_.3	QIKIKTGVVKR	TBCA	O75347	NaN	161.092	NaN	NaN	NaN	1311.51	1268.11	1383.99	1080.54	NaN	NaN	NaN	NaN	NaN	NaN	NaN	140.916	NaN	3619.67	4741.42	561.306	502.958	188.474	379.697	NaN	107.377	677.762	929.52	1110.61	170.514	NaN	NaN	NaN	485.485	378.331	185.629	278.174	NaN	NaN	322.166	271.021	786.458	1006.99	NaN	2.19718	9.49698
_AEDGENYDIK[DimethLys0]K[DimethLys0]QAEILQESR_.3	AEDGENYDIKKQAEILQESR	TBCA	O75347	1760.61	2035.44	NaN	NaN	NaN	3475.71	3002.64	6951.72	7257.43	NaN	NaN	NaN	NaN	NaN	NaN	NaN	NaN	NaN	843.506	990.708	3495.55	2937.68	3548.55	4284.98	1803.99	1813.93	1501.67	NaN	NaN	NaN	NaN	NaN	NaN	NaN	NaN	1249.66	3911.61	NaN	NaN	3215.38	1431.01	5367.01	6625.09	NaN	NaN	NaN
_AEDGENYDIK[DimethLys0]K[DimethLys0]QAEILQESR_.4	AEDGENYDIKKQAEILQESR	TBCA	O75347	1760.61	2035.44	NaN	NaN	NaN	3475.71	3002.64	6951.72	7257.43	NaN	NaN	NaN	NaN	NaN	NaN	NaN	NaN	NaN	843.506	990.708	3495.55	2937.68	3548.55	4284.98	1803.99	1813.93	1501.67	NaN	NaN	NaN	NaN	NaN	NaN	NaN	NaN	1249.66	3911.61	NaN	NaN	3215.38	1431.01	5367.01	6625.09	NaN	NaN	NaN
_AEDGENYDIK[DimethLys0]K[DimethLys0]QAEILQESR_.2	AEDGENYDIKKQAEILQESR	TBCA	O75347	1760.61	2035.44	NaN	NaN	NaN	3475.71	3002.64	6951.72	7257.43	NaN	NaN	NaN	NaN	NaN	NaN	NaN	NaN	NaN	843.506	990.708	3495.55	2937.68	3548.55	4284.98	1803.99	1813.93	1501.67	NaN	NaN	NaN	NaN	NaN	NaN	NaN	NaN	1249.66	3911.61	NaN	NaN	3215.38	1431.01	5367.01	6625.09	NaN	NaN	NaN
_[Acetyl (N-term)]ASQSQGIQQLLQAEK[DimethLys0]R_.3	ASQSQGIQQLLQAEKR	ATP6V1G1;ATP6V1G2	O75348;O95670	783.205	3484.76	908.164	3633.67	6225.88	2022.84	2496.85	1662.25	1576.92	131.186	NaN	2048.72	3457.22	3402.24	1587.85	1207.62	2187.06	2442.68	1653.37	2069.64	2684.6	2477.78	2344.32	2158.43	2094.93	2236.74	NaN	1383.95	633.602	791.998	NaN	1344.23	1378.61	2420.21	2711.99	1290.53	1560.69	4338.65	4268.02	905.868	824.14	1342.48	1882.32	985.941	616.2	7539.5
_[Acetyl (N-term)]ASQSQGIQQLLQAEK[DimethLys0]R_.2	ASQSQGIQQLLQAEKR	ATP6V1G1;ATP6V1G2	O75348;O95670	783.205	3484.76	908.164	3633.67	6225.88	2022.84	2496.85	1662.25	1576.92	131.186	NaN	2048.72	3457.22	3402.24	1587.85	1207.62	2187.06	2442.68	1653.37	2069.64	2684.6	2477.78	2344.32	2158.43	2094.93	2236.74	NaN	1383.95	633.602	791.998	NaN	1344.23	1378.61	2420.21	2711.99	1290.53	1560.69	4338.65	4268.02	905.868	824.14	1342.48	1882.32	985.941	616.2	7539.5
_[Acetyl (N-term)]AAEADGPLK[DimethLys0]R_.2	AAEADGPLKR	MPDU1	O75352	4690.77	3466.61	20194.2	14819.3	12097.9	12822.5	13231.6	5126.32	6765.63	48683.9	31407.9	12022.5	22864	18649.3	24969.6	33698.8	9837.32	10761.4	9990.73	11392.8	9124.66	10832.7	4856.94	11331.4	2205.11	4047.67	12733.6	7829.53	20034.7	12138.5	NaN	20032.1	17559.9	17128.9	17348.3	49887.3	11611.7	25668.5	19775.9	6100.42	5572.85	3976	5587.4	22514.9	25016.6	47125.4
_[DimethNter0]RDAGEGLLAVQITDQEGK[DimethLys0]PK[DimethLys0]R_.4	RDAGEGLLAVQITDQEGKPKR	FLNB	O75369	317.125	465.803	NaN	NaN	1148.88	NaN	NaN	NaN	NaN	NaN	NaN	NaN	NaN	NaN	NaN	NaN	NaN	NaN	NaN	NaN	NaN	NaN	NaN	NaN	551.946	680.52	NaN	NaN	NaN	NaN	NaN	NaN	NaN	NaN	NaN	NaN	NaN	2339.61	2511.84	489.425	403.347	NaN	NaN	NaN	NaN	NaN
_[DimethNter0]SLPVDFAIDAR_.2	SLPVDFAIDAR	FLNB	O75369	NaN	NaN	NaN	NaN	NaN	NaN	NaN	NaN	NaN	NaN	NaN	NaN	NaN	NaN	NaN	NaN	NaN	NaN	NaN	NaN	NaN	NaN	NaN	NaN	NaN	117.253	NaN	NaN	NaN	NaN	NaN	NaN	NaN	NaN	NaN	NaN	NaN	NaN	NaN	441.002	381.44	NaN	NaN	NaN	35.156	NaN
_[DimethNter0]SIMVVQSEIGDAR_.2	SIMVVQSEIGDAR	FLNB	O75369	NaN	NaN	NaN	NaN	NaN	NaN	NaN	NaN	NaN	NaN	NaN	NaN	NaN	NaN	NaN	NaN	NaN	NaN	NaN	NaN	NaN	NaN	NaN	NaN	NaN	676.381	NaN	NaN	NaN	NaN	NaN	NaN	NaN	NaN	NaN	NaN	NaN	NaN	NaN	221.839	175.027	NaN	NaN	NaN	NaN	NaN
_[Acetyl (N-term)]ASSEQAEQPSQPSSTPGSENVLPR_.3	ASSEQAEQPSQPSSTPGSENVLPR	PEX14	O75381	NaN	1099.82	5668.31	NaN	2910.04	7441	7329.74	4838.29	4382.99	NaN	NaN	NaN	6420.36	10499.7	6884.58	10635.6	6711.88	6264.09	4657.43	6320.63	5554.92	5892.72	1823.88	4120.87	1078.18	1976.75	3479.64	4505.32	8219.86	7449.84	NaN	NaN	NaN	4486.05	6605.62	21649.2	8392.34	NaN	NaN	2049.88	1827.8	3489.6	4661.71	5771.14	6121.85	54085.9
_[DimethNter0]SVLDPDEGIR_.2	SVLDPDEGIR	CS	O75390	13083.9	16985.6	14688.3	97635.5	80497.9	NaN	NaN	NaN	NaN	NaN	NaN	6510.63	NaN	NaN	NaN	NaN	NaN	NaN	NaN	NaN	NaN	NaN	NaN	NaN	13477.9	22235.7	NaN	NaN	NaN	10092.5	NaN	76466.2	83652.1	NaN	NaN	NaN	NaN	51325.8	56332.6	4864.14	3652.4	NaN	NaN	22336.5	27535.1	NaN
_[DimethNter0]TALNSESNFAR_.2	TALNSESNFAR	CS	O75390	13101.5	12829.8	5076.74	89782	51058.1	NaN	NaN	NaN	NaN	235.333	232.175	4776.86	NaN	NaN	NaN	NaN	NaN	NaN	NaN	NaN	NaN	NaN	NaN	NaN	18057.5	40768.7	NaN	NaN	NaN	7540.57	NaN	44486.7	55584.7	NaN	NaN	NaN	NaN	63070.9	59677	2218.77	2286.56	NaN	NaN	13369.1	13989.5	NaN
_[Acetyl (N-term)]MEK[DimethLys0]PPSLGDQETR_.2	MEKPPSLGDQETR	SPAG7	O75391	NaN	NaN	NaN	NaN	NaN	NaN	NaN	NaN	NaN	NaN	NaN	NaN	NaN	NaN	NaN	NaN	NaN	NaN	NaN	NaN	NaN	NaN	NaN	NaN	NaN	NaN	NaN	NaN	NaN	NaN	NaN	NaN	NaN	NaN	NaN	NaN	NaN	NaN	NaN	NaN	NaN	NaN	NaN	NaN	NaN	NaN
_[DimethNter0]VLLTM[Oxidation (M)]IAR_.2	VLLTMIAR	SEC22B	O75396	2537.29	4778.93	8531.34	2580.33	3232.04	540.903	1099.67	2201.94	2459.37	NaN	NaN	NaN	5891.55	5331.15	6452.46	8886.63	7500.37	8741.88	3156.27	1957.07	1299.65	1476.76	1510.87	1006.06	NaN	NaN	3922.25	9375.35	5251.68	4570.91	NaN	NaN	NaN	7521.02	8160.52	657.615	968.466	4734.43	3439.6	1104.06	1090.97	3313.11	2312.12	10171.2	11587.1	37642.2
_[Acetyl (N-term)]AAAVAAPLAAGGEEAAATTSVPGSPGLPGR_.3	AAAVAAPLAAGGEEAAATTSVPGSPGLPGR	LRCH4	O75427	3696.24	2530.47	NaN	13186.3	15103.7	44134.4	55254.3	1122.68	1614.39	31154.9	44585.7	14076.4	4956.89	8555.95	49189	40943.6	7441.85	7105.76	2020.28	2169.29	35503.2	31342.2	5547.72	5482.41	16663	20554.9	NaN	732.669	1332.9	6326.33	NaN	NaN	NaN	3278.8	3677.19	81548	57338.3	15287.1	15064.3	10093	11485.7	2929.39	3395.01	9783.47	7206.31	41475.9
_[Acetyl (N-term)]AAAVAAPLAAGGEEAAATTSVPGSPGLPGR_.2	AAAVAAPLAAGGEEAAATTSVPGSPGLPGR	LRCH4	O75427	3696.24	2530.47	NaN	13186.3	15103.7	44134.4	55254.3	1122.68	1614.39	31154.9	44585.7	14076.4	4956.89	8555.95	49189	40943.6	7441.85	7105.76	2020.28	2169.29	35503.2	31342.2	5547.72	5482.41	16663	20554.9	NaN	732.669	1332.9	6326.33	NaN	NaN	NaN	3278.8	3677.19	81548	57338.3	15287.1	15064.3	10093	11485.7	2929.39	3395.01	9783.47	7206.31	41475.9
_[Acetyl (N-term)]AAVAAPLAAGGEEAAATTSVPGSPGLPGR_.3	AAVAAPLAAGGEEAAATTSVPGSPGLPGR	LRCH4	O75427	NaN	2672.52	NaN	NaN	NaN	2168.2	2918.62	1611.89	1650.45	NaN	NaN	NaN	NaN	NaN	49233.5	1480.82	815.778	807.713	NaN	NaN	3139.56	2866.65	589.659	466.697	1544.05	30888.8	NaN	NaN	NaN	NaN	NaN	NaN	NaN	131.01	5514.7	5096.31	8634.26	NaN	NaN	1225.16	1501.4	NaN	NaN	1241.92	840.739	NaN
_[Acetyl (N-term)]AAAVAAPLAAGGEEAAATTSVPGSPGLPGRR_.3	AAAVAAPLAAGGEEAAATTSVPGSPGLPGRR	LRCH4	O75427	NaN	NaN	NaN	NaN	NaN	7968.16	9160.95	NaN	NaN	NaN	NaN	NaN	NaN	885.029	NaN	3606.77	2367.24	2137.08	492.923	NaN	3487.58	3112.55	686.01	1629.47	NaN	2656.34	NaN	NaN	NaN	1201.52	NaN	NaN	NaN	1655.41	1852.13	25416.1	5836.29	NaN	NaN	2821.95	2852.22	NaN	703.466	3676.38	4195.35	13396.9
_[Acetyl (N-term)]AAAVAAPLAAGGEEAAATTSVPGSPGLPGRR_.2	AAAVAAPLAAGGEEAAATTSVPGSPGLPGRR	LRCH4	O75427	NaN	NaN	NaN	NaN	NaN	7968.16	9160.95	NaN	NaN	NaN	NaN	NaN	NaN	885.029	NaN	3606.77	2367.24	2137.08	492.923	NaN	3487.58	3112.55	686.01	1629.47	NaN	2656.34	NaN	NaN	NaN	1201.52	NaN	NaN	NaN	1655.41	1852.13	25416.1	5836.29	NaN	NaN	2821.95	2852.22	NaN	703.466	3676.38	4195.35	13396.9
_[DimethNter0]STQAATQVVLNVPETR_.2	STQAATQVVLNVPETR	PMPCB	O75439	1714.53	1365.26	15443.1	4518.5	4882.99	2950.37	3015.5	6136	5252.62	481353	217204	5158.65	6604.32	7786.49	15808.1	20198	5759.04	5592.07	7692.71	7563.1	3033.18	3761.73	3294.31	3440.51	2000.11	2023.11	9177.36	10601.8	13280.2	6353.64	NaN	23317.6	25662.5	5808.27	5866.93	5582.18	6965.3	11612.2	12588	3698.73	3491.13	6357.08	6240.5	4911	5588.29	20326
_[DimethNter0]STQAATQVVLNVPETR_.3	STQAATQVVLNVPETR	PMPCB	O75439	1714.53	1365.26	15443.1	4518.5	4882.99	2950.37	3015.5	6136	5252.62	481353	217204	5158.65	6604.32	7786.49	15808.1	20198	5759.04	5592.07	7692.71	7563.1	3033.18	3761.73	3294.31	3440.51	2000.11	2023.11	9177.36	10601.8	13280.2	6353.64	NaN	23317.6	25662.5	5808.27	5866.93	5582.18	6965.3	11612.2	12588	3698.73	3491.13	6357.08	6240.5	4911	5588.29	20326
_[DimethNter0]RSTQAATQVVLNVPETR_.3	RSTQAATQVVLNVPETR	PMPCB	O75439	NaN	NaN	NaN	NaN	NaN	1591.42	1540.08	298.034	264.245	NaN	NaN	NaN	3876.72	5264.43	NaN	NaN	NaN	NaN	751.235	627.2	1028.75	1542.32	NaN	171.034	NaN	NaN	NaN	497.875	930.133	NaN	NaN	NaN	NaN	3464.83	4048.43	NaN	NaN	NaN	NaN	NaN	93.8379	349.462	345.072	NaN	NaN	NaN
_[Acetyl (N-term)]MNGFTPDEMSR_.2	MNGFTPDEMSR	SAP30	O75446	NaN	NaN	NaN	NaN	NaN	NaN	759.276	2288.84	1309.9	NaN	NaN	NaN	NaN	NaN	NaN	NaN	NaN	NaN	1086.72	1273.14	NaN	NaN	1655.54	1316.14	NaN	NaN	1057.32	NaN	NaN	NaN	NaN	NaN	NaN	729.475	NaN	1840.4	591.936	NaN	NaN	1310.57	1292.58	1098.98	1182.49	NaN	NaN	NaN
_[DimethNter0]MNGFTPDEMSR_.2	MNGFTPDEMSR	SAP30	O75446	NaN	NaN	NaN	NaN	NaN	NaN	759.276	2288.84	1309.9	NaN	NaN	NaN	NaN	NaN	NaN	NaN	NaN	NaN	1086.72	1273.14	NaN	NaN	1655.54	1316.14	NaN	NaN	1057.32	NaN	NaN	NaN	NaN	NaN	NaN	729.475	NaN	1840.4	591.936	NaN	NaN	1310.57	1292.58	1098.98	1182.49	NaN	NaN	NaN
_[Acetyl (N-term)]M[Oxidation (M)]NGFTPDEMSR_.2	MNGFTPDEMSR	SAP30	O75446	NaN	NaN	NaN	NaN	NaN	NaN	759.276	2288.84	1309.9	NaN	NaN	NaN	NaN	NaN	NaN	NaN	NaN	NaN	1086.72	1273.14	NaN	NaN	1655.54	1316.14	NaN	NaN	1057.32	NaN	NaN	NaN	NaN	NaN	NaN	729.475	NaN	1840.4	591.936	NaN	NaN	1310.57	1292.58	1098.98	1182.49	NaN	NaN	NaN
_[Acetyl (N-term)]MNGFTPDEM[Oxidation (M)]SR_.2	MNGFTPDEMSR	SAP30	O75446	NaN	NaN	NaN	NaN	NaN	NaN	759.276	2288.84	1309.9	NaN	NaN	NaN	NaN	NaN	NaN	NaN	NaN	NaN	1086.72	1273.14	NaN	NaN	1655.54	1316.14	NaN	NaN	1057.32	NaN	NaN	NaN	NaN	NaN	NaN	729.475	NaN	1840.4	591.936	NaN	NaN	1310.57	1292.58	1098.98	1182.49	NaN	NaN	NaN
_ETEISLK[DimethLys0]DSTLDN_.2	ETEISLKDSTLDN	PSIP1	O75475	NaN	NaN	NaN	NaN	NaN	NaN	NaN	667.342	793.478	NaN	NaN	NaN	NaN	NaN	NaN	NaN	NaN	NaN	NaN	NaN	1468.99	1512.01	4533.31	2925.17	NaN	NaN	756.573	NaN	NaN	NaN	NaN	NaN	NaN	NaN	NaN	NaN	NaN	NaN	NaN	NaN	NaN	NaN	NaN	NaN	NaN	NaN
_[DimethNter0]ESAGADTRPTVRPR_.3	ESAGADTRPTVRPR	NDUFS3	O75489	11055	8579.06	7032.93	8644.03	6379.01	4267.23	8244.82	5878.9	7586.63	18349.5	23238.1	5144.07	12178	62.42	NaN	16784.7	4129.13	11971.7	16616	23376.7	4972.22	2599.46	9023.47	8777.48	6035.43	3450.94	8182.92	6631.59	6656.18	5201.63	NaN	12777.5	10401.9	8418.8	9887.35	12025.6	6143.05	18256.2	10221.7	9036.31	6050.14	13083.5	15323.4	6257.34	7387.03	17276.6
_[DimethNter0]ESAGADTRPTVRPR_.4	ESAGADTRPTVRPR	NDUFS3	O75489	11055	8579.06	7032.93	8644.03	6379.01	4267.23	8244.82	5878.9	7586.63	18349.5	23238.1	5144.07	12178	62.42	NaN	16784.7	4129.13	11971.7	16616	23376.7	4972.22	2599.46	9023.47	8777.48	6035.43	3450.94	8182.92	6631.59	6656.18	5201.63	NaN	12777.5	10401.9	8418.8	9887.35	12025.6	6143.05	18256.2	10221.7	9036.31	6050.14	13083.5	15323.4	6257.34	7387.03	17276.6
_[Glu->pyro-Glu]ESAGADTRPTVRPR_.3	ESAGADTRPTVRPR	NDUFS3	O75489	11055	8579.06	7032.93	8644.03	6379.01	4267.23	8244.82	5878.9	7586.63	18349.5	23238.1	5144.07	12178	62.42	NaN	16784.7	4129.13	11971.7	16616	23376.7	4972.22	2599.46	9023.47	8777.48	6035.43	3450.94	8182.92	6631.59	6656.18	5201.63	NaN	12777.5	10401.9	8418.8	9887.35	12025.6	6143.05	18256.2	10221.7	9036.31	6050.14	13083.5	15323.4	6257.34	7387.03	17276.6
_DAEDALHNLDR_.2	DAEDALHNLDR	SRSF10	O75494	1265.14	1326.38	NaN	NaN	NaN	2056.68	2611.49	1958.26	2183.44	NaN	NaN	NaN	NaN	NaN	NaN	NaN	NaN	NaN	NaN	NaN	2089.82	1667.24	1522.47	2964	560.286	703.105	1507.24	NaN	NaN	NaN	NaN	NaN	NaN	NaN	NaN	1861.18	2413.93	NaN	NaN	2013.67	1555.92	1561.17	2477.64	NaN	NaN	NaN
_[Gln->pyro-Glu]QIEIQFAQGDR_.2	QIEIQFAQGDR	SRSF10	O75494	2701.91	1928.18	NaN	NaN	NaN	2758.74	2715.1	972.137	1205.56	NaN	NaN	1624.71	2347.17	4043.81	3970.55	5974.91	1861.23	2362.95	2081.86	1900.62	1747.59	1651.53	1204.84	1392.3	1432.61	2821.35	NaN	1583.03	2700.54	1780.8	NaN	NaN	NaN	2696.44	2461.15	6169.8	3636.33	110.419	NaN	1254.85	1079.23	1393.58	2017.56	1859.36	1818.92	5545.26
_QIEIQFAQGDR_.2	QIEIQFAQGDR	SRSF10	O75494	2701.91	1928.18	NaN	NaN	NaN	2758.74	2715.1	972.137	1205.56	NaN	NaN	1624.71	2347.17	4043.81	3970.55	5974.91	1861.23	2362.95	2081.86	1900.62	1747.59	1651.53	1204.84	1392.3	1432.61	2821.35	NaN	1583.03	2700.54	1780.8	NaN	NaN	NaN	2696.44	2461.15	6169.8	3636.33	110.419	NaN	1254.85	1079.23	1393.58	2017.56	1859.36	1818.92	5545.26
_[DimethNter0]QIEIQFAQGDR_.2	QIEIQFAQGDR	SRSF10	O75494	2701.91	1928.18	NaN	NaN	NaN	2758.74	2715.1	972.137	1205.56	NaN	NaN	1624.71	2347.17	4043.81	3970.55	5974.91	1861.23	2362.95	2081.86	1900.62	1747.59	1651.53	1204.84	1392.3	1432.61	2821.35	NaN	1583.03	2700.54	1780.8	NaN	NaN	NaN	2696.44	2461.15	6169.8	3636.33	110.419	NaN	1254.85	1079.23	1393.58	2017.56	1859.36	1818.92	5545.26
_[Acetyl (N-term)]TTSQK[DimethLys0]HR_.2	TTSQKHR	BANF1	O75531	NaN	NaN	NaN	NaN	NaN	NaN	NaN	NaN	NaN	NaN	NaN	NaN	NaN	NaN	NaN	2681.28	NaN	NaN	NaN	NaN	NaN	NaN	NaN	NaN	NaN	NaN	NaN	NaN	NaN	NaN	NaN	NaN	NaN	599.935	NaN	2.56185	NaN	NaN	NaN	NaN	NaN	NaN	NaN	NaN	NaN	NaN
_[Gln->pyro-Glu]QQAADLISR_.2	QQAADLISR	SF3B1	O75533	1798.85	1870.93	5614.88	NaN	NaN	2908.52	2856.12	2744.14	2273.76	NaN	NaN	2532.18	3635.49	7057.43	3924.76	5186.97	2800.28	2998.7	2162.27	2416.09	3836.87	3996.83	1568.28	2270.22	847.366	1036.41	2537.8	2245.14	2778.13	NaN	NaN	NaN	NaN	2202.91	2636.93	3178.63	2647.54	NaN	NaN	1371.97	1028.59	1815	2017.22	1462.64	1787.89	NaN
_[Acetyl (N-term)]AK[DimethLys0]IAK[DimethLys0]THEDIEAQIR_.3	AKIAKTHEDIEAQIR	SF3B1	O75533	1365.23	1432.44	12173.2	1997.32	1719.64	3198.51	2088.84	4149.96	4903.97	NaN	NaN	9257.37	8388.71	8930.84	12334	17133.7	6831.3	6045.31	6007.2	6585.74	3425.37	2779.33	2432.33	4288.38	2471.33	2917.89	2054.7	6902.42	13676.1	6276.68	NaN	NaN	NaN	5938.55	5207.2	5313.81	2511.99	3385.57	4713.65	3110.05	3079.26	1871.43	1925.97	6950.29	9029.17	7049
_[Acetyl (N-term)]AK[DimethLys0]IAK[DimethLys0]THEDIEAQIR_.4	AKIAKTHEDIEAQIR	SF3B1	O75533	1365.23	1432.44	12173.2	1997.32	1719.64	3198.51	2088.84	4149.96	4903.97	NaN	NaN	9257.37	8388.71	8930.84	12334	17133.7	6831.3	6045.31	6007.2	6585.74	3425.37	2779.33	2432.33	4288.38	2471.33	2917.89	2054.7	6902.42	13676.1	6276.68	NaN	NaN	NaN	5938.55	5207.2	5313.81	2511.99	3385.57	4713.65	3110.05	3079.26	1871.43	1925.97	6950.29	9029.17	7049
_[Acetyl (N-term)]AK[DimethLys0]IAK[DimethLys0]THEDIEAQIR_.2	AKIAKTHEDIEAQIR	SF3B1	O75533	1365.23	1432.44	12173.2	1997.32	1719.64	3198.51	2088.84	4149.96	4903.97	NaN	NaN	9257.37	8388.71	8930.84	12334	17133.7	6831.3	6045.31	6007.2	6585.74	3425.37	2779.33	2432.33	4288.38	2471.33	2917.89	2054.7	6902.42	13676.1	6276.68	NaN	NaN	NaN	5938.55	5207.2	5313.81	2511.99	3385.57	4713.65	3110.05	3079.26	1871.43	1925.97	6950.29	9029.17	7049
_[DimethNter0]VVNGAAASQPPSK[DimethLys0]R_.3	VVNGAAASQPPSKR	SF3B1	O75533	NaN	NaN	NaN	NaN	NaN	1819.8	2506.17	NaN	NaN	NaN	NaN	595.116	NaN	NaN	NaN	NaN	NaN	NaN	NaN	NaN	2189.32	1141.15	1262.16	NaN	NaN	NaN	3626.68	NaN	NaN	NaN	NaN	NaN	NaN	NaN	NaN	4858.86	4693.15	NaN	NaN	NaN	NaN	NaN	NaN	NaN	NaN	NaN
_DTPGHGSGWAETPR_.3	DTPGHGSGWAETPR	SF3B1	O75533	NaN	NaN	NaN	NaN	NaN	436.211	316.582	167.424	170.588	NaN	NaN	NaN	NaN	NaN	NaN	NaN	NaN	NaN	NaN	NaN	776.369	810.541	410.064	1024.17	NaN	NaN	91.7245	NaN	NaN	NaN	NaN	NaN	NaN	NaN	NaN	213.287	449.845	NaN	NaN	145.625	NaN	253.84	269.715	NaN	NaN	NaN
_[DimethNter0]ATPTPLGGMTGFHMQTEDR_.3	ATPTPLGGMTGFHMQTEDR	SF3B1	O75533	NaN	NaN	NaN	NaN	NaN	NaN	NaN	NaN	NaN	NaN	NaN	NaN	NaN	NaN	NaN	NaN	NaN	NaN	NaN	NaN	NaN	NaN	NaN	NaN	NaN	NaN	NaN	NaN	NaN	NaN	NaN	NaN	NaN	NaN	NaN	NaN	NaN	NaN	NaN	NaN	NaN	NaN	NaN	NaN	NaN	NaN
_[Gln->pyro-Glu]QETEDPAC[Carbamidomethyl (C)]C[Carbamidomethyl (C)]SPIVPR_.2	QETEDPACCSPIVPR	PGLYRP1	O75594	7998.65	8098.84	6221.05	125971	111542	NaN	NaN	NaN	NaN	NaN	NaN	4281.39	NaN	NaN	NaN	NaN	NaN	NaN	NaN	NaN	NaN	NaN	NaN	NaN	5568.37	8225.64	NaN	NaN	NaN	NaN	NaN	266638	342300	NaN	NaN	NaN	NaN	24019.8	26255.6	NaN	NaN	NaN	NaN	NaN	NaN	NaN
_QETEDPAC[Carbamidomethyl (C)]C[Carbamidomethyl (C)]SPIVPR_.2	QETEDPACCSPIVPR	PGLYRP1	O75594	7998.65	8098.84	6221.05	125971	111542	NaN	NaN	NaN	NaN	NaN	NaN	4281.39	NaN	NaN	NaN	NaN	NaN	NaN	NaN	NaN	NaN	NaN	NaN	NaN	5568.37	8225.64	NaN	NaN	NaN	NaN	NaN	266638	342300	NaN	NaN	NaN	NaN	24019.8	26255.6	NaN	NaN	NaN	NaN	NaN	NaN	NaN
_PAC[Carbamidomethyl (C)]C[Carbamidomethyl (C)]SPIVPR_.2	PACCSPIVPR	PGLYRP1	O75594	NaN	152.507	NaN	4493.02	2849.67	NaN	NaN	NaN	NaN	NaN	NaN	NaN	NaN	NaN	NaN	NaN	NaN	NaN	NaN	NaN	NaN	NaN	NaN	NaN	410.504	580.689	NaN	NaN	NaN	NaN	NaN	8650.17	9479.21	NaN	NaN	NaN	NaN	1804.81	1986.18	NaN	NaN	NaN	NaN	NaN	NaN	NaN
_[Acetyl (N-term)]AAGTAAALAFLSQESR_.2	AAGTAAALAFLSQESR	NPM3	O75607	NaN	NaN	NaN	NaN	NaN	NaN	NaN	78.7048	66.3505	NaN	NaN	NaN	913.191	832.528	6728.57	3736.14	895.56	1011.94	78.2361	97.2287	NaN	NaN	107.109	16.5381	NaN	NaN	NaN	1466	1813.48	NaN	NaN	NaN	NaN	1639.93	1467.9	NaN	NaN	NaN	NaN	NaN	NaN	NaN	NaN	587.418	384.263	NaN
_[Acetyl (N-term)]STPLPAIVPAAR_.2	STPLPAIVPAAR	LYPLA1	O75608	19841.9	15739.2	NaN	68510.1	53803.3	30688.9	30834.4	13604.3	13967.5	NaN	NaN	8456.08	10385.9	22719.8	15578.7	13903.8	6076.25	7055.45	18848.7	20106.2	18749.8	18634	6519.54	5307.13	23142.9	59750.3	NaN	12681.4	18623.9	9288.79	NaN	NaN	36794.9	9808.21	9629.57	34828.9	26908.9	15898.7	19163.7	6866.58	6921.88	15412	21009.1	6368.74	4273.44	50393
_[Acetyl (N-term)]STPLPAIVPAAR_.1	STPLPAIVPAAR	LYPLA1	O75608	19841.9	15739.2	NaN	68510.1	53803.3	30688.9	30834.4	13604.3	13967.5	NaN	NaN	8456.08	10385.9	22719.8	15578.7	13903.8	6076.25	7055.45	18848.7	20106.2	18749.8	18634	6519.54	5307.13	23142.9	59750.3	NaN	12681.4	18623.9	9288.79	NaN	NaN	36794.9	9808.21	9629.57	34828.9	26908.9	15898.7	19163.7	6866.58	6921.88	15412	21009.1	6368.74	4273.44	50393
_[Acetyl (N-term)]ADVTAR_.1	ADVTAR	SNRNP200	O75643	2528.56	1714.09	16188.9	2992.8	NaN	9730.48	9351.69	23098.3	28724.9	56956.8	NaN	9704.36	18692.9	14273	32577.8	31229.5	19563.3	20064.9	38636.2	30212	7450.16	10325.4	9006.43	16975.5	1066.65	1670.65	17357	27319.7	163161	24245.9	NaN	1232.88	NaN	15157.1	11395.8	53585.3	8451.51	4562.88	7799.94	9892.82	10754.6	13242.7	14052.2	29264.2	18774.7	75974
_[DimethNter0]DLDQGGEALAPR_.2	DLDQGGEALAPR	SNRNP200	O75643	1304.67	721.413	NaN	NaN	NaN	NaN	NaN	NaN	NaN	NaN	NaN	NaN	NaN	NaN	NaN	NaN	NaN	NaN	NaN	NaN	NaN	NaN	NaN	NaN	3945.65	6702.62	NaN	NaN	NaN	NaN	NaN	NaN	46002.1	NaN	NaN	NaN	NaN	NaN	NaN	NaN	NaN	NaN	NaN	NaN	NaN	NaN
_[DimethNter0]TLLASAQSEAEK[DimethLys0]ER_.3	TLLASAQSEAEKER	SNRNP200	O75643	625.729	326.104	NaN	275.365	460.364	NaN	NaN	NaN	NaN	NaN	NaN	NaN	NaN	NaN	NaN	NaN	NaN	NaN	NaN	NaN	NaN	NaN	NaN	NaN	578.046	389.481	NaN	NaN	NaN	NaN	NaN	NaN	NaN	NaN	NaN	NaN	NaN	NaN	NaN	NaN	NaN	NaN	NaN	NaN	NaN	NaN
_[Acetyl (N-term)]MMIHGFQSSHR_.3	MMIHGFQSSHR	TIPRL	O75663	NaN	NaN	NaN	NaN	NaN	388.901	405.889	3741.71	2703.75	NaN	NaN	NaN	NaN	2229.76	NaN	NaN	1168.5	1022.53	1134.6	1249.16	820.303	NaN	1652.33	642.628	NaN	NaN	484.335	1161.4	4262.83	2139.36	NaN	NaN	NaN	1065.86	2408.04	NaN	NaN	NaN	NaN	995.778	1008.87	339.748	355.561	NaN	NaN	NaN
_[Acetyl (N-term)]M[Oxidation (M)]M[Oxidation (M)]IHGFQSSHR_.3	MMIHGFQSSHR	TIPRL	O75663	NaN	NaN	NaN	NaN	NaN	388.901	405.889	3741.71	2703.75	NaN	NaN	NaN	NaN	2229.76	NaN	NaN	1168.5	1022.53	1134.6	1249.16	820.303	NaN	1652.33	642.628	NaN	NaN	484.335	1161.4	4262.83	2139.36	NaN	NaN	NaN	1065.86	2408.04	NaN	NaN	NaN	NaN	995.778	1008.87	339.748	355.561	NaN	NaN	NaN
_[Acetyl (N-term)]M[Oxidation (M)]M[Oxidation (M)]IHGFQSSHR_.2	MMIHGFQSSHR	TIPRL	O75663	NaN	NaN	NaN	NaN	NaN	388.901	405.889	3741.71	2703.75	NaN	NaN	NaN	NaN	2229.76	NaN	NaN	1168.5	1022.53	1134.6	1249.16	820.303	NaN	1652.33	642.628	NaN	NaN	484.335	1161.4	4262.83	2139.36	NaN	NaN	NaN	1065.86	2408.04	NaN	NaN	NaN	NaN	995.778	1008.87	339.748	355.561	NaN	NaN	NaN
_[Acetyl (N-term)]MIHGFQSSHR_.3	MIHGFQSSHR	TIPRL	O75663	NaN	NaN	NaN	NaN	NaN	NaN	426.705	629.284	641.214	NaN	NaN	NaN	4007.9	2910.84	NaN	NaN	1464.29	1241.8	NaN	610.581	381.406	466.337	242.579	520.3	NaN	NaN	NaN	1294.75	9209.66	3762.46	NaN	NaN	NaN	1237.77	1792.28	NaN	272.44	NaN	NaN	333.346	305.265	182.928	310.088	3772.33	3026.29	NaN
_[Acetyl (N-term)]M[Oxidation (M)]IHGFQSSHR_.3	MIHGFQSSHR	TIPRL	O75663	NaN	NaN	NaN	NaN	NaN	NaN	426.705	629.284	641.214	NaN	NaN	NaN	4007.9	2910.84	NaN	NaN	1464.29	1241.8	NaN	610.581	381.406	466.337	242.579	520.3	NaN	NaN	NaN	1294.75	9209.66	3762.46	NaN	NaN	NaN	1237.77	1792.28	NaN	272.44	NaN	NaN	333.346	305.265	182.928	310.088	3772.33	3026.29	NaN
_[Acetyl (N-term)]M[Oxidation (M)]IHGFQSSHR_.2	MIHGFQSSHR	TIPRL	O75663	NaN	NaN	NaN	NaN	NaN	NaN	426.705	629.284	641.214	NaN	NaN	NaN	4007.9	2910.84	NaN	NaN	1464.29	1241.8	NaN	610.581	381.406	466.337	242.579	520.3	NaN	NaN	NaN	1294.75	9209.66	3762.46	NaN	NaN	NaN	1237.77	1792.28	NaN	272.44	NaN	NaN	333.346	305.265	182.928	310.088	3772.33	3026.29	NaN
_[DimethNter0]AAMPASTSAAALQEALENAGR_.3	AAMPASTSAAALQEALENAGR	NUP155	O75694	NaN	NaN	NaN	NaN	NaN	NaN	NaN	NaN	NaN	NaN	NaN	NaN	NaN	NaN	NaN	NaN	NaN	NaN	NaN	NaN	NaN	NaN	103.234	48.5285	NaN	NaN	NaN	NaN	NaN	NaN	NaN	NaN	NaN	72.2442	NaN	NaN	NaN	NaN	NaN	NaN	NaN	NaN	NaN	NaN	NaN	NaN
_[DimethNter0]GGPLGNPNTTAK[DimethLys0]VQQR_.3	GGPLGNPNTTAKVQQR	NUP155	O75694	789.996	817.695	NaN	NaN	NaN	NaN	NaN	NaN	NaN	NaN	NaN	NaN	NaN	NaN	NaN	NaN	NaN	NaN	NaN	NaN	NaN	NaN	NaN	NaN	NaN	NaN	NaN	NaN	NaN	NaN	NaN	NaN	NaN	NaN	NaN	NaN	NaN	NaN	NaN	NaN	NaN	NaN	NaN	NaN	NaN	NaN
_[Acetyl (N-term)]AVK[DimethLys0]VQTTK[DimethLys0]R_.3	AVKVQTTKR	SLC25A12	O75746	320.672	752.892	4681.82	NaN	658.263	5029.22	5237.6	1027.66	788.518	NaN	18368.7	2557.2	4828.98	3834.08	14073.6	19562.5	2286.98	1990.98	2267.34	6260.75	3084.99	2570.62	2099.1	2308.07	501.739	818.831	2280	1776.36	2230.92	1978.92	NaN	NaN	NaN	5442.57	6159.37	12163.2	1852.51	1275.33	2346.56	1163.15	1140.92	1744.08	1333.49	2990.95	4119.02	15116.3
_[Acetyl (N-term)]AVK[DimethLys0]VQTTK[DimethLys0]R_.2	AVKVQTTKR	SLC25A12	O75746	320.672	752.892	4681.82	NaN	658.263	5029.22	5237.6	1027.66	788.518	NaN	18368.7	2557.2	4828.98	3834.08	14073.6	19562.5	2286.98	1990.98	2267.34	6260.75	3084.99	2570.62	2099.1	2308.07	501.739	818.831	2280	1776.36	2230.92	1978.92	NaN	NaN	NaN	5442.57	6159.37	12163.2	1852.51	1275.33	2346.56	1163.15	1140.92	1744.08	1333.49	2990.95	4119.02	15116.3
_[Acetyl (N-term)]MEVLAAETTSQQER_.2	MEVLAAETTSQQER	PALM	O75781	12014.2	8803.78	NaN	NaN	NaN	NaN	NaN	6701.77	3289.86	NaN	NaN	NaN	NaN	NaN	NaN	NaN	NaN	NaN	7644.69	8337.78	NaN	NaN	12250.7	23435	6280.53	7398.25	NaN	1341.94	2623.89	2101.08	NaN	NaN	NaN	NaN	NaN	2742.88	NaN	NaN	NaN	12378.5	13605	7509.18	8450.5	2620.63	7836.34	93838.4
_[Acetyl (N-term)]M[Oxidation (M)]EVLAAETTSQQER_.2	MEVLAAETTSQQER	PALM	O75781	12014.2	8803.78	NaN	NaN	NaN	NaN	NaN	6701.77	3289.86	NaN	NaN	NaN	NaN	NaN	NaN	NaN	NaN	NaN	7644.69	8337.78	NaN	NaN	12250.7	23435	6280.53	7398.25	NaN	1341.94	2623.89	2101.08	NaN	NaN	NaN	NaN	NaN	2742.88	NaN	NaN	NaN	12378.5	13605	7509.18	8450.5	2620.63	7836.34	93838.4
_[DimethNter0]AGSTAGAAETR_.2	AGSTAGAAETR	PALM	O75781	NaN	NaN	NaN	NaN	NaN	NaN	NaN	NaN	NaN	NaN	NaN	NaN	NaN	NaN	NaN	NaN	NaN	NaN	NaN	NaN	NaN	NaN	6817.23	5893.46	NaN	NaN	NaN	NaN	NaN	937.383	NaN	NaN	NaN	NaN	NaN	NaN	NaN	NaN	NaN	1445.08	NaN	NaN	NaN	NaN	NaN	2205.74
_[DimethNter0]TLSEAGSTAGAAETR_.2	TLSEAGSTAGAAETR	PALM	O75781	1803.58	1824.26	NaN	NaN	NaN	NaN	NaN	NaN	NaN	NaN	NaN	NaN	NaN	NaN	NaN	NaN	NaN	NaN	NaN	NaN	NaN	NaN	NaN	NaN	NaN	NaN	NaN	NaN	NaN	NaN	NaN	NaN	NaN	NaN	NaN	NaN	NaN	NaN	NaN	NaN	NaN	NaN	NaN	NaN	NaN	NaN
_[Acetyl (N-term)]M[Oxidation (M)]DLSELER_.2	MDLSELER	RNASEH2A	O75792	NaN	267.423	29902.5	NaN	NaN	1822.75	1660.76	2320.39	2277.2	NaN	NaN	7896.04	8039.56	14274.1	11984	14777	7441.53	7028.24	1760.32	2227.9	1122.13	1004.6	2685.59	2836.88	209.324	259.866	6731.25	4142.55	4735.32	5669.56	NaN	NaN	NaN	7878.36	6299.46	5188.47	3526.87	NaN	NaN	2829.73	2981.26	2355.07	2079.99	9125.38	5189.96	21350.7
_[Acetyl (N-term)]MDLSELER_.2	MDLSELER	RNASEH2A	O75792	NaN	267.423	29902.5	NaN	NaN	1822.75	1660.76	2320.39	2277.2	NaN	NaN	7896.04	8039.56	14274.1	11984	14777	7441.53	7028.24	1760.32	2227.9	1122.13	1004.6	2685.59	2836.88	209.324	259.866	6731.25	4142.55	4735.32	5669.56	NaN	NaN	NaN	7878.36	6299.46	5188.47	3526.87	NaN	NaN	2829.73	2981.26	2355.07	2079.99	9125.38	5189.96	21350.7
_[Acetyl (N-term)]MDLSELER_.1	MDLSELER	RNASEH2A	O75792	NaN	267.423	29902.5	NaN	NaN	1822.75	1660.76	2320.39	2277.2	NaN	NaN	7896.04	8039.56	14274.1	11984	14777	7441.53	7028.24	1760.32	2227.9	1122.13	1004.6	2685.59	2836.88	209.324	259.866	6731.25	4142.55	4735.32	5669.56	NaN	NaN	NaN	7878.36	6299.46	5188.47	3526.87	NaN	NaN	2829.73	2981.26	2355.07	2079.99	9125.38	5189.96	21350.7
_[Acetyl (N-term)]AAAAAAAGDSDSWDADAFSVEDPVR_.2	AAAAAAAGDSDSWDADAFSVEDPVR	EIF3J	O75822	5121.19	3634.4	NaN	7850.38	9760.92	37397.1	44312.1	9957.19	9671.67	14909.5	NaN	NaN	2095.92	4357.54	6816.45	11290.9	3947.89	4783.82	8533.81	9298.95	10169.1	6805.15	4512.58	6676.57	5393.82	NaN	NaN	7055.82	10062.1	8520.25	NaN	NaN	NaN	4501.46	5718.87	24490.5	12273.6	3656.97	8724.4	4977.82	5367.27	25318.3	31576.3	NaN	5202.71	10913.2
_[Acetyl (N-term)]AAAAAAAGDSDSWDADAFSVEDPVR_.3	AAAAAAAGDSDSWDADAFSVEDPVR	EIF3J	O75822	5121.19	3634.4	NaN	7850.38	9760.92	37397.1	44312.1	9957.19	9671.67	14909.5	NaN	NaN	2095.92	4357.54	6816.45	11290.9	3947.89	4783.82	8533.81	9298.95	10169.1	6805.15	4512.58	6676.57	5393.82	NaN	NaN	7055.82	10062.1	8520.25	NaN	NaN	NaN	4501.46	5718.87	24490.5	12273.6	3656.97	8724.4	4977.82	5367.27	25318.3	31576.3	NaN	5202.71	10913.2
_[DimethNter0]AVYGIDAMNPSSR_.2	AVYGIDAMNPSSR	EIF3J	O75822	NaN	NaN	NaN	NaN	NaN	1502.12	1731.82	NaN	NaN	NaN	NaN	NaN	NaN	NaN	NaN	NaN	NaN	NaN	NaN	NaN	1229.41	1689.06	NaN	NaN	NaN	NaN	NaN	NaN	NaN	NaN	NaN	NaN	NaN	NaN	NaN	NaN	NaN	NaN	NaN	NaN	NaN	NaN	NaN	NaN	NaN	NaN
_[Acetyl (N-term)]SK[DimethLys0]K[DimethLys0]ISGGSVVEMQGDEM[Oxidation (M)]TR_.3	SKKISGGSVVEMQGDEMTR	IDH1	O75874	1070.28	1020.39	3838.08	1438.82	1575.75	3010.07	4548.41	2741.23	2899.92	229.702	6204.78	4451.56	4110.85	1801.09	2977.15	3272.41	1773.01	2373.25	4837.39	4661.57	1982.55	1848.04	1168.17	3236.73	1724.22	1326.08	2018.56	5538.36	10800.5	3248.88	NaN	3078.73	2604.01	3148.78	3326.98	3765.72	1871.15	4937.92	4295.41	3705.6	2876.64	2600.73	3088.04	2353.27	1725.07	3793.81
_[Acetyl (N-term)]SK[DimethLys0]K[DimethLys0]ISGGSVVEMQGDEMTR_.3	SKKISGGSVVEMQGDEMTR	IDH1	O75874	1070.28	1020.39	3838.08	1438.82	1575.75	3010.07	4548.41	2741.23	2899.92	229.702	6204.78	4451.56	4110.85	1801.09	2977.15	3272.41	1773.01	2373.25	4837.39	4661.57	1982.55	1848.04	1168.17	3236.73	1724.22	1326.08	2018.56	5538.36	10800.5	3248.88	NaN	3078.73	2604.01	3148.78	3326.98	3765.72	1871.15	4937.92	4295.41	3705.6	2876.64	2600.73	3088.04	2353.27	1725.07	3793.81
_[Acetyl (N-term)]SK[DimethLys0]K[DimethLys0]ISGGSVVEM[Oxidation (M)]QGDEM[Oxidation (M)]TR_.3	SKKISGGSVVEMQGDEMTR	IDH1	O75874	1070.28	1020.39	3838.08	1438.82	1575.75	3010.07	4548.41	2741.23	2899.92	229.702	6204.78	4451.56	4110.85	1801.09	2977.15	3272.41	1773.01	2373.25	4837.39	4661.57	1982.55	1848.04	1168.17	3236.73	1724.22	1326.08	2018.56	5538.36	10800.5	3248.88	NaN	3078.73	2604.01	3148.78	3326.98	3765.72	1871.15	4937.92	4295.41	3705.6	2876.64	2600.73	3088.04	2353.27	1725.07	3793.81
_[DimethNter0]K[DimethLys0]K[DimethLys0]ISGGSVVEM[Oxidation (M)]QGDEMTR_.3	KKISGGSVVEMQGDEMTR	IDH1	O75874	NaN	NaN	NaN	NaN	NaN	1596.05	2047.95	893.901	939.555	NaN	NaN	1908.74	NaN	NaN	NaN	NaN	NaN	NaN	2219.95	NaN	967.074	912.884	260.688	383.003	448.07	NaN	NaN	1905.25	NaN	NaN	NaN	NaN	NaN	NaN	NaN	10423.3	1474.13	NaN	NaN	848.484	883.436	1881.79	2139.32	NaN	NaN	NaN
_[Acetyl (N-term)]M[Oxidation (M)]DVNIAPLR_.2	MDVNIAPLR	ARL6IP5	O75915	3466.86	3350.61	43958.7	11856.8	15104	3491.54	3228.6	2433.32	2109.62	NaN	NaN	10841.4	23712.1	20162.9	19772.3	22715.3	7706.61	9569.48	2413.63	2513.18	4037.57	3092.75	6476.28	6099.48	6738.97	6593.9	NaN	3199.32	3094.18	4655.89	NaN	16574.9	18821.5	18553	17404.1	17677	11679.6	15518.4	19404.3	11355.4	13508.5	2435.98	1721.34	6144.26	6125.41	65302.8
_[Acetyl (N-term)]MDVNIAPLR_.2	MDVNIAPLR	ARL6IP5	O75915	3466.86	3350.61	43958.7	11856.8	15104	3491.54	3228.6	2433.32	2109.62	NaN	NaN	10841.4	23712.1	20162.9	19772.3	22715.3	7706.61	9569.48	2413.63	2513.18	4037.57	3092.75	6476.28	6099.48	6738.97	6593.9	NaN	3199.32	3094.18	4655.89	NaN	16574.9	18821.5	18553	17404.1	17677	11679.6	15518.4	19404.3	11355.4	13508.5	2435.98	1721.34	6144.26	6125.41	65302.8
_[Acetyl (N-term)]MDVNIAPLR_.1	MDVNIAPLR	ARL6IP5	O75915	3466.86	3350.61	43958.7	11856.8	15104	3491.54	3228.6	2433.32	2109.62	NaN	NaN	10841.4	23712.1	20162.9	19772.3	22715.3	7706.61	9569.48	2413.63	2513.18	4037.57	3092.75	6476.28	6099.48	6738.97	6593.9	NaN	3199.32	3094.18	4655.89	NaN	16574.9	18821.5	18553	17404.1	17677	11679.6	15518.4	19404.3	11355.4	13508.5	2435.98	1721.34	6144.26	6125.41	65302.8
_[DimethNter0]MDVNIAPLR_.2	MDVNIAPLR	ARL6IP5	O75915	3466.86	3350.61	43958.7	11856.8	15104	3491.54	3228.6	2433.32	2109.62	NaN	NaN	10841.4	23712.1	20162.9	19772.3	22715.3	7706.61	9569.48	2413.63	2513.18	4037.57	3092.75	6476.28	6099.48	6738.97	6593.9	NaN	3199.32	3094.18	4655.89	NaN	16574.9	18821.5	18553	17404.1	17677	11679.6	15518.4	19404.3	11355.4	13508.5	2435.98	1721.34	6144.26	6125.41	65302.8
_[Acetyl (N-term)]M[Oxidation (M)]DVNIAPLR_.1	MDVNIAPLR	ARL6IP5	O75915	3466.86	3350.61	43958.7	11856.8	15104	3491.54	3228.6	2433.32	2109.62	NaN	NaN	10841.4	23712.1	20162.9	19772.3	22715.3	7706.61	9569.48	2413.63	2513.18	4037.57	3092.75	6476.28	6099.48	6738.97	6593.9	NaN	3199.32	3094.18	4655.89	NaN	16574.9	18821.5	18553	17404.1	17677	11679.6	15518.4	19404.3	11355.4	13508.5	2435.98	1721.34	6144.26	6125.41	65302.8
_[DimethNter0]LDQSGGPGAPTTPR_.2	LDQSGGPGAPTTPR	DYSF	O75923	1670.97	1955.18	NaN	5304.74	7800.97	NaN	NaN	NaN	NaN	NaN	NaN	NaN	NaN	NaN	NaN	NaN	NaN	NaN	NaN	NaN	NaN	NaN	NaN	NaN	2029.9	1505.92	NaN	NaN	NaN	NaN	NaN	10785.3	11471	NaN	NaN	NaN	NaN	3521.83	5491.63	NaN	NaN	NaN	NaN	NaN	NaN	NaN
_[DimethNter0]ALPYFDQGYEAPGVR_.2	ALPYFDQGYEAPGVR	BCAS2	O75934	NaN	NaN	NaN	NaN	NaN	2003.51	1828.41	NaN	NaN	NaN	NaN	NaN	4629.29	1925.43	NaN	NaN	NaN	NaN	NaN	NaN	2893.15	3103.55	NaN	NaN	NaN	NaN	NaN	NaN	NaN	NaN	NaN	NaN	NaN	4008.9	2691.84	NaN	NaN	NaN	NaN	NaN	NaN	NaN	NaN	NaN	NaN	NaN
_[Gln->pyro-Glu]QREEEIEAQEK[DimethLys0]AK[DimethLys0]R_.4	QREEEIEAQEKAKR	DNAJC8	O75937	1288.28	1316.09	9788.37	3998.1	4596.36	2168.61	1267.08	4747.06	3282.32	NaN	NaN	11727.1	15167.3	2996.58	10880.9	7063.21	15185.7	10275	2280.8	3124.29	3379.48	2534.34	5623.52	6371.49	6105.29	3176.25	7668.21	14321.5	14060.8	6921	NaN	3348.55	3939.81	6707.45	2835.48	7365.5	5039.53	5683.18	9425.9	3368.59	3978.93	2343.27	2653.7	6680.23	5727.31	8515.55
_[Gln->pyro-Glu]QREEEIEAQEK[DimethLys0]AK[DimethLys0]R_.3	QREEEIEAQEKAKR	DNAJC8	O75937	1288.28	1316.09	9788.37	3998.1	4596.36	2168.61	1267.08	4747.06	3282.32	NaN	NaN	11727.1	15167.3	2996.58	10880.9	7063.21	15185.7	10275	2280.8	3124.29	3379.48	2534.34	5623.52	6371.49	6105.29	3176.25	7668.21	14321.5	14060.8	6921	NaN	3348.55	3939.81	6707.45	2835.48	7365.5	5039.53	5683.18	9425.9	3368.59	3978.93	2343.27	2653.7	6680.23	5727.31	8515.55
_[Gln->pyro-Glu]QLSILVHPDK[DimethLys0]NQDDADR_.3	QLSILVHPDKNQDDADR	DNAJC8	O75937	NaN	NaN	NaN	NaN	NaN	NaN	NaN	260.489	223.394	NaN	NaN	NaN	NaN	NaN	NaN	NaN	649.292	601.011	NaN	NaN	NaN	NaN	820.987	895.701	NaN	NaN	NaN	370.655	208.463	141.386	NaN	NaN	NaN	231.528	186.801	NaN	NaN	NaN	NaN	237.159	244.45	136.306	125.805	374.468	460.61	NaN
_[DimethNter0]AFSEQEEHELPVLSR_.3	AFSEQEEHELPVLSR	SASH3	O75995	NaN	NaN	NaN	NaN	NaN	NaN	NaN	NaN	NaN	NaN	NaN	NaN	NaN	NaN	378.514	177.783	904.142	957.83	NaN	NaN	192.313	73.6678	NaN	NaN	1696.61	738.642	NaN	NaN	NaN	1	NaN	NaN	NaN	NaN	NaN	NaN	NaN	NaN	NaN	1087.2	1282.22	NaN	NaN	64.5351	121.48	NaN
_[Acetyl (N-term)]M[Oxidation (M)]EDSASASLSSAAATGTSTSTPAAPTAR_.3	MEDSASASLSSAAATGTSTSTPAAPTAR	RSL1D1	O76021	4599.21	4112.64	16626.3	6035.46	4293.72	9689.25	13406.1	12393.3	12195.7	788455	797546	20863.6	25174	34691.9	53928.3	72036.9	20577.7	22696.2	17477.1	21335.3	9509.17	10050.6	6295.48	8309.8	4321.6	6614.53	9744.82	31544.9	60686.4	30739.2	NaN	31251.4	30203.4	20622.8	24752.5	27468.6	12184.2	15516.6	15022.8	7191.52	6455.34	16064.1	20087.3	19443.3	18778.3	168050
_[Acetyl (N-term)]MEDSASASLSSAAATGTSTSTPAAPTAR_.3	MEDSASASLSSAAATGTSTSTPAAPTAR	RSL1D1	O76021	4599.21	4112.64	16626.3	6035.46	4293.72	9689.25	13406.1	12393.3	12195.7	788455	797546	20863.6	25174	34691.9	53928.3	72036.9	20577.7	22696.2	17477.1	21335.3	9509.17	10050.6	6295.48	8309.8	4321.6	6614.53	9744.82	31544.9	60686.4	30739.2	NaN	31251.4	30203.4	20622.8	24752.5	27468.6	12184.2	15516.6	15022.8	7191.52	6455.34	16064.1	20087.3	19443.3	18778.3	168050
_[Acetyl (N-term)]M[Oxidation (M)]EDSASASLSSAAATGTSTSTPAAPTAR_.2	MEDSASASLSSAAATGTSTSTPAAPTAR	RSL1D1	O76021	4599.21	4112.64	16626.3	6035.46	4293.72	9689.25	13406.1	12393.3	12195.7	788455	797546	20863.6	25174	34691.9	53928.3	72036.9	20577.7	22696.2	17477.1	21335.3	9509.17	10050.6	6295.48	8309.8	4321.6	6614.53	9744.82	31544.9	60686.4	30739.2	NaN	31251.4	30203.4	20622.8	24752.5	27468.6	12184.2	15516.6	15022.8	7191.52	6455.34	16064.1	20087.3	19443.3	18778.3	168050
_[Acetyl (N-term)]MEDSASASLSSAAATGTSTSTPAAPTAR_.2	MEDSASASLSSAAATGTSTSTPAAPTAR	RSL1D1	O76021	4599.21	4112.64	16626.3	6035.46	4293.72	9689.25	13406.1	12393.3	12195.7	788455	797546	20863.6	25174	34691.9	53928.3	72036.9	20577.7	22696.2	17477.1	21335.3	9509.17	10050.6	6295.48	8309.8	4321.6	6614.53	9744.82	31544.9	60686.4	30739.2	NaN	31251.4	30203.4	20622.8	24752.5	27468.6	12184.2	15516.6	15022.8	7191.52	6455.34	16064.1	20087.3	19443.3	18778.3	168050
_[DimethNter0]TK[DimethLys0]DEPNSTPEK[DimethLys0]TEQFYR_.4	TKDEPNSTPEKTEQFYR	RSL1D1	O76021	2159.89	1711.38	3839.39	5691.89	4253.2	NaN	NaN	NaN	NaN	NaN	NaN	4093	NaN	NaN	NaN	NaN	NaN	NaN	NaN	NaN	NaN	NaN	NaN	NaN	4689.21	6434.59	NaN	NaN	NaN	NaN	NaN	NaN	NaN	NaN	NaN	NaN	NaN	NaN	NaN	554.477	592.346	NaN	NaN	907.768	1209.42	NaN
_[DimethNter0]AAATGTSTSTPAAPTAR_.2	AAATGTSTSTPAAPTAR	RSL1D1	O76021	NaN	NaN	NaN	NaN	NaN	1706.92	2005.65	NaN	NaN	NaN	NaN	NaN	NaN	434.853	NaN	NaN	NaN	NaN	NaN	NaN	1254.41	1397.3	35.5998	NaN	NaN	NaN	NaN	NaN	NaN	NaN	NaN	NaN	NaN	656.011	517.325	2.13087	578.479	NaN	NaN	NaN	NaN	NaN	NaN	NaN	NaN	NaN
_[DimethNter0]SAAATGTSTSTPAAPTAR_.2	SAAATGTSTSTPAAPTAR	RSL1D1	O76021	668.943	737.416	NaN	NaN	NaN	346.198	NaN	NaN	NaN	NaN	NaN	NaN	NaN	NaN	NaN	NaN	NaN	NaN	NaN	NaN	172.598	NaN	NaN	NaN	471.144	447.304	NaN	NaN	NaN	NaN	NaN	NaN	NaN	NaN	NaN	NaN	NaN	NaN	NaN	NaN	NaN	NaN	NaN	NaN	NaN	NaN
_[DimethNter0]SSAAATGTSTSTPAAPTAR_.2	SSAAATGTSTSTPAAPTAR	RSL1D1	O76021	841.194	868.618	NaN	NaN	NaN	NaN	NaN	NaN	NaN	NaN	NaN	NaN	NaN	NaN	NaN	NaN	NaN	NaN	NaN	NaN	NaN	NaN	NaN	NaN	418.708	576.681	NaN	NaN	NaN	NaN	NaN	NaN	NaN	NaN	NaN	NaN	NaN	NaN	NaN	NaN	NaN	NaN	NaN	NaN	NaN	NaN
_[Acetyl (N-term)]M[Oxidation (M)]DSNTAPLGPSC[Carbamidomethyl (C)]PQPPPAPQPQAR_.3	MDSNTAPLGPSCPQPPPAPQPQAR	WFS1	O76024	755.407	1189	NaN	NaN	NaN	NaN	NaN	NaN	NaN	NaN	NaN	NaN	NaN	NaN	NaN	NaN	NaN	NaN	NaN	NaN	NaN	NaN	NaN	NaN	NaN	NaN	NaN	NaN	NaN	19251.5	NaN	NaN	NaN	NaN	NaN	NaN	NaN	NaN	NaN	259.981	NaN	NaN	NaN	NaN	NaN	11455.5
_[DimethNter0]MK[DimethLys0]DSLVLLGR_.3	MKDSLVLLGR	CIAO1	O76071	1588.55	NaN	NaN	NaN	NaN	1284.61	NaN	2211.02	2233.4	NaN	NaN	NaN	3991.6	4732.03	NaN	NaN	1613.66	2535.56	1211.45	1967.47	1688.21	2106.1	2487.69	3172.23	970.318	NaN	NaN	4750.24	6184.66	1694.94	NaN	NaN	NaN	5996.82	4675.33	NaN	NaN	NaN	NaN	1810.31	1138.57	1196.77	1539.91	4198.81	4702.31	NaN
_[DimethNter0]M[Oxidation (M)]K[DimethLys0]DSLVLLGR_.3	MKDSLVLLGR	CIAO1	O76071	1588.55	NaN	NaN	NaN	NaN	1284.61	NaN	2211.02	2233.4	NaN	NaN	NaN	3991.6	4732.03	NaN	NaN	1613.66	2535.56	1211.45	1967.47	1688.21	2106.1	2487.69	3172.23	970.318	NaN	NaN	4750.24	6184.66	1694.94	NaN	NaN	NaN	5996.82	4675.33	NaN	NaN	NaN	NaN	1810.31	1138.57	1196.77	1539.91	4198.81	4702.31	NaN
_[Acetyl (N-term)]SPM[Oxidation (M)]PQMGSER_.2	SPMPQMGSER	RGS20	O76081	5864.65	4342.24	172233	61429.8	110500	224.716	NaN	NaN	NaN	161742	94129.8	124850	3061.5	2073.57	7772.77	7010.52	12603.8	14101.3	335.281	NaN	224.763	183.487	1040.19	1017.02	1726.69	1277.89	5962.77	NaN	NaN	67489.8	95783.7	65585.8	56593.6	1282.07	1339.69	6814.82	3576.43	44414.4	44045.6	864.963	593.078	NaN	NaN	79484.9	126681	67088.9
_[Acetyl (N-term)]ASGGSGGVSVPALWSEVNR_.2	ASGGSGGVSVPALWSEVNR	SRP72	O76094	863.748	NaN	NaN	4291.54	4846.12	2211.17	3304.61	1661.07	1645.31	NaN	NaN	NaN	8035.47	8336.41	9126.88	NaN	1930.22	2334.02	1910.46	2243.77	2763.23	1937.3	1127.64	1236.18	NaN	NaN	NaN	1612.78	1963.31	918.597	NaN	NaN	NaN	3924.46	4929.49	NaN	NaN	NaN	NaN	872.427	995.649	1729.65	2527.88	2397.6	2239.89	NaN
_[DimethNter0]GPSPDTC[Carbamidomethyl (C)]SQDLNSR_.2	GPSPDTCSQDLNSR	CST7	O76096	3173.41	2855.36	1909.35	5885.33	5192.86	NaN	NaN	NaN	NaN	NaN	NaN	2961.58	NaN	NaN	NaN	NaN	NaN	NaN	NaN	NaN	NaN	NaN	NaN	NaN	1436.73	868.766	NaN	NaN	NaN	974.981	NaN	3739.93	3689.67	NaN	NaN	NaN	NaN	1311.4	2301.84	NaN	NaN	NaN	NaN	NaN	NaN	NaN
_[Acetyl (N-term)]M[Oxidation (M)]EAPTVETPPDPSPPSAPAPALVPLR_.3	MEAPTVETPPDPSPPSAPAPALVPLR	URI1	O94763	NaN	NaN	NaN	NaN	NaN	3581.01	3055.63	744.606	601.819	NaN	NaN	NaN	NaN	NaN	NaN	1307	497.674	554.812	597.738	695.703	763.34	575.328	236.882	257.914	NaN	NaN	NaN	439.692	876.001	NaN	NaN	NaN	NaN	300.305	284.078	2.6159	NaN	NaN	NaN	394.872	374.149	977.372	875.882	294.034	272.742	NaN
_[Acetyl (N-term)]MEAPTVETPPDPSPPSAPAPALVPLR_.3	MEAPTVETPPDPSPPSAPAPALVPLR	URI1	O94763	NaN	NaN	NaN	NaN	NaN	3581.01	3055.63	744.606	601.819	NaN	NaN	NaN	NaN	NaN	NaN	1307	497.674	554.812	597.738	695.703	763.34	575.328	236.882	257.914	NaN	NaN	NaN	439.692	876.001	NaN	NaN	NaN	NaN	300.305	284.078	2.6159	NaN	NaN	NaN	394.872	374.149	977.372	875.882	294.034	272.742	NaN
_[Acetyl (N-term)]MEAPTVETPPDPSPPSAPAPALVPLR_.2	MEAPTVETPPDPSPPSAPAPALVPLR	URI1	O94763	NaN	NaN	NaN	NaN	NaN	3581.01	3055.63	744.606	601.819	NaN	NaN	NaN	NaN	NaN	NaN	1307	497.674	554.812	597.738	695.703	763.34	575.328	236.882	257.914	NaN	NaN	NaN	439.692	876.001	NaN	NaN	NaN	NaN	300.305	284.078	2.6159	NaN	NaN	NaN	394.872	374.149	977.372	875.882	294.034	272.742	NaN
_[Acetyl (N-term)]M[Oxidation (M)]EAPTVETPPDPSPPSAPAPALVPLR_.2	MEAPTVETPPDPSPPSAPAPALVPLR	URI1	O94763	NaN	NaN	NaN	NaN	NaN	3581.01	3055.63	744.606	601.819	NaN	NaN	NaN	NaN	NaN	NaN	1307	497.674	554.812	597.738	695.703	763.34	575.328	236.882	257.914	NaN	NaN	NaN	439.692	876.001	NaN	NaN	NaN	NaN	300.305	284.078	2.6159	NaN	NaN	NaN	394.872	374.149	977.372	875.882	294.034	272.742	NaN
_[Gln->pyro-Glu]QFESLPATHIR_.2	QFESLPATHIR	MTA2	O94776	NaN	2399.17	NaN	NaN	NaN	5007.83	5086.51	3312.84	2730.95	NaN	NaN	11421.9	9495.91	8324.6	11913.2	5608.49	8032.91	9624.98	3476.25	3574.93	4641.47	3929.07	4923.19	5786.94	3839.78	4133.97	NaN	3969.78	7784.28	2475.62	NaN	NaN	NaN	8783.42	7450.92	7475.12	9494.08	NaN	NaN	5581.28	5703.74	3072.92	4392.13	9160.46	9132.93	20640.4
_[Gln->pyro-Glu]QK[DimethLys0]LNPADAPNPVVFVATK[DimethLys0]DTR_.3	QKLNPADAPNPVVFVATKDTR	MTA2	O94776	395.488	495.76	NaN	NaN	NaN	538.362	488.985	766.649	693.008	NaN	NaN	1574.52	1041.17	NaN	2410.23	2717.67	2305.69	1667.66	818.742	928.381	360.809	NaN	710.543	813.931	NaN	NaN	NaN	781.198	1100.12	582.919	NaN	NaN	NaN	1236.95	1020.98	1191.32	1085.76	NaN	NaN	561.993	520.832	581.788	823.072	983.294	783.691	622.675
_[Gln->pyro-Glu]QPSLHMSAAAASR_.2	QPSLHMSAAAASR	MTA2	O94776	NaN	NaN	2609.12	NaN	NaN	2473.06	2743.51	2403.41	2364.27	NaN	NaN	NaN	6486.84	3794.13	NaN	NaN	2767.69	3795.38	2445.87	4009.09	2669.62	1835.2	2967.54	2710.64	548.419	690.561	2465	1894.44	7592.19	2227.25	NaN	NaN	NaN	3694.32	4254.99	10887.8	1728.59	NaN	NaN	2797.09	2040.8	1082.22	1278.04	2559.94	2396.67	12374.7
_[Gln->pyro-Glu]QPSLHM[Oxidation (M)]SAAAASR_.2	QPSLHMSAAAASR	MTA2	O94776	NaN	NaN	2609.12	NaN	NaN	2473.06	2743.51	2403.41	2364.27	NaN	NaN	NaN	6486.84	3794.13	NaN	NaN	2767.69	3795.38	2445.87	4009.09	2669.62	1835.2	2967.54	2710.64	548.419	690.561	2465	1894.44	7592.19	2227.25	NaN	NaN	NaN	3694.32	4254.99	10887.8	1728.59	NaN	NaN	2797.09	2040.8	1082.22	1278.04	2559.94	2396.67	12374.7
_[Gln->pyro-Glu]QQK[DimethLys0]QQVEK[DimethLys0]MEQDHAVR_.4	QQKQQVEKMEQDHAVR	STK10	O94804	NaN	NaN	NaN	NaN	NaN	NaN	NaN	342.259	266.909	NaN	NaN	NaN	NaN	NaN	NaN	NaN	NaN	NaN	NaN	NaN	NaN	NaN	930.532	NaN	355.969	NaN	NaN	NaN	NaN	NaN	NaN	NaN	NaN	NaN	NaN	NaN	NaN	NaN	NaN	NaN	NaN	496.82	333.04	NaN	NaN	NaN
_[Acetyl (N-term)]AGVRPDNVAEVVAGAR_.2	AGVRPDNVAEVVAGAR	KBTBD11	O94819	NaN	NaN	NaN	NaN	NaN	NaN	38.5478	680.612	562.109	NaN	NaN	NaN	NaN	NaN	NaN	NaN	NaN	NaN	598.887	755.14	NaN	NaN	206.488	208.972	NaN	NaN	NaN	493.785	427.894	482.25	NaN	NaN	NaN	122.894	NaN	1	NaN	NaN	NaN	37.6538	100.732	608.158	529.775	229.212	118.05	NaN
_[Acetyl (N-term)]AGVRPDNVAEVVAGAR_.3	AGVRPDNVAEVVAGAR	KBTBD11	O94819	NaN	NaN	NaN	NaN	NaN	NaN	38.5478	680.612	562.109	NaN	NaN	NaN	NaN	NaN	NaN	NaN	NaN	NaN	598.887	755.14	NaN	NaN	206.488	208.972	NaN	NaN	NaN	493.785	427.894	482.25	NaN	NaN	NaN	122.894	NaN	1	NaN	NaN	NaN	37.6538	100.732	608.158	529.775	229.212	118.05	NaN
_[Acetyl (N-term)]AASK[DimethLys0]PVEAAVVAAAVPSSGSGVGGGGTAGPGTGGLPR_.4	AASKPVEAAVVAAAVPSSGSGVGGGGTAGPGTGGLPR	TOMM70	O94826	4621.71	9105.47	NaN	2310.71	1528.73	12048.4	11153.8	19783.2	18393.7	90684	70277	14286.4	13120.2	13243.3	64316.3	68991.7	27512.3	27684.4	28476.9	29243.3	9608.07	9609.09	10738.1	10947.1	3629.96	2246.74	NaN	14741.8	18714.3	14641.6	NaN	9643.4	7681.83	12738.5	12340.8	15702.8	8214.96	8062.03	7638.21	10065.9	10683.4	25043.1	27490.8	34482.2	42205.9	48903.1
_[Acetyl (N-term)]AASK[DimethLys0]PVEAAVVAAAVPSSGSGVGGGGTAGPGTGGLPR_.3	AASKPVEAAVVAAAVPSSGSGVGGGGTAGPGTGGLPR	TOMM70	O94826	4621.71	9105.47	NaN	2310.71	1528.73	12048.4	11153.8	19783.2	18393.7	90684	70277	14286.4	13120.2	13243.3	64316.3	68991.7	27512.3	27684.4	28476.9	29243.3	9608.07	9609.09	10738.1	10947.1	3629.96	2246.74	NaN	14741.8	18714.3	14641.6	NaN	9643.4	7681.83	12738.5	12340.8	15702.8	8214.96	8062.03	7638.21	10065.9	10683.4	25043.1	27490.8	34482.2	42205.9	48903.1
_[DimethNter0]SGVGGGGTAGPGTGGLPR_.2	SGVGGGGTAGPGTGGLPR	TOMM70	O94826	NaN	NaN	2281.85	NaN	NaN	6458.78	8386.57	NaN	NaN	NaN	NaN	7819.37	21567.2	21023.7	1145.99	NaN	2802.6	2833.09	676.169	729.682	6583.09	6304.44	2409.61	5346.1	580.381	NaN	5786.66	NaN	NaN	4329.33	NaN	NaN	NaN	13103.8	10163	78814.2	11645.3	NaN	NaN	2243.01	2620.29	724.585	NaN	9341.92	7350.86	NaN
_[DimethNter0]SGVGGGGTAGPGTGGLPR_.3	SGVGGGGTAGPGTGGLPR	TOMM70	O94826	NaN	NaN	2281.85	NaN	NaN	6458.78	8386.57	NaN	NaN	NaN	NaN	7819.37	21567.2	21023.7	1145.99	NaN	2802.6	2833.09	676.169	729.682	6583.09	6304.44	2409.61	5346.1	580.381	NaN	5786.66	NaN	NaN	4329.33	NaN	NaN	NaN	13103.8	10163	78814.2	11645.3	NaN	NaN	2243.01	2620.29	724.585	NaN	9341.92	7350.86	NaN
_[DimethNter0]AAAVPSSGSGVGGGGTAGPGTGGLPR_.3	AAAVPSSGSGVGGGGTAGPGTGGLPR	TOMM70	O94826	3894.3	3624.23	NaN	10645	8150.86	NaN	NaN	NaN	NaN	NaN	NaN	NaN	NaN	NaN	NaN	NaN	NaN	NaN	NaN	NaN	NaN	NaN	NaN	NaN	2099.61	2699.49	NaN	NaN	NaN	254.46	NaN	7020.49	8914.95	NaN	NaN	NaN	NaN	1620.77	NaN	465.193	371.594	NaN	NaN	NaN	466.391	NaN
_[DimethNter0]SGSGVGGGGTAGPGTGGLPR_.2	SGSGVGGGGTAGPGTGGLPR	TOMM70	O94826	2141.75	1273.43	NaN	3470.62	2018.95	NaN	NaN	NaN	NaN	NaN	NaN	NaN	NaN	NaN	NaN	NaN	NaN	NaN	NaN	NaN	NaN	NaN	NaN	NaN	1010.47	1419.58	NaN	NaN	NaN	NaN	NaN	3123.26	2945.62	NaN	NaN	NaN	NaN	1907.22	2133.96	106.523	NaN	NaN	NaN	NaN	713.012	NaN
_[DimethNter0]AAVPSSGSGVGGGGTAGPGTGGLPR_.3	AAVPSSGSGVGGGGTAGPGTGGLPR	TOMM70	O94826	NaN	NaN	NaN	NaN	NaN	4478.85	5944.1	NaN	NaN	NaN	NaN	NaN	2212.26	2073.72	NaN	NaN	NaN	NaN	NaN	NaN	3506.43	2865.41	NaN	NaN	NaN	NaN	547.241	NaN	NaN	NaN	NaN	NaN	NaN	1310.24	1188.75	NaN	NaN	NaN	NaN	NaN	NaN	NaN	NaN	NaN	NaN	NaN
_[Acetyl (N-term)]ADAWEEIRR_.2	ADAWEEIRR	UFL1	O94874	NaN	NaN	NaN	NaN	NaN	1917.18	1931.75	443.321	NaN	NaN	NaN	NaN	2206.71	2572.72	4492.75	4016.32	2981.56	2586.23	NaN	NaN	1507.29	1915.79	3166.14	3614.19	NaN	NaN	2403.11	NaN	NaN	417.905	NaN	NaN	NaN	3017.22	4113.53	51.1485	626.153	NaN	NaN	702.917	702.795	638.093	641.945	597.305	732.065	NaN
_[Acetyl (N-term)]SAELGVGC[Carbamidomethyl (C)]ALR_.2	SAELGVGCALR	PLPBP	O94903	888.702	1250.15	NaN	9352.91	5950.86	8236	8391.2	9245.68	7978.37	NaN	NaN	NaN	45498.4	41830.1	11841.3	12659.2	13789.4	14195.2	9346.6	10890.5	8982.02	8591.32	5103.75	5612.09	2772.51	3180.68	NaN	19944.2	30261.1	16693.9	NaN	NaN	NaN	26088.7	24125.4	5764.32	4914.2	NaN	NaN	4642.57	4821.36	5965.75	10797.3	11629.8	11923.5	21530.7
_[DimethNter0]AAVELEEPEDAR_.2	AAVELEEPEDAR	PRPF6	O94906	NaN	NaN	NaN	NaN	NaN	1570.61	1805.43	NaN	NaN	NaN	NaN	NaN	1219.77	1097.45	NaN	NaN	NaN	NaN	NaN	NaN	1187.72	1120.09	NaN	NaN	NaN	NaN	NaN	NaN	NaN	NaN	NaN	NaN	NaN	1084.75	1232.99	NaN	NaN	NaN	NaN	NaN	NaN	NaN	NaN	NaN	NaN	NaN
_[Acetyl (N-term)]SEQTPAEAGAAGAR_.2	SEQTPAEAGAAGAR	PCF11	O94913	NaN	NaN	2443.77	NaN	NaN	4120.27	4619.59	5759.55	6661.58	NaN	NaN	2613.27	8636.54	6983.91	5660.1	9093.76	6352.68	5706.22	9824.18	10698.4	3706.69	3563.13	1318.4	2681.28	880.157	NaN	4774.47	5078.69	18654.5	6331.64	NaN	NaN	NaN	5953.26	6634.69	14955.6	2969.76	NaN	NaN	1975.92	1934.53	3890.28	5274.99	2607.26	4030.66	10008.1
_[Acetyl (N-term)]SPYLAGGDAR_.2	SPYLAGGDAR	SOGA1	O94964	2456.21	1524.89	20570.5	8566.09	6425.15	22131.6	21046	17072.8	23078.6	45987.4	35138.7	16876.5	30197.4	25410.7	21353	29234.8	19311.5	21122.5	31819.5	40729.6	18524.3	21116.8	6119.19	15575.8	2786.79	6094.22	16017.7	31913	78121.6	18942.4	NaN	12082.9	10497.9	27085.6	26413.6	63286.3	13736.7	29517.4	23270.7	7425.05	6566.72	17022.5	21359.5	24277.4	28174	62447.2
_[DimethNter0]MK[DimethLys0]LK[DimethLys0]EVDR_.3	MKLKEVDR	SEC31A	O94979	1221.18	1309.63	NaN	NaN	NaN	9140.79	5459.52	4482.83	3816.31	NaN	NaN	NaN	4600.6	5572.83	NaN	NaN	1718.09	2241.65	13885	11792.4	4065.82	3488.94	5270.14	3332.17	359.906	1512.12	1405.49	2404.65	7318.34	1449.47	NaN	NaN	NaN	4271.47	3613.02	17230.4	1823.92	4070.36	NaN	3295.72	3163.72	2770.28	5523.91	6426.99	10269	25431
_[DimethNter0]MK[DimethLys0]LK[DimethLys0]EVDR_.2	MKLKEVDR	SEC31A	O94979	1221.18	1309.63	NaN	NaN	NaN	9140.79	5459.52	4482.83	3816.31	NaN	NaN	NaN	4600.6	5572.83	NaN	NaN	1718.09	2241.65	13885	11792.4	4065.82	3488.94	5270.14	3332.17	359.906	1512.12	1405.49	2404.65	7318.34	1449.47	NaN	NaN	NaN	4271.47	3613.02	17230.4	1823.92	4070.36	NaN	3295.72	3163.72	2770.28	5523.91	6426.99	10269	25431
_[Gln->pyro-Glu]QVQHILASASPSGR_.2	QVQHILASASPSGR	SEC31A	O94979	3361.7	NaN	10254.4	8218.68	7808.22	5753.8	5529.58	3188.17	2722.66	NaN	NaN	3448.04	7822.21	9340.44	2484.58	4801.98	3739.79	3516.54	4728.6	5410.15	5663.34	6845.39	1399.29	1548.12	NaN	2548.13	NaN	4472.53	8469.5	4046.85	NaN	NaN	NaN	5741.71	5841.54	NaN	2784.01	NaN	NaN	2085.75	1776.61	3435.02	3977.03	3288.58	3636.48	NaN
_[Acetyl (N-term)]TGYTPDEK[DimethLys0]LR_.2	TGYTPDEKLR	NDUFB6	O95139	3527.31	3973.03	11789.6	25913.5	20333.1	7228.72	7649.81	6698.06	6887.48	90289	60438	7876.58	17623.2	14038.1	27805.4	43862.3	9079.76	9725.05	11346.3	12156.7	7650.24	6273.56	5499.29	9009.09	3686.51	10645.1	4317.22	6969.66	22188.8	16500.4	NaN	19929	19909	14361.4	19131.1	30142.9	6392.13	15474.5	16362.1	6027.45	6138.15	4525.9	5379.25	18975.8	20186	52373.9
_[DimethNter0]TGYTPDEK[DimethLys0]LR_.3	TGYTPDEKLR	NDUFB6	O95139	3527.31	3973.03	11789.6	25913.5	20333.1	7228.72	7649.81	6698.06	6887.48	90289	60438	7876.58	17623.2	14038.1	27805.4	43862.3	9079.76	9725.05	11346.3	12156.7	7650.24	6273.56	5499.29	9009.09	3686.51	10645.1	4317.22	6969.66	22188.8	16500.4	NaN	19929	19909	14361.4	19131.1	30142.9	6392.13	15474.5	16362.1	6027.45	6138.15	4525.9	5379.25	18975.8	20186	52373.9
_[DimethNter0]TGYTPDEK[DimethLys0]LR_.2	TGYTPDEKLR	NDUFB6	O95139	3527.31	3973.03	11789.6	25913.5	20333.1	7228.72	7649.81	6698.06	6887.48	90289	60438	7876.58	17623.2	14038.1	27805.4	43862.3	9079.76	9725.05	11346.3	12156.7	7650.24	6273.56	5499.29	9009.09	3686.51	10645.1	4317.22	6969.66	22188.8	16500.4	NaN	19929	19909	14361.4	19131.1	30142.9	6392.13	15474.5	16362.1	6027.45	6138.15	4525.9	5379.25	18975.8	20186	52373.9
_[Acetyl (N-term)]MEELSADEIRR_.2	MEELSADEIRR	UBE4B	O95155	NaN	NaN	NaN	NaN	NaN	NaN	NaN	514.28	699.557	NaN	NaN	NaN	NaN	NaN	NaN	NaN	NaN	NaN	366.286	NaN	NaN	NaN	268.2	384.635	NaN	NaN	372.185	NaN	NaN	NaN	NaN	NaN	NaN	NaN	NaN	NaN	NaN	NaN	NaN	NaN	179.08	343.484	288.685	NaN	NaN	NaN
_[Acetyl (N-term)]SFPK[DimethLys0]YK[DimethLys0]PSSLR_.3	SFPKYKPSSLR	NDUFB4	O95168	2392.52	2609.77	9746.86	6835.97	6517.64	1292.88	1485.11	3669.06	2170.74	NaN	NaN	6038.18	9294.56	6727.37	8136.01	15021.7	6095.41	7983.17	3217.57	2922.92	2876.45	2148.98	3724.11	4170.41	5112.74	1700.42	3089.41	3004.07	5140.71	6351.48	NaN	7051.66	10379.3	5673.26	6075.54	2370.47	2574.1	9827.06	10586.4	3288.81	2998.1	2472.43	2445.15	13112.8	12622.7	49627
_[Acetyl (N-term)]SFPK[DimethLys0]YK[DimethLys0]PSSLR_.2	SFPKYKPSSLR	NDUFB4	O95168	2392.52	2609.77	9746.86	6835.97	6517.64	1292.88	1485.11	3669.06	2170.74	NaN	NaN	6038.18	9294.56	6727.37	8136.01	15021.7	6095.41	7983.17	3217.57	2922.92	2876.45	2148.98	3724.11	4170.41	5112.74	1700.42	3089.41	3004.07	5140.71	6351.48	NaN	7051.66	10379.3	5673.26	6075.54	2370.47	2574.1	9827.06	10586.4	3288.81	2998.1	2472.43	2445.15	13112.8	12622.7	49627
_[DimethNter0]ASHMTK[DimethLys0]DMFPGPYPR_.4	ASHMTKDMFPGPYPR	NDUFB8	O95169	1508.61	1515.79	3641.92	NaN	NaN	532.598	627.055	1262	1495.85	NaN	NaN	3896.43	6091.32	7340.24	4965.75	8743.63	1081.66	4455.74	1509.51	1103.65	NaN	535.191	2764.23	2408.33	1165.48	2430.68	1309.71	5235.17	9137.54	5397.1	NaN	4917.66	NaN	3122.9	4188.72	1992.32	654.602	NaN	NaN	2597.21	2599.57	989.835	732.127	7435.8	8119.3	38181.1
_[DimethNter0]ASHMTK[DimethLys0]DMFPGPYPR_.3	ASHMTKDMFPGPYPR	NDUFB8	O95169	1508.61	1515.79	3641.92	NaN	NaN	532.598	627.055	1262	1495.85	NaN	NaN	3896.43	6091.32	7340.24	4965.75	8743.63	1081.66	4455.74	1509.51	1103.65	NaN	535.191	2764.23	2408.33	1165.48	2430.68	1309.71	5235.17	9137.54	5397.1	NaN	4917.66	NaN	3122.9	4188.72	1992.32	654.602	NaN	NaN	2597.21	2599.57	989.835	732.127	7435.8	8119.3	38181.1
_[DimethNter0]ASHM[Oxidation (M)]TK[DimethLys0]DM[Oxidation (M)]FPGPYPR_.4	ASHMTKDMFPGPYPR	NDUFB8	O95169	1508.61	1515.79	3641.92	NaN	NaN	532.598	627.055	1262	1495.85	NaN	NaN	3896.43	6091.32	7340.24	4965.75	8743.63	1081.66	4455.74	1509.51	1103.65	NaN	535.191	2764.23	2408.33	1165.48	2430.68	1309.71	5235.17	9137.54	5397.1	NaN	4917.66	NaN	3122.9	4188.72	1992.32	654.602	NaN	NaN	2597.21	2599.57	989.835	732.127	7435.8	8119.3	38181.1
_[DimethNter0]AGGGVHIEPR_.2	AGGGVHIEPR	NDUFB2	O95178	3003.16	3217.65	4513.46	NaN	4718.54	5855.98	5201.13	6348.72	5154.07	NaN	NaN	1947.14	3171.63	3028.19	889.886	4011.33	5513.1	5668.56	27238.4	11805.5	3724.05	2571.17	6568.44	7004.83	3201.73	3552.18	6018.75	4123.96	3804.53	2893.77	NaN	3151.31	NaN	7623.1	8349.85	12986.1	6334.59	7635.6	7037.1	10971.3	11897.3	5848.84	8187.62	12633.9	9328.37	NaN
_[Acetyl (N-term)]GTTGLESLSLGDR_.2	GTTGLESLSLGDR	MBD4	O95243	NaN	NaN	NaN	NaN	NaN	NaN	124.023	392.568	420.667	NaN	NaN	NaN	NaN	NaN	1313.75	NaN	1016.04	1076.67	387.906	437.466	NaN	NaN	503.996	640.254	NaN	NaN	NaN	567.943	696.312	NaN	NaN	NaN	NaN	NaN	313.308	NaN	845.828	NaN	NaN	442.889	454.231	280.463	437.393	NaN	229.462	NaN
_[Acetyl (N-term)]AAGTSSYWEDLR_.2	AAGTSSYWEDLR	GOSR1	O95249	NaN	NaN	NaN	NaN	NaN	2582.19	2686.34	313.167	375.917	NaN	NaN	NaN	NaN	NaN	2030	1544.99	2793.95	3090.94	368.624	493.423	2446.54	2278.88	1368.09	1186.79	108.912	NaN	NaN	393.056	242.77	1159.61	NaN	NaN	NaN	646.606	757.583	3835.9	3079.27	NaN	NaN	605.013	586.727	584.351	724.364	1146.48	1149.64	2.71105
_[Acetyl (N-term)]AGAGSAAVSGAGTPVAGPTGR_.3	AGAGSAAVSGAGTPVAGPTGR	SNAPIN	O95295	NaN	NaN	3975.67	NaN	NaN	2636.51	2812.89	566.698	534.659	NaN	NaN	748.627	1269.37	NaN	NaN	NaN	674.411	221.126	1107.21	2155.22	749.264	758.589	378.644	314.094	NaN	NaN	1214.64	544.97	358.725	1751.04	NaN	NaN	NaN	79.363	NaN	NaN	1669.54	NaN	NaN	NaN	NaN	193.605	1921.72	NaN	NaN	NaN
_[Acetyl (N-term)]SVPLLTDAATVSGAER_.2	SVPLLTDAATVSGAER	LYPLA2	O95372	2163.04	1975.84	NaN	1291.38	668.19	2801.48	3872.92	3621.48	3812.7	NaN	NaN	1134.93	6036.68	6890.96	7212.24	5832.78	2046.05	2148.7	3596.58	4656.56	3116.71	2095.5	1948.5	2303.88	NaN	NaN	NaN	2964.47	3813.38	1250.94	NaN	NaN	NaN	3541.97	4237.25	884.421	2122.42	2462.65	3277.01	3571.78	3646.8	3354.47	5750.18	3537.73	3073.66	6795.27
_EPTEEEMEAYR_.2	EPTEEEMEAYR	SLU7	O95391	NaN	NaN	NaN	NaN	NaN	NaN	NaN	688.067	769.525	NaN	NaN	NaN	NaN	NaN	NaN	NaN	NaN	NaN	NaN	NaN	166.913	NaN	313.742	541.292	NaN	NaN	603.273	NaN	NaN	NaN	NaN	NaN	NaN	NaN	NaN	751.121	NaN	NaN	NaN	505.696	438.171	NaN	321.346	NaN	NaN	NaN
_[Gln->pyro-Glu]QQK[DimethLys0]EPLIYESDR_.2	QQKEPLIYESDR	FMNL1	O95466	NaN	NaN	NaN	NaN	NaN	NaN	NaN	NaN	NaN	NaN	NaN	NaN	NaN	NaN	NaN	NaN	NaN	NaN	NaN	NaN	NaN	NaN	NaN	NaN	NaN	NaN	NaN	NaN	NaN	NaN	NaN	NaN	NaN	NaN	NaN	NaN	685.359	NaN	NaN	NaN	NaN	NaN	NaN	NaN	NaN	NaN
_[Acetyl (N-term)]SAPAGSSHPAASAR_.2	SAPAGSSHPAASAR	SEC24B	O95487	NaN	NaN	5852.01	NaN	NaN	10843.7	10965.6	14379.4	12239.1	NaN	5168.89	8238.84	8243.04	NaN	13681.2	3400.04	6313.55	6028.44	18196.4	17776	8926.56	6978.8	3318.95	3544.4	NaN	NaN	6561.33	16852.3	19288.8	7877.5	NaN	NaN	NaN	12407.5	12608.2	10968.1	2051.41	NaN	NaN	4020.9	3425.32	13093.1	11128.3	8416.06	9256.06	10410.3
_[Acetyl (N-term)]MELSAVGER_.2	MELSAVGER	CBX6;CBX8	O95503;Q9HC52	NaN	NaN	NaN	NaN	NaN	1074.76	958.545	923.139	755.229	NaN	NaN	NaN	4332.03	5011.06	1562.48	1702.29	1143.46	1277.97	508.181	475.891	595.627	513.42	1174.86	1247.91	1088.21	1127.27	NaN	631.94	3068.42	1358.41	NaN	NaN	NaN	1581.93	1972.29	371.33	806.234	NaN	NaN	944.791	660.833	656.996	643.812	1417.93	2524.74	35048.4
_[Acetyl (N-term)]M[Oxidation (M)]ELSAVGER_.2	MELSAVGER	CBX6;CBX8	O95503;Q9HC52	NaN	NaN	NaN	NaN	NaN	1074.76	958.545	923.139	755.229	NaN	NaN	NaN	4332.03	5011.06	1562.48	1702.29	1143.46	1277.97	508.181	475.891	595.627	513.42	1174.86	1247.91	1088.21	1127.27	NaN	631.94	3068.42	1358.41	NaN	NaN	NaN	1581.93	1972.29	371.33	806.234	NaN	NaN	944.791	660.833	656.996	643.812	1417.93	2524.74	35048.4
_[Acetyl (N-term)]MELGSC[Carbamidomethyl (C)]LEGGR_.2	MELGSCLEGGR	TDP2	O95551	NaN	NaN	NaN	NaN	NaN	985.991	650.108	1051.51	887.024	NaN	NaN	NaN	873.837	NaN	1365.21	NaN	NaN	NaN	662.213	762.301	237.687	502.287	392.024	332.353	NaN	NaN	NaN	1384.5	1553.09	NaN	NaN	NaN	NaN	1486.85	1264.43	75.9695	NaN	NaN	NaN	191.188	195.606	856.381	796.8	NaN	700.78	NaN
_[Acetyl (N-term)]M[Oxidation (M)]ELGSC[Carbamidomethyl (C)]LEGGR_.2	MELGSCLEGGR	TDP2	O95551	NaN	NaN	NaN	NaN	NaN	985.991	650.108	1051.51	887.024	NaN	NaN	NaN	873.837	NaN	1365.21	NaN	NaN	NaN	662.213	762.301	237.687	502.287	392.024	332.353	NaN	NaN	NaN	1384.5	1553.09	NaN	NaN	NaN	NaN	1486.85	1264.43	75.9695	NaN	NaN	NaN	191.188	195.606	856.381	796.8	NaN	700.78	NaN
_[Acetyl (N-term)]SDHGDVSLPPEDR_.2	SDHGDVSLPPEDR	STAMBP	O95630	NaN	NaN	2220.83	NaN	NaN	2494.43	5365.36	2065.41	2987.5	NaN	NaN	NaN	8420.6	7912.04	2752.96	1643.01	2777.07	3534.52	4729.27	3261.07	2192.38	2957.51	1612.76	2425.51	NaN	16.3552	2094.73	2940.92	1803.27	509.977	NaN	NaN	NaN	7133.37	8236.07	3602.8	1786.72	NaN	NaN	1596.89	1474.77	1764.86	2453.4	1293.75	6127.02	10818.1
_[DimethNter0]SADDTPEVLNR_.2	SADDTPEVLNR	CDS2	O95674	3405.72	3391.82	NaN	12112.3	6751.83	NaN	NaN	NaN	NaN	NaN	NaN	NaN	NaN	NaN	NaN	NaN	NaN	NaN	NaN	NaN	NaN	NaN	NaN	NaN	3045.84	6334.6	NaN	NaN	NaN	NaN	NaN	6051.11	8576.84	NaN	NaN	NaN	NaN	2443.22	2428	267.7	NaN	NaN	NaN	974.123	850.835	NaN
_AESAPLPVSADDTPEVLNR_.2	AESAPLPVSADDTPEVLNR	CDS2	O95674	NaN	NaN	NaN	NaN	NaN	5966.34	NaN	NaN	NaN	NaN	NaN	NaN	NaN	NaN	NaN	NaN	NaN	NaN	NaN	NaN	NaN	NaN	NaN	1464.2	NaN	NaN	NaN	NaN	NaN	NaN	NaN	NaN	NaN	NaN	NaN	NaN	14623.9	NaN	NaN	NaN	7848.08	NaN	NaN	NaN	NaN	NaN
_AESAPLPVSADDTPEVLNR_.3	AESAPLPVSADDTPEVLNR	CDS2	O95674	NaN	NaN	NaN	NaN	NaN	5966.34	NaN	NaN	NaN	NaN	NaN	NaN	NaN	NaN	NaN	NaN	NaN	NaN	NaN	NaN	NaN	NaN	NaN	1464.2	NaN	NaN	NaN	NaN	NaN	NaN	NaN	NaN	NaN	NaN	NaN	NaN	14623.9	NaN	NaN	NaN	7848.08	NaN	NaN	NaN	NaN	NaN
_[DimethNter0]GETASDSESR_.2	GETASDSESR	CDS2	O95674	NaN	NaN	NaN	NaN	1727.41	NaN	NaN	NaN	NaN	NaN	NaN	NaN	3315.16	4442.89	NaN	NaN	NaN	NaN	NaN	NaN	1421.11	1680.47	NaN	NaN	NaN	NaN	NaN	NaN	NaN	NaN	NaN	NaN	NaN	2365.24	1782.86	NaN	NaN	NaN	NaN	NaN	NaN	NaN	NaN	NaN	NaN	NaN
_[Acetyl (N-term)]ISEM[Oxidation (M)]NRM[Oxidation (M)]IQR_.2	ISEMNRMIQR	KRT75;KRT5	O95678;P13647	8204.45	6076.14	18399.7	NaN	NaN	3604.43	3890.59	2031.5	2457.33	NaN	NaN	18359.8	6450.01	4610.56	NaN	1138.36	5256.52	5474.54	2524.02	3735.47	5446.04	5419.76	1920.48	2903.6	4507.73	5914.03	NaN	3050.6	4307.65	21571.7	NaN	NaN	NaN	5574.01	3164.26	14393.5	4921.06	7096.08	22579.7	2067.51	2952.91	1851.11	2976.27	2969.03	3861.96	NaN
_[Acetyl (N-term)]AATAAAVVAEEDTELR_.2	AATAAAVVAEEDTELR	FGFR1OP	O95684	NaN	NaN	NaN	NaN	NaN	NaN	1319.43	1368.62	1397.25	NaN	NaN	NaN	NaN	1475.59	NaN	NaN	681.227	720.157	1289.18	1355.93	724.968	NaN	315.298	268.815	NaN	NaN	NaN	826.713	1257.89	682.786	NaN	NaN	NaN	377.018	476.87	NaN	NaN	NaN	NaN	361.341	369.617	730.491	1013.72	NaN	379.522	2346.45
_[Acetyl (N-term)]ASAGDTQAGPR_.2	ASAGDTQAGPR	RAB3D	O95716	2571.01	2718.01	29668	18124.9	22931.7	32399.6	17343.3	NaN	NaN	6901.86	19373.2	21799.6	40768.6	39034.8	8632.5	9774.28	3757.96	2875.85	NaN	NaN	11581.7	13476.9	1316.82	792.281	4840.84	6099.85	15712.5	NaN	NaN	4156.97	NaN	15271	12191.7	27836.4	29421.3	18712.4	6141.41	22118.6	22038.4	2229.59	1998.03	NaN	206.477	9695.67	3659.28	18562.5
_[Acetyl (N-term)]SAYPK[DimethLys0]SYNPFDDDGEDEGAR_.2	SAYPKSYNPFDDDGEDEGAR	SNAP29	O95721	NaN	NaN	NaN	NaN	NaN	NaN	NaN	NaN	202.79	NaN	NaN	NaN	NaN	NaN	NaN	NaN	NaN	NaN	NaN	NaN	NaN	NaN	NaN	NaN	NaN	NaN	NaN	NaN	NaN	NaN	NaN	NaN	NaN	NaN	740.062	NaN	NaN	NaN	NaN	NaN	NaN	NaN	NaN	NaN	NaN	NaN
_[Acetyl (N-term)]SEDSSALPWSINR_.2	SEDSSALPWSINR	OXSR1	O95747	NaN	NaN	NaN	NaN	NaN	6253.33	5601.62	1754.82	1218.92	NaN	NaN	5028.28	8792.39	9804.25	4825.26	3443.86	3555.72	3753.66	798.658	536.113	16724.9	14122.3	1519.24	1475.35	NaN	NaN	NaN	550.665	NaN	NaN	NaN	NaN	NaN	3497.96	4943.17	3965.3	8627.27	1999.15	3884.81	463.832	447.378	872.67	1405.12	1322.14	1284.04	NaN
_[Acetyl (N-term)]MEK[DimethLys0]TQETVQR_.2	MEKTQETVQR	GGPS1	O95749	NaN	NaN	NaN	NaN	NaN	446.575	49.7244	1062.59	1170.26	NaN	NaN	NaN	NaN	NaN	NaN	NaN	NaN	NaN	1078.32	1048.35	277.562	258.209	86.7852	211.486	NaN	NaN	297.026	NaN	41.9122	1	NaN	NaN	NaN	26.2225	113.649	288.884	230.28	NaN	NaN	200.825	207.513	509.805	726.564	NaN	1.62342	NaN
_[Acetyl (N-term)]M[Oxidation (M)]ENALTGSQSSHASLR_.2	MENALTGSQSSHASLR	STARD3NL	O95772	NaN	NaN	NaN	NaN	NaN	NaN	NaN	NaN	NaN	NaN	NaN	NaN	NaN	NaN	NaN	NaN	88.9741	NaN	NaN	NaN	NaN	NaN	NaN	NaN	NaN	NaN	NaN	NaN	NaN	616.282	NaN	NaN	NaN	NaN	NaN	NaN	NaN	NaN	NaN	NaN	NaN	NaN	NaN	NaN	NaN	NaN
_[Acetyl (N-term)]TSALENYINR_.2	TSALENYINR	LSM8	O95777	19962.2	12649.9	NaN	42684.2	42360.2	11697.7	10687.8	5737.64	6755.36	944.136	NaN	13476.4	13973.3	24323.2	22891.9	20322.8	8749.76	11286.3	9074.19	10652.4	10203.4	9569.01	4886.18	5119.91	9068.58	11237.8	NaN	7158.54	13951.2	10918	NaN	NaN	3580.07	9021.41	9437.47	12136.2	11042.3	17709.6	16051.8	7536.07	7281.24	6005.43	7802.75	10277.6	8866.96	38072.6
_[Acetyl (N-term)]GEDAAQAEK[DimethLys0]FQHPGSDMR_.3	GEDAAQAEKFQHPGSDMR	CAVIN2	O95810	NaN	350.754	NaN	653.408	448.132	NaN	NaN	NaN	NaN	NaN	NaN	NaN	NaN	NaN	NaN	NaN	NaN	NaN	NaN	NaN	NaN	NaN	NaN	NaN	1466.11	3767.13	NaN	NaN	NaN	NaN	NaN	4324.55	3667.84	NaN	NaN	NaN	NaN	538.675	317.311	NaN	68.5154	NaN	NaN	NaN	NaN	NaN
_[Acetyl (N-term)]GEDAAQAEK[DimethLys0]FQHPGSDM[Oxidation (M)]R_.3	GEDAAQAEKFQHPGSDMR	CAVIN2	O95810	NaN	350.754	NaN	653.408	448.132	NaN	NaN	NaN	NaN	NaN	NaN	NaN	NaN	NaN	NaN	NaN	NaN	NaN	NaN	NaN	NaN	NaN	NaN	NaN	1466.11	3767.13	NaN	NaN	NaN	NaN	NaN	4324.55	3667.84	NaN	NaN	NaN	NaN	538.675	317.311	NaN	68.5154	NaN	NaN	NaN	NaN	NaN
_[Acetyl (N-term)]AQAK[DimethLys0]INAK[DimethLys0]ANEGR_.3	AQAKINAKANEGR	BAG2	O95816	NaN	NaN	NaN	NaN	NaN	5747.43	4823.15	7481.7	6580.08	NaN	NaN	NaN	3774.17	1400.72	2739.1	NaN	866.135	832.09	9027.61	17146.8	3769.12	3378.68	NaN	NaN	201.013	761.234	NaN	8487.39	10664.7	38.2773	NaN	NaN	NaN	1915	1689.1	NaN	NaN	1222.43	1338.91	NaN	116.527	8429.64	6873.84	NaN	NaN	NaN
_[Acetyl (N-term)]AQAK[DimethLys0]INAK[DimethLys0]ANEGR_.2	AQAKINAKANEGR	BAG2	O95816	NaN	NaN	NaN	NaN	NaN	5747.43	4823.15	7481.7	6580.08	NaN	NaN	NaN	3774.17	1400.72	2739.1	NaN	866.135	832.09	9027.61	17146.8	3769.12	3378.68	NaN	NaN	201.013	761.234	NaN	8487.39	10664.7	38.2773	NaN	NaN	NaN	1915	1689.1	NaN	NaN	1222.43	1338.91	NaN	116.527	8429.64	6873.84	NaN	NaN	NaN
_[DimethNter0]ASGQAAGALER_.2	ASGQAAGALER	MLYCD	O95822	1710.89	1900.79	6075.25	2313.65	2340.45	2560.44	3890.93	6326.04	3643.17	NaN	NaN	3263.7	22673	22234.3	NaN	NaN	4248.62	2500.04	5705.91	6605.1	4552.91	3710.13	5322.06	6740.18	1927.83	1585.26	3354.09	5287.11	6584.4	14575.9	NaN	NaN	NaN	29817.3	23008.8	2317.08	4472.35	4858.63	4941.63	4433.27	5281.1	3045.87	4248.68	6265.8	11725.1	9381.88
_[Acetyl (N-term)]ASSNTVLMR_.2	ASSNTVLMR	BPNT1	O95861	1110.75	1106.74	2722.92	736.357	NaN	1228.91	2020.89	3272.8	3019.06	NaN	NaN	2845.21	3638.94	6129.9	2370.87	2804.39	1582.57	1489.17	4002.15	3730.99	1011.42	1132.29	1819.29	1612.11	704.135	983.324	1578.36	3547.21	6253.27	3776.67	NaN	NaN	NaN	2939.8	3284.19	7561.14	1587.27	1347.78	2145.72	2195.73	1596.7	2873.35	2921.16	7716.89	8429.4	16734.4
_[Acetyl (N-term)]ASSNTVLM[Oxidation (M)]R_.2	ASSNTVLMR	BPNT1	O95861	1110.75	1106.74	2722.92	736.357	NaN	1228.91	2020.89	3272.8	3019.06	NaN	NaN	2845.21	3638.94	6129.9	2370.87	2804.39	1582.57	1489.17	4002.15	3730.99	1011.42	1132.29	1819.29	1612.11	704.135	983.324	1578.36	3547.21	6253.27	3776.67	NaN	NaN	NaN	2939.8	3284.19	7561.14	1587.27	1347.78	2145.72	2195.73	1596.7	2873.35	2921.16	7716.89	8429.4	16734.4
_[Acetyl (N-term)]GTPGEGLGR_.2	GTPGEGLGR	DDAH2	O95865	1523.5	3576.68	8068.06	3556.5	2921.38	5292.19	7191.37	4505.22	5476.35	NaN	NaN	13070.9	2777.74	4068.68	3384.21	2285.75	5638.84	5900.15	9121.55	18247.3	3622.18	3933.33	2655.6	7995.27	1310.65	1340.45	27104.7	4944.97	11995.2	8044.96	NaN	NaN	NaN	1110.62	1014.72	51368.2	8041.73	NaN	NaN	2765.83	2609.28	3644.26	4466.5	13928.9	17631.8	117732
_[Acetyl (N-term)]GTPGEGLGR_.1	GTPGEGLGR	DDAH2	O95865	1523.5	3576.68	8068.06	3556.5	2921.38	5292.19	7191.37	4505.22	5476.35	NaN	NaN	13070.9	2777.74	4068.68	3384.21	2285.75	5638.84	5900.15	9121.55	18247.3	3622.18	3933.33	2655.6	7995.27	1310.65	1340.45	27104.7	4944.97	11995.2	8044.96	NaN	NaN	NaN	1110.62	1014.72	51368.2	8041.73	NaN	NaN	2765.83	2609.28	3644.26	4466.5	13928.9	17631.8	117732
_[DimethNter0]GTHVPSTEEIDR_.3	GTHVPSTEEIDR	SYF2	O95926	NaN	NaN	NaN	NaN	NaN	NaN	NaN	NaN	NaN	NaN	NaN	NaN	NaN	NaN	NaN	NaN	1064.53	997.932	NaN	NaN	NaN	NaN	1517.7	2231.67	NaN	NaN	786.517	NaN	NaN	NaN	NaN	NaN	NaN	NaN	NaN	NaN	1668.34	NaN	NaN	534.707	500.758	NaN	673.827	NaN	NaN	NaN
_[Acetyl (N-term)]MMK[DimethLys0]LK[DimethLys0]SNQTR_.3	MMKLKSNQTR	NUDT3	O95989	NaN	NaN	NaN	NaN	NaN	NaN	NaN	634.075	632.711	NaN	NaN	NaN	NaN	NaN	NaN	NaN	NaN	NaN	956.498	865.023	NaN	NaN	1332.98	1184.85	NaN	93.8021	NaN	NaN	NaN	NaN	NaN	NaN	NaN	15.247	NaN	5.06222	NaN	NaN	NaN	596.305	678.523	818.09	760.044	NaN	NaN	NaN
_SESEEEVLLVSSSR_.2	SESEEEVLLVSSSR	NUDT3	O95989	NaN	NaN	NaN	NaN	NaN	NaN	NaN	1495.32	1507.26	NaN	NaN	NaN	NaN	NaN	NaN	NaN	NaN	NaN	NaN	NaN	NaN	NaN	1043.87	1547.52	NaN	NaN	1689.24	NaN	NaN	NaN	NaN	NaN	NaN	NaN	NaN	NaN	2570.7	NaN	NaN	1744.19	1354.01	1404.81	1622.94	NaN	NaN	NaN
_[Acetyl (N-term)]ATLIYVDK[DimethLys0]ENGEPGTR_.2	ATLIYVDKENGEPGTR	PTTG1	O95997	NaN	NaN	NaN	NaN	NaN	319.431	387.802	3008.98	2915.86	NaN	NaN	NaN	NaN	NaN	NaN	799.46	757.796	845.496	2649.51	3051.46	388.443	394.294	230.276	145.52	NaN	NaN	NaN	3020.32	3748.69	NaN	NaN	NaN	NaN	688.418	501.941	905.717	NaN	NaN	NaN	184.543	297.466	3482.44	3991.11	210.258	NaN	1314.41
_PDSWDK[DimethLys0]DVYPEPPR_.3	PDSWDKDVYPEPPR	NDUFB10	O96000	NaN	NaN	NaN	NaN	NaN	NaN	5448.88	4340.03	3894.03	NaN	NaN	NaN	24008.3	NaN	NaN	NaN	NaN	NaN	4657.27	NaN	6763.25	7628.34	9853.24	14467.6	1530.34	NaN	7045.82	5956.85	NaN	NaN	NaN	NaN	NaN	NaN	NaN	NaN	7196.74	NaN	NaN	2934.6	2701.04	NaN	3714.1	NaN	NaN	NaN
_[Acetyl (N-term)]AAAQEADGAR_.2	AAAQEADGAR	CLPTM1	O96005	1715.1	1952.18	8877.17	1901.39	1565.74	11137.6	7711.74	7059.06	13866	NaN	NaN	5571.37	5443.47	8542.03	60237.5	22995.7	9710.9	12429.2	44872.2	14951.8	5184.67	14075	6849.15	8757.71	1505.87	1533.49	11902	9095.77	11914.2	9599.3	NaN	NaN	NaN	7790.73	6638.32	43967.1	10932.8	NaN	NaN	8754.7	8923.29	10881.1	13160	14393.4	13180.2	35318.7
_[DimethNter0]GSLGAGTSTSR_.2	GSLGAGTSTSR	TOMM40	O96008	NaN	NaN	NaN	NaN	NaN	3312.36	3295.25	NaN	NaN	NaN	NaN	NaN	4670.15	2485.92	NaN	NaN	NaN	NaN	NaN	NaN	3247.21	2382.16	NaN	NaN	NaN	NaN	NaN	NaN	NaN	NaN	NaN	NaN	NaN	2592.88	3368.57	NaN	338.958	NaN	NaN	NaN	NaN	NaN	NaN	NaN	NaN	NaN
_[Gln->pyro-Glu]QLESHLSLGR_.2	QLESHLSLGR	PEX11B	O96011	1370.56	1496.05	NaN	NaN	NaN	1075.01	1198.42	1668.26	2052.22	NaN	NaN	NaN	7192.99	NaN	1636.91	1156.09	5492.1	5809.22	1080.22	855.017	2063.79	2284.98	1876.05	2033.61	718.146	772.027	2830.22	713.454	590.787	2578.79	NaN	NaN	NaN	1111.53	NaN	2276.64	2259.35	NaN	NaN	1235.43	1344.05	1115.13	1207.27	1154.44	1727.18	NaN
_EQAGGDATENFEDVGHSTDAR_.3	EQAGGDATENFEDVGHSTDAR	CYB5A	P00167	NaN	NaN	NaN	NaN	NaN	23.6906	NaN	NaN	NaN	NaN	NaN	NaN	NaN	NaN	NaN	NaN	NaN	NaN	NaN	NaN	75.8045	NaN	395.147	738.681	NaN	89.1745	883.199	NaN	NaN	NaN	NaN	NaN	NaN	NaN	NaN	1943.35	1727	NaN	NaN	377.88	416.772	NaN	NaN	NaN	NaN	NaN
_EQAGGDATENFEDVGHSTDAR_.2	EQAGGDATENFEDVGHSTDAR	CYB5A	P00167	NaN	NaN	NaN	NaN	NaN	23.6906	NaN	NaN	NaN	NaN	NaN	NaN	NaN	NaN	NaN	NaN	NaN	NaN	NaN	NaN	75.8045	NaN	395.147	738.681	NaN	89.1745	883.199	NaN	NaN	NaN	NaN	NaN	NaN	NaN	NaN	1943.35	1727	NaN	NaN	377.88	416.772	NaN	NaN	NaN	NaN	NaN
_[DimethNter0]VIGSGC[Carbamidomethyl (C)]NLDSAR_.2	VIGSGCNLDSAR	LDHA	P00338	343.34	274.982	NaN	NaN	NaN	1930.55	1520.28	2616.97	2854.18	NaN	NaN	2442.86	9535.76	3966.54	2278.92	3316.49	2968.79	3229.21	7588.19	8757.49	981.66	1081.38	917.014	2078.63	283.489	NaN	1487.84	10986.1	30607.5	1720.16	NaN	NaN	NaN	2917.31	3853.17	NaN	2070.83	NaN	NaN	1432.61	2349.57	1941.26	4964.26	3065.14	3303.27	NaN
_VIGSGC[Carbamidomethyl (C)]NLDSAR_.2	VIGSGCNLDSAR	LDHA	P00338	343.34	274.982	NaN	NaN	NaN	1930.55	1520.28	2616.97	2854.18	NaN	NaN	2442.86	9535.76	3966.54	2278.92	3316.49	2968.79	3229.21	7588.19	8757.49	981.66	1081.38	917.014	2078.63	283.489	NaN	1487.84	10986.1	30607.5	1720.16	NaN	NaN	NaN	2917.31	3853.17	NaN	2070.83	NaN	NaN	1432.61	2349.57	1941.26	4964.26	3065.14	3303.27	NaN
_[DimethNter0]SGK[DimethLys0]DYNVTANSK[DimethLys0]LVIITAGAR_.4	SGKDYNVTANSKLVIITAGAR	LDHA	P00338	6673.11	5466.02	NaN	28224.3	32073.1	NaN	NaN	NaN	NaN	NaN	NaN	NaN	NaN	NaN	NaN	NaN	NaN	NaN	NaN	NaN	NaN	NaN	NaN	NaN	4079.55	3645.76	NaN	NaN	NaN	NaN	NaN	NaN	10021.7	NaN	NaN	NaN	NaN	1007.24	1172.39	283.743	277.044	NaN	NaN	NaN	NaN	NaN
_[DimethNter0]TANSK[DimethLys0]LVIITAGAR_.3	TANSKLVIITAGAR	LDHA	P00338	2191.22	3084.95	NaN	5938.35	5067.59	NaN	NaN	NaN	NaN	NaN	NaN	NaN	NaN	NaN	NaN	NaN	NaN	NaN	NaN	NaN	NaN	NaN	NaN	NaN	1838.7	2127.11	NaN	NaN	NaN	446.312	NaN	NaN	NaN	NaN	NaN	NaN	NaN	1514.49	2687.66	NaN	203.515	NaN	NaN	NaN	NaN	NaN
_DDGSWEVIEGYR_.2	DDGSWEVIEGYR	GLUD1;GLUD2	P00367;P49448	358.24	NaN	NaN	NaN	NaN	1356.1	1551.79	417.624	381.104	NaN	NaN	NaN	NaN	NaN	NaN	NaN	NaN	NaN	NaN	NaN	2311.95	1998.58	1621.79	1625.17	704.042	686.109	NaN	NaN	NaN	NaN	NaN	NaN	NaN	NaN	NaN	357.411	1330.66	NaN	NaN	611.855	627.437	545.907	651.608	NaN	NaN	NaN
_[DimethNter0]SMVTAVPGR_.2	SMVTAVPGR	GSR	P00390	2542.63	1718.3	NaN	NaN	2740.39	NaN	NaN	NaN	NaN	NaN	NaN	NaN	NaN	NaN	NaN	NaN	NaN	NaN	NaN	NaN	NaN	NaN	NaN	NaN	3475.04	7471.53	NaN	NaN	NaN	NaN	NaN	4516.79	4322.79	NaN	NaN	NaN	NaN	22355.6	19432.7	NaN	NaN	NaN	NaN	NaN	NaN	NaN
_[DimethNter0]SM[Oxidation (M)]VTAVPGR_.2	SMVTAVPGR	GSR	P00390	2542.63	1718.3	NaN	NaN	2740.39	NaN	NaN	NaN	NaN	NaN	NaN	NaN	NaN	NaN	NaN	NaN	NaN	NaN	NaN	NaN	NaN	NaN	NaN	NaN	3475.04	7471.53	NaN	NaN	NaN	NaN	NaN	4516.79	4322.79	NaN	NaN	NaN	NaN	22355.6	19432.7	NaN	NaN	NaN	NaN	NaN	NaN	NaN
_DDNGK[DimethLys0]PYVLPSVR_.3	DDNGKPYVLPSVR	GOT2	P00505	462.327	509.76	NaN	NaN	NaN	1640.02	1870.27	488.119	461.842	NaN	NaN	NaN	NaN	NaN	NaN	NaN	NaN	NaN	NaN	NaN	2795.99	2528.25	2154.09	1853.27	488.782	830.722	NaN	NaN	NaN	NaN	NaN	NaN	NaN	NaN	NaN	386.428	1019.08	NaN	NaN	994.817	812.373	775.514	1051.33	NaN	NaN	NaN
_[DimethNter0]GMQLQGYR_.2	GMQLQGYR	GOT2	P00505	6924.16	7917.9	NaN	7013.76	5227.32	NaN	NaN	NaN	NaN	NaN	NaN	845.431	NaN	NaN	NaN	NaN	NaN	NaN	NaN	NaN	NaN	NaN	NaN	NaN	6938.27	17320.6	NaN	NaN	NaN	NaN	NaN	4821.98	5422.73	NaN	NaN	NaN	NaN	10776.2	11732.1	324.643	975.929	NaN	NaN	NaN	NaN	NaN
_[DimethNter0]GM[Oxidation (M)]QLQGYR_.2	GMQLQGYR	GOT2	P00505	6924.16	7917.9	NaN	7013.76	5227.32	NaN	NaN	NaN	NaN	NaN	NaN	845.431	NaN	NaN	NaN	NaN	NaN	NaN	NaN	NaN	NaN	NaN	NaN	NaN	6938.27	17320.6	NaN	NaN	NaN	NaN	NaN	4821.98	5422.73	NaN	NaN	NaN	NaN	10776.2	11732.1	324.643	975.929	NaN	NaN	NaN	NaN	NaN
_PMYSNPPLNGAR_.2	PMYSNPPLNGAR	GOT2	P00505	NaN	NaN	NaN	NaN	NaN	NaN	NaN	NaN	NaN	NaN	NaN	NaN	NaN	NaN	NaN	NaN	NaN	NaN	NaN	NaN	NaN	NaN	NaN	NaN	NaN	NaN	NaN	NaN	NaN	NaN	NaN	NaN	NaN	NaN	NaN	NaN	NaN	NaN	NaN	NaN	NaN	NaN	NaN	NaN	NaN	NaN
_[Acetyl (N-term)]SLSNK[DimethLys0]LTLDK[DimethLys0]LDVK[DimethLys0]GK[DimethLys0]R_.4	SLSNKLTLDKLDVKGKR	PGK1	P00558	27835.8	24227.9	64460.6	30428.8	56725.9	27922.4	25950.5	12332.9	14954.5	NaN	247.888	53909	83088.5	97906.9	28212.2	25668.3	70797.7	69072.8	20741.7	27504.8	22784.3	33067.6	45356.6	48059.7	23627.1	27497.8	21797.4	39207.6	37544.7	106647	NaN	30656.6	37874.5	81392.1	90211.7	8945.09	7871.03	21708.4	29952.1	28854.4	17685.4	20202.3	23353.8	43986.4	61658	502.314
_[Acetyl (N-term)]SLSNK[DimethLys0]LTLDK[DimethLys0]LDVK[DimethLys0]GK[DimethLys0]R_.5	SLSNKLTLDKLDVKGKR	PGK1	P00558	27835.8	24227.9	64460.6	30428.8	56725.9	27922.4	25950.5	12332.9	14954.5	NaN	247.888	53909	83088.5	97906.9	28212.2	25668.3	70797.7	69072.8	20741.7	27504.8	22784.3	33067.6	45356.6	48059.7	23627.1	27497.8	21797.4	39207.6	37544.7	106647	NaN	30656.6	37874.5	81392.1	90211.7	8945.09	7871.03	21708.4	29952.1	28854.4	17685.4	20202.3	23353.8	43986.4	61658	502.314
_[Acetyl (N-term)]SLSNK[DimethLys0]LTLDK[DimethLys0]LDVK[DimethLys0]GK[DimethLys0]R_.3	SLSNKLTLDKLDVKGKR	PGK1	P00558	27835.8	24227.9	64460.6	30428.8	56725.9	27922.4	25950.5	12332.9	14954.5	NaN	247.888	53909	83088.5	97906.9	28212.2	25668.3	70797.7	69072.8	20741.7	27504.8	22784.3	33067.6	45356.6	48059.7	23627.1	27497.8	21797.4	39207.6	37544.7	106647	NaN	30656.6	37874.5	81392.1	90211.7	8945.09	7871.03	21708.4	29952.1	28854.4	17685.4	20202.3	23353.8	43986.4	61658	502.314
_[Acetyl (N-term)]SLSNK[DimethLys0]LTLDK[DimethLys0]LDVK[DimethLys0]GK[DimethLys0]R_.2	SLSNKLTLDKLDVKGKR	PGK1	P00558	27835.8	24227.9	64460.6	30428.8	56725.9	27922.4	25950.5	12332.9	14954.5	NaN	247.888	53909	83088.5	97906.9	28212.2	25668.3	70797.7	69072.8	20741.7	27504.8	22784.3	33067.6	45356.6	48059.7	23627.1	27497.8	21797.4	39207.6	37544.7	106647	NaN	30656.6	37874.5	81392.1	90211.7	8945.09	7871.03	21708.4	29952.1	28854.4	17685.4	20202.3	23353.8	43986.4	61658	502.314
_[DimethNter0]VGPEVEK[DimethLys0]AC[Carbamidomethyl (C)]ANPAAGSVILLENLR_.3	VGPEVEKACANPAAGSVILLENLR	PGK1	P00558	NaN	NaN	NaN	2874.07	1335.62	NaN	NaN	NaN	NaN	NaN	NaN	1	NaN	NaN	NaN	NaN	NaN	NaN	NaN	NaN	NaN	NaN	NaN	NaN	NaN	NaN	NaN	NaN	NaN	319.324	NaN	977.713	NaN	NaN	NaN	NaN	NaN	4021.41	4919.06	NaN	NaN	NaN	NaN	1205.85	1121.57	NaN
_[DimethNter0]VDSGNDVTDIADDGC[Carbamidomethyl (C)]PK[DimethLys0]PPEIAHGYVEHSVR_.5	VDSGNDVTDIADDGCPKPPEIAHGYVEHSVR	HP	P00738	1968.36	2031.93	751.595	16905.7	14678.9	NaN	NaN	NaN	NaN	NaN	NaN	NaN	NaN	NaN	NaN	NaN	NaN	NaN	NaN	NaN	NaN	NaN	NaN	NaN	2482.96	4122.41	NaN	NaN	NaN	NaN	NaN	25974	25181.4	NaN	NaN	NaN	NaN	342.837	895.035	NaN	NaN	NaN	NaN	NaN	NaN	NaN
_[DimethNter0]VDSGNDVTDIADDGC[Carbamidomethyl (C)]PK[DimethLys0]PPEIAHGYVEHSVR_.4	VDSGNDVTDIADDGCPKPPEIAHGYVEHSVR	HP	P00738	1968.36	2031.93	751.595	16905.7	14678.9	NaN	NaN	NaN	NaN	NaN	NaN	NaN	NaN	NaN	NaN	NaN	NaN	NaN	NaN	NaN	NaN	NaN	NaN	NaN	2482.96	4122.41	NaN	NaN	NaN	NaN	NaN	25974	25181.4	NaN	NaN	NaN	NaN	342.837	895.035	NaN	NaN	NaN	NaN	NaN	NaN	NaN
_[DimethNter0]ADQDQC[Carbamidomethyl (C)]IR_.2	ADQDQCIR	HP	P00738	19896.1	12818.1	NaN	103597	147501	NaN	NaN	NaN	NaN	NaN	NaN	NaN	NaN	NaN	NaN	NaN	NaN	NaN	NaN	NaN	NaN	NaN	NaN	NaN	9334.14	6924.6	NaN	NaN	NaN	NaN	NaN	50702.4	42133.9	NaN	NaN	NaN	NaN	13007	11048.9	NaN	NaN	NaN	NaN	NaN	NaN	NaN
_PNK[DimethLys0]PGVYVR_.3	PNKPGVYVR	PLG	P00747	NaN	NaN	NaN	NaN	NaN	6983.04	3507.5	NaN	NaN	NaN	NaN	NaN	12123.1	11077.3	NaN	NaN	NaN	NaN	NaN	NaN	3584.65	3777.25	NaN	NaN	NaN	NaN	NaN	NaN	NaN	NaN	NaN	NaN	NaN	8972.25	8469.81	NaN	NaN	NaN	NaN	NaN	NaN	NaN	NaN	NaN	NaN	NaN
_[DimethNter0]SYDQATSLR_.2	SYDQATSLR	CA2	P00918	7029.88	6207.07	NaN	23642.5	15500.2	NaN	NaN	NaN	NaN	NaN	NaN	NaN	NaN	NaN	NaN	NaN	NaN	NaN	NaN	NaN	NaN	NaN	NaN	NaN	5438.1	10920.8	NaN	NaN	NaN	NaN	NaN	41443.8	53201.4	NaN	NaN	NaN	NaN	98394.4	93826.6	NaN	NaN	NaN	NaN	NaN	NaN	NaN
_[DimethNter0]YPSK[DimethLys0]PDNPGEDAPAEDMAR_.3	YPSKPDNPGEDAPAEDMAR	NPY	P01303	NaN	NaN	NaN	NaN	NaN	NaN	NaN	NaN	NaN	NaN	NaN	NaN	NaN	NaN	NaN	NaN	NaN	NaN	NaN	NaN	NaN	NaN	679.699	800.337	NaN	NaN	NaN	NaN	NaN	NaN	NaN	NaN	NaN	NaN	NaN	7.4652	226.074	NaN	NaN	NaN	NaN	NaN	NaN	NaN	NaN	NaN
_SSEDPNEDIVER_.2	SSEDPNEDIVER	JCHAIN	P01591	NaN	NaN	NaN	NaN	NaN	NaN	NaN	8189.84	7899.85	NaN	NaN	NaN	NaN	NaN	NaN	NaN	NaN	NaN	238.478	NaN	NaN	NaN	13153.3	32152.6	723.396	1996.23	NaN	NaN	NaN	NaN	NaN	NaN	NaN	NaN	NaN	NaN	729.375	NaN	NaN	11035.9	8736.7	6314.71	6884.94	NaN	NaN	NaN
_[DimethNter0]DIQMTQSPSTLSASVGDR_.2	DIQMTQSPSTLSASVGDR	IGKV1-5;	P01602;P0DOX7	NaN	NaN	NaN	NaN	NaN	NaN	NaN	NaN	NaN	NaN	NaN	NaN	NaN	NaN	NaN	NaN	NaN	NaN	NaN	NaN	NaN	NaN	NaN	NaN	6269.57	NaN	NaN	NaN	NaN	NaN	NaN	NaN	NaN	NaN	NaN	NaN	NaN	NaN	NaN	NaN	NaN	NaN	NaN	NaN	NaN	NaN
_[DimethNter0]EIVLTQSPGTLSLSPGER_.3	EIVLTQSPGTLSLSPGER	IGKV3-20	P01619	1142.95	1747.34	NaN	2518.13	8146.81	NaN	NaN	NaN	NaN	NaN	NaN	NaN	NaN	NaN	NaN	NaN	NaN	NaN	NaN	NaN	NaN	NaN	NaN	NaN	3915.41	4196.29	NaN	NaN	NaN	NaN	NaN	NaN	NaN	NaN	NaN	NaN	NaN	4405.8	5837.56	NaN	102.922	NaN	NaN	NaN	NaN	NaN
_[DimethNter0]EIVLTQSPGTLSLSPGER_.2	EIVLTQSPGTLSLSPGER	IGKV3-20	P01619	1142.95	1747.34	NaN	2518.13	8146.81	NaN	NaN	NaN	NaN	NaN	NaN	NaN	NaN	NaN	NaN	NaN	NaN	NaN	NaN	NaN	NaN	NaN	NaN	NaN	3915.41	4196.29	NaN	NaN	NaN	NaN	NaN	NaN	NaN	NaN	NaN	NaN	NaN	4405.8	5837.56	NaN	102.922	NaN	NaN	NaN	NaN	NaN
_[Gln->pyro-Glu]QVQLVESGGGVVQPGR_.2	QVQLVESGGGVVQPGR	IGHV3-30;IGHV3-33;IGHV3-30-3;IGHV3-30-5	P01768;P01772;P0DP02;P0DP03	4850.68	7952.77	12555.5	45669.6	32570.4	NaN	NaN	444.764	NaN	NaN	NaN	3259.67	NaN	NaN	NaN	NaN	NaN	NaN	707.843	865.348	NaN	NaN	NaN	NaN	13194.6	16128.1	NaN	792.551	641.799	NaN	NaN	7772.63	NaN	NaN	NaN	NaN	NaN	6785.75	9741.93	798.156	623.309	630.844	571.952	1289.99	1118.69	NaN
_QVQLVESGGGVVQPGR_.2	QVQLVESGGGVVQPGR	IGHV3-30;IGHV3-33;IGHV3-30-3;IGHV3-30-5	P01768;P01772;P0DP02;P0DP03	4850.68	7952.77	12555.5	45669.6	32570.4	NaN	NaN	444.764	NaN	NaN	NaN	3259.67	NaN	NaN	NaN	NaN	NaN	NaN	707.843	865.348	NaN	NaN	NaN	NaN	13194.6	16128.1	NaN	792.551	641.799	NaN	NaN	7772.63	NaN	NaN	NaN	NaN	NaN	6785.75	9741.93	798.156	623.309	630.844	571.952	1289.99	1118.69	NaN
_ASVDSGSSEEQGGSSR_.2	ASVDSGSSEEQGGSSR	PIGR	P01833	NaN	NaN	NaN	NaN	NaN	NaN	NaN	NaN	NaN	NaN	NaN	NaN	NaN	NaN	NaN	NaN	NaN	NaN	NaN	NaN	NaN	NaN	NaN	NaN	NaN	NaN	NaN	NaN	NaN	NaN	NaN	NaN	NaN	NaN	NaN	NaN	NaN	NaN	NaN	NaN	NaN	NaN	NaN	NaN	NaN	NaN
_SVDSGSSEEQGGSSR_.2	SVDSGSSEEQGGSSR	PIGR	P01833	NaN	NaN	NaN	NaN	NaN	NaN	NaN	NaN	NaN	NaN	NaN	NaN	NaN	NaN	NaN	NaN	NaN	NaN	NaN	NaN	NaN	NaN	NaN	NaN	NaN	NaN	NaN	NaN	NaN	NaN	NaN	NaN	NaN	NaN	NaN	NaN	NaN	NaN	NaN	NaN	NaN	NaN	NaN	NaN	NaN	NaN
_DGEDQTQDTELVETR_.2	DGEDQTQDTELVETR	HLA-B	P01889;P18463;P30460;P30462;P30475;P30480;Q29718;Q29836;Q95365	1909.63	2461.99	NaN	NaN	NaN	1944.27	2058.16	10442.7	16125.6	NaN	NaN	NaN	NaN	NaN	NaN	NaN	NaN	NaN	8657.71	6194	1404.9	1666.81	4995.36	10392.8	4968.75	9583.41	2067.97	NaN	NaN	NaN	NaN	NaN	NaN	NaN	NaN	5418.79	2699.66	NaN	NaN	3836.6	3332.57	4316.19	5625.7	NaN	NaN	NaN
_DGEDQTQDTELVETRPAGDR_.3	DGEDQTQDTELVETRPAGDR	HLA-B	P01889;P18463;P30460;P30462;P30475;P30480;Q29718;Q29836;Q95365	5762.45	3346.8	NaN	NaN	101.654	1434.42	1160.05	28903.3	48353.5	NaN	NaN	NaN	NaN	NaN	396.922	NaN	254.209	266.746	19496	12140.2	948.196	639.537	19287.3	34421.1	12325.5	20612.1	18320.7	1174.21	1	113.951	NaN	NaN	NaN	NaN	NaN	110280	8257.52	NaN	NaN	13121.6	14665.8	38779.8	33515	NaN	NaN	NaN
_DGEDQTQDTELVETRPAGDR_.2	DGEDQTQDTELVETRPAGDR	HLA-B	P01889;P18463;P30460;P30462;P30475;P30480;Q29718;Q29836;Q95365	5762.45	3346.8	NaN	NaN	101.654	1434.42	1160.05	28903.3	48353.5	NaN	NaN	NaN	NaN	NaN	396.922	NaN	254.209	266.746	19496	12140.2	948.196	639.537	19287.3	34421.1	12325.5	20612.1	18320.7	1174.21	1	113.951	NaN	NaN	NaN	NaN	NaN	110280	8257.52	NaN	NaN	13121.6	14665.8	38779.8	33515	NaN	NaN	NaN
_[DimethNter0]DGEDQTQDTELVETRPAGDR_.3	DGEDQTQDTELVETRPAGDR	HLA-B	P01889;P18463;P30460;P30462;P30475;P30480;Q29718;Q29836;Q95365	5762.45	3346.8	NaN	NaN	101.654	1434.42	1160.05	28903.3	48353.5	NaN	NaN	NaN	NaN	NaN	396.922	NaN	254.209	266.746	19496	12140.2	948.196	639.537	19287.3	34421.1	12325.5	20612.1	18320.7	1174.21	1	113.951	NaN	NaN	NaN	NaN	NaN	110280	8257.52	NaN	NaN	13121.6	14665.8	38779.8	33515	NaN	NaN	NaN
_[DimethNter0]GYVDDTQFVR_.2	GYVDDTQFVR	HLA-B	P01889;P18463;P30460;P30462;P30475;P30480;Q29718;Q29836;Q95365	6450.05	7785.87	NaN	25203.9	18037.6	NaN	NaN	NaN	NaN	NaN	NaN	NaN	NaN	NaN	NaN	NaN	NaN	NaN	NaN	NaN	NaN	NaN	NaN	NaN	11448.2	16332.7	NaN	NaN	NaN	NaN	NaN	16785.8	18360.7	NaN	NaN	NaN	NaN	5803.09	6712.53	471.435	369.39	NaN	NaN	700.319	95.155	NaN
_[DimethNter0]DDTQFVR_.2	DDTQFVR	HLA-B	P01889;P18463;P30460;P30462;P30475;P30480;Q29718;Q29836;Q95365	3768.77	2584.8	NaN	15898	7841.95	NaN	NaN	NaN	NaN	NaN	NaN	NaN	NaN	NaN	NaN	NaN	NaN	NaN	NaN	NaN	NaN	NaN	NaN	NaN	3880.79	7393.8	NaN	NaN	NaN	976.181	NaN	NaN	NaN	NaN	NaN	NaN	NaN	10894.1	11565	312.396	318.547	NaN	NaN	NaN	NaN	NaN
_[DimethNter0]SVGYVDDTQFVR_.2	SVGYVDDTQFVR	HLA-B	P01889;P18463;P30460;P30462;P30475;P30480;Q29718;Q29836;Q95365	8052.27	8129.43	NaN	20790.3	18764.7	NaN	NaN	NaN	NaN	NaN	NaN	NaN	NaN	NaN	NaN	NaN	NaN	NaN	NaN	NaN	NaN	NaN	NaN	NaN	20425.4	25893.9	NaN	NaN	NaN	NaN	NaN	NaN	NaN	NaN	NaN	NaN	NaN	2293.42	NaN	670.093	794.759	NaN	NaN	NaN	NaN	NaN
_[DimethNter0]AADTAAQITQR_.2	AADTAAQITQR	HLA-B	P01889;P18463;P30460;P30462;P30475;P30480;Q29718;Q29836;Q95365	1659.94	1775.78	NaN	2314.47	2517.56	NaN	NaN	NaN	NaN	NaN	NaN	NaN	NaN	NaN	NaN	NaN	NaN	NaN	NaN	NaN	NaN	NaN	NaN	89.7861	1515.53	1836.56	NaN	NaN	NaN	NaN	NaN	NaN	NaN	NaN	NaN	NaN	NaN	NaN	NaN	NaN	NaN	NaN	NaN	NaN	NaN	NaN
_[DimethNter0]ADTAAQITQR_.2	ADTAAQITQR	HLA-B	P01889;P18463;P30460;P30462;P30475;P30480;Q29718;Q29836;Q95365	NaN	206.473	NaN	NaN	NaN	NaN	NaN	NaN	NaN	NaN	NaN	NaN	NaN	NaN	NaN	NaN	NaN	NaN	NaN	NaN	NaN	NaN	NaN	NaN	NaN	NaN	NaN	NaN	NaN	NaN	NaN	NaN	NaN	NaN	NaN	NaN	NaN	NaN	NaN	NaN	NaN	NaN	NaN	NaN	NaN	NaN
_[DimethNter0]GVSETVFLPR_.2	GVSETVFLPR	HLA-DRA	P01903	NaN	NaN	NaN	NaN	NaN	NaN	NaN	NaN	NaN	NaN	NaN	NaN	NaN	NaN	NaN	NaN	NaN	NaN	NaN	NaN	NaN	NaN	NaN	NaN	NaN	NaN	NaN	NaN	NaN	6399.13	NaN	NaN	NaN	NaN	NaN	NaN	NaN	NaN	NaN	NaN	NaN	NaN	NaN	NaN	NaN	NaN
_NDQEETTGVVSTPLIR_.2	NDQEETTGVVSTPLIR	HLA-DQB1	P01920	NaN	NaN	NaN	NaN	NaN	NaN	NaN	NaN	NaN	NaN	NaN	NaN	NaN	NaN	NaN	NaN	NaN	NaN	NaN	NaN	NaN	NaN	NaN	NaN	NaN	NaN	5430.51	NaN	NaN	NaN	NaN	NaN	NaN	NaN	NaN	6599.09	6511.54	NaN	NaN	519.961	647.623	NaN	NaN	NaN	NaN	NaN
_[Acetyl (N-term)]ASTSTTIR_.2	ASTSTTIR	KRT6A;KRT6B;KRT6C	P02538;P04259;P48668	1503.37	1726.15	22496.8	26268	26261.8	6602.96	13112.2	20736	24321.1	84080.1	134898	13699	13607.1	14567.3	12141.3	25497.6	8615.72	9044.68	8665.98	9341.18	3361.31	3253.48	1137.19	2790.33	2798.67	4220.76	5652.33	15289.8	45800.5	12167.9	NaN	14994.4	15416.3	10160.1	13625	7565.16	18674.6	26127.5	35016.2	2946.1	3302.51	NaN	NaN	27157.4	25657.3	54529
_[Acetyl (N-term)]METPSQR_.2	METPSQR	LMNA	P02545	NaN	NaN	5706.42	NaN	6336.87	NaN	NaN	NaN	NaN	NaN	NaN	NaN	NaN	NaN	76580.7	54001.7	8617.91	10958.3	NaN	NaN	NaN	NaN	1509.6	4009.35	4329.35	9198.88	8577.7	NaN	NaN	NaN	NaN	5442.57	NaN	NaN	NaN	31510.3	3330.04	21959.8	20235.9	2554.72	2660.91	NaN	NaN	NaN	1146.98	15652.1
_[Acetyl (N-term)]M[Oxidation (M)]ETPSQR_.2	METPSQR	LMNA	P02545	NaN	NaN	5706.42	NaN	6336.87	NaN	NaN	NaN	NaN	NaN	NaN	NaN	NaN	NaN	76580.7	54001.7	8617.91	10958.3	NaN	NaN	NaN	NaN	1509.6	4009.35	4329.35	9198.88	8577.7	NaN	NaN	NaN	NaN	5442.57	NaN	NaN	NaN	31510.3	3330.04	21959.8	20235.9	2554.72	2660.91	NaN	NaN	NaN	1146.98	15652.1
_[DimethNter0]SGAQASSTPLSPTR_.2	SGAQASSTPLSPTR	LMNA	P02545	NaN	NaN	NaN	NaN	NaN	NaN	NaN	NaN	NaN	NaN	NaN	NaN	NaN	NaN	NaN	NaN	714.769	866.556	NaN	NaN	NaN	NaN	243.936	153.518	NaN	NaN	3770.29	NaN	NaN	NaN	NaN	NaN	NaN	NaN	NaN	6513.21	1503.01	NaN	NaN	NaN	NaN	NaN	NaN	NaN	NaN	NaN
_[Gln->pyro-Glu]QNGDDPLLTYR_.2	QNGDDPLLTYR	LMNA	P02545	NaN	NaN	NaN	NaN	NaN	NaN	NaN	NaN	NaN	NaN	NaN	NaN	NaN	NaN	7393.26	10219.9	3678.63	3065.26	NaN	NaN	NaN	NaN	NaN	NaN	1038.9	1258.79	NaN	NaN	NaN	NaN	NaN	NaN	NaN	NaN	NaN	NaN	NaN	NaN	NaN	NaN	NaN	NaN	NaN	NaN	NaN	NaN
_[DimethNter0]LDASLQSFQQER_.2	LDASLQSFQQER	SPTA1	P02549	NaN	NaN	NaN	NaN	528.33	NaN	NaN	NaN	NaN	NaN	NaN	NaN	NaN	NaN	NaN	NaN	NaN	NaN	NaN	NaN	NaN	NaN	NaN	NaN	148.215	NaN	NaN	NaN	NaN	NaN	NaN	3712.47	4706.36	NaN	NaN	NaN	NaN	8407.76	8040.1	NaN	NaN	NaN	NaN	NaN	NaN	NaN
_EQELQK[DimethLys0]EEAR_.2	EQELQKEEAR	SPTA1	P02549	NaN	NaN	NaN	NaN	NaN	NaN	NaN	NaN	NaN	NaN	NaN	NaN	NaN	NaN	NaN	NaN	NaN	NaN	NaN	NaN	NaN	NaN	NaN	NaN	NaN	NaN	NaN	NaN	NaN	NaN	NaN	NaN	NaN	NaN	NaN	NaN	NaN	NaN	NaN	NaN	NaN	NaN	NaN	NaN	NaN	NaN
_[DimethNter0]ADSGEGDFLAEGGGVR_.2	ADSGEGDFLAEGGGVR	FGA	P02671	NaN	671.069	NaN	10494.3	6555.05	NaN	NaN	NaN	NaN	NaN	NaN	NaN	NaN	NaN	NaN	NaN	NaN	NaN	NaN	NaN	NaN	NaN	NaN	NaN	10354.1	15288.3	NaN	NaN	NaN	NaN	NaN	44003.6	33776.2	NaN	NaN	NaN	NaN	2302.18	3024.41	NaN	NaN	NaN	NaN	NaN	NaN	NaN
_[DimethNter0]ADSGEGDFLAEGGGVR_.3	ADSGEGDFLAEGGGVR	FGA	P02671	NaN	671.069	NaN	10494.3	6555.05	NaN	NaN	NaN	NaN	NaN	NaN	NaN	NaN	NaN	NaN	NaN	NaN	NaN	NaN	NaN	NaN	NaN	NaN	NaN	10354.1	15288.3	NaN	NaN	NaN	NaN	NaN	44003.6	33776.2	NaN	NaN	NaN	NaN	2302.18	3024.41	NaN	NaN	NaN	NaN	NaN	NaN	NaN
_[DimethNter0]DSGEGDFLAEGGGVR_.2	DSGEGDFLAEGGGVR	FGA	P02671	NaN	NaN	NaN	NaN	NaN	NaN	NaN	NaN	NaN	NaN	NaN	NaN	NaN	NaN	NaN	NaN	NaN	NaN	NaN	NaN	NaN	NaN	NaN	NaN	23599.8	24538.3	NaN	NaN	NaN	NaN	NaN	39067.1	32733.8	NaN	NaN	NaN	NaN	NaN	NaN	NaN	NaN	NaN	NaN	NaN	NaN	NaN
_[Gln->pyro-Glu]QGVNDNEEGFFSAR_.2	QGVNDNEEGFFSAR	FGB	P02675	1671.8	1522.67	NaN	13182.9	11132.3	NaN	NaN	NaN	NaN	NaN	NaN	NaN	NaN	NaN	NaN	NaN	NaN	NaN	NaN	NaN	NaN	NaN	NaN	NaN	20916.7	27727	NaN	NaN	NaN	989.489	NaN	48482.6	64745.7	NaN	NaN	NaN	NaN	3912.29	5374.66	NaN	271.492	NaN	NaN	9926.61	11813.5	NaN
_QGVNDNEEGFFSAR_.2	QGVNDNEEGFFSAR	FGB	P02675	1671.8	1522.67	NaN	13182.9	11132.3	NaN	NaN	NaN	NaN	NaN	NaN	NaN	NaN	NaN	NaN	NaN	NaN	NaN	NaN	NaN	NaN	NaN	NaN	NaN	20916.7	27727	NaN	NaN	NaN	989.489	NaN	48482.6	64745.7	NaN	NaN	NaN	NaN	3912.29	5374.66	NaN	271.492	NaN	NaN	9926.61	11813.5	NaN
_[DimethNter0]QLEENLGENGAWGR_.2	QLEENLGENGAWGR	SLC4A1	P02730	NaN	NaN	NaN	1720.32	1593.34	NaN	NaN	NaN	NaN	NaN	NaN	NaN	NaN	NaN	NaN	NaN	NaN	NaN	NaN	NaN	NaN	NaN	NaN	NaN	NaN	NaN	NaN	NaN	NaN	NaN	NaN	5393.39	7290.82	NaN	NaN	NaN	NaN	15390.5	14947.8	NaN	NaN	NaN	NaN	NaN	NaN	NaN
_[DimethNter0]AELEAVELPVPIR_.2	AELEAVELPVPIR	SLC4A1	P02730	NaN	NaN	NaN	NaN	NaN	NaN	NaN	NaN	NaN	NaN	NaN	NaN	NaN	NaN	NaN	NaN	NaN	NaN	NaN	NaN	NaN	NaN	NaN	NaN	NaN	NaN	NaN	NaN	NaN	NaN	NaN	NaN	NaN	NaN	NaN	NaN	NaN	9508.63	11932.9	NaN	NaN	NaN	NaN	NaN	NaN	NaN
_[DimethNter0]STAIDAPSNLR_.2	STAIDAPSNLR	FN1	P02751	2168.7	2526.59	NaN	5074.51	3095.54	NaN	NaN	NaN	NaN	NaN	NaN	NaN	NaN	NaN	NaN	NaN	NaN	NaN	NaN	NaN	NaN	NaN	NaN	NaN	4873	9760.98	NaN	NaN	NaN	NaN	NaN	4410.11	5069.18	NaN	NaN	NaN	NaN	25150.7	27228.9	NaN	NaN	NaN	NaN	NaN	NaN	NaN
_C[Carbamidomethyl (C)]DSSPDSAEDVR_.2	CDSSPDSAEDVR	AHSG	P02765	3721.06	5013.94	NaN	NaN	NaN	NaN	NaN	NaN	NaN	NaN	NaN	NaN	NaN	NaN	NaN	NaN	NaN	NaN	NaN	NaN	246.664	NaN	914.744	1066.38	1042.11	1842.46	1273.41	NaN	NaN	NaN	NaN	NaN	NaN	NaN	NaN	NaN	2757.07	NaN	NaN	395.827	520.38	NaN	NaN	NaN	NaN	NaN
_[DimethNter0]DSSPDSAEDVR_.2	DSSPDSAEDVR	AHSG	P02765	1463.46	1568.09	2552.18	1778.12	2351.62	NaN	NaN	NaN	NaN	NaN	NaN	1256.68	NaN	NaN	NaN	NaN	NaN	NaN	NaN	NaN	NaN	NaN	NaN	NaN	2297.31	2603.16	NaN	NaN	NaN	946.414	NaN	1956.51	1162.09	NaN	NaN	NaN	NaN	NaN	NaN	NaN	NaN	NaN	NaN	1613.74	1197.46	NaN
_[DimethNter0]TESLVNR_.2	TESLVNR	ALB	P02768	11421	10002.2	6331.52	5941.39	5819.99	NaN	NaN	NaN	NaN	NaN	NaN	3579.29	NaN	NaN	NaN	1166.54	NaN	374.785	NaN	NaN	NaN	NaN	NaN	291.79	29633.5	29208.1	NaN	680.735	NaN	1684.66	NaN	6088.69	6255.91	NaN	NaN	NaN	603.537	NaN	NaN	100.236	190.986	802.83	421.589	2619.62	2675.13	NaN
_K[DimethLys0]VPQVSTPTLVEVSR_.3	KVPQVSTPTLVEVSR	ALB	P02768	3319.46	2809.73	8189.75	NaN	NaN	NaN	NaN	NaN	NaN	NaN	NaN	5481.05	NaN	NaN	NaN	NaN	3040.76	NaN	NaN	NaN	NaN	NaN	563.446	669.959	2363.65	1909.17	1512.02	NaN	NaN	2234.1	NaN	18946.3	21653.4	NaN	NaN	1706.76	923.689	NaN	2274.97	515.611	365.657	NaN	NaN	6134.19	2803.45	6753.7
_[DimethNter0]K[DimethLys0]VPQVSTPTLVEVSR_.3	KVPQVSTPTLVEVSR	ALB	P02768	3319.46	2809.73	8189.75	NaN	NaN	NaN	NaN	NaN	NaN	NaN	NaN	5481.05	NaN	NaN	NaN	NaN	3040.76	NaN	NaN	NaN	NaN	NaN	563.446	669.959	2363.65	1909.17	1512.02	NaN	NaN	2234.1	NaN	18946.3	21653.4	NaN	NaN	1706.76	923.689	NaN	2274.97	515.611	365.657	NaN	NaN	6134.19	2803.45	6753.7
_[DimethNter0]DAHK[DimethLys0]SEVAHR_.3	DAHKSEVAHR	ALB	P02768	1721.81	1539.49	9464.23	93843.1	313901	56.02	805.73	NaN	NaN	6223.02	7426.52	4875.48	NaN	5009.54	NaN	NaN	460.996	456.204	141.735	417.189	NaN	NaN	NaN	NaN	NaN	NaN	NaN	NaN	NaN	NaN	227932	64240.6	88405.1	NaN	NaN	NaN	NaN	103005	72190.9	NaN	9581.07	NaN	NaN	11734.9	21859.1	NaN
_SLQK[DimethLys0]FGER_.2	SLQKFGER	ALB	P02768	2411.24	2033.39	NaN	NaN	NaN	NaN	NaN	NaN	NaN	NaN	NaN	NaN	NaN	NaN	NaN	NaN	NaN	NaN	NaN	NaN	NaN	NaN	NaN	NaN	NaN	NaN	NaN	NaN	NaN	NaN	NaN	NaN	NaN	NaN	NaN	NaN	NaN	NaN	NaN	NaN	NaN	NaN	NaN	NaN	NaN	NaN
_[DimethNter0]EAEEDGDLQC[Carbamidomethyl (C)]LC[Carbamidomethyl (C)]VK[DimethLys0]TTSQVRPR_.3	EAEEDGDLQCLCVKTTSQVRPR	PF4;PF4V1	P02776;P10720	NaN	NaN	NaN	1747.7	2393.01	NaN	NaN	NaN	NaN	NaN	NaN	NaN	NaN	NaN	NaN	NaN	NaN	NaN	NaN	NaN	NaN	NaN	NaN	NaN	1710.16	2259.8	NaN	NaN	NaN	NaN	NaN	5393.8	5717.45	NaN	NaN	37.9044	NaN	731.551	NaN	NaN	NaN	NaN	NaN	NaN	NaN	NaN
_[DimethNter0]EAEEDGDLQC[Carbamidomethyl (C)]LC[Carbamidomethyl (C)]VK[DimethLys0]TTSQVRPR_.4	EAEEDGDLQCLCVKTTSQVRPR	PF4;PF4V1	P02776;P10720	NaN	NaN	NaN	1747.7	2393.01	NaN	NaN	NaN	NaN	NaN	NaN	NaN	NaN	NaN	NaN	NaN	NaN	NaN	NaN	NaN	NaN	NaN	NaN	NaN	1710.16	2259.8	NaN	NaN	NaN	NaN	NaN	5393.8	5717.45	NaN	NaN	37.9044	NaN	731.551	NaN	NaN	NaN	NaN	NaN	NaN	NaN	NaN
_EEPGEDFPAAR_.2	EEPGEDFPAAR	TFRC	P02786	1161.76	1207	NaN	NaN	NaN	10475	9203.9	6037.28	6664.69	NaN	NaN	NaN	NaN	NaN	NaN	NaN	NaN	NaN	12766.2	6128.71	11790.7	14665.5	211.507	NaN	2670.33	2084.87	NaN	7002.32	17956.2	NaN	NaN	NaN	NaN	14.7136	NaN	NaN	191.982	NaN	NaN	225.627	351.077	3893.04	4411.45	NaN	NaN	NaN
_[DimethNter0]EEPGEDFPAAR_.2	EEPGEDFPAAR	TFRC	P02786	1161.76	1207	NaN	NaN	NaN	10475	9203.9	6037.28	6664.69	NaN	NaN	NaN	NaN	NaN	NaN	NaN	NaN	NaN	12766.2	6128.71	11790.7	14665.5	211.507	NaN	2670.33	2084.87	NaN	7002.32	17956.2	NaN	NaN	NaN	NaN	14.7136	NaN	NaN	191.982	NaN	NaN	225.627	351.077	3893.04	4411.45	NaN	NaN	NaN
_[DimethNter0]ELNLDYER_.2	ELNLDYER	TFRC	P02786	1958.49	2175.35	NaN	11252.7	9208.29	NaN	NaN	NaN	NaN	NaN	NaN	NaN	NaN	NaN	NaN	NaN	NaN	NaN	NaN	NaN	NaN	NaN	NaN	NaN	2579.52	3116.21	NaN	NaN	NaN	NaN	NaN	103712	85402.1	NaN	NaN	NaN	NaN	81003.2	66066.5	NaN	NaN	NaN	NaN	NaN	NaN	NaN
_[DimethNter0]TDFGNAEK[DimethLys0]TDR_.3	TDFGNAEKTDR	TFRC	P02786	800.529	1024.08	NaN	1243.05	4264.84	NaN	NaN	NaN	NaN	NaN	NaN	NaN	NaN	NaN	NaN	NaN	NaN	NaN	NaN	NaN	NaN	NaN	NaN	NaN	1828.85	1712.15	NaN	NaN	NaN	NaN	NaN	9015.46	5366.28	NaN	NaN	NaN	NaN	21898.6	25128.2	NaN	NaN	NaN	NaN	NaN	NaN	NaN
_PVAAEVYGTER_.2	PVAAEVYGTER	LTF	P02788	1560.91	1345.22	NaN	4847.22	3498.67	NaN	NaN	NaN	NaN	NaN	NaN	176.043	NaN	NaN	NaN	NaN	NaN	NaN	NaN	NaN	NaN	NaN	NaN	NaN	2687.23	4123.77	NaN	NaN	NaN	NaN	NaN	38255.7	46674	NaN	NaN	NaN	1	7943.48	8539.8	NaN	NaN	NaN	NaN	NaN	NaN	NaN
_[DimethNter0]AAEVYGTER_.2	AAEVYGTER	LTF	P02788	107361	125041	6600.96	845420	641949	NaN	NaN	NaN	NaN	NaN	NaN	1933.01	NaN	NaN	NaN	NaN	NaN	NaN	NaN	NaN	NaN	NaN	NaN	NaN	78810	108734	NaN	NaN	NaN	NaN	NaN	958603	1.07286e+06	NaN	NaN	NaN	NaN	38481.3	39595.7	NaN	NaN	NaN	NaN	3473.84	2714.86	NaN
_[DimethNter0]AAEVYGTER_.1	AAEVYGTER	LTF	P02788	107361	125041	6600.96	845420	641949	NaN	NaN	NaN	NaN	NaN	NaN	1933.01	NaN	NaN	NaN	NaN	NaN	NaN	NaN	NaN	NaN	NaN	NaN	NaN	78810	108734	NaN	NaN	NaN	NaN	NaN	958603	1.07286e+06	NaN	NaN	NaN	NaN	38481.3	39595.7	NaN	NaN	NaN	NaN	3473.84	2714.86	NaN
_[DimethNter0]GLAPYK[DimethLys0]LRPVAAEVYGTER_.4	GLAPYKLRPVAAEVYGTER	LTF	P02788	41165.4	28347.5	NaN	109680	104881	NaN	NaN	NaN	NaN	NaN	NaN	NaN	NaN	NaN	NaN	NaN	NaN	NaN	NaN	NaN	NaN	NaN	NaN	NaN	12342.3	9905.83	NaN	NaN	NaN	NaN	NaN	11846.5	13339.6	NaN	NaN	NaN	NaN	2537.63	3309.35	NaN	NaN	NaN	NaN	NaN	NaN	NaN
_[DimethNter0]GLAPYK[DimethLys0]LRPVAAEVYGTER_.3	GLAPYKLRPVAAEVYGTER	LTF	P02788	41165.4	28347.5	NaN	109680	104881	NaN	NaN	NaN	NaN	NaN	NaN	NaN	NaN	NaN	NaN	NaN	NaN	NaN	NaN	NaN	NaN	NaN	NaN	NaN	12342.3	9905.83	NaN	NaN	NaN	NaN	NaN	11846.5	13339.6	NaN	NaN	NaN	NaN	2537.63	3309.35	NaN	NaN	NaN	NaN	NaN	NaN	NaN
_DGAGDVAFIR_.2	DGAGDVAFIR	LTF	P02788	74082.7	62336.2	NaN	NaN	NaN	NaN	NaN	NaN	NaN	NaN	NaN	NaN	NaN	NaN	NaN	NaN	NaN	NaN	NaN	NaN	NaN	NaN	NaN	NaN	35320.9	29549.6	NaN	NaN	NaN	NaN	NaN	NaN	NaN	NaN	NaN	NaN	NaN	NaN	NaN	446.249	485.385	NaN	NaN	NaN	NaN	NaN
_[DimethNter0]DGAGDVAFIR_.2	DGAGDVAFIR	LTF	P02788	74082.7	62336.2	NaN	NaN	NaN	NaN	NaN	NaN	NaN	NaN	NaN	NaN	NaN	NaN	NaN	NaN	NaN	NaN	NaN	NaN	NaN	NaN	NaN	NaN	35320.9	29549.6	NaN	NaN	NaN	NaN	NaN	NaN	NaN	NaN	NaN	NaN	NaN	NaN	NaN	446.249	485.385	NaN	NaN	NaN	NaN	NaN
_[DimethNter0]SQPEATK[DimethLys0]C[Carbamidomethyl (C)]FQWQR_.3	SQPEATKCFQWQR	LTF	P02788	3640.07	3156.53	NaN	21580.7	50476.1	NaN	NaN	NaN	NaN	NaN	NaN	NaN	NaN	NaN	NaN	NaN	NaN	NaN	NaN	NaN	NaN	NaN	NaN	NaN	891.557	NaN	NaN	NaN	NaN	NaN	NaN	28615.3	23319.1	NaN	NaN	NaN	NaN	NaN	NaN	NaN	NaN	NaN	NaN	NaN	NaN	NaN
_K[DimethLys0]SEEEVAAR_.2	KSEEEVAAR	LTF	P02788	3538.83	4822.23	NaN	NaN	NaN	NaN	NaN	NaN	NaN	NaN	NaN	NaN	NaN	NaN	NaN	NaN	NaN	NaN	NaN	NaN	NaN	NaN	NaN	NaN	4462.59	4574.27	NaN	NaN	NaN	NaN	NaN	NaN	NaN	NaN	NaN	NaN	NaN	NaN	NaN	NaN	NaN	NaN	NaN	NaN	NaN	NaN
_[DimethNter0]HLAMAPNHAVVSR_.3	HLAMAPNHAVVSR	LTF	P02788	4086.55	4961.74	NaN	9380.37	8751.7	NaN	NaN	NaN	NaN	NaN	NaN	NaN	NaN	NaN	NaN	NaN	NaN	NaN	NaN	NaN	NaN	NaN	NaN	NaN	7071.25	11021.9	NaN	NaN	NaN	NaN	NaN	14679.4	14475	NaN	NaN	NaN	NaN	NaN	NaN	NaN	NaN	NaN	NaN	3.16214	NaN	NaN
_[DimethNter0]HLAM[Oxidation (M)]APNHAVVSR_.3	HLAMAPNHAVVSR	LTF	P02788	4086.55	4961.74	NaN	9380.37	8751.7	NaN	NaN	NaN	NaN	NaN	NaN	NaN	NaN	NaN	NaN	NaN	NaN	NaN	NaN	NaN	NaN	NaN	NaN	NaN	7071.25	11021.9	NaN	NaN	NaN	NaN	NaN	14679.4	14475	NaN	NaN	NaN	NaN	NaN	NaN	NaN	NaN	NaN	NaN	3.16214	NaN	NaN
_[DimethNter0]HLAMAPNHAVVSR_.2	HLAMAPNHAVVSR	LTF	P02788	4086.55	4961.74	NaN	9380.37	8751.7	NaN	NaN	NaN	NaN	NaN	NaN	NaN	NaN	NaN	NaN	NaN	NaN	NaN	NaN	NaN	NaN	NaN	NaN	NaN	7071.25	11021.9	NaN	NaN	NaN	NaN	NaN	14679.4	14475	NaN	NaN	NaN	NaN	NaN	NaN	NaN	NaN	NaN	NaN	3.16214	NaN	NaN
_[DimethNter0]HLAMAPNHAVVSR_.4	HLAMAPNHAVVSR	LTF	P02788	4086.55	4961.74	NaN	9380.37	8751.7	NaN	NaN	NaN	NaN	NaN	NaN	NaN	NaN	NaN	NaN	NaN	NaN	NaN	NaN	NaN	NaN	NaN	NaN	NaN	7071.25	11021.9	NaN	NaN	NaN	NaN	NaN	14679.4	14475	NaN	NaN	NaN	NaN	NaN	NaN	NaN	NaN	NaN	NaN	3.16214	NaN	NaN
_[DimethNter0]RSC[Carbamidomethyl (C)]HLAM[Oxidation (M)]APNHAVVSR_.4	RSCHLAMAPNHAVVSR	LTF	P02788	NaN	NaN	NaN	16936.4	37296.1	NaN	NaN	NaN	NaN	NaN	NaN	NaN	NaN	NaN	NaN	NaN	NaN	NaN	NaN	NaN	NaN	NaN	NaN	NaN	NaN	NaN	NaN	NaN	NaN	NaN	NaN	13696.8	10860.4	NaN	NaN	NaN	NaN	NaN	NaN	NaN	NaN	NaN	NaN	NaN	NaN	NaN
_[Acetyl (N-term)]TTASTSQVR_.2	TTASTSQVR	FTH1	P02794	10820.9	11416.5	68625.6	29442.6	26211.4	17019.4	10883.1	3385.7	6586.31	41882.8	23108.5	25367.1	4011.71	7424.14	84962.9	48044.8	20808.3	29046.5	24864.8	15540.9	7149.68	17926.4	6054.03	11715.9	10128.1	11226.5	17618.2	5597.82	7897.25	21085.3	NaN	37417.5	35787.5	6409.49	5713.15	49871	18250.6	21206.8	29206.7	19896.4	18986.7	5388.3	6714.65	9968.36	9212.94	38219.7
_[Gln->pyro-Glu]QNYHQDSEAAINR_.2	QNYHQDSEAAINR	FTH1	P02794	715.81	745.343	3415.07	1628.35	819.365	406.021	319.033	185.84	198.544	NaN	NaN	3921.06	517.418	365.556	NaN	NaN	947.946	1158.36	261.473	NaN	456.606	557.779	215.382	303.435	686.753	975.074	832.044	NaN	NaN	610.945	NaN	6037.13	5993.36	305.952	122.985	NaN	946.989	1848.56	2630.37	540.665	581.864	147.954	NaN	NaN	NaN	NaN
_[DimethNter0]DQESC[Carbamidomethyl (C)]K[DimethLys0]GR_.2	DQESCKGR	VTN	P04004	NaN	NaN	NaN	NaN	NaN	NaN	62.6117	NaN	NaN	NaN	NaN	NaN	135.553	NaN	NaN	NaN	NaN	NaN	NaN	1295.54	94.9905	94.2724	NaN	NaN	NaN	NaN	NaN	NaN	NaN	NaN	NaN	NaN	NaN	833.696	NaN	NaN	NaN	NaN	NaN	NaN	NaN	NaN	NaN	NaN	NaN	NaN
_[DimethNter0]VFTDEMAHFDR_.3	VFTDEMAHFDR	CAT	P04040	9950.66	11336	210.819	43176.9	24701.8	NaN	NaN	NaN	NaN	NaN	NaN	NaN	NaN	NaN	NaN	NaN	NaN	NaN	NaN	NaN	NaN	NaN	NaN	NaN	10507.3	12614.6	NaN	NaN	NaN	NaN	NaN	40289.6	45635.6	NaN	NaN	NaN	NaN	15706.7	13865.7	646.215	483.868	NaN	NaN	1486.57	964.327	NaN
_[DimethNter0]VFTDEM[Oxidation (M)]AHFDR_.3	VFTDEMAHFDR	CAT	P04040	9950.66	11336	210.819	43176.9	24701.8	NaN	NaN	NaN	NaN	NaN	NaN	NaN	NaN	NaN	NaN	NaN	NaN	NaN	NaN	NaN	NaN	NaN	NaN	NaN	10507.3	12614.6	NaN	NaN	NaN	NaN	NaN	40289.6	45635.6	NaN	NaN	NaN	NaN	15706.7	13865.7	646.215	483.868	NaN	NaN	1486.57	964.327	NaN
_[DimethNter0]VFTDEMAHFDR_.2	VFTDEMAHFDR	CAT	P04040	9950.66	11336	210.819	43176.9	24701.8	NaN	NaN	NaN	NaN	NaN	NaN	NaN	NaN	NaN	NaN	NaN	NaN	NaN	NaN	NaN	NaN	NaN	NaN	NaN	10507.3	12614.6	NaN	NaN	NaN	NaN	NaN	40289.6	45635.6	NaN	NaN	NaN	NaN	15706.7	13865.7	646.215	483.868	NaN	NaN	1486.57	964.327	NaN
_[Gln->pyro-Glu]QLLLTADDR_.2	QLLLTADDR	ALDOA	P04075	6234.04	3722.29	NaN	NaN	19292.6	4755.01	4087.92	4881.68	4714.28	NaN	NaN	NaN	7220.77	9324.54	2207.38	1909.95	4395.26	6464.82	6196.97	5891.28	5561.94	5942.04	2141.12	1736.72	8055.33	13729.7	NaN	3575.59	5449.53	3135.78	NaN	NaN	NaN	2863.64	2526.14	3617.24	4367.53	10258	11653.8	1656.26	1564.45	2583.47	3268.4	2856.55	2022.11	NaN
_PYQYPALTPEQK[DimethLys0]K[DimethLys0]ELSDIAHR_.4	PYQYPALTPEQKKELSDIAHR	ALDOA	P04075	8855.24	27319.2	206251	41405.8	NaN	20378.5	27340.4	61884.5	61493.6	NaN	NaN	32410.1	13053.5	NaN	19907.2	NaN	43303.1	25099.8	56287.6	55040.5	35384.1	36175.9	39051.2	46118.8	30250.9	18007.5	27891.8	123057	111711	NaN	NaN	NaN	NaN	27097.1	10677.9	NaN	1400.4	NaN	NaN	20816.3	18567.8	32929.2	29070	1849	NaN	NaN
_PYQYPALTPEQK[DimethLys0]K[DimethLys0]ELSDIAHR_.5	PYQYPALTPEQKKELSDIAHR	ALDOA	P04075	8855.24	27319.2	206251	41405.8	NaN	20378.5	27340.4	61884.5	61493.6	NaN	NaN	32410.1	13053.5	NaN	19907.2	NaN	43303.1	25099.8	56287.6	55040.5	35384.1	36175.9	39051.2	46118.8	30250.9	18007.5	27891.8	123057	111711	NaN	NaN	NaN	NaN	27097.1	10677.9	NaN	1400.4	NaN	NaN	20816.3	18567.8	32929.2	29070	1849	NaN	NaN
_PYQYPALTPEQK[DimethLys0]K[DimethLys0]ELSDIAHR_.3	PYQYPALTPEQKKELSDIAHR	ALDOA	P04075	8855.24	27319.2	206251	41405.8	NaN	20378.5	27340.4	61884.5	61493.6	NaN	NaN	32410.1	13053.5	NaN	19907.2	NaN	43303.1	25099.8	56287.6	55040.5	35384.1	36175.9	39051.2	46118.8	30250.9	18007.5	27891.8	123057	111711	NaN	NaN	NaN	NaN	27097.1	10677.9	NaN	1400.4	NaN	NaN	20816.3	18567.8	32929.2	29070	1849	NaN	NaN
_[DimethNter0]GETTTQGLDGLSER_.2	GETTTQGLDGLSER	ALDOA	P04075	NaN	NaN	NaN	NaN	NaN	NaN	NaN	226.849	383.743	NaN	NaN	NaN	NaN	NaN	NaN	NaN	NaN	NaN	151.477	283.472	NaN	NaN	NaN	NaN	NaN	NaN	NaN	142.383	NaN	NaN	NaN	NaN	NaN	236.581	NaN	NaN	NaN	NaN	NaN	NaN	NaN	267.034	440.592	NaN	NaN	NaN
_PALTPEQK[DimethLys0]K[DimethLys0]ELSDIAHR_.4	PALTPEQKKELSDIAHR	ALDOA	P04075	NaN	NaN	NaN	NaN	NaN	NaN	NaN	58293.7	51852	NaN	NaN	NaN	NaN	25565.1	NaN	NaN	NaN	NaN	NaN	NaN	NaN	NaN	52690.7	NaN	28885	12759.1	31062.8	147554	NaN	NaN	NaN	NaN	NaN	NaN	NaN	NaN	NaN	NaN	NaN	NaN	NaN	NaN	14537.3	NaN	NaN	NaN
_[DimethNter0]LQSIGTENTEENRR_.3	LQSIGTENTEENRR	ALDOA	P04075	NaN	NaN	NaN	NaN	NaN	NaN	NaN	198.534	2942.64	NaN	NaN	NaN	1403.17	NaN	NaN	NaN	NaN	NaN	NaN	NaN	NaN	NaN	NaN	NaN	NaN	NaN	2859.78	852.025	6484.96	NaN	NaN	NaN	NaN	NaN	NaN	NaN	NaN	NaN	NaN	NaN	1008.58	1271.61	1829.75	NaN	NaN	NaN
_LQSIGTENTEENRR_.3	LQSIGTENTEENRR	ALDOA	P04075	NaN	NaN	NaN	NaN	NaN	NaN	NaN	198.534	2942.64	NaN	NaN	NaN	1403.17	NaN	NaN	NaN	NaN	NaN	NaN	NaN	NaN	NaN	NaN	NaN	NaN	NaN	2859.78	852.025	6484.96	NaN	NaN	NaN	NaN	NaN	NaN	NaN	NaN	NaN	NaN	NaN	1008.58	1271.61	1829.75	NaN	NaN	NaN
_[DimethNter0]AGTNGETTTQGLDGLSER_.2	AGTNGETTTQGLDGLSER	ALDOA	P04075	846.973	766.494	NaN	2503.68	3212.95	NaN	NaN	NaN	NaN	NaN	NaN	NaN	NaN	NaN	NaN	NaN	NaN	NaN	NaN	NaN	NaN	NaN	NaN	NaN	850.586	1182.02	NaN	NaN	NaN	NaN	NaN	12817.1	5793.33	NaN	NaN	NaN	NaN	NaN	NaN	NaN	NaN	NaN	NaN	NaN	NaN	NaN
_[DimethNter0]AGTNGETTTQGLDGLSER_.3	AGTNGETTTQGLDGLSER	ALDOA	P04075	846.973	766.494	NaN	2503.68	3212.95	NaN	NaN	NaN	NaN	NaN	NaN	NaN	NaN	NaN	NaN	NaN	NaN	NaN	NaN	NaN	NaN	NaN	NaN	NaN	850.586	1182.02	NaN	NaN	NaN	NaN	NaN	12817.1	5793.33	NaN	NaN	NaN	NaN	NaN	NaN	NaN	NaN	NaN	NaN	NaN	NaN	NaN
_[Acetyl (N-term)]M[Oxidation (M)]M[Oxidation (M)]C[Carbamidomethyl (C)]GAPSATQPATAETQHIADQVR_.3	MMCGAPSATQPATAETQHIADQVR	CSTB	P04080	2755.34	1534.2	100872	20286.4	22626.1	9357.39	9996.22	10273.3	9617.87	239369	116222	52403.7	38318.7	46703.8	23542	36065.4	37061.2	35559.8	12049.7	13307.9	10345.6	10446.8	4085.88	5755.81	6596.21	9601.42	6826.11	28230.4	49282.2	107865	NaN	51204.3	55884.2	58692.6	62218.3	15456	6969.51	42411	39888.4	5318.72	4836.85	13080.7	15754.7	17260.3	18891.6	166666
_[Acetyl (N-term)]M[Oxidation (M)]MC[Carbamidomethyl (C)]GAPSATQPATAETQHIADQVR_.3	MMCGAPSATQPATAETQHIADQVR	CSTB	P04080	2755.34	1534.2	100872	20286.4	22626.1	9357.39	9996.22	10273.3	9617.87	239369	116222	52403.7	38318.7	46703.8	23542	36065.4	37061.2	35559.8	12049.7	13307.9	10345.6	10446.8	4085.88	5755.81	6596.21	9601.42	6826.11	28230.4	49282.2	107865	NaN	51204.3	55884.2	58692.6	62218.3	15456	6969.51	42411	39888.4	5318.72	4836.85	13080.7	15754.7	17260.3	18891.6	166666
_[Acetyl (N-term)]MMC[Carbamidomethyl (C)]GAPSATQPATAETQHIADQVR_.3	MMCGAPSATQPATAETQHIADQVR	CSTB	P04080	2755.34	1534.2	100872	20286.4	22626.1	9357.39	9996.22	10273.3	9617.87	239369	116222	52403.7	38318.7	46703.8	23542	36065.4	37061.2	35559.8	12049.7	13307.9	10345.6	10446.8	4085.88	5755.81	6596.21	9601.42	6826.11	28230.4	49282.2	107865	NaN	51204.3	55884.2	58692.6	62218.3	15456	6969.51	42411	39888.4	5318.72	4836.85	13080.7	15754.7	17260.3	18891.6	166666
_[Acetyl (N-term)]MM[Oxidation (M)]C[Carbamidomethyl (C)]GAPSATQPATAETQHIADQVR_.2	MMCGAPSATQPATAETQHIADQVR	CSTB	P04080	2755.34	1534.2	100872	20286.4	22626.1	9357.39	9996.22	10273.3	9617.87	239369	116222	52403.7	38318.7	46703.8	23542	36065.4	37061.2	35559.8	12049.7	13307.9	10345.6	10446.8	4085.88	5755.81	6596.21	9601.42	6826.11	28230.4	49282.2	107865	NaN	51204.3	55884.2	58692.6	62218.3	15456	6969.51	42411	39888.4	5318.72	4836.85	13080.7	15754.7	17260.3	18891.6	166666
_[Acetyl (N-term)]M[Oxidation (M)]MC[Carbamidomethyl (C)]GAPSATQPATAETQHIADQVR_.2	MMCGAPSATQPATAETQHIADQVR	CSTB	P04080	2755.34	1534.2	100872	20286.4	22626.1	9357.39	9996.22	10273.3	9617.87	239369	116222	52403.7	38318.7	46703.8	23542	36065.4	37061.2	35559.8	12049.7	13307.9	10345.6	10446.8	4085.88	5755.81	6596.21	9601.42	6826.11	28230.4	49282.2	107865	NaN	51204.3	55884.2	58692.6	62218.3	15456	6969.51	42411	39888.4	5318.72	4836.85	13080.7	15754.7	17260.3	18891.6	166666
_[Acetyl (N-term)]MMC[Carbamidomethyl (C)]GAPSATQPATAETQHIADQVR_.2	MMCGAPSATQPATAETQHIADQVR	CSTB	P04080	2755.34	1534.2	100872	20286.4	22626.1	9357.39	9996.22	10273.3	9617.87	239369	116222	52403.7	38318.7	46703.8	23542	36065.4	37061.2	35559.8	12049.7	13307.9	10345.6	10446.8	4085.88	5755.81	6596.21	9601.42	6826.11	28230.4	49282.2	107865	NaN	51204.3	55884.2	58692.6	62218.3	15456	6969.51	42411	39888.4	5318.72	4836.85	13080.7	15754.7	17260.3	18891.6	166666
_[Acetyl (N-term)]M[Oxidation (M)]M[Oxidation (M)]C[Carbamidomethyl (C)]GAPSATQPATAETQHIADQVR_.2	MMCGAPSATQPATAETQHIADQVR	CSTB	P04080	2755.34	1534.2	100872	20286.4	22626.1	9357.39	9996.22	10273.3	9617.87	239369	116222	52403.7	38318.7	46703.8	23542	36065.4	37061.2	35559.8	12049.7	13307.9	10345.6	10446.8	4085.88	5755.81	6596.21	9601.42	6826.11	28230.4	49282.2	107865	NaN	51204.3	55884.2	58692.6	62218.3	15456	6969.51	42411	39888.4	5318.72	4836.85	13080.7	15754.7	17260.3	18891.6	166666
_[DimethNter0]GAPSATQPATAETQHIADQVR_.3	GAPSATQPATAETQHIADQVR	CSTB	P04080	2852.98	2083.3	1982.18	6310.9	5074.9	1235.58	1364.27	NaN	NaN	NaN	NaN	615.111	NaN	NaN	NaN	NaN	937.917	904.301	1251.56	868.358	1101.85	747.724	215.506	546.168	1607.08	1426.49	NaN	306.8	564.263	710.274	NaN	19987.1	25514.5	514.608	573.089	NaN	508.501	2939.91	1895.85	562.077	207.881	717.686	NaN	NaN	176.945	NaN
_APSATQPATAETQHIADQVR_.3	APSATQPATAETQHIADQVR	CSTB	P04080	1541.91	1208.55	NaN	NaN	NaN	NaN	NaN	175.607	209.066	NaN	NaN	NaN	NaN	NaN	NaN	NaN	631.626	NaN	NaN	NaN	873.076	NaN	NaN	NaN	871.908	NaN	NaN	NaN	NaN	NaN	NaN	20940.6	26603.3	NaN	NaN	NaN	NaN	NaN	NaN	NaN	NaN	NaN	137.823	NaN	NaN	NaN
_[DimethNter0]TSDTSGDFR_.2	TSDTSGDFR	ANXA1	P04083	6800.36	6892.94	NaN	63716.6	78831.1	NaN	NaN	NaN	NaN	NaN	NaN	NaN	NaN	NaN	NaN	NaN	NaN	NaN	NaN	NaN	NaN	NaN	NaN	NaN	11238.8	13305.5	NaN	NaN	NaN	NaN	NaN	23422.8	19697.2	NaN	NaN	NaN	NaN	49886.9	50206	399.705	248.057	NaN	NaN	NaN	NaN	NaN
_SEDFGVNEDLADSDAR_.2	SEDFGVNEDLADSDAR	ANXA1	P04083	4569.28	4210.33	NaN	NaN	NaN	410.095	NaN	NaN	NaN	NaN	NaN	NaN	NaN	NaN	NaN	NaN	NaN	NaN	NaN	NaN	NaN	160.629	458.342	1114.13	13576.6	21711.4	NaN	NaN	NaN	NaN	NaN	NaN	NaN	NaN	NaN	NaN	NaN	NaN	NaN	2312.04	2421.71	NaN	NaN	NaN	NaN	NaN
_[DimethNter0]SEDFGVNEDLADSDAR_.2	SEDFGVNEDLADSDAR	ANXA1	P04083	4569.28	4210.33	NaN	NaN	NaN	410.095	NaN	NaN	NaN	NaN	NaN	NaN	NaN	NaN	NaN	NaN	NaN	NaN	NaN	NaN	NaN	160.629	458.342	1114.13	13576.6	21711.4	NaN	NaN	NaN	NaN	NaN	NaN	NaN	NaN	NaN	NaN	NaN	NaN	NaN	2312.04	2421.71	NaN	NaN	NaN	NaN	NaN
_[Acetyl (N-term)]MDSK[DimethLys0]ESLTPGREENPSSVLAQER_.3	MDSKESLTPGREENPSSVLAQER	NR3C1	P04150	2408.82	2171.87	NaN	NaN	NaN	3196.74	NaN	3231.21	2602.06	NaN	NaN	NaN	5041.64	NaN	4243.31	6256.29	3661.96	NaN	6988.4	4670.38	NaN	4045.7	2244.25	3180.56	1667.15	2369.21	4797.89	7382.71	14610.7	10809.1	NaN	NaN	NaN	NaN	NaN	12391.6	8639.35	NaN	NaN	NaN	3633.77	3893.09	5354.98	NaN	NaN	NaN
_[Acetyl (N-term)]MDSK[DimethLys0]ESLTPGR_.2	MDSKESLTPGR	NR3C1	P04150	NaN	NaN	NaN	NaN	NaN	NaN	NaN	855.115	1353.28	NaN	NaN	NaN	NaN	NaN	NaN	NaN	NaN	NaN	718.009	732.404	NaN	NaN	2912.74	2411.5	NaN	NaN	761.201	NaN	NaN	2619.46	NaN	NaN	NaN	829.791	NaN	5007.48	NaN	NaN	NaN	2489.02	2299.25	NaN	629.867	NaN	NaN	NaN
_[Acetyl (N-term)]M[Oxidation (M)]DSK[DimethLys0]ESLTPGR_.2	MDSKESLTPGR	NR3C1	P04150	NaN	NaN	NaN	NaN	NaN	NaN	NaN	855.115	1353.28	NaN	NaN	NaN	NaN	NaN	NaN	NaN	NaN	NaN	718.009	732.404	NaN	NaN	2912.74	2411.5	NaN	NaN	761.201	NaN	NaN	2619.46	NaN	NaN	NaN	829.791	NaN	5007.48	NaN	NaN	NaN	2489.02	2299.25	NaN	629.867	NaN	NaN	NaN
_[DimethNter0]TSVATK[DimethLys0]K[DimethLys0]TVQGPPTSDDIFER_.4	TSVATKKTVQGPPTSDDIFER	OAT	P04181	356.311	405.53	1568.22	2076.02	1533.65	2123.65	2602.63	1432.72	1365.06	NaN	NaN	1131.03	NaN	NaN	2527.16	4993.95	1283.59	1539.96	2008.22	1212.8	1940.42	1272.8	301.43	643.771	791.01	1683.17	NaN	2202.44	4109.1	1003.34	NaN	9449.2	13074.5	NaN	NaN	NaN	NaN	10221.8	11839.2	176.819	133.206	1033.87	1354.57	1	NaN	NaN
_[DimethNter0]TSVATK[DimethLys0]K[DimethLys0]TVQGPPTSDDIFER_.3	TSVATKKTVQGPPTSDDIFER	OAT	P04181	356.311	405.53	1568.22	2076.02	1533.65	2123.65	2602.63	1432.72	1365.06	NaN	NaN	1131.03	NaN	NaN	2527.16	4993.95	1283.59	1539.96	2008.22	1212.8	1940.42	1272.8	301.43	643.771	791.01	1683.17	NaN	2202.44	4109.1	1003.34	NaN	9449.2	13074.5	NaN	NaN	NaN	NaN	10221.8	11839.2	176.819	133.206	1033.87	1354.57	1	NaN	NaN
_[Acetyl (N-term)]SC[Carbamidomethyl (C)]INLPTVLPGSPSK[DimethLys0]TR_.2	SCINLPTVLPGSPSKTR	TK1	P04183	NaN	NaN	NaN	NaN	NaN	NaN	315.807	252.922	338.4	NaN	NaN	NaN	15634.1	24091.9	NaN	NaN	1818.69	1655.87	336.962	358.356	469.488	NaN	405.577	667.608	NaN	NaN	NaN	2507.8	4888.18	2238.82	NaN	NaN	NaN	20823	20495.5	393.785	NaN	NaN	NaN	199.005	259.587	350.451	347.378	3296.45	3774.16	22859.1
_EDQK[DimethLys0]PVMDDQR_.2	EDQKPVMDDQR	CD74	P04233	970.384	967.773	NaN	NaN	NaN	NaN	NaN	2867.41	2875.8	NaN	NaN	NaN	NaN	NaN	NaN	NaN	NaN	NaN	297.793	NaN	NaN	NaN	4937.53	6755.46	572.439	903.073	3364.04	NaN	NaN	NaN	NaN	NaN	NaN	NaN	NaN	7868.14	2120.1	NaN	NaN	5046.05	4248.27	1981.18	1982.09	NaN	NaN	NaN
_EDQK[DimethLys0]PVMDDQR_.3	EDQKPVMDDQR	CD74	P04233	970.384	967.773	NaN	NaN	NaN	NaN	NaN	2867.41	2875.8	NaN	NaN	NaN	NaN	NaN	NaN	NaN	NaN	NaN	297.793	NaN	NaN	NaN	4937.53	6755.46	572.439	903.073	3364.04	NaN	NaN	NaN	NaN	NaN	NaN	NaN	NaN	7868.14	2120.1	NaN	NaN	5046.05	4248.27	1981.18	1982.09	NaN	NaN	NaN
_[DimethNter0]TSQNLQLENLR_.2	TSQNLQLENLR	CD74	P04233	8277.4	11041.8	NaN	13657.6	9402.76	NaN	NaN	NaN	NaN	NaN	NaN	NaN	NaN	NaN	NaN	NaN	NaN	NaN	NaN	NaN	NaN	NaN	NaN	NaN	6191.71	11244.2	NaN	NaN	NaN	1076.46	NaN	NaN	NaN	NaN	NaN	NaN	NaN	NaN	NaN	1467.16	873.592	NaN	NaN	3567.21	5619.83	NaN
_[DimethNter0]SNNEQLPMLGR_.2	SNNEQLPMLGR	CD74	P04233	8315.42	5882.31	NaN	4883.94	2306.04	NaN	NaN	NaN	NaN	NaN	NaN	NaN	NaN	NaN	NaN	NaN	NaN	NaN	NaN	NaN	NaN	NaN	NaN	NaN	8933.95	10062.7	NaN	NaN	NaN	NaN	NaN	NaN	NaN	NaN	NaN	NaN	NaN	3223.62	NaN	1106.87	1290.14	NaN	NaN	NaN	NaN	NaN
_[Acetyl (N-term)]MDDQRDLISNNEQLPMLGR_.3	MDDQRDLISNNEQLPMLGR	CD74	P04233	NaN	NaN	NaN	NaN	NaN	NaN	NaN	NaN	NaN	NaN	NaN	NaN	NaN	NaN	NaN	NaN	NaN	NaN	NaN	NaN	NaN	NaN	219.345	197.19	NaN	NaN	NaN	NaN	NaN	NaN	NaN	NaN	NaN	NaN	NaN	NaN	NaN	NaN	NaN	NaN	NaN	53.7127	NaN	NaN	NaN	NaN
_[DimethNter0]RRPGAPESK[DimethLys0]C[Carbamidomethyl (C)]SR_.4	RRPGAPESKCSR	CD74	P04233	NaN	NaN	NaN	NaN	NaN	NaN	NaN	NaN	NaN	2564.19	2710.71	NaN	NaN	NaN	NaN	NaN	NaN	NaN	NaN	NaN	NaN	NaN	NaN	NaN	NaN	NaN	NaN	NaN	NaN	NaN	NaN	NaN	NaN	NaN	NaN	966.316	NaN	NaN	NaN	NaN	NaN	NaN	NaN	NaN	NaN	NaN
_[DimethNter0]FK[DimethLys0]IPIEELEDR_.3	FKIPIEELEDR	CD3D	P04234	NaN	NaN	NaN	NaN	NaN	NaN	NaN	NaN	NaN	NaN	NaN	3859.9	1906.64	1546.07	657.139	1341.91	4130.76	3532.62	NaN	NaN	NaN	NaN	NaN	NaN	NaN	NaN	NaN	NaN	NaN	NaN	NaN	NaN	NaN	2938.9	1277.12	NaN	NaN	NaN	NaN	NaN	NaN	NaN	NaN	NaN	NaN	NaN
_[Gln->pyro-Glu]QISNLQQSISDAEQR_.2	QISNLQQSISDAEQR	KRT1	P04264	1264.02	1945.59	NaN	20106.8	19455.8	4739.44	5372.59	794.557	851.763	3665.4	NaN	5012.71	NaN	1080.62	9302.08	9212.86	NaN	550.102	969.082	1197.76	2185.89	1920.37	2291.52	2692.7	3698.02	5851.69	NaN	473.876	803.574	1677.02	NaN	NaN	NaN	1702.32	1597.09	9429.34	15299	NaN	NaN	2251.89	2094.4	434.879	NaN	1823.07	2376.81	NaN
_[DimethNter0]GGSK[DimethLys0]SISISVAR_.3	GGSKSISISVAR	KRT1	P04264	487.379	601.874	3323.2	2144.57	NaN	1133.79	2139.06	NaN	NaN	NaN	NaN	6313.42	3468.58	3022.42	NaN	NaN	1744.38	1952.76	1219.07	1381.64	5050.73	6300.23	1051.18	1733.82	1767.71	2818.17	687.813	NaN	NaN	3504.7	NaN	6069.75	4136.04	NaN	NaN	6662.14	8515.7	10630.9	11788.5	1337.29	1348.43	474.852	569.5	12445.1	13069.4	4851.03
_[Acetyl (N-term)]SRQFSSR_.2	SRQFSSR	KRT1	P04264	NaN	7791.8	NaN	NaN	NaN	1744.86	NaN	NaN	NaN	NaN	NaN	NaN	283.993	NaN	NaN	NaN	490.091	NaN	NaN	NaN	NaN	NaN	NaN	NaN	NaN	NaN	925.073	NaN	NaN	101.965	NaN	NaN	NaN	729.881	961.2	1724.12	NaN	11971.5	13115.1	NaN	270.885	NaN	NaN	5640.07	NaN	NaN
_[DimethNter0]GK[DimethLys0]VK[DimethLys0]VGVNGFGR_.3	GKVKVGVNGFGR	GAPDH	P04406	30282.7	19143.2	233355	177389	95405.3	138892	93326.6	56069.7	68752.8	241834	381947	162449	172022	178192	62716.5	97842.1	102033	143777	177152	282158	90736.7	80576.4	27386.5	63211.6	24497.8	65684.2	19837	58360.3	296552	293660	NaN	265924	310514	91801.5	105420	71416.7	39734.3	155244	144628	41787.3	37706.3	39561.3	44930.4	145361	135208	348620
_[DimethNter0]GK[DimethLys0]VK[DimethLys0]VGVNGFGR_.2	GKVKVGVNGFGR	GAPDH	P04406	30282.7	19143.2	233355	177389	95405.3	138892	93326.6	56069.7	68752.8	241834	381947	162449	172022	178192	62716.5	97842.1	102033	143777	177152	282158	90736.7	80576.4	27386.5	63211.6	24497.8	65684.2	19837	58360.3	296552	293660	NaN	265924	310514	91801.5	105420	71416.7	39734.3	155244	144628	41787.3	37706.3	39561.3	44930.4	145361	135208	348620
_[Acetyl (N-term)]GK[DimethLys0]VK[DimethLys0]VGVNGFGR_.3	GKVKVGVNGFGR	GAPDH	P04406	30282.7	19143.2	233355	177389	95405.3	138892	93326.6	56069.7	68752.8	241834	381947	162449	172022	178192	62716.5	97842.1	102033	143777	177152	282158	90736.7	80576.4	27386.5	63211.6	24497.8	65684.2	19837	58360.3	296552	293660	NaN	265924	310514	91801.5	105420	71416.7	39734.3	155244	144628	41787.3	37706.3	39561.3	44930.4	145361	135208	348620
_[DimethNter0]VK[DimethLys0]VGVNGFGR_.3	VKVGVNGFGR	GAPDH	P04406	7725.84	8651.32	12956.7	4463.3	3419.85	1220.95	1291.39	NaN	NaN	6919.97	11699.5	11647.1	540.066	4917.42	3423.81	5999.89	3671.35	4533.92	114.415	281.802	4091.67	4874.45	1606.98	1755.01	799.536	3043.87	3178.66	NaN	NaN	636.213	NaN	6333.18	12276.5	1303.55	34.0603	9937.8	2574.37	3346.61	2944.61	52.9952	95.3977	131.25	NaN	1434.3	2023.51	31478.1
_[DimethNter0]VK[DimethLys0]VGVNGFGR_.2	VKVGVNGFGR	GAPDH	P04406	7725.84	8651.32	12956.7	4463.3	3419.85	1220.95	1291.39	NaN	NaN	6919.97	11699.5	11647.1	540.066	4917.42	3423.81	5999.89	3671.35	4533.92	114.415	281.802	4091.67	4874.45	1606.98	1755.01	799.536	3043.87	3178.66	NaN	NaN	636.213	NaN	6333.18	12276.5	1303.55	34.0603	9937.8	2574.37	3346.61	2944.61	52.9952	95.3977	131.25	NaN	1434.3	2023.51	31478.1
_VPTANVSVVDLTC[Carbamidomethyl (C)]R_.2	VPTANVSVVDLTCR	GAPDH	P04406	NaN	NaN	4684.26	NaN	NaN	1275.32	1268.4	707.284	1069.66	NaN	NaN	5979.54	5407.14	4696.2	907.503	1554.72	1392.52	1957.23	355.899	NaN	2164.13	3017.61	2094.99	1089.79	NaN	NaN	NaN	1280.58	3902.33	8247.15	NaN	NaN	NaN	3587.92	4529.28	1875.16	1210.29	NaN	NaN	2946.33	465.654	NaN	585.994	1395.17	1675.82	1832.2
_VPTANVSVVDLTC[Carbamidomethyl (C)]R_.3	VPTANVSVVDLTCR	GAPDH	P04406	NaN	NaN	4684.26	NaN	NaN	1275.32	1268.4	707.284	1069.66	NaN	NaN	5979.54	5407.14	4696.2	907.503	1554.72	1392.52	1957.23	355.899	NaN	2164.13	3017.61	2094.99	1089.79	NaN	NaN	NaN	1280.58	3902.33	8247.15	NaN	NaN	NaN	3587.92	4529.28	1875.16	1210.29	NaN	NaN	2946.33	465.654	NaN	585.994	1395.17	1675.82	1832.2
_[DimethNter0]ANVSVVDLTC[Carbamidomethyl (C)]R_.2	ANVSVVDLTCR	GAPDH	P04406	31792.7	25509.5	74443.4	545948	621510	NaN	NaN	NaN	NaN	5161.11	7903.61	31801.2	NaN	NaN	NaN	NaN	NaN	NaN	NaN	NaN	NaN	NaN	NaN	NaN	34311.1	36613	NaN	NaN	NaN	21055.4	NaN	348112	448742	NaN	NaN	NaN	NaN	174577	173266	3435.02	3824.53	NaN	NaN	28561.8	20796.7	NaN
_[DimethNter0]SVVDLTC[Carbamidomethyl (C)]R_.2	SVVDLTCR	GAPDH	P04406	92365.6	37637.6	88207	747828	755409	NaN	NaN	NaN	NaN	33871.5	30480.6	60072.9	NaN	NaN	NaN	NaN	NaN	NaN	NaN	NaN	NaN	NaN	80.9072	NaN	39706.2	60334.8	NaN	NaN	NaN	98656.4	NaN	778310	379550	NaN	NaN	NaN	NaN	899679	1.04291e+06	12175.5	11905.9	NaN	NaN	136609	52341.5	NaN
_[DimethNter0]SVVDLTC[Carbamidomethyl (C)]R_.1	SVVDLTCR	GAPDH	P04406	92365.6	37637.6	88207	747828	755409	NaN	NaN	NaN	NaN	33871.5	30480.6	60072.9	NaN	NaN	NaN	NaN	NaN	NaN	NaN	NaN	NaN	NaN	80.9072	NaN	39706.2	60334.8	NaN	NaN	NaN	98656.4	NaN	778310	379550	NaN	NaN	NaN	NaN	899679	1.04291e+06	12175.5	11905.9	NaN	NaN	136609	52341.5	NaN
_[DimethNter0]VESTGVFTTMEK[DimethLys0]AGAHLQGGAK[DimethLys0]R_.4	VESTGVFTTMEKAGAHLQGGAKR	GAPDH	P04406	23953.3	24280.9	704.695	41527.8	36284.6	NaN	NaN	NaN	NaN	NaN	NaN	2497.35	NaN	NaN	NaN	NaN	NaN	NaN	NaN	NaN	NaN	NaN	NaN	NaN	2300.57	1992.18	NaN	NaN	NaN	2692.59	NaN	15500.9	15271.7	NaN	NaN	NaN	NaN	28706.9	33531.3	985.877	1195.73	NaN	NaN	1591.13	1735.77	NaN
_[DimethNter0]VESTGVFTTMEK[DimethLys0]AGAHLQGGAK[DimethLys0]R_.5	VESTGVFTTMEKAGAHLQGGAKR	GAPDH	P04406	23953.3	24280.9	704.695	41527.8	36284.6	NaN	NaN	NaN	NaN	NaN	NaN	2497.35	NaN	NaN	NaN	NaN	NaN	NaN	NaN	NaN	NaN	NaN	NaN	NaN	2300.57	1992.18	NaN	NaN	NaN	2692.59	NaN	15500.9	15271.7	NaN	NaN	NaN	NaN	28706.9	33531.3	985.877	1195.73	NaN	NaN	1591.13	1735.77	NaN
_[DimethNter0]VESTGVFTTM[Oxidation (M)]EK[DimethLys0]AGAHLQGGAK[DimethLys0]R_.5	VESTGVFTTMEKAGAHLQGGAKR	GAPDH	P04406	23953.3	24280.9	704.695	41527.8	36284.6	NaN	NaN	NaN	NaN	NaN	NaN	2497.35	NaN	NaN	NaN	NaN	NaN	NaN	NaN	NaN	NaN	NaN	NaN	NaN	2300.57	1992.18	NaN	NaN	NaN	2692.59	NaN	15500.9	15271.7	NaN	NaN	NaN	NaN	28706.9	33531.3	985.877	1195.73	NaN	NaN	1591.13	1735.77	NaN
_LVINGNPITIFQER_.2	LVINGNPITIFQER	GAPDH	P04406	NaN	NaN	NaN	NaN	NaN	NaN	NaN	NaN	NaN	NaN	NaN	NaN	724.036	NaN	NaN	NaN	140.802	NaN	NaN	NaN	NaN	406.429	NaN	NaN	NaN	1548.87	NaN	NaN	181.443	NaN	NaN	NaN	NaN	182.265	89.9243	6983.99	NaN	NaN	NaN	NaN	93.8177	NaN	NaN	NaN	NaN	NaN
_[DimethNter0]TM[Oxidation (M)]EK[DimethLys0]AGAHLQGGAK[DimethLys0]R_.4	TMEKAGAHLQGGAKR	GAPDH	P04406	654.582	925.617	NaN	NaN	NaN	NaN	NaN	NaN	NaN	NaN	NaN	NaN	NaN	NaN	NaN	NaN	NaN	NaN	NaN	NaN	NaN	NaN	NaN	NaN	275.213	187.258	NaN	NaN	NaN	3904.46	NaN	41799.2	NaN	NaN	NaN	25257.1	NaN	NaN	NaN	NaN	NaN	NaN	NaN	NaN	NaN	NaN
_[DimethNter0]TMEK[DimethLys0]AGAHLQGGAK[DimethLys0]R_.2	TMEKAGAHLQGGAKR	GAPDH	P04406	654.582	925.617	NaN	NaN	NaN	NaN	NaN	NaN	NaN	NaN	NaN	NaN	NaN	NaN	NaN	NaN	NaN	NaN	NaN	NaN	NaN	NaN	NaN	NaN	275.213	187.258	NaN	NaN	NaN	3904.46	NaN	41799.2	NaN	NaN	NaN	25257.1	NaN	NaN	NaN	NaN	NaN	NaN	NaN	NaN	NaN	NaN
_[Acetyl (N-term)]ASESGK[DimethLys0]LWGGR_.2	ASESGKLWGGR	ASL	P04424	NaN	NaN	NaN	365.37	NaN	169.817	NaN	NaN	NaN	NaN	NaN	NaN	NaN	867.483	NaN	NaN	NaN	NaN	NaN	NaN	NaN	240.799	NaN	142.238	NaN	NaN	137.46	NaN	NaN	NaN	NaN	NaN	NaN	NaN	15.9377	NaN	NaN	NaN	NaN	129.568	92.6873	NaN	NaN	180.423	1.73597	NaN
_[Gln->pyro-Glu]QDAYDGK[DimethLys0]DYIALNEDLR_.2	QDAYDGKDYIALNEDLR	HLA-A	P04439;P10314;P13746;P16189;P16190;P18462;P30443;P30450;P30453;P30455;P30456;P30457;P30459;P30512	NaN	NaN	1709.39	NaN	1572.09	NaN	NaN	NaN	NaN	NaN	NaN	NaN	NaN	NaN	1900.41	2399.01	2273.36	2100.23	NaN	NaN	NaN	NaN	1115.95	1678.14	2145.45	2523.93	NaN	NaN	NaN	NaN	NaN	NaN	NaN	NaN	NaN	NaN	NaN	2204.76	NaN	851.273	779.444	NaN	NaN	1878.26	3140.94	7070.46
_[Gln->pyro-Glu]QDAYDGK[DimethLys0]DYIALNEDLR_.3	QDAYDGKDYIALNEDLR	HLA-A	P04439;P10314;P13746;P16189;P16190;P18462;P30443;P30450;P30453;P30455;P30456;P30457;P30459;P30512	NaN	NaN	1709.39	NaN	1572.09	NaN	NaN	NaN	NaN	NaN	NaN	NaN	NaN	NaN	1900.41	2399.01	2273.36	2100.23	NaN	NaN	NaN	NaN	1115.95	1678.14	2145.45	2523.93	NaN	NaN	NaN	NaN	NaN	NaN	NaN	NaN	NaN	NaN	NaN	2204.76	NaN	851.273	779.444	NaN	NaN	1878.26	3140.94	7070.46
_[DimethNter0]AVGYVDDTQFVR_.2	AVGYVDDTQFVR	HLA-A	P04439;P10314;P13746;P16189;P16190;P18462;P30443;P30450;P30453;P30455;P30456;P30457;P30459;P30512	7934.75	5897.43	NaN	19448.8	18390.7	NaN	NaN	NaN	NaN	NaN	NaN	NaN	NaN	NaN	NaN	NaN	NaN	NaN	NaN	NaN	NaN	NaN	NaN	NaN	18957.3	22690.4	NaN	NaN	195.852	287.83	NaN	NaN	12299.2	NaN	NaN	NaN	NaN	NaN	1462.99	NaN	NaN	NaN	NaN	1583.44	NaN	NaN
_[DimethNter0]RATPENYLFQGR_.3	RATPENYLFQGR	HLA-DPB1	P04440	2309.5	2410.61	NaN	2814.84	2249.01	NaN	NaN	13684.1	12509.5	NaN	NaN	NaN	NaN	NaN	NaN	NaN	NaN	NaN	17283.1	16751.8	NaN	NaN	NaN	NaN	2576.6	3241.89	14942.6	20871.4	29118.6	8418.11	NaN	NaN	NaN	NaN	NaN	38843.3	21140.8	NaN	3252.73	NaN	NaN	10231.5	9356.83	5401.62	6494.64	24086.4
_[DimethNter0]RATPENYLFQGR_.2	RATPENYLFQGR	HLA-DPB1	P04440	2309.5	2410.61	NaN	2814.84	2249.01	NaN	NaN	13684.1	12509.5	NaN	NaN	NaN	NaN	NaN	NaN	NaN	NaN	NaN	17283.1	16751.8	NaN	NaN	NaN	NaN	2576.6	3241.89	14942.6	20871.4	29118.6	8418.11	NaN	NaN	NaN	NaN	NaN	38843.3	21140.8	NaN	3252.73	NaN	NaN	10231.5	9356.83	5401.62	6494.64	24086.4
_[DimethNter0]ATPENYLFQGR_.2	ATPENYLFQGR	HLA-DPB1	P04440	5578.14	5749.32	NaN	NaN	NaN	NaN	NaN	6421.43	7444.18	NaN	NaN	NaN	NaN	NaN	NaN	NaN	NaN	NaN	9012.41	10449.1	NaN	NaN	NaN	NaN	1190.22	1055.46	38708.9	8528.42	7622.21	2958.14	NaN	NaN	NaN	NaN	NaN	13655	15216.6	NaN	NaN	NaN	NaN	6753.39	7661.42	NaN	1050.32	NaN
_[DimethNter0]ANESEEVR_.2	ANESEEVR	CAPNS1	P04632	NaN	1346.49	13119.7	NaN	NaN	4976.76	7871.94	NaN	NaN	14280.9	10803.6	15636.4	5971.84	NaN	11049.3	10257.4	19379.3	4516.75	1880.45	NaN	4010.72	4135.03	17705.5	21969.5	5738.17	8482.56	22676.9	NaN	NaN	16310.8	NaN	NaN	NaN	6294.21	5776.22	34395.7	14045	2848.65	NaN	6836.97	8815.28	3281.09	2281.52	6824.58	5216.27	18069.6
_[DimethNter0]YSNIEANESEEVR_.2	YSNIEANESEEVR	CAPNS1	P04632	NaN	NaN	656.68	NaN	NaN	560.063	635.133	NaN	NaN	NaN	NaN	NaN	1256.68	NaN	NaN	NaN	1877.85	1584.45	283.592	224.754	424.76	470.521	1046.66	2481.46	272.817	194.558	3506.11	NaN	NaN	2992.73	NaN	NaN	NaN	548.684	445.249	5534.13	2872.47	NaN	NaN	1108.13	975.178	NaN	421.019	NaN	NaN	17242.6
_[DimethNter0]SNIEANESEEVR_.2	SNIEANESEEVR	CAPNS1	P04632	893.604	1113.65	NaN	4043.61	6441.99	231.333	NaN	NaN	NaN	NaN	NaN	675.778	NaN	NaN	NaN	NaN	640.929	537.747	NaN	NaN	NaN	NaN	328.567	398.523	3027.88	3553.59	785.987	NaN	NaN	1474.86	NaN	10475.4	9912.7	98.0758	NaN	1194.83	750.629	767.442	888.834	362.026	317.095	122.22	176.484	NaN	269.519	NaN
_[DimethNter0]NIEANESEEVR_.2	NIEANESEEVR	CAPNS1	P04632	1281.41	1106.63	NaN	10385.4	7849.2	NaN	NaN	NaN	NaN	204.519	NaN	30.1569	NaN	NaN	NaN	NaN	NaN	NaN	NaN	NaN	NaN	NaN	NaN	NaN	2126.16	3188.31	NaN	NaN	NaN	NaN	NaN	8610.05	7272.85	NaN	NaN	NaN	NaN	6184.7	6890.4	NaN	NaN	NaN	NaN	NaN	234.247	NaN
_[DimethNter0]AQYNPEPPPPR_.2	AQYNPEPPPPR	CAPNS1	P04632	1496.79	1639.99	NaN	11287.3	6146.83	NaN	NaN	NaN	NaN	NaN	NaN	NaN	NaN	NaN	NaN	NaN	NaN	NaN	NaN	NaN	NaN	NaN	NaN	NaN	3443.71	5649.52	NaN	NaN	NaN	NaN	NaN	9553.58	11398	NaN	NaN	NaN	NaN	12146.2	15719.1	NaN	NaN	NaN	NaN	NaN	NaN	NaN
_[DimethNter0]AQYNPEPPPPR_.3	AQYNPEPPPPR	CAPNS1	P04632	1496.79	1639.99	NaN	11287.3	6146.83	NaN	NaN	NaN	NaN	NaN	NaN	NaN	NaN	NaN	NaN	NaN	NaN	NaN	NaN	NaN	NaN	NaN	NaN	NaN	3443.71	5649.52	NaN	NaN	NaN	NaN	NaN	9553.58	11398	NaN	NaN	NaN	NaN	12146.2	15719.1	NaN	NaN	NaN	NaN	NaN	NaN	NaN
_[DimethNter0]EAAAQYNPEPPPPR_.2	EAAAQYNPEPPPPR	CAPNS1	P04632	NaN	NaN	NaN	NaN	NaN	NaN	NaN	NaN	NaN	NaN	NaN	NaN	NaN	NaN	NaN	NaN	NaN	NaN	NaN	NaN	NaN	NaN	333.753	NaN	NaN	NaN	817.297	NaN	NaN	NaN	NaN	NaN	NaN	NaN	NaN	NaN	955.846	NaN	NaN	NaN	NaN	NaN	NaN	NaN	NaN	NaN
_[DimethNter0]AISEAAAQYNPEPPPPR_.3	AISEAAAQYNPEPPPPR	CAPNS1	P04632	NaN	NaN	NaN	NaN	NaN	NaN	NaN	NaN	NaN	NaN	NaN	NaN	NaN	NaN	NaN	NaN	NaN	NaN	NaN	NaN	NaN	NaN	379.596	NaN	NaN	NaN	NaN	NaN	NaN	NaN	NaN	NaN	NaN	NaN	NaN	NaN	NaN	NaN	NaN	NaN	NaN	NaN	NaN	NaN	NaN	NaN
_[Gln->pyro-Glu]QDEHGYISR_.2	QDEHGYISR	HSPB1	P04792	3441.38	3590.21	NaN	7650.14	6939.21	2266.37	4256.06	101429	94371	NaN	145777	NaN	NaN	NaN	NaN	NaN	1759.43	1786.92	188354	274233	3073.91	3031.24	27790.8	65782.9	3186.16	3654.83	23521	97834.1	616753	169198	NaN	6029.52	NaN	NaN	NaN	76825.3	10402.9	7794.26	10171.8	16689.2	14689	42247.4	66863.4	46290	34958.6	NaN
_[Gln->pyro-Glu]QDEHGYISR_.1	QDEHGYISR	HSPB1	P04792	3441.38	3590.21	NaN	7650.14	6939.21	2266.37	4256.06	101429	94371	NaN	145777	NaN	NaN	NaN	NaN	NaN	1759.43	1786.92	188354	274233	3073.91	3031.24	27790.8	65782.9	3186.16	3654.83	23521	97834.1	616753	169198	NaN	6029.52	NaN	NaN	NaN	76825.3	10402.9	7794.26	10171.8	16689.2	14689	42247.4	66863.4	46290	34958.6	NaN
_[Gln->pyro-Glu]QLSSGVSEIR_.2	QLSSGVSEIR	HSPB1	P04792	NaN	NaN	NaN	NaN	NaN	2207.41	1198.84	23136.3	19184.2	NaN	NaN	NaN	NaN	NaN	498.275	NaN	NaN	914.182	41777.8	44260.9	564.597	4164.5	14699.7	20780.1	NaN	NaN	6751.96	24237.8	45371	13904.8	NaN	NaN	NaN	NaN	NaN	7528	1834.8	NaN	NaN	3870.59	4040.7	25808.3	30012.7	2619.57	2929.58	NaN
_[DimethNter0]QLSSGVSEIR_.2	QLSSGVSEIR	HSPB1	P04792	NaN	NaN	NaN	NaN	NaN	2207.41	1198.84	23136.3	19184.2	NaN	NaN	NaN	NaN	NaN	498.275	NaN	NaN	914.182	41777.8	44260.9	564.597	4164.5	14699.7	20780.1	NaN	NaN	6751.96	24237.8	45371	13904.8	NaN	NaN	NaN	NaN	NaN	7528	1834.8	NaN	NaN	3870.59	4040.7	25808.3	30012.7	2619.57	2929.58	NaN
_QLSSGVSEIR_.2	QLSSGVSEIR	HSPB1	P04792	NaN	NaN	NaN	NaN	NaN	2207.41	1198.84	23136.3	19184.2	NaN	NaN	NaN	NaN	NaN	498.275	NaN	NaN	914.182	41777.8	44260.9	564.597	4164.5	14699.7	20780.1	NaN	NaN	6751.96	24237.8	45371	13904.8	NaN	NaN	NaN	NaN	NaN	7528	1834.8	NaN	NaN	3870.59	4040.7	25808.3	30012.7	2619.57	2929.58	NaN
_[DimethNter0]RQLSSGVSEIR_.3	RQLSSGVSEIR	HSPB1	P04792	NaN	NaN	NaN	11204	5219.72	NaN	NaN	NaN	NaN	NaN	NaN	NaN	NaN	NaN	NaN	13903.2	NaN	NaN	863.95	2560.35	NaN	NaN	4143.93	5249.88	NaN	NaN	548.54	1413.04	NaN	3045.93	NaN	NaN	NaN	NaN	NaN	9924.98	4154.6	NaN	NaN	570.274	1380.23	612.252	1173.88	NaN	3079.01	NaN
_[DimethNter0]RQLSSGVSEIR_.2	RQLSSGVSEIR	HSPB1	P04792	NaN	NaN	NaN	11204	5219.72	NaN	NaN	NaN	NaN	NaN	NaN	NaN	NaN	NaN	NaN	13903.2	NaN	NaN	863.95	2560.35	NaN	NaN	4143.93	5249.88	NaN	NaN	548.54	1413.04	NaN	3045.93	NaN	NaN	NaN	NaN	NaN	9924.98	4154.6	NaN	NaN	570.274	1380.23	612.252	1173.88	NaN	3079.01	NaN
_[DimethNter0]GGSSWPGYVRPLPPAAIESPAVAAPAYSR_.3	GGSSWPGYVRPLPPAAIESPAVAAPAYSR	HSPB1	P04792	NaN	NaN	NaN	NaN	NaN	NaN	NaN	703.876	693.88	NaN	NaN	NaN	NaN	NaN	NaN	NaN	NaN	NaN	NaN	351.645	NaN	NaN	2406.28	3270.05	NaN	NaN	NaN	844.974	1207	NaN	NaN	NaN	NaN	NaN	NaN	NaN	NaN	NaN	NaN	NaN	290.596	3870.27	3758.77	NaN	NaN	NaN
_AQLGGPEAAK[DimethLys0]SDETAAK[DimethLys0]_.3	AQLGGPEAAKSDETAAK	HSPB1	P04792	NaN	NaN	NaN	NaN	NaN	NaN	NaN	10263.9	2109.47	NaN	NaN	NaN	NaN	NaN	NaN	NaN	NaN	NaN	NaN	396.558	NaN	NaN	6961.71	6258.18	NaN	NaN	NaN	450.635	NaN	NaN	NaN	NaN	NaN	NaN	NaN	NaN	NaN	NaN	NaN	232.165	112.819	3273.17	2803.39	NaN	NaN	NaN
_[DimethNter0]AQLGGPEAAK[DimethLys0]SDETAAK[DimethLys0]_.3	AQLGGPEAAKSDETAAK	HSPB1	P04792	NaN	NaN	NaN	NaN	NaN	NaN	NaN	10263.9	2109.47	NaN	NaN	NaN	NaN	NaN	NaN	NaN	NaN	NaN	NaN	396.558	NaN	NaN	6961.71	6258.18	NaN	NaN	NaN	450.635	NaN	NaN	NaN	NaN	NaN	NaN	NaN	NaN	NaN	NaN	NaN	232.165	112.819	3273.17	2803.39	NaN	NaN	NaN
_[DimethNter0]VRPLPPAAIESPAVAAPAYSR_.3	VRPLPPAAIESPAVAAPAYSR	HSPB1	P04792	NaN	NaN	NaN	NaN	NaN	NaN	NaN	667.951	931.751	NaN	NaN	NaN	NaN	NaN	NaN	NaN	NaN	NaN	NaN	206.337	NaN	NaN	835.883	1309.8	NaN	NaN	NaN	NaN	NaN	NaN	NaN	NaN	NaN	NaN	NaN	NaN	NaN	NaN	NaN	NaN	NaN	2480.99	2452.74	NaN	NaN	NaN
_[DimethNter0]K[DimethLys0]DGVVEITGK[DimethLys0]HEER_.4	KDGVVEITGKHEER	HSPB1	P04792	NaN	NaN	NaN	NaN	NaN	NaN	NaN	323.668	358.882	NaN	NaN	NaN	NaN	NaN	NaN	NaN	NaN	NaN	NaN	36.7949	NaN	NaN	631.728	2293.26	NaN	NaN	NaN	547.581	1370.65	NaN	NaN	NaN	NaN	NaN	NaN	NaN	NaN	NaN	NaN	NaN	NaN	1186.95	1411.78	NaN	NaN	NaN
_[DimethNter0]K[DimethLys0]DGVVEITGK[DimethLys0]HEER_.3	KDGVVEITGKHEER	HSPB1	P04792	NaN	NaN	NaN	NaN	NaN	NaN	NaN	323.668	358.882	NaN	NaN	NaN	NaN	NaN	NaN	NaN	NaN	NaN	NaN	36.7949	NaN	NaN	631.728	2293.26	NaN	NaN	NaN	547.581	1370.65	NaN	NaN	NaN	NaN	NaN	NaN	NaN	NaN	NaN	NaN	NaN	NaN	1186.95	1411.78	NaN	NaN	NaN
_[DimethNter0]APDELTVK[DimethLys0]TK[DimethLys0]DGVVEITGK[DimethLys0]HEER_.6	APDELTVKTKDGVVEITGKHEER	HSPB1	P04792	NaN	NaN	NaN	NaN	NaN	NaN	NaN	NaN	NaN	NaN	NaN	NaN	NaN	NaN	NaN	NaN	NaN	NaN	NaN	1	NaN	NaN	NaN	199.419	NaN	NaN	NaN	869.079	656.059	NaN	NaN	NaN	NaN	NaN	NaN	NaN	NaN	NaN	NaN	NaN	NaN	NaN	NaN	NaN	NaN	NaN
_[DimethNter0]APDELTVK[DimethLys0]TK[DimethLys0]DGVVEITGK[DimethLys0]HEER_.5	APDELTVKTKDGVVEITGKHEER	HSPB1	P04792	NaN	NaN	NaN	NaN	NaN	NaN	NaN	NaN	NaN	NaN	NaN	NaN	NaN	NaN	NaN	NaN	NaN	NaN	NaN	1	NaN	NaN	NaN	199.419	NaN	NaN	NaN	869.079	656.059	NaN	NaN	NaN	NaN	NaN	NaN	NaN	NaN	NaN	NaN	NaN	NaN	NaN	NaN	NaN	NaN	NaN
_DMESDYSGQGVDQLQR_.2	DMESDYSGQGVDQLQR	TYMS	P04818	NaN	NaN	NaN	NaN	NaN	1330.99	1450.5	1054.07	1161.23	NaN	NaN	NaN	NaN	NaN	NaN	NaN	NaN	NaN	NaN	NaN	835.736	1185.74	453.021	1005.96	NaN	NaN	627.546	NaN	NaN	NaN	NaN	NaN	NaN	NaN	NaN	1848.36	NaN	NaN	NaN	NaN	192.325	945.197	877.323	NaN	NaN	NaN
_DM[Oxidation (M)]ESDYSGQGVDQLQR_.2	DMESDYSGQGVDQLQR	TYMS	P04818	NaN	NaN	NaN	NaN	NaN	1330.99	1450.5	1054.07	1161.23	NaN	NaN	NaN	NaN	NaN	NaN	NaN	NaN	NaN	NaN	NaN	835.736	1185.74	453.021	1005.96	NaN	NaN	627.546	NaN	NaN	NaN	NaN	NaN	NaN	NaN	NaN	1848.36	NaN	NaN	NaN	NaN	192.325	945.197	877.323	NaN	NaN	NaN
_[Gln->pyro-Glu]QPDSGISSIR_.2	QPDSGISSIR	RPN1	P04843	4419.79	6339.25	45213.1	18723	17711.2	12896	16484.7	5443.34	5413.83	NaN	NaN	19352	30683.2	44598.2	14641.1	24081.6	7783.68	6675.03	8452.15	9429.14	12972.2	13178.6	4467.43	5943.49	3298.4	6780.19	6956.57	6978.9	13042.9	20388	NaN	28934.9	40693.4	19276.2	21485.3	24068	9175.85	18194.7	21897.4	5903.38	4782.26	4197.51	5117.53	12899.8	18309.3	97502.6
_[DimethNter0]SSEAPPLINEDVK[DimethLys0]R_.3	SSEAPPLINEDVKR	RPN1	P04843	9685.61	7595.19	43921.5	19099.6	28087.2	29669.7	30861.2	15997.5	18811.7	47100.3	40689.4	29888.5	40660.5	51312.8	28082.2	48916.8	30348.3	24191.6	20667.3	29391	28557.3	26594.9	7920.59	16120.5	8403.24	15542.8	12421.5	17418.9	33885.6	35785.3	NaN	37748.9	24472.1	35359.5	37057.7	35754.8	14639.6	30196.4	35044.5	11882.3	11583.6	8714.24	13844	19866.3	17921.8	48297.9
_[DimethNter0]SSEAPPLINEDVK[DimethLys0]R_.2	SSEAPPLINEDVKR	RPN1	P04843	9685.61	7595.19	43921.5	19099.6	28087.2	29669.7	30861.2	15997.5	18811.7	47100.3	40689.4	29888.5	40660.5	51312.8	28082.2	48916.8	30348.3	24191.6	20667.3	29391	28557.3	26594.9	7920.59	16120.5	8403.24	15542.8	12421.5	17418.9	33885.6	35785.3	NaN	37748.9	24472.1	35359.5	37057.7	35754.8	14639.6	30196.4	35044.5	11882.3	11583.6	8714.24	13844	19866.3	17921.8	48297.9
_[Acetyl (N-term)]SSEAPPLINEDVK[DimethLys0]R_.3	SSEAPPLINEDVKR	RPN1	P04843	9685.61	7595.19	43921.5	19099.6	28087.2	29669.7	30861.2	15997.5	18811.7	47100.3	40689.4	29888.5	40660.5	51312.8	28082.2	48916.8	30348.3	24191.6	20667.3	29391	28557.3	26594.9	7920.59	16120.5	8403.24	15542.8	12421.5	17418.9	33885.6	35785.3	NaN	37748.9	24472.1	35359.5	37057.7	35754.8	14639.6	30196.4	35044.5	11882.3	11583.6	8714.24	13844	19866.3	17921.8	48297.9
_[DimethNter0]VLAHLGGGSTSR_.3	VLAHLGGGSTSR	RPN1	P04843	14349.7	13024.6	NaN	25502.9	13808.5	NaN	NaN	NaN	NaN	NaN	NaN	NaN	NaN	NaN	NaN	NaN	NaN	NaN	NaN	NaN	NaN	NaN	NaN	NaN	19135.5	20948.8	NaN	NaN	NaN	281.923	NaN	20015.8	32562.9	NaN	NaN	NaN	NaN	5634.6	8691.19	251.023	NaN	NaN	NaN	NaN	NaN	NaN
_[DimethNter0]K[DimethLys0]GEDEEENNLEVR_.3	KGEDEEENNLEVR	RPN1	P04843	4036.46	3593.63	NaN	18938.7	16880.6	NaN	NaN	NaN	NaN	NaN	NaN	NaN	NaN	NaN	NaN	NaN	NaN	NaN	NaN	NaN	NaN	NaN	NaN	NaN	6578.64	7135.57	NaN	NaN	NaN	NaN	NaN	11409.1	11935.5	NaN	NaN	NaN	NaN	2240.73	2939.46	NaN	NaN	NaN	NaN	NaN	NaN	NaN
_[DimethNter0]SASSEAPPLINEDVK[DimethLys0]R_.3	SASSEAPPLINEDVKR	RPN1	P04843	NaN	NaN	NaN	NaN	NaN	220.982	NaN	118.204	110.59	NaN	NaN	NaN	NaN	NaN	NaN	NaN	158.409	NaN	NaN	NaN	328.646	288.278	185.681	NaN	350.66	NaN	NaN	NaN	NaN	NaN	NaN	NaN	NaN	247.331	NaN	NaN	NaN	NaN	NaN	NaN	NaN	105.023	49.9088	NaN	NaN	NaN
_[DimethNter0]SEAPPLINEDVK[DimethLys0]R_.3	SEAPPLINEDVKR	RPN1	P04843	NaN	NaN	NaN	NaN	NaN	NaN	NaN	NaN	NaN	NaN	NaN	NaN	NaN	NaN	NaN	NaN	NaN	NaN	NaN	NaN	NaN	212.173	NaN	NaN	NaN	NaN	NaN	NaN	NaN	NaN	NaN	NaN	NaN	NaN	NaN	NaN	NaN	NaN	NaN	NaN	NaN	50.7016	NaN	NaN	NaN	NaN
_[DimethNter0]LTPTHYLTK[DimethLys0]HDVER_.4	LTPTHYLTKHDVER	RPN2	P04844	4890.34	3108.71	4939.88	16227.8	10199.3	13030.9	12979.2	6153.9	8164.46	NaN	NaN	10211.6	12687.4	10007.3	5988.48	6549.95	11856.5	13421.4	9580.19	12786.8	11422.7	12163.4	4193.75	4603.38	4602.26	8231.9	3539.35	9775.78	22492.9	10314.7	NaN	11545.3	11458.3	17461.2	18359.7	8628.76	3701.01	16299.9	22423.7	6956.08	5854.77	3957.4	6484.18	12038	12354.3	18520.3
_[DimethNter0]LTPTHYLTK[DimethLys0]HDVER_.5	LTPTHYLTKHDVER	RPN2	P04844	4890.34	3108.71	4939.88	16227.8	10199.3	13030.9	12979.2	6153.9	8164.46	NaN	NaN	10211.6	12687.4	10007.3	5988.48	6549.95	11856.5	13421.4	9580.19	12786.8	11422.7	12163.4	4193.75	4603.38	4602.26	8231.9	3539.35	9775.78	22492.9	10314.7	NaN	11545.3	11458.3	17461.2	18359.7	8628.76	3701.01	16299.9	22423.7	6956.08	5854.77	3957.4	6484.18	12038	12354.3	18520.3
_[DimethNter0]LTPTHYLTK[DimethLys0]HDVER_.3	LTPTHYLTKHDVER	RPN2	P04844	4890.34	3108.71	4939.88	16227.8	10199.3	13030.9	12979.2	6153.9	8164.46	NaN	NaN	10211.6	12687.4	10007.3	5988.48	6549.95	11856.5	13421.4	9580.19	12786.8	11422.7	12163.4	4193.75	4603.38	4602.26	8231.9	3539.35	9775.78	22492.9	10314.7	NaN	11545.3	11458.3	17461.2	18359.7	8628.76	3701.01	16299.9	22423.7	6956.08	5854.77	3957.4	6484.18	12038	12354.3	18520.3
_[DimethNter0]LTPTHYLTK[DimethLys0]HDVER_.2	LTPTHYLTKHDVER	RPN2	P04844	4890.34	3108.71	4939.88	16227.8	10199.3	13030.9	12979.2	6153.9	8164.46	NaN	NaN	10211.6	12687.4	10007.3	5988.48	6549.95	11856.5	13421.4	9580.19	12786.8	11422.7	12163.4	4193.75	4603.38	4602.26	8231.9	3539.35	9775.78	22492.9	10314.7	NaN	11545.3	11458.3	17461.2	18359.7	8628.76	3701.01	16299.9	22423.7	6956.08	5854.77	3957.4	6484.18	12038	12354.3	18520.3
_[DimethNter0]ASHLSQQADLR_.3	ASHLSQQADLR	RPN2	P04844	2897.55	1672.99	NaN	1769.43	3618.46	NaN	NaN	NaN	NaN	NaN	NaN	NaN	NaN	NaN	NaN	NaN	NaN	NaN	NaN	NaN	NaN	NaN	NaN	NaN	884.099	1561.7	NaN	NaN	NaN	750.45	NaN	6491.3	5456.03	NaN	NaN	NaN	NaN	4159.85	NaN	11753.4	NaN	NaN	NaN	NaN	NaN	NaN
_[DimethNter0]ASHLSQQADLR_.2	ASHLSQQADLR	RPN2	P04844	2897.55	1672.99	NaN	1769.43	3618.46	NaN	NaN	NaN	NaN	NaN	NaN	NaN	NaN	NaN	NaN	NaN	NaN	NaN	NaN	NaN	NaN	NaN	NaN	NaN	884.099	1561.7	NaN	NaN	NaN	750.45	NaN	6491.3	5456.03	NaN	NaN	NaN	NaN	4159.85	NaN	11753.4	NaN	NaN	NaN	NaN	NaN	NaN
_[DimethNter0]QALQTASHLSQQADLR_.3	QALQTASHLSQQADLR	RPN2	P04844	1085.29	1352.49	NaN	4823.03	2457.22	NaN	NaN	NaN	NaN	NaN	NaN	NaN	NaN	NaN	NaN	NaN	NaN	NaN	NaN	NaN	NaN	NaN	NaN	NaN	1138.1	1946.75	NaN	NaN	NaN	NaN	NaN	NaN	NaN	NaN	NaN	NaN	NaN	NaN	NaN	NaN	NaN	NaN	NaN	NaN	NaN	NaN
_[DimethNter0]TAEEQGVLPDDLSGVIR_.2	TAEEQGVLPDDLSGVIR	GNAI2	P04899	10394.7	5699.01	NaN	97932.3	85439	NaN	NaN	NaN	NaN	NaN	NaN	NaN	NaN	NaN	NaN	NaN	NaN	NaN	NaN	NaN	NaN	NaN	NaN	NaN	4012.05	5591.56	NaN	NaN	NaN	216.428	NaN	108355	82543.4	NaN	NaN	NaN	NaN	34322.8	26493.4	137.563	169.435	NaN	NaN	538.001	1314.66	NaN
_AGLQFPVGR_.2	AGLQFPVGR	HIST1H2AB;HIST3H2A	P04908;Q7L7L0	50731.7	44506.4	121070	27390.5	28427.5	23809.1	22986.6	9511.11	18532.2	507685	408894	23661	37777.1	34327.6	46889.9	42179.7	23420.4	22089	8787.84	10500.6	17011.4	16987.9	48734.3	94397.4	23955.8	14796.9	95891	19569.1	24887.1	25077.9	NaN	64932.3	93387.8	29817.2	24660.1	28661.4	39814.1	18428	25218.6	21864	19886.8	13202.7	13930.8	22178.3	27841.6	89139.7
_[DimethNter0]AGLQFPVGR_.2	AGLQFPVGR	HIST1H2AB;HIST3H2A	P04908;Q7L7L0	50731.7	44506.4	121070	27390.5	28427.5	23809.1	22986.6	9511.11	18532.2	507685	408894	23661	37777.1	34327.6	46889.9	42179.7	23420.4	22089	8787.84	10500.6	17011.4	16987.9	48734.3	94397.4	23955.8	14796.9	95891	19569.1	24887.1	25077.9	NaN	64932.3	93387.8	29817.2	24660.1	28661.4	39814.1	18428	25218.6	21864	19886.8	13202.7	13930.8	22178.3	27841.6	89139.7
_HLQLAIR_.2	HLQLAIR	HIST1H2AB;HIST3H2A	P04908;Q7L7L0	15904.6	15457.8	114108	28604.3	26879.7	3312.91	3003.02	6474.89	7589.7	NaN	NaN	14849.5	16483.3	16132.3	37506.9	40389.9	8296.36	7988.64	4335.59	5578.2	10564.7	11011.3	10824.1	15382.1	3983.68	6619.1	5997.31	9201.74	15019.4	13040.9	NaN	33958.7	36238.1	11096.5	11892.2	21264.5	6867.27	15329.6	12169.1	10564.8	8621.39	4991.49	4832.56	20909.2	15598.4	27826.1
_[DimethNter0]HLQLAIR_.2	HLQLAIR	HIST1H2AB;HIST3H2A	P04908;Q7L7L0	15904.6	15457.8	114108	28604.3	26879.7	3312.91	3003.02	6474.89	7589.7	NaN	NaN	14849.5	16483.3	16132.3	37506.9	40389.9	8296.36	7988.64	4335.59	5578.2	10564.7	11011.3	10824.1	15382.1	3983.68	6619.1	5997.31	9201.74	15019.4	13040.9	NaN	33958.7	36238.1	11096.5	11892.2	21264.5	6867.27	15329.6	12169.1	10564.8	8621.39	4991.49	4832.56	20909.2	15598.4	27826.1
_[Acetyl (N-term)]HLQLAIR_.2	HLQLAIR	HIST1H2AB;HIST3H2A	P04908;Q7L7L0	15904.6	15457.8	114108	28604.3	26879.7	3312.91	3003.02	6474.89	7589.7	NaN	NaN	14849.5	16483.3	16132.3	37506.9	40389.9	8296.36	7988.64	4335.59	5578.2	10564.7	11011.3	10824.1	15382.1	3983.68	6619.1	5997.31	9201.74	15019.4	13040.9	NaN	33958.7	36238.1	11096.5	11892.2	21264.5	6867.27	15329.6	12169.1	10564.8	8621.39	4991.49	4832.56	20909.2	15598.4	27826.1
_[DimethNter0]RAGLQFPVGR_.3	RAGLQFPVGR	HIST1H2AB;HIST3H2A	P04908;Q7L7L0	32299.8	39801.2	18161.1	123888	78351.3	3570.24	2898.29	345.592	NaN	NaN	NaN	10144.8	3601.01	NaN	6003.68	11203	8176.93	11217.9	4454.28	1452.18	NaN	NaN	861.463	2688.08	24669	46748.1	1507.37	1247.71	3879.68	13964.4	NaN	64883.8	71662.4	2802.56	3627.03	9084.13	1972.62	64935.6	113213	3451.51	3368.26	2583.81	1529.35	8284.03	6925.28	71280.8
_[DimethNter0]RAGLQFPVGR_.2	RAGLQFPVGR	HIST1H2AB;HIST3H2A	P04908;Q7L7L0	32299.8	39801.2	18161.1	123888	78351.3	3570.24	2898.29	345.592	NaN	NaN	NaN	10144.8	3601.01	NaN	6003.68	11203	8176.93	11217.9	4454.28	1452.18	NaN	NaN	861.463	2688.08	24669	46748.1	1507.37	1247.71	3879.68	13964.4	NaN	64883.8	71662.4	2802.56	3627.03	9084.13	1972.62	64935.6	113213	3451.51	3368.26	2583.81	1529.35	8284.03	6925.28	71280.8
_K[DimethLys0]GNYSER_.2	KGNYSER	HIST1H2AB;HIST3H2A	P04908;Q7L7L0	2316.17	NaN	NaN	1763.35	1596.89	5336.06	NaN	850.885	760.523	NaN	10.9956	217.947	2262.59	2900.3	NaN	222.469	1023.39	724.668	278.772	3984.19	898.491	791.297	2491.29	790.829	NaN	NaN	3240.72	620.599	168.014	1473.5	NaN	4457.59	NaN	1128.52	2187.57	3389.96	1233.17	NaN	NaN	1741.73	2046.64	1785.47	NaN	NaN	NaN	NaN
_[DimethNter0]K[DimethLys0]GNYSER_.2	KGNYSER	HIST1H2AB;HIST3H2A	P04908;Q7L7L0	2316.17	NaN	NaN	1763.35	1596.89	5336.06	NaN	850.885	760.523	NaN	10.9956	217.947	2262.59	2900.3	NaN	222.469	1023.39	724.668	278.772	3984.19	898.491	791.297	2491.29	790.829	NaN	NaN	3240.72	620.599	168.014	1473.5	NaN	4457.59	NaN	1128.52	2187.57	3389.96	1233.17	NaN	NaN	1741.73	2046.64	1785.47	NaN	NaN	NaN	NaN
_[DimethNter0]AEILELAGNAAR_.2	AEILELAGNAAR	HIST1H2AB;HIST3H2A	P04908;Q7L7L0	47813.5	51740.6	NaN	36164.6	31837.6	NaN	NaN	NaN	NaN	NaN	NaN	NaN	NaN	NaN	NaN	NaN	NaN	NaN	NaN	NaN	NaN	NaN	79.349	76.1371	4753.27	5646.58	NaN	NaN	NaN	NaN	NaN	122629	167363	NaN	NaN	NaN	NaN	NaN	502.21	34.3842	83.5619	NaN	NaN	398.533	335.623	NaN
_[Acetyl (N-term)]SGRGK[DimethLys0]QGGK[DimethLys0]AR_.3	SGRGKQGGKAR	HIST1H2AB;HIST3H2A	P04908;Q7L7L0	4213.72	NaN	NaN	5.14465e+06	NaN	NaN	NaN	NaN	NaN	NaN	NaN	NaN	NaN	NaN	NaN	3044.66	9309.45	4188.67	593.711	NaN	NaN	NaN	NaN	NaN	NaN	NaN	10149.6	NaN	NaN	NaN	NaN	NaN	NaN	3802.25	NaN	2491.17	382.195	3645.76	NaN	920.006	2635.04	NaN	14677.2	NaN	NaN	NaN
_[DimethNter0]RNDEELNK[DimethLys0]LLGR_.3	RNDEELNKLLGR	HIST1H2AB;HIST3H2A	P04908;Q7L7L0	7330.1	10306.5	797.527	8834.35	13378.8	NaN	NaN	NaN	NaN	NaN	NaN	939.274	NaN	NaN	NaN	NaN	NaN	NaN	NaN	NaN	NaN	NaN	NaN	27.0962	1047.73	1382.48	NaN	NaN	NaN	1134.01	NaN	7634.63	17459.9	NaN	NaN	NaN	NaN	18029.2	21767.4	255.451	308.136	NaN	NaN	3928.38	5340.75	NaN
_[DimethNter0]RNDEELNK[DimethLys0]LLGR_.4	RNDEELNKLLGR	HIST1H2AB;HIST3H2A	P04908;Q7L7L0	7330.1	10306.5	797.527	8834.35	13378.8	NaN	NaN	NaN	NaN	NaN	NaN	939.274	NaN	NaN	NaN	NaN	NaN	NaN	NaN	NaN	NaN	NaN	NaN	27.0962	1047.73	1382.48	NaN	NaN	NaN	1134.01	NaN	7634.63	17459.9	NaN	NaN	NaN	NaN	18029.2	21767.4	255.451	308.136	NaN	NaN	3928.38	5340.75	NaN
_[DimethNter0]LLPK[DimethLys0]K[DimethLys0]TESHHK[DimethLys0]AK[DimethLys0]GK[DimethLys0]_.5	LLPKKTESHHKAKGK	HIST1H2AB;HIST3H2A	P04908;Q7L7L0	64783.3	46690.1	NaN	NaN	NaN	NaN	NaN	NaN	NaN	NaN	NaN	17207.5	NaN	NaN	NaN	NaN	NaN	NaN	NaN	NaN	NaN	NaN	NaN	NaN	4093.55	3219.97	NaN	NaN	NaN	1031.08	NaN	124828	70717.7	NaN	NaN	NaN	89.2861	14982.4	19535.9	8085.29	17866.8	NaN	NaN	6329.56	20712.2	NaN
_[DimethNter0]LLPK[DimethLys0]K[DimethLys0]TESHHK[DimethLys0]AK[DimethLys0]GK[DimethLys0]_.4	LLPKKTESHHKAKGK	HIST1H2AB;HIST3H2A	P04908;Q7L7L0	64783.3	46690.1	NaN	NaN	NaN	NaN	NaN	NaN	NaN	NaN	NaN	17207.5	NaN	NaN	NaN	NaN	NaN	NaN	NaN	NaN	NaN	NaN	NaN	NaN	4093.55	3219.97	NaN	NaN	NaN	1031.08	NaN	124828	70717.7	NaN	NaN	NaN	89.2861	14982.4	19535.9	8085.29	17866.8	NaN	NaN	6329.56	20712.2	NaN
_[DimethNter0]LLPK[DimethLys0]K[DimethLys0]TESHHK[DimethLys0]AK[DimethLys0]GK[DimethLys0]_.3	LLPKKTESHHKAKGK	HIST1H2AB;HIST3H2A	P04908;Q7L7L0	64783.3	46690.1	NaN	NaN	NaN	NaN	NaN	NaN	NaN	NaN	NaN	17207.5	NaN	NaN	NaN	NaN	NaN	NaN	NaN	NaN	NaN	NaN	NaN	NaN	4093.55	3219.97	NaN	NaN	NaN	1031.08	NaN	124828	70717.7	NaN	NaN	NaN	89.2861	14982.4	19535.9	8085.29	17866.8	NaN	NaN	6329.56	20712.2	NaN
_[DimethNter0]TAEILELAGNAAR_.2	TAEILELAGNAAR	HIST1H2AB;HIST3H2A	P04908;Q7L7L0	9182.07	15605.8	NaN	16171	14025.5	NaN	NaN	NaN	NaN	NaN	NaN	NaN	NaN	NaN	NaN	NaN	NaN	NaN	NaN	NaN	NaN	NaN	317.642	NaN	1541.63	1729.07	NaN	NaN	NaN	NaN	NaN	NaN	NaN	NaN	NaN	NaN	NaN	NaN	NaN	NaN	NaN	NaN	NaN	495.536	373.896	NaN
_[DimethNter0]LPK[DimethLys0]K[DimethLys0]TESHHK[DimethLys0]AK[DimethLys0]GK[DimethLys0]_.4	LPKKTESHHKAKGK	HIST1H2AB;HIST3H2A	P04908;Q7L7L0	7012	9213.82	NaN	NaN	NaN	NaN	NaN	NaN	NaN	NaN	NaN	9925.74	NaN	NaN	NaN	NaN	NaN	NaN	NaN	NaN	NaN	NaN	NaN	NaN	27441.9	54196.1	NaN	NaN	NaN	NaN	NaN	18775.1	36857.6	NaN	NaN	NaN	1006.27	6636.28	2970.72	NaN	4226.59	NaN	NaN	NaN	1.83578	NaN
_[DimethNter0]LPK[DimethLys0]K[DimethLys0]TESHHK[DimethLys0]AK[DimethLys0]GK[DimethLys0]_.5	LPKKTESHHKAKGK	HIST1H2AB;HIST3H2A	P04908;Q7L7L0	7012	9213.82	NaN	NaN	NaN	NaN	NaN	NaN	NaN	NaN	NaN	9925.74	NaN	NaN	NaN	NaN	NaN	NaN	NaN	NaN	NaN	NaN	NaN	NaN	27441.9	54196.1	NaN	NaN	NaN	NaN	NaN	18775.1	36857.6	NaN	NaN	NaN	1006.27	6636.28	2970.72	NaN	4226.59	NaN	NaN	NaN	1.83578	NaN
_PK[DimethLys0]K[DimethLys0]TESHHK[DimethLys0]AK[DimethLys0]GK[DimethLys0]_.4	PKKTESHHKAKGK	HIST1H2AB;HIST3H2A	P04908;Q7L7L0	8634.33	9151.34	NaN	NaN	NaN	NaN	NaN	NaN	NaN	NaN	NaN	NaN	NaN	NaN	NaN	NaN	NaN	NaN	NaN	NaN	NaN	NaN	NaN	NaN	34448.6	66162.3	NaN	NaN	NaN	NaN	NaN	55845	NaN	NaN	NaN	NaN	NaN	NaN	NaN	NaN	NaN	NaN	NaN	NaN	NaN	NaN
_[DimethNter0]SDEALPLGSPR_.2	SDEALPLGSPR	ITGB3	P05106	NaN	NaN	NaN	NaN	NaN	NaN	NaN	NaN	NaN	NaN	NaN	NaN	NaN	NaN	NaN	NaN	NaN	NaN	NaN	NaN	NaN	NaN	NaN	NaN	743.614	669.223	NaN	NaN	NaN	NaN	NaN	NaN	NaN	NaN	NaN	NaN	NaN	NaN	NaN	NaN	NaN	NaN	NaN	NaN	NaN	NaN
_[Gln->pyro-Glu]QEC[Carbamidomethyl (C)]TK[DimethLys0]FK[DimethLys0]VSSC[Carbamidomethyl (C)]R_.3	QECTKFKVSSCR	ITGB2	P05107	1747.2	1384.69	13754.4	98118.8	66200.1	461.366	458.025	NaN	NaN	NaN	138.962	11617.4	2682.54	2220.27	12576.7	7811.54	5383.21	6130.29	NaN	NaN	802.008	870.6	NaN	NaN	2194.02	3660.34	NaN	638.926	818.626	13258.6	NaN	90387.4	96784.5	1868	1564.51	NaN	NaN	33992.3	37976.5	NaN	68.0698	NaN	NaN	1459.66	2115.43	NaN
_[Gln->pyro-Glu]QAEVANQETK[DimethLys0]EDLPAENGETK[DimethLys0]TEESPASDEAGEK[DimethLys0]EAK[DimethLys0]SD_.4	QAEVANQETKEDLPAENGETKTEESPASDEAGEKEAKSD	HMGN1	P05114	NaN	NaN	NaN	NaN	NaN	NaN	420.556	312.268	541.312	NaN	NaN	NaN	353.181	730.08	NaN	NaN	373.241	471.211	600.592	404.899	NaN	NaN	NaN	617.429	NaN	258.559	1128.56	357.652	503.083	1913.75	NaN	NaN	NaN	399.276	733.413	4450.12	1392.02	NaN	NaN	171.84	254.933	427.181	551.739	1455.19	NaN	NaN
_[DimethNter0]FVYPLDFAR_.2	FVYPLDFAR	SLC25A5	P05141	16367.5	12296.9	NaN	57384.7	18637.2	NaN	NaN	NaN	NaN	NaN	NaN	NaN	NaN	NaN	295.424	NaN	146.215	164.492	NaN	NaN	NaN	NaN	38.802	15.5314	6349.67	6838.56	NaN	212.15	251.723	2983.6	NaN	33881.6	37061.9	13.5006	NaN	NaN	NaN	10602.4	11493.5	729.202	882.846	131.207	122.389	1621.75	830.303	NaN
_[DimethNter0]SK[DimethLys0]TAVAPIER_.3	SKTAVAPIER	SLC25A5	P05141	2661.49	3242.57	4031.07	17361.3	21118.3	NaN	NaN	NaN	NaN	NaN	NaN	2833.8	NaN	NaN	NaN	NaN	NaN	NaN	NaN	NaN	NaN	NaN	NaN	NaN	5012.75	7553.39	NaN	NaN	NaN	3275.04	NaN	26100.1	23716.7	NaN	NaN	NaN	NaN	8213.69	11237	1090.53	843.283	NaN	NaN	10494.9	9364.3	NaN
_[DimethNter0]SK[DimethLys0]TAVAPIER_.2	SKTAVAPIER	SLC25A5	P05141	2661.49	3242.57	4031.07	17361.3	21118.3	NaN	NaN	NaN	NaN	NaN	NaN	2833.8	NaN	NaN	NaN	NaN	NaN	NaN	NaN	NaN	NaN	NaN	NaN	NaN	5012.75	7553.39	NaN	NaN	NaN	3275.04	NaN	26100.1	23716.7	NaN	NaN	NaN	NaN	8213.69	11237	1090.53	843.283	NaN	NaN	10494.9	9364.3	NaN
_[DimethNter0]AGLTSYPFDTVR_.2	AGLTSYPFDTVR	SLC25A5	P05141	4366.38	6891.76	3915.23	24513.2	24577.5	NaN	NaN	NaN	NaN	NaN	NaN	NaN	NaN	NaN	NaN	NaN	NaN	NaN	NaN	NaN	NaN	NaN	NaN	NaN	5896.58	7131.52	NaN	NaN	NaN	473.911	NaN	NaN	NaN	NaN	NaN	NaN	NaN	NaN	NaN	797.996	821.398	NaN	NaN	976.163	1111.96	NaN
_[DimethNter0]LAADVGK[DimethLys0]AGAER_.3	LAADVGKAGAER	SLC25A5	P05141	NaN	NaN	1419.61	NaN	NaN	5244.82	6523.67	2600.08	3380.17	NaN	NaN	NaN	2994.41	3917.23	NaN	NaN	1063.57	6728.13	13883.8	4125.44	1420.28	6313.08	NaN	7427.2	NaN	NaN	NaN	6452.51	12458.8	4231.16	NaN	NaN	NaN	5741.33	3948.67	46898.1	1037.11	NaN	NaN	NaN	924.413	11644.1	NaN	1033.13	3043.53	NaN
_[DimethNter0]LAADVGK[DimethLys0]AGAER_.2	LAADVGKAGAER	SLC25A5	P05141	NaN	NaN	1419.61	NaN	NaN	5244.82	6523.67	2600.08	3380.17	NaN	NaN	NaN	2994.41	3917.23	NaN	NaN	1063.57	6728.13	13883.8	4125.44	1420.28	6313.08	NaN	7427.2	NaN	NaN	NaN	6452.51	12458.8	4231.16	NaN	NaN	NaN	5741.33	3948.67	46898.1	1037.11	NaN	NaN	NaN	924.413	11644.1	NaN	1033.13	3043.53	NaN
_LAADVGK[DimethLys0]AGAER_.2	LAADVGKAGAER	SLC25A5	P05141	NaN	NaN	1419.61	NaN	NaN	5244.82	6523.67	2600.08	3380.17	NaN	NaN	NaN	2994.41	3917.23	NaN	NaN	1063.57	6728.13	13883.8	4125.44	1420.28	6313.08	NaN	7427.2	NaN	NaN	NaN	6452.51	12458.8	4231.16	NaN	NaN	NaN	5741.33	3948.67	46898.1	1037.11	NaN	NaN	NaN	924.413	11644.1	NaN	1033.13	3043.53	NaN
_[DimethNter0]TAVAGLTSYPFDTVR_.2	TAVAGLTSYPFDTVR	SLC25A5	P05141	3657.32	2385.79	NaN	2536.65	5978.44	NaN	NaN	NaN	NaN	NaN	NaN	NaN	NaN	NaN	NaN	NaN	NaN	NaN	NaN	NaN	NaN	NaN	NaN	NaN	1338.48	1385.84	NaN	NaN	NaN	357.786	NaN	NaN	NaN	NaN	NaN	NaN	NaN	995.187	109.57	56.4178	11.5334	NaN	NaN	NaN	1	NaN
_[DimethNter0]TC[Carbamidomethyl (C)]PEQDK[DimethLys0]YR_.3	TCPEQDKYR	MPO	P05164	175628	117380	36404.6	503881	574880	NaN	NaN	NaN	NaN	175687	59875.8	65041.2	NaN	NaN	NaN	NaN	NaN	NaN	NaN	NaN	NaN	NaN	NaN	NaN	131711	97473.4	NaN	NaN	NaN	14985.2	91519	316911	229777	NaN	NaN	NaN	NaN	313330	310469	7121.59	5956.17	NaN	NaN	25752.4	31060.7	NaN
_[DimethNter0]TC[Carbamidomethyl (C)]PEQDK[DimethLys0]YR_.2	TCPEQDKYR	MPO	P05164	175628	117380	36404.6	503881	574880	NaN	NaN	NaN	NaN	175687	59875.8	65041.2	NaN	NaN	NaN	NaN	NaN	NaN	NaN	NaN	NaN	NaN	NaN	NaN	131711	97473.4	NaN	NaN	NaN	14985.2	91519	316911	229777	NaN	NaN	NaN	NaN	313330	310469	7121.59	5956.17	NaN	NaN	25752.4	31060.7	NaN
_[DimethNter0]GVTC[Carbamidomethyl (C)]PEQDK[DimethLys0]YR_.3	GVTCPEQDKYR	MPO	P05164	35555.6	40668.1	31058.4	158972	199479	NaN	NaN	NaN	NaN	11304.8	2622.26	14687.4	NaN	NaN	NaN	NaN	NaN	NaN	NaN	NaN	NaN	NaN	NaN	NaN	21182.4	37807.2	NaN	NaN	NaN	4810.65	NaN	200326	214174	NaN	NaN	NaN	NaN	85245.6	97068.4	1706.88	2073.19	NaN	NaN	12733.2	11381.2	NaN
_[DimethNter0]GVTC[Carbamidomethyl (C)]PEQDK[DimethLys0]YR_.2	GVTCPEQDKYR	MPO	P05164	35555.6	40668.1	31058.4	158972	199479	NaN	NaN	NaN	NaN	11304.8	2622.26	14687.4	NaN	NaN	NaN	NaN	NaN	NaN	NaN	NaN	NaN	NaN	NaN	NaN	21182.4	37807.2	NaN	NaN	NaN	4810.65	NaN	200326	214174	NaN	NaN	NaN	NaN	85245.6	97068.4	1706.88	2073.19	NaN	NaN	12733.2	11381.2	NaN
_[DimethNter0]VTC[Carbamidomethyl (C)]PEQDK[DimethLys0]YR_.3	VTCPEQDKYR	MPO	P05164	73941.1	87648.7	44419.6	307135	342130	NaN	NaN	NaN	NaN	22574.5	36230	14279.6	NaN	NaN	NaN	NaN	NaN	NaN	NaN	NaN	NaN	NaN	NaN	NaN	23837.9	60479.6	NaN	NaN	NaN	4756.7	NaN	250910	245745	NaN	NaN	NaN	NaN	115839	97893.6	3107.66	2951.52	NaN	NaN	10225.1	11033	NaN
_[DimethNter0]VTC[Carbamidomethyl (C)]PEQDK[DimethLys0]YR_.2	VTCPEQDKYR	MPO	P05164	73941.1	87648.7	44419.6	307135	342130	NaN	NaN	NaN	NaN	22574.5	36230	14279.6	NaN	NaN	NaN	NaN	NaN	NaN	NaN	NaN	NaN	NaN	NaN	NaN	23837.9	60479.6	NaN	NaN	NaN	4756.7	NaN	250910	245745	NaN	NaN	NaN	NaN	115839	97893.6	3107.66	2951.52	NaN	NaN	10225.1	11033	NaN
_[Gln->pyro-Glu]QNQIAVDEIR_.2	QNQIAVDEIR	MPO	P05164	243581	291319	95054.2	1.26098e+06	1.15879e+06	267.621	NaN	NaN	NaN	NaN	NaN	57606.4	NaN	NaN	NaN	NaN	NaN	NaN	NaN	NaN	NaN	NaN	NaN	NaN	176317	204597	NaN	NaN	NaN	6107.17	NaN	1.73898e+06	2.24904e+06	7.73697	NaN	NaN	NaN	154254	128651	4946.26	4141.27	NaN	NaN	10652.3	15068.4	NaN
_[DimethNter0]QNQIAVDEIR_.2	QNQIAVDEIR	MPO	P05164	243581	291319	95054.2	1.26098e+06	1.15879e+06	267.621	NaN	NaN	NaN	NaN	NaN	57606.4	NaN	NaN	NaN	NaN	NaN	NaN	NaN	NaN	NaN	NaN	NaN	NaN	176317	204597	NaN	NaN	NaN	6107.17	NaN	1.73898e+06	2.24904e+06	7.73697	NaN	NaN	NaN	154254	128651	4946.26	4141.27	NaN	NaN	10652.3	15068.4	NaN
_QNQIAVDEIR_.2	QNQIAVDEIR	MPO	P05164	243581	291319	95054.2	1.26098e+06	1.15879e+06	267.621	NaN	NaN	NaN	NaN	NaN	57606.4	NaN	NaN	NaN	NaN	NaN	NaN	NaN	NaN	NaN	NaN	NaN	NaN	176317	204597	NaN	NaN	NaN	6107.17	NaN	1.73898e+06	2.24904e+06	7.73697	NaN	NaN	NaN	154254	128651	4946.26	4141.27	NaN	NaN	10652.3	15068.4	NaN
_[Gln->pyro-Glu]QNQIAVDEIR_.1	QNQIAVDEIR	MPO	P05164	243581	291319	95054.2	1.26098e+06	1.15879e+06	267.621	NaN	NaN	NaN	NaN	NaN	57606.4	NaN	NaN	NaN	NaN	NaN	NaN	NaN	NaN	NaN	NaN	NaN	NaN	176317	204597	NaN	NaN	NaN	6107.17	NaN	1.73898e+06	2.24904e+06	7.73697	NaN	NaN	NaN	154254	128651	4946.26	4141.27	NaN	NaN	10652.3	15068.4	NaN
_[Gln->pyro-Glu]QALAQISLPR_.2	QALAQISLPR	MPO	P05164	166605	90208.8	NaN	1.05019e+06	917148	NaN	NaN	NaN	NaN	NaN	NaN	10473.9	NaN	NaN	NaN	NaN	NaN	NaN	NaN	NaN	NaN	NaN	NaN	NaN	60376.7	77435.8	NaN	NaN	NaN	1666.12	NaN	833417	1.14681e+06	NaN	NaN	NaN	NaN	41583.9	52720.7	990.254	990.709	NaN	NaN	4142.22	2010.66	NaN
_[DimethNter0]QALAQISLPR_.2	QALAQISLPR	MPO	P05164	166605	90208.8	NaN	1.05019e+06	917148	NaN	NaN	NaN	NaN	NaN	NaN	10473.9	NaN	NaN	NaN	NaN	NaN	NaN	NaN	NaN	NaN	NaN	NaN	NaN	60376.7	77435.8	NaN	NaN	NaN	1666.12	NaN	833417	1.14681e+06	NaN	NaN	NaN	NaN	41583.9	52720.7	990.254	990.709	NaN	NaN	4142.22	2010.66	NaN
_[Gln->pyro-Glu]QALAQISLPR_.1	QALAQISLPR	MPO	P05164	166605	90208.8	NaN	1.05019e+06	917148	NaN	NaN	NaN	NaN	NaN	NaN	10473.9	NaN	NaN	NaN	NaN	NaN	NaN	NaN	NaN	NaN	NaN	NaN	NaN	60376.7	77435.8	NaN	NaN	NaN	1666.12	NaN	833417	1.14681e+06	NaN	NaN	NaN	NaN	41583.9	52720.7	990.254	990.709	NaN	NaN	4142.22	2010.66	NaN
_QALAQISLPR_.2	QALAQISLPR	MPO	P05164	166605	90208.8	NaN	1.05019e+06	917148	NaN	NaN	NaN	NaN	NaN	NaN	10473.9	NaN	NaN	NaN	NaN	NaN	NaN	NaN	NaN	NaN	NaN	NaN	NaN	60376.7	77435.8	NaN	NaN	NaN	1666.12	NaN	833417	1.14681e+06	NaN	NaN	NaN	NaN	41583.9	52720.7	990.254	990.709	NaN	NaN	4142.22	2010.66	NaN
_[DimethNter0]YGSEEPLAR_.2	YGSEEPLAR	MPO	P05164	3504.73	2705.96	NaN	51965.6	32321.1	NaN	NaN	NaN	131.96	NaN	NaN	NaN	NaN	NaN	NaN	846.971	NaN	NaN	NaN	NaN	NaN	312.833	NaN	NaN	3351.41	7560.85	NaN	NaN	NaN	NaN	NaN	16575	16088.3	NaN	NaN	NaN	NaN	NaN	8463	NaN	NaN	NaN	NaN	NaN	NaN	NaN
_[DimethNter0]SMVYGSEEPLAR_.2	SMVYGSEEPLAR	MPO	P05164	4475	5796.91	NaN	28310.2	19820.1	NaN	NaN	NaN	NaN	NaN	NaN	NaN	NaN	NaN	NaN	NaN	3.95415	NaN	NaN	NaN	NaN	NaN	NaN	NaN	4830.21	9801.16	NaN	NaN	NaN	NaN	NaN	21127.4	24379.6	NaN	NaN	NaN	NaN	7743.3	8052.06	NaN	NaN	NaN	NaN	NaN	NaN	NaN
_[DimethNter0]SM[Oxidation (M)]VYGSEEPLAR_.2	SMVYGSEEPLAR	MPO	P05164	4475	5796.91	NaN	28310.2	19820.1	NaN	NaN	NaN	NaN	NaN	NaN	NaN	NaN	NaN	NaN	NaN	3.95415	NaN	NaN	NaN	NaN	NaN	NaN	NaN	4830.21	9801.16	NaN	NaN	NaN	NaN	NaN	21127.4	24379.6	NaN	NaN	NaN	NaN	7743.3	8052.06	NaN	NaN	NaN	NaN	NaN	NaN	NaN
_[DimethNter0]DASMVYGSEEPLAR_.2	DASMVYGSEEPLAR	MPO	P05164	32214.6	27396.2	NaN	147269	113961	NaN	NaN	NaN	NaN	NaN	NaN	NaN	NaN	NaN	NaN	NaN	NaN	NaN	NaN	244.387	NaN	NaN	NaN	NaN	33565.3	41768.5	NaN	NaN	NaN	NaN	NaN	148982	190281	NaN	NaN	NaN	NaN	45738.5	54122.2	NaN	NaN	NaN	NaN	NaN	NaN	NaN
_[DimethNter0]DASM[Oxidation (M)]VYGSEEPLAR_.2	DASMVYGSEEPLAR	MPO	P05164	32214.6	27396.2	NaN	147269	113961	NaN	NaN	NaN	NaN	NaN	NaN	NaN	NaN	NaN	NaN	NaN	NaN	NaN	NaN	244.387	NaN	NaN	NaN	NaN	33565.3	41768.5	NaN	NaN	NaN	NaN	NaN	148982	190281	NaN	NaN	NaN	NaN	45738.5	54122.2	NaN	NaN	NaN	NaN	NaN	NaN	NaN
_[DimethNter0]DASM[Oxidation (M)]VYGSEEPLAR_.3	DASMVYGSEEPLAR	MPO	P05164	32214.6	27396.2	NaN	147269	113961	NaN	NaN	NaN	NaN	NaN	NaN	NaN	NaN	NaN	NaN	NaN	NaN	NaN	NaN	244.387	NaN	NaN	NaN	NaN	33565.3	41768.5	NaN	NaN	NaN	NaN	NaN	148982	190281	NaN	NaN	NaN	NaN	45738.5	54122.2	NaN	NaN	NaN	NaN	NaN	NaN	NaN
_[DimethNter0]DASMVYGSEEPLAR_.3	DASMVYGSEEPLAR	MPO	P05164	32214.6	27396.2	NaN	147269	113961	NaN	NaN	NaN	NaN	NaN	NaN	NaN	NaN	NaN	NaN	NaN	NaN	NaN	NaN	244.387	NaN	NaN	NaN	NaN	33565.3	41768.5	NaN	NaN	NaN	NaN	NaN	148982	190281	NaN	NaN	NaN	NaN	45738.5	54122.2	NaN	NaN	NaN	NaN	NaN	NaN	NaN
_[DimethNter0]SK[DimethLys0]NNIFM[Oxidation (M)]SNSYPR_.3	SKNNIFMSNSYPR	MPO	P05164	2573.86	2673.97	NaN	21790.7	13434.1	NaN	NaN	NaN	NaN	NaN	NaN	NaN	NaN	NaN	NaN	NaN	NaN	NaN	NaN	NaN	NaN	NaN	NaN	NaN	1286.32	3918.28	NaN	NaN	NaN	NaN	NaN	7754.01	13794.4	NaN	NaN	NaN	NaN	NaN	NaN	NaN	NaN	NaN	NaN	NaN	NaN	NaN
_[DimethNter0]SK[DimethLys0]NNIFMSNSYPR_.3	SKNNIFMSNSYPR	MPO	P05164	2573.86	2673.97	NaN	21790.7	13434.1	NaN	NaN	NaN	NaN	NaN	NaN	NaN	NaN	NaN	NaN	NaN	NaN	NaN	NaN	NaN	NaN	NaN	NaN	NaN	1286.32	3918.28	NaN	NaN	NaN	NaN	NaN	7754.01	13794.4	NaN	NaN	NaN	NaN	NaN	NaN	NaN	NaN	NaN	NaN	NaN	NaN	NaN
_ENAEVDGDDDAEEMEAK[DimethLys0]AED_.2	ENAEVDGDDDAEEMEAKAED	EIF2S1	P05198	NaN	NaN	NaN	NaN	NaN	3115.96	3121.6	4756.79	4938.37	NaN	NaN	NaN	NaN	NaN	NaN	NaN	NaN	NaN	NaN	NaN	1785.69	1845.67	286.64	3649.1	1602.5	2468.24	2671.24	NaN	NaN	NaN	NaN	NaN	NaN	NaN	NaN	7858.62	1411.62	NaN	NaN	2492.51	2295.79	2293.69	2760.17	NaN	NaN	NaN
_ENAEVDGDDDAEEM[Oxidation (M)]EAK[DimethLys0]AED_.2	ENAEVDGDDDAEEMEAKAED	EIF2S1	P05198	NaN	NaN	NaN	NaN	NaN	3115.96	3121.6	4756.79	4938.37	NaN	NaN	NaN	NaN	NaN	NaN	NaN	NaN	NaN	NaN	NaN	1785.69	1845.67	286.64	3649.1	1602.5	2468.24	2671.24	NaN	NaN	NaN	NaN	NaN	NaN	NaN	NaN	7858.62	1411.62	NaN	NaN	2492.51	2295.79	2293.69	2760.17	NaN	NaN	NaN
_[DimethNter0]QMEPK[DimethLys0]VVTDTDETELAR_.3	QMEPKVVTDTDETELAR	EIF2S1	P05198	NaN	NaN	NaN	NaN	NaN	NaN	NaN	NaN	NaN	NaN	NaN	NaN	NaN	NaN	NaN	NaN	NaN	NaN	NaN	NaN	NaN	NaN	NaN	NaN	829.904	1034.64	NaN	NaN	NaN	NaN	NaN	NaN	NaN	NaN	NaN	NaN	NaN	NaN	NaN	NaN	NaN	NaN	NaN	NaN	NaN	NaN
_[DimethNter0]K[DimethLys0]AEGDAK[DimethLys0]GDK[DimethLys0]AK[DimethLys0]VK[DimethLys0]DEPQR_.5	KAEGDAKGDKAKVKDEPQR	HMGN2	P05204	6164.97	7402.45	NaN	NaN	NaN	NaN	NaN	6749.11	7257.46	NaN	NaN	12073.5	4597.36	6192.26	NaN	NaN	9260.64	10035.2	NaN	3436.03	2498.62	3544.01	15787.3	4962.26	25374.9	20561.6	10349.4	6549.77	12404.3	7387.11	NaN	NaN	30723.6	5267.51	5558.59	NaN	60770.1	19377.3	37666.4	NaN	24374.2	9748.1	12603.2	4326.77	NaN	3333.95
_[DimethNter0]K[DimethLys0]AEGDAK[DimethLys0]GDK[DimethLys0]AK[DimethLys0]VK[DimethLys0]DEPQR_.4	KAEGDAKGDKAKVKDEPQR	HMGN2	P05204	6164.97	7402.45	NaN	NaN	NaN	NaN	NaN	6749.11	7257.46	NaN	NaN	12073.5	4597.36	6192.26	NaN	NaN	9260.64	10035.2	NaN	3436.03	2498.62	3544.01	15787.3	4962.26	25374.9	20561.6	10349.4	6549.77	12404.3	7387.11	NaN	NaN	30723.6	5267.51	5558.59	NaN	60770.1	19377.3	37666.4	NaN	24374.2	9748.1	12603.2	4326.77	NaN	3333.95
_K[DimethLys0]AEGDAK[DimethLys0]GDK[DimethLys0]AK[DimethLys0]VK[DimethLys0]DEPQR_.4	KAEGDAKGDKAKVKDEPQR	HMGN2	P05204	6164.97	7402.45	NaN	NaN	NaN	NaN	NaN	6749.11	7257.46	NaN	NaN	12073.5	4597.36	6192.26	NaN	NaN	9260.64	10035.2	NaN	3436.03	2498.62	3544.01	15787.3	4962.26	25374.9	20561.6	10349.4	6549.77	12404.3	7387.11	NaN	NaN	30723.6	5267.51	5558.59	NaN	60770.1	19377.3	37666.4	NaN	24374.2	9748.1	12603.2	4326.77	NaN	3333.95
_K[DimethLys0]AEGDAK[DimethLys0]GDK[DimethLys0]AK[DimethLys0]VK[DimethLys0]DEPQR_.5	KAEGDAKGDKAKVKDEPQR	HMGN2	P05204	6164.97	7402.45	NaN	NaN	NaN	NaN	NaN	6749.11	7257.46	NaN	NaN	12073.5	4597.36	6192.26	NaN	NaN	9260.64	10035.2	NaN	3436.03	2498.62	3544.01	15787.3	4962.26	25374.9	20561.6	10349.4	6549.77	12404.3	7387.11	NaN	NaN	30723.6	5267.51	5558.59	NaN	60770.1	19377.3	37666.4	NaN	24374.2	9748.1	12603.2	4326.77	NaN	3333.95
_ADAGK[DimethLys0]EGNNPAENGDAK[DimethLys0]TDQAQK[DimethLys0]AEGAGDAK[DimethLys0]_.4	ADAGKEGNNPAENGDAKTDQAQKAEGAGDAK	HMGN2	P05204	NaN	NaN	NaN	NaN	NaN	2321.33	NaN	4399.63	2830.9	NaN	NaN	NaN	NaN	NaN	NaN	NaN	NaN	NaN	NaN	NaN	1160.47	792.922	3616.76	7903.09	NaN	1965.72	405.051	NaN	NaN	NaN	NaN	NaN	NaN	NaN	NaN	244.94	2277.73	NaN	NaN	2203.25	2194.88	5198.24	4602.15	NaN	NaN	NaN
_[DimethNter0]GDK[DimethLys0]AK[DimethLys0]VK[DimethLys0]DEPQR_.4	GDKAKVKDEPQR	HMGN2	P05204	7628	11505.2	6599.18	34514.3	87032.9	NaN	NaN	NaN	NaN	6563.33	NaN	3519.56	NaN	NaN	NaN	NaN	657.22	NaN	NaN	NaN	NaN	NaN	NaN	NaN	19714.4	33798.9	NaN	NaN	NaN	3813.75	NaN	88868.7	54836.1	NaN	NaN	NaN	NaN	9969.12	14395.2	NaN	NaN	NaN	NaN	1350.53	1405.87	NaN
_[DimethNter0]GDK[DimethLys0]AK[DimethLys0]VK[DimethLys0]DEPQR_.3	GDKAKVKDEPQR	HMGN2	P05204	7628	11505.2	6599.18	34514.3	87032.9	NaN	NaN	NaN	NaN	6563.33	NaN	3519.56	NaN	NaN	NaN	NaN	657.22	NaN	NaN	NaN	NaN	NaN	NaN	NaN	19714.4	33798.9	NaN	NaN	NaN	3813.75	NaN	88868.7	54836.1	NaN	NaN	NaN	NaN	9969.12	14395.2	NaN	NaN	NaN	NaN	1350.53	1405.87	NaN
_[DimethNter0]GDK[DimethLys0]AK[DimethLys0]VK[DimethLys0]DEPQR_.2	GDKAKVKDEPQR	HMGN2	P05204	7628	11505.2	6599.18	34514.3	87032.9	NaN	NaN	NaN	NaN	6563.33	NaN	3519.56	NaN	NaN	NaN	NaN	657.22	NaN	NaN	NaN	NaN	NaN	NaN	NaN	19714.4	33798.9	NaN	NaN	NaN	3813.75	NaN	88868.7	54836.1	NaN	NaN	NaN	NaN	9969.12	14395.2	NaN	NaN	NaN	NaN	1350.53	1405.87	NaN
_[Gln->pyro-Glu]QTSVSPSK[DimethLys0]VILPR_.2	QTSVSPSKVILPR	ICAM1	P05362	652.658	440.309	NaN	NaN	NaN	364.131	442.405	NaN	NaN	NaN	NaN	NaN	1603.93	1570.97	NaN	NaN	NaN	NaN	NaN	NaN	156.424	NaN	NaN	NaN	389.048	349.851	258.428	NaN	NaN	NaN	NaN	NaN	NaN	1163.47	1018	NaN	NaN	NaN	NaN	NaN	NaN	NaN	NaN	NaN	NaN	NaN
_[Acetyl (N-term)]ADPAAGPPPSEGEESTVR_.2	ADPAAGPPPSEGEESTVR	PRKCB	P05771	2250.63	2750.81	31989.4	16962.7	14595.1	23747.8	25352.1	NaN	NaN	277958	206365	25453.2	22569.7	23415.9	29371.1	50440.4	29340.5	28450.1	NaN	NaN	12961.9	11956.6	5883.66	11964.3	5989.6	17216.6	56327.1	NaN	NaN	83853.4	NaN	NaN	13347.9	19668	27460.6	235956	37767.9	32288.4	35012.4	9926.63	9562.03	NaN	NaN	44597.1	48442.9	164605
_PAAGPPPSEGEESTVR_.2	PAAGPPPSEGEESTVR	PRKCB	P05771	NaN	NaN	NaN	NaN	NaN	4610.71	3549.56	NaN	NaN	NaN	NaN	1627.82	1648.56	2778.26	974.197	1030.16	2462.84	504.03	NaN	NaN	1775.38	4535.95	1885.05	4824.33	1018.15	1385.6	29390.4	NaN	NaN	3146.57	NaN	NaN	NaN	3765.01	2673.03	39089.3	16570.4	1458.64	1507.51	3912	4243.92	NaN	NaN	1366.21	2332.13	3778.86
_[DimethNter0]QGTK[DimethLys0]VPEEK[DimethLys0]TTNTVSK[DimethLys0]FDNNGNR_.4	QGTKVPEEKTTNTVSKFDNNGNR	PRKCB	P05771	NaN	NaN	NaN	NaN	NaN	NaN	NaN	NaN	NaN	NaN	NaN	NaN	NaN	NaN	NaN	NaN	314.227	301.62	NaN	NaN	NaN	NaN	25.3276	NaN	NaN	NaN	715.834	NaN	NaN	1.03521	NaN	NaN	NaN	NaN	NaN	NaN	NaN	NaN	NaN	NaN	NaN	NaN	NaN	NaN	NaN	NaN
_[DimethNter0]HLYPGEVC[Carbamidomethyl (C)]PGM[Oxidation (M)]DIR_.3	HLYPGEVCPGMDIR	INSR	P06213	NaN	NaN	NaN	NaN	NaN	NaN	NaN	NaN	NaN	NaN	NaN	NaN	NaN	NaN	NaN	NaN	NaN	NaN	NaN	NaN	NaN	NaN	NaN	NaN	NaN	NaN	NaN	1493.33	1489.11	986.971	NaN	NaN	NaN	NaN	NaN	NaN	NaN	NaN	NaN	NaN	NaN	NaN	NaN	NaN	482.463	1511.17
_EGGQTAPASTR_.2	EGGQTAPASTR	GSN	P06396	1762.92	1894.4	NaN	NaN	NaN	NaN	NaN	NaN	NaN	NaN	NaN	NaN	NaN	NaN	NaN	NaN	NaN	NaN	NaN	NaN	NaN	NaN	2188.99	4554.4	12170.2	11930.9	7261.43	NaN	NaN	NaN	NaN	NaN	NaN	NaN	NaN	16773.4	NaN	NaN	NaN	5973.85	7400.82	NaN	NaN	NaN	NaN	NaN
_[DimethNter0]LGPK[DimethLys0]PALPAGTEDTAK[DimethLys0]EDAANR_.4	LGPKPALPAGTEDTAKEDAANR	GSN	P06396	1085.73	621.536	NaN	1627.42	1448.16	NaN	NaN	NaN	NaN	NaN	NaN	NaN	NaN	NaN	NaN	NaN	NaN	NaN	1	1	NaN	NaN	NaN	1	1272.81	913.625	NaN	NaN	NaN	1	NaN	NaN	NaN	NaN	NaN	1.9576	NaN	NaN	NaN	18.3857	8.71537	NaN	NaN	NaN	NaN	NaN
_[DimethNter0]QLDDYLNGR_.2	QLDDYLNGR	GSN	P06396	3330.71	4918.26	NaN	33541	35196.1	NaN	NaN	NaN	NaN	NaN	NaN	NaN	NaN	NaN	NaN	NaN	NaN	NaN	NaN	NaN	NaN	NaN	NaN	NaN	5325.52	9815.74	NaN	NaN	NaN	NaN	NaN	53405.2	56146.9	NaN	NaN	NaN	NaN	NaN	2237.56	NaN	NaN	NaN	NaN	NaN	NaN	NaN
_[DimethNter0]AQLDEELGGTPVQSR_.2	AQLDEELGGTPVQSR	GSN	P06396	296.72	364.898	NaN	1725.46	1653.12	NaN	NaN	NaN	NaN	NaN	86.2998	NaN	NaN	NaN	NaN	NaN	NaN	NaN	NaN	NaN	NaN	NaN	NaN	NaN	497.743	646.441	NaN	NaN	NaN	NaN	NaN	3652.99	3011.61	NaN	NaN	NaN	NaN	NaN	157.579	NaN	NaN	NaN	NaN	NaN	NaN	NaN
_[DimethNter0]QLDEELGGTPVQSR_.2	QLDEELGGTPVQSR	GSN	P06396	870.8	NaN	NaN	5815.74	3166.45	NaN	NaN	NaN	NaN	NaN	NaN	NaN	NaN	NaN	NaN	NaN	NaN	NaN	NaN	NaN	NaN	NaN	NaN	NaN	1539.68	1793.93	NaN	NaN	NaN	NaN	NaN	8306.84	6921.75	NaN	NaN	NaN	NaN	337.471	NaN	NaN	NaN	NaN	NaN	NaN	NaN	NaN
_[DimethNter0]GPK[DimethLys0]PALPAGTEDTAK[DimethLys0]EDAANR_.4	GPKPALPAGTEDTAKEDAANR	GSN	P06396	424.647	456.783	NaN	5535.25	4696.46	NaN	NaN	NaN	NaN	NaN	NaN	NaN	NaN	NaN	NaN	NaN	NaN	NaN	NaN	NaN	NaN	NaN	NaN	NaN	1545.58	3157.08	NaN	NaN	NaN	NaN	NaN	NaN	7679.61	NaN	NaN	NaN	NaN	NaN	NaN	NaN	NaN	NaN	NaN	NaN	NaN	NaN
_GDEDEEAESATGK[DimethLys0]R_.3	GDEDEEAESATGKR	PTMA	P06454	3813.28	3149.75	4997.2	NaN	NaN	1576.79	2111.3	12890.1	7569.42	NaN	1749.06	3908.49	1426.82	736.97	NaN	3649.87	1932.92	2139.22	4349.12	3307.47	1925.66	1834.31	9407.96	12181.6	3680.22	2064.07	10456.6	4178.75	4306.42	4778.22	NaN	NaN	NaN	1958.14	1998.82	7454.56	9579.28	2646.96	1669.68	12315.5	10675.6	13675.6	11492.5	1784.8	1542.75	5501.32
_GDEDEEAESATGK[DimethLys0]R_.2	GDEDEEAESATGKR	PTMA	P06454	3813.28	3149.75	4997.2	NaN	NaN	1576.79	2111.3	12890.1	7569.42	NaN	1749.06	3908.49	1426.82	736.97	NaN	3649.87	1932.92	2139.22	4349.12	3307.47	1925.66	1834.31	9407.96	12181.6	3680.22	2064.07	10456.6	4178.75	4306.42	4778.22	NaN	NaN	NaN	1958.14	1998.82	7454.56	9579.28	2646.96	1669.68	12315.5	10675.6	13675.6	11492.5	1784.8	1542.75	5501.32
_[DimethNter0]GDEDEEAESATGK[DimethLys0]R_.3	GDEDEEAESATGKR	PTMA	P06454	3813.28	3149.75	4997.2	NaN	NaN	1576.79	2111.3	12890.1	7569.42	NaN	1749.06	3908.49	1426.82	736.97	NaN	3649.87	1932.92	2139.22	4349.12	3307.47	1925.66	1834.31	9407.96	12181.6	3680.22	2064.07	10456.6	4178.75	4306.42	4778.22	NaN	NaN	NaN	1958.14	1998.82	7454.56	9579.28	2646.96	1669.68	12315.5	10675.6	13675.6	11492.5	1784.8	1542.75	5501.32
_[Acetyl (N-term)]SDAAVDTSSEITTK[DimethLys0]DLK[DimethLys0]EK[DimethLys0]K[DimethLys0]EVVEEAENGR_.3	SDAAVDTSSEITTKDLKEKKEVVEEAENGR	PTMA	P06454	174581	142962	635742	397843	286264	206449	217912	509046	570984	8925719	2.48857e+06	519375	427806	459837	660860	815401	545513	598842	445118	466349	112277	138864	335548	540407	322758	436152	534163	775508	1.21091e+06	924359	5887381	454386	444164	356253	418271	940080	653634	479922	454518	475172	505963	446684	566741	1.32803e+06	888027	2.35654e+06
_[Acetyl (N-term)]SDAAVDTSSEITTK[DimethLys0]DLK[DimethLys0]EK[DimethLys0]K[DimethLys0]EVVEEAENGR_.4	SDAAVDTSSEITTKDLKEKKEVVEEAENGR	PTMA	P06454	174581	142962	635742	397843	286264	206449	217912	509046	570984	8925719	2.48857e+06	519375	427806	459837	660860	815401	545513	598842	445118	466349	112277	138864	335548	540407	322758	436152	534163	775508	1.21091e+06	924359	5887381	454386	444164	356253	418271	940080	653634	479922	454518	475172	505963	446684	566741	1.32803e+06	888027	2.35654e+06
_[Acetyl (N-term)]SDAAVDTSSEITTK[DimethLys0]DLK[DimethLys0]EK[DimethLys0]K[DimethLys0]EVVEEAENGR_.5	SDAAVDTSSEITTKDLKEKKEVVEEAENGR	PTMA	P06454	174581	142962	635742	397843	286264	206449	217912	509046	570984	8925719	2.48857e+06	519375	427806	459837	660860	815401	545513	598842	445118	466349	112277	138864	335548	540407	322758	436152	534163	775508	1.21091e+06	924359	5887381	454386	444164	356253	418271	940080	653634	479922	454518	475172	505963	446684	566741	1.32803e+06	888027	2.35654e+06
_SDAAVDTSSEITTK[DimethLys0]DLK[DimethLys0]EK[DimethLys0]K[DimethLys0]EVVEEAENGR_.4	SDAAVDTSSEITTKDLKEKKEVVEEAENGR	PTMA	P06454	174581	142962	635742	397843	286264	206449	217912	509046	570984	8925719	2.48857e+06	519375	427806	459837	660860	815401	545513	598842	445118	466349	112277	138864	335548	540407	322758	436152	534163	775508	1.21091e+06	924359	5887381	454386	444164	356253	418271	940080	653634	479922	454518	475172	505963	446684	566741	1.32803e+06	888027	2.35654e+06
_SDAAVDTSSEITTK[DimethLys0]DLK[DimethLys0]EK[DimethLys0]K[DimethLys0]EVVEEAENGR_.5	SDAAVDTSSEITTKDLKEKKEVVEEAENGR	PTMA	P06454	174581	142962	635742	397843	286264	206449	217912	509046	570984	8925719	2.48857e+06	519375	427806	459837	660860	815401	545513	598842	445118	466349	112277	138864	335548	540407	322758	436152	534163	775508	1.21091e+06	924359	5887381	454386	444164	356253	418271	940080	653634	479922	454518	475172	505963	446684	566741	1.32803e+06	888027	2.35654e+06
_SDAAVDTSSEITTK[DimethLys0]DLK[DimethLys0]EK[DimethLys0]K[DimethLys0]EVVEEAENGR_.3	SDAAVDTSSEITTKDLKEKKEVVEEAENGR	PTMA	P06454	174581	142962	635742	397843	286264	206449	217912	509046	570984	8925719	2.48857e+06	519375	427806	459837	660860	815401	545513	598842	445118	466349	112277	138864	335548	540407	322758	436152	534163	775508	1.21091e+06	924359	5887381	454386	444164	356253	418271	940080	653634	479922	454518	475172	505963	446684	566741	1.32803e+06	888027	2.35654e+06
_EDEEAESATGK[DimethLys0]R_.3	EDEEAESATGKR	PTMA	P06454	418.759	NaN	862.906	NaN	NaN	398.169	1163.12	1824.84	1845.65	1792.69	NaN	408.109	NaN	NaN	606.934	431.818	NaN	944.186	863.698	1001.42	626.036	NaN	2414.95	2876.12	445.988	1062.34	2144.56	528.968	1179.05	724.051	NaN	NaN	NaN	358.361	NaN	4221.2	1752.85	NaN	NaN	1900.79	2580.37	2049.92	2246.18	526.36	NaN	842.785
_EDEEAESATGK[DimethLys0]R_.2	EDEEAESATGKR	PTMA	P06454	418.759	NaN	862.906	NaN	NaN	398.169	1163.12	1824.84	1845.65	1792.69	NaN	408.109	NaN	NaN	606.934	431.818	NaN	944.186	863.698	1001.42	626.036	NaN	2414.95	2876.12	445.988	1062.34	2144.56	528.968	1179.05	724.051	NaN	NaN	NaN	358.361	NaN	4221.2	1752.85	NaN	NaN	1900.79	2580.37	2049.92	2246.18	526.36	NaN	842.785
_DEDEEAESATGK[DimethLys0]R_.3	DEDEEAESATGKR	PTMA	P06454	3832.82	3261.36	5111	NaN	NaN	2454.22	3301.76	18530	11332.2	NaN	NaN	4013.12	3822.25	NaN	NaN	NaN	3743.67	4256.19	6180.89	4571.58	383.093	2499.46	13687	17732.3	3680.23	3829.28	15543.1	7069.78	NaN	8343.15	NaN	NaN	NaN	4606.42	NaN	18976	9634.07	2611.91	NaN	18620.3	16084.9	18604.3	16581.5	3061.22	3221.76	NaN
_DEDEEAESATGK[DimethLys0]R_.2	DEDEEAESATGKR	PTMA	P06454	3832.82	3261.36	5111	NaN	NaN	2454.22	3301.76	18530	11332.2	NaN	NaN	4013.12	3822.25	NaN	NaN	NaN	3743.67	4256.19	6180.89	4571.58	383.093	2499.46	13687	17732.3	3680.23	3829.28	15543.1	7069.78	NaN	8343.15	NaN	NaN	NaN	4606.42	NaN	18976	9634.07	2611.91	NaN	18620.3	16084.9	18604.3	16581.5	3061.22	3221.76	NaN
_[DimethNter0]EDGDEDEEAESATGK[DimethLys0]R_.3	EDGDEDEEAESATGKR	PTMA	P06454	NaN	NaN	NaN	NaN	NaN	3359.84	5294.33	NaN	NaN	NaN	NaN	NaN	NaN	1853.12	NaN	NaN	731.903	1132.45	271.164	NaN	2602.98	2819.07	1525.74	1822.8	NaN	226.215	3337.14	NaN	NaN	3812.16	NaN	NaN	NaN	676.141	708.009	400.025	821.838	NaN	NaN	1330.23	1250.79	405.307	NaN	384.342	263.574	211.486
_[DimethNter0]EEGDGEEEDGDEDEEAESATGK[DimethLys0]R_.3	EEGDGEEEDGDEDEEAESATGKR	PTMA	P06454	NaN	NaN	NaN	NaN	NaN	1173.07	1181.83	NaN	579.929	NaN	NaN	NaN	NaN	NaN	NaN	NaN	NaN	854.988	NaN	NaN	304.138	NaN	NaN	520.271	NaN	NaN	1159.3	NaN	92.6151	28.2438	NaN	NaN	NaN	175.56	83.8925	129.811	901.927	NaN	NaN	2034.01	2270.62	1363.6	2012.14	2.47692	1.54968	5711.39
_AAEDDEDDDVDTK[DimethLys0]K[DimethLys0]QK[DimethLys0]TDEDD_.4	AAEDDEDDDVDTKKQKTDEDD	PTMA	P06454	32003.8	29711.4	459.707	1	NaN	68122.6	79391.5	251045	192891	6.81108	280.778	110.143	NaN	586.056	NaN	NaN	401.667	131.248	35680.5	14379.4	27155.1	14801.8	151503	298779	49974.6	44279.3	249701	3990.76	5353.86	2241.73	1272.07	NaN	NaN	902.432	992.095	312766	147148	1226.36	242.821	172297	192092	258490	235418	1	NaN	2496.49
_AAEDDEDDDVDTK[DimethLys0]K[DimethLys0]QK[DimethLys0]TDEDD_.3	AAEDDEDDDVDTKKQKTDEDD	PTMA	P06454	32003.8	29711.4	459.707	1	NaN	68122.6	79391.5	251045	192891	6.81108	280.778	110.143	NaN	586.056	NaN	NaN	401.667	131.248	35680.5	14379.4	27155.1	14801.8	151503	298779	49974.6	44279.3	249701	3990.76	5353.86	2241.73	1272.07	NaN	NaN	902.432	992.095	312766	147148	1226.36	242.821	172297	192092	258490	235418	1	NaN	2496.49
_[DimethNter0]AAEDDEDDDVDTK[DimethLys0]K[DimethLys0]QK[DimethLys0]TDEDD_.3	AAEDDEDDDVDTKKQKTDEDD	PTMA	P06454	32003.8	29711.4	459.707	1	NaN	68122.6	79391.5	251045	192891	6.81108	280.778	110.143	NaN	586.056	NaN	NaN	401.667	131.248	35680.5	14379.4	27155.1	14801.8	151503	298779	49974.6	44279.3	249701	3990.76	5353.86	2241.73	1272.07	NaN	NaN	902.432	992.095	312766	147148	1226.36	242.821	172297	192092	258490	235418	1	NaN	2496.49
_AAEDDEDDDVDTK[DimethLys0]K[DimethLys0]QK[DimethLys0]TDEDD_.2	AAEDDEDDDVDTKKQKTDEDD	PTMA	P06454	32003.8	29711.4	459.707	1	NaN	68122.6	79391.5	251045	192891	6.81108	280.778	110.143	NaN	586.056	NaN	NaN	401.667	131.248	35680.5	14379.4	27155.1	14801.8	151503	298779	49974.6	44279.3	249701	3990.76	5353.86	2241.73	1272.07	NaN	NaN	902.432	992.095	312766	147148	1226.36	242.821	172297	192092	258490	235418	1	NaN	2496.49
_[DimethNter0]AAEDDEDDDVDTK[DimethLys0]K[DimethLys0]QK[DimethLys0]TDEDD_.4	AAEDDEDDDVDTKKQKTDEDD	PTMA	P06454	32003.8	29711.4	459.707	1	NaN	68122.6	79391.5	251045	192891	6.81108	280.778	110.143	NaN	586.056	NaN	NaN	401.667	131.248	35680.5	14379.4	27155.1	14801.8	151503	298779	49974.6	44279.3	249701	3990.76	5353.86	2241.73	1272.07	NaN	NaN	902.432	992.095	312766	147148	1226.36	242.821	172297	192092	258490	235418	1	NaN	2496.49
_[DimethNter0]AAEDDEDDDVDTK[DimethLys0]K[DimethLys0]QK[DimethLys0]TDEDD_.2	AAEDDEDDDVDTKKQKTDEDD	PTMA	P06454	32003.8	29711.4	459.707	1	NaN	68122.6	79391.5	251045	192891	6.81108	280.778	110.143	NaN	586.056	NaN	NaN	401.667	131.248	35680.5	14379.4	27155.1	14801.8	151503	298779	49974.6	44279.3	249701	3990.76	5353.86	2241.73	1272.07	NaN	NaN	902.432	992.095	312766	147148	1226.36	242.821	172297	192092	258490	235418	1	NaN	2496.49
_AAVDTSSEITTK[DimethLys0]DLK[DimethLys0]EK[DimethLys0]K[DimethLys0]EVVEEAENGR_.4	AAVDTSSEITTKDLKEKKEVVEEAENGR	PTMA	P06454	1003.49	620.12	1789.17	NaN	NaN	1195.48	1489.2	6329.2	6587.82	NaN	NaN	1633.07	313.211	1865.13	2553.42	5387.08	2218.72	3299.44	4581.69	3765.05	980.097	1105.21	2320.68	2747.51	1305.34	647.297	4170.59	6013.93	4950.3	1878.05	NaN	NaN	NaN	1317.72	6221	3600.16	3400.35	5.10927	NaN	5141.75	4212.32	6856.62	8127.46	784.657	486.001	NaN
_AAVDTSSEITTK[DimethLys0]DLK[DimethLys0]EK[DimethLys0]K[DimethLys0]EVVEEAENGR_.5	AAVDTSSEITTKDLKEKKEVVEEAENGR	PTMA	P06454	1003.49	620.12	1789.17	NaN	NaN	1195.48	1489.2	6329.2	6587.82	NaN	NaN	1633.07	313.211	1865.13	2553.42	5387.08	2218.72	3299.44	4581.69	3765.05	980.097	1105.21	2320.68	2747.51	1305.34	647.297	4170.59	6013.93	4950.3	1878.05	NaN	NaN	NaN	1317.72	6221	3600.16	3400.35	5.10927	NaN	5141.75	4212.32	6856.62	8127.46	784.657	486.001	NaN
_[Acetyl (N-term)]AAVDTSSEITTK[DimethLys0]DLK[DimethLys0]EK[DimethLys0]K[DimethLys0]EVVEEAENGR_.4	AAVDTSSEITTKDLKEKKEVVEEAENGR	PTMA	P06454	1003.49	620.12	1789.17	NaN	NaN	1195.48	1489.2	6329.2	6587.82	NaN	NaN	1633.07	313.211	1865.13	2553.42	5387.08	2218.72	3299.44	4581.69	3765.05	980.097	1105.21	2320.68	2747.51	1305.34	647.297	4170.59	6013.93	4950.3	1878.05	NaN	NaN	NaN	1317.72	6221	3600.16	3400.35	5.10927	NaN	5141.75	4212.32	6856.62	8127.46	784.657	486.001	NaN
_AAVDTSSEITTK[DimethLys0]DLK[DimethLys0]EK[DimethLys0]K[DimethLys0]EVVEEAENGR_.3	AAVDTSSEITTKDLKEKKEVVEEAENGR	PTMA	P06454	1003.49	620.12	1789.17	NaN	NaN	1195.48	1489.2	6329.2	6587.82	NaN	NaN	1633.07	313.211	1865.13	2553.42	5387.08	2218.72	3299.44	4581.69	3765.05	980.097	1105.21	2320.68	2747.51	1305.34	647.297	4170.59	6013.93	4950.3	1878.05	NaN	NaN	NaN	1317.72	6221	3600.16	3400.35	5.10927	NaN	5141.75	4212.32	6856.62	8127.46	784.657	486.001	NaN
_GEEEDGDEDEEAESATGK[DimethLys0]R_.3	GEEEDGDEDEEAESATGKR	PTMA	P06454	NaN	1070.35	153.296	NaN	NaN	1289.36	1565.94	6638.14	10434.6	NaN	NaN	705.582	NaN	836.067	NaN	107.217	2863.07	976.838	807.442	1080.68	1178.52	868.367	8779.4	10462.2	1270.89	1037.04	5175.53	3657.53	1565.66	1345.09	NaN	NaN	NaN	862.935	1029.04	5203.13	4667.43	NaN	NaN	9077.48	10218.5	11018.2	11659.2	104.218	108.301	207.973
_GEEEDGDEDEEAESATGK[DimethLys0]R_.2	GEEEDGDEDEEAESATGKR	PTMA	P06454	NaN	1070.35	153.296	NaN	NaN	1289.36	1565.94	6638.14	10434.6	NaN	NaN	705.582	NaN	836.067	NaN	107.217	2863.07	976.838	807.442	1080.68	1178.52	868.367	8779.4	10462.2	1270.89	1037.04	5175.53	3657.53	1565.66	1345.09	NaN	NaN	NaN	862.935	1029.04	5203.13	4667.43	NaN	NaN	9077.48	10218.5	11018.2	11659.2	104.218	108.301	207.973
_[DimethNter0]GEEEDGDEDEEAESATGK[DimethLys0]R_.3	GEEEDGDEDEEAESATGKR	PTMA	P06454	NaN	1070.35	153.296	NaN	NaN	1289.36	1565.94	6638.14	10434.6	NaN	NaN	705.582	NaN	836.067	NaN	107.217	2863.07	976.838	807.442	1080.68	1178.52	868.367	8779.4	10462.2	1270.89	1037.04	5175.53	3657.53	1565.66	1345.09	NaN	NaN	NaN	862.935	1029.04	5203.13	4667.43	NaN	NaN	9077.48	10218.5	11018.2	11659.2	104.218	108.301	207.973
_[DimethNter0]EEEDGDEDEEAESATGK[DimethLys0]R_.3	EEEDGDEDEEAESATGKR	PTMA	P06454	NaN	731.156	NaN	NaN	NaN	667.785	1424.93	11743.5	10606.3	NaN	NaN	NaN	NaN	NaN	NaN	NaN	2795.52	1691.41	NaN	1705.08	2033.23	1091.12	5948.96	9563.14	1605.86	900.883	3529.18	3420.71	NaN	1111.37	NaN	NaN	NaN	831.116	707.834	1315.08	4866.38	NaN	NaN	5927.72	7357.06	7453.7	8077.34	NaN	224.293	NaN
_EEEDGDEDEEAESATGK[DimethLys0]R_.3	EEEDGDEDEEAESATGKR	PTMA	P06454	NaN	731.156	NaN	NaN	NaN	667.785	1424.93	11743.5	10606.3	NaN	NaN	NaN	NaN	NaN	NaN	NaN	2795.52	1691.41	NaN	1705.08	2033.23	1091.12	5948.96	9563.14	1605.86	900.883	3529.18	3420.71	NaN	1111.37	NaN	NaN	NaN	831.116	707.834	1315.08	4866.38	NaN	NaN	5927.72	7357.06	7453.7	8077.34	NaN	224.293	NaN
_EEEDGDEDEEAESATGK[DimethLys0]R_.2	EEEDGDEDEEAESATGKR	PTMA	P06454	NaN	731.156	NaN	NaN	NaN	667.785	1424.93	11743.5	10606.3	NaN	NaN	NaN	NaN	NaN	NaN	NaN	2795.52	1691.41	NaN	1705.08	2033.23	1091.12	5948.96	9563.14	1605.86	900.883	3529.18	3420.71	NaN	1111.37	NaN	NaN	NaN	831.116	707.834	1315.08	4866.38	NaN	NaN	5927.72	7357.06	7453.7	8077.34	NaN	224.293	NaN
_[DimethNter0]GDGEEEDGDEDEEAESATGK[DimethLys0]R_.3	GDGEEEDGDEDEEAESATGKR	PTMA	P06454	365.154	506.235	NaN	NaN	NaN	814.375	1733.93	3322.9	1599.43	NaN	NaN	594.518	NaN	132.341	NaN	NaN	NaN	NaN	2094.33	NaN	NaN	640.096	1116.43	1370.66	399.862	138.14	8602.04	NaN	NaN	1560.37	NaN	NaN	NaN	837.157	759.934	861.567	1938.65	NaN	NaN	3333.3	3647.05	3443.19	2334.31	379.32	1916.99	1490.02
_GDGEEEDGDEDEEAESATGK[DimethLys0]R_.3	GDGEEEDGDEDEEAESATGKR	PTMA	P06454	365.154	506.235	NaN	NaN	NaN	814.375	1733.93	3322.9	1599.43	NaN	NaN	594.518	NaN	132.341	NaN	NaN	NaN	NaN	2094.33	NaN	NaN	640.096	1116.43	1370.66	399.862	138.14	8602.04	NaN	NaN	1560.37	NaN	NaN	NaN	837.157	759.934	861.567	1938.65	NaN	NaN	3333.3	3647.05	3443.19	2334.31	379.32	1916.99	1490.02
_TSSEITTK[DimethLys0]DLK[DimethLys0]EK[DimethLys0]K[DimethLys0]EVVEEAENGR_.4	TSSEITTKDLKEKKEVVEEAENGR	PTMA	P06454	1808.91	2957.16	NaN	NaN	NaN	616.03	889.222	2906.46	4192.44	NaN	NaN	NaN	1621.92	2816.33	2120.87	2578.65	749.562	526.549	3496.51	2311.56	1059.62	1004.4	NaN	1259.64	915.41	496.065	2269.13	2120.59	3228.83	NaN	NaN	NaN	NaN	1163.51	1515.82	2955.76	1913.76	NaN	NaN	2822.16	2790.84	517.61	3170.97	3138.82	1642.05	NaN
_TSSEITTK[DimethLys0]DLK[DimethLys0]EK[DimethLys0]K[DimethLys0]EVVEEAENGR_.5	TSSEITTKDLKEKKEVVEEAENGR	PTMA	P06454	1808.91	2957.16	NaN	NaN	NaN	616.03	889.222	2906.46	4192.44	NaN	NaN	NaN	1621.92	2816.33	2120.87	2578.65	749.562	526.549	3496.51	2311.56	1059.62	1004.4	NaN	1259.64	915.41	496.065	2269.13	2120.59	3228.83	NaN	NaN	NaN	NaN	1163.51	1515.82	2955.76	1913.76	NaN	NaN	2822.16	2790.84	517.61	3170.97	3138.82	1642.05	NaN
_TSSEITTK[DimethLys0]DLK[DimethLys0]EK[DimethLys0]K[DimethLys0]EVVEEAENGR_.3	TSSEITTKDLKEKKEVVEEAENGR	PTMA	P06454	1808.91	2957.16	NaN	NaN	NaN	616.03	889.222	2906.46	4192.44	NaN	NaN	NaN	1621.92	2816.33	2120.87	2578.65	749.562	526.549	3496.51	2311.56	1059.62	1004.4	NaN	1259.64	915.41	496.065	2269.13	2120.59	3228.83	NaN	NaN	NaN	NaN	1163.51	1515.82	2955.76	1913.76	NaN	NaN	2822.16	2790.84	517.61	3170.97	3138.82	1642.05	NaN
_GEEEEEEEEGDGEEEDGDEDEEAESATGK[DimethLys0]R_.3	GEEEEEEEEGDGEEEDGDEDEEAESATGKR	PTMA	P06454	NaN	NaN	NaN	NaN	NaN	NaN	NaN	2323.68	2111.54	NaN	NaN	NaN	NaN	NaN	NaN	NaN	NaN	NaN	558.971	NaN	NaN	NaN	462.329	683.849	NaN	180.125	1697.02	130.271	2201.97	NaN	NaN	NaN	NaN	NaN	NaN	7694.45	647.701	NaN	NaN	2950.03	3491.87	4396.67	4827.96	NaN	NaN	2426.59
_[DimethNter0]GEEEEEEEEGDGEEEDGDEDEEAESATGK[DimethLys0]R_.3	GEEEEEEEEGDGEEEDGDEDEEAESATGKR	PTMA	P06454	NaN	NaN	NaN	NaN	NaN	NaN	NaN	2323.68	2111.54	NaN	NaN	NaN	NaN	NaN	NaN	NaN	NaN	NaN	558.971	NaN	NaN	NaN	462.329	683.849	NaN	180.125	1697.02	130.271	2201.97	NaN	NaN	NaN	NaN	NaN	NaN	7694.45	647.701	NaN	NaN	2950.03	3491.87	4396.67	4827.96	NaN	NaN	2426.59
_DDVDTK[DimethLys0]K[DimethLys0]QK[DimethLys0]TDEDD_.3	DDVDTKKQKTDEDD	PTMA	P06454	NaN	NaN	NaN	NaN	NaN	NaN	NaN	6205.38	3873.17	NaN	NaN	NaN	NaN	NaN	NaN	NaN	NaN	NaN	NaN	351.108	1161.58	853.188	2217.36	1916.47	929.476	1098.78	2184.89	NaN	NaN	NaN	NaN	NaN	NaN	NaN	NaN	281.13	NaN	NaN	NaN	265.927	NaN	304.925	NaN	NaN	NaN	NaN
_EEEEEEEEGDGEEEDGDEDEEAESATGK[DimethLys0]R_.3	EEEEEEEEGDGEEEDGDEDEEAESATGKR	PTMA	P06454	NaN	NaN	NaN	NaN	NaN	NaN	NaN	1468.82	1781.28	NaN	NaN	NaN	NaN	NaN	NaN	NaN	NaN	NaN	57.8988	NaN	NaN	NaN	NaN	962.68	NaN	NaN	1070.88	317.333	NaN	NaN	NaN	NaN	NaN	NaN	NaN	8755.61	709.83	NaN	NaN	2182.33	2550.67	2851.86	4031.57	NaN	NaN	NaN
_EDDDVDTK[DimethLys0]K[DimethLys0]QK[DimethLys0]TDEDD_.3	EDDDVDTKKQKTDEDD	PTMA	P06454	NaN	5326.8	NaN	NaN	NaN	564.568	858.356	110310	60613.4	NaN	NaN	NaN	NaN	NaN	NaN	NaN	NaN	NaN	NaN	NaN	4828.26	3535.09	24423.2	2589.34	7406.51	565.291	1674.76	NaN	NaN	NaN	NaN	NaN	NaN	NaN	NaN	1197.97	66507.5	NaN	NaN	3023.9	81798.2	100898	3177.69	NaN	NaN	NaN
_EDDDVDTK[DimethLys0]K[DimethLys0]QK[DimethLys0]TDEDD_.2	EDDDVDTKKQKTDEDD	PTMA	P06454	NaN	5326.8	NaN	NaN	NaN	564.568	858.356	110310	60613.4	NaN	NaN	NaN	NaN	NaN	NaN	NaN	NaN	NaN	NaN	NaN	4828.26	3535.09	24423.2	2589.34	7406.51	565.291	1674.76	NaN	NaN	NaN	NaN	NaN	NaN	NaN	NaN	1197.97	66507.5	NaN	NaN	3023.9	81798.2	100898	3177.69	NaN	NaN	NaN
_DAAVDTSSEITTK[DimethLys0]DLK[DimethLys0]EK[DimethLys0]K[DimethLys0]EVVEEAENGR_.4	DAAVDTSSEITTKDLKEKKEVVEEAENGR	PTMA	P06454	NaN	870.348	NaN	NaN	NaN	NaN	NaN	38475.9	61034.9	NaN	NaN	NaN	NaN	NaN	NaN	NaN	1179.03	1878.93	28217.8	27745.5	NaN	403.841	2201.65	3004.4	1049.36	1007.98	4414.76	4857.53	1	3623.1	NaN	NaN	NaN	NaN	NaN	NaN	NaN	NaN	NaN	29783.7	28110.6	32667.6	33474.5	NaN	NaN	NaN
_LK[DimethLys0]EK[DimethLys0]K[DimethLys0]EVVEEAENGR_.4	LKEKKEVVEEAENGR	PTMA	P06454	65.05	NaN	NaN	NaN	NaN	NaN	287.46	1083.23	1070.36	NaN	NaN	NaN	NaN	NaN	NaN	NaN	1312.03	1076.29	NaN	3456.53	409.799	435.647	NaN	NaN	589.479	670.186	NaN	2452.86	2334.06	629.192	NaN	NaN	NaN	890.377	1060.39	3737	1215.12	NaN	NaN	1800.53	1752.32	NaN	NaN	NaN	551.961	NaN
_LK[DimethLys0]EK[DimethLys0]K[DimethLys0]EVVEEAENGR_.3	LKEKKEVVEEAENGR	PTMA	P06454	65.05	NaN	NaN	NaN	NaN	NaN	287.46	1083.23	1070.36	NaN	NaN	NaN	NaN	NaN	NaN	NaN	1312.03	1076.29	NaN	3456.53	409.799	435.647	NaN	NaN	589.479	670.186	NaN	2452.86	2334.06	629.192	NaN	NaN	NaN	890.377	1060.39	3737	1215.12	NaN	NaN	1800.53	1752.32	NaN	NaN	NaN	551.961	NaN
_DEDDDVDTK[DimethLys0]K[DimethLys0]QK[DimethLys0]TDEDD_.3	DEDDDVDTKKQKTDEDD	PTMA	P06454	763.639	713.367	NaN	NaN	NaN	1306.96	314.261	4344.74	5458.71	NaN	NaN	NaN	NaN	NaN	NaN	NaN	NaN	NaN	NaN	NaN	570.526	NaN	3775.3	8138.06	NaN	1322.1	4416.68	NaN	NaN	NaN	NaN	NaN	NaN	NaN	NaN	4167.07	46091	NaN	NaN	3891.97	5232.36	6989.89	11614.1	NaN	NaN	NaN
_DEDDDVDTK[DimethLys0]K[DimethLys0]QK[DimethLys0]TDEDD_.2	DEDDDVDTKKQKTDEDD	PTMA	P06454	763.639	713.367	NaN	NaN	NaN	1306.96	314.261	4344.74	5458.71	NaN	NaN	NaN	NaN	NaN	NaN	NaN	NaN	NaN	NaN	NaN	570.526	NaN	3775.3	8138.06	NaN	1322.1	4416.68	NaN	NaN	NaN	NaN	NaN	NaN	NaN	NaN	4167.07	46091	NaN	NaN	3891.97	5232.36	6989.89	11614.1	NaN	NaN	NaN
_DGEEEDGDEDEEAESATGK[DimethLys0]R_.3	DGEEEDGDEDEEAESATGKR	PTMA	P06454	NaN	NaN	NaN	NaN	NaN	NaN	644.347	5921.13	11844.3	NaN	NaN	NaN	NaN	NaN	NaN	NaN	NaN	NaN	4123.69	71.2257	NaN	NaN	1891.61	758.334	616.743	207.55	NaN	NaN	NaN	57.3557	NaN	NaN	NaN	NaN	NaN	7.66341	NaN	NaN	NaN	2409.82	2351.92	5262.78	9371.67	NaN	NaN	NaN
_DGEEEDGDEDEEAESATGK[DimethLys0]R_.2	DGEEEDGDEDEEAESATGKR	PTMA	P06454	NaN	NaN	NaN	NaN	NaN	NaN	644.347	5921.13	11844.3	NaN	NaN	NaN	NaN	NaN	NaN	NaN	NaN	NaN	4123.69	71.2257	NaN	NaN	1891.61	758.334	616.743	207.55	NaN	NaN	NaN	57.3557	NaN	NaN	NaN	NaN	NaN	7.66341	NaN	NaN	NaN	2409.82	2351.92	5262.78	9371.67	NaN	NaN	NaN
_EGDGEEEDGDEDEEAESATGK[DimethLys0]R_.3	EGDGEEEDGDEDEEAESATGKR	PTMA	P06454	NaN	NaN	NaN	NaN	NaN	NaN	NaN	10061.4	8683.19	NaN	NaN	NaN	NaN	NaN	NaN	NaN	NaN	NaN	NaN	NaN	NaN	NaN	2337.87	866.906	NaN	NaN	4019.39	NaN	NaN	NaN	NaN	NaN	NaN	NaN	NaN	NaN	665.06	NaN	NaN	4711.62	4789.09	8802.7	17464.9	NaN	NaN	NaN
_[DimethNter0]DLK[DimethLys0]EK[DimethLys0]K[DimethLys0]EVVEEAENGR_.4	DLKEKKEVVEEAENGR	PTMA	P06454	19976.9	14974.9	5345.68	56913.2	43665.2	NaN	NaN	NaN	NaN	NaN	NaN	5365.23	NaN	NaN	NaN	NaN	386.463	635.366	NaN	NaN	NaN	NaN	380.286	NaN	23233	41810.6	NaN	1285.42	2506.61	1015.31	NaN	46723.5	47801.5	320.924	NaN	NaN	NaN	22612.2	22674.2	2035.12	2550.62	126.431	175.208	4538.1	3273.31	NaN
_[DimethNter0]DLK[DimethLys0]EK[DimethLys0]K[DimethLys0]EVVEEAENGR_.3	DLKEKKEVVEEAENGR	PTMA	P06454	19976.9	14974.9	5345.68	56913.2	43665.2	NaN	NaN	NaN	NaN	NaN	NaN	5365.23	NaN	NaN	NaN	NaN	386.463	635.366	NaN	NaN	NaN	NaN	380.286	NaN	23233	41810.6	NaN	1285.42	2506.61	1015.31	NaN	46723.5	47801.5	320.924	NaN	NaN	NaN	22612.2	22674.2	2035.12	2550.62	126.431	175.208	4538.1	3273.31	NaN
_DLK[DimethLys0]EK[DimethLys0]K[DimethLys0]EVVEEAENGR_.3	DLKEKKEVVEEAENGR	PTMA	P06454	19976.9	14974.9	5345.68	56913.2	43665.2	NaN	NaN	NaN	NaN	NaN	NaN	5365.23	NaN	NaN	NaN	NaN	386.463	635.366	NaN	NaN	NaN	NaN	380.286	NaN	23233	41810.6	NaN	1285.42	2506.61	1015.31	NaN	46723.5	47801.5	320.924	NaN	NaN	NaN	22612.2	22674.2	2035.12	2550.62	126.431	175.208	4538.1	3273.31	NaN
_[DimethNter0]DLK[DimethLys0]EK[DimethLys0]K[DimethLys0]EVVEEAENGR_.2	DLKEKKEVVEEAENGR	PTMA	P06454	19976.9	14974.9	5345.68	56913.2	43665.2	NaN	NaN	NaN	NaN	NaN	NaN	5365.23	NaN	NaN	NaN	NaN	386.463	635.366	NaN	NaN	NaN	NaN	380.286	NaN	23233	41810.6	NaN	1285.42	2506.61	1015.31	NaN	46723.5	47801.5	320.924	NaN	NaN	NaN	22612.2	22674.2	2035.12	2550.62	126.431	175.208	4538.1	3273.31	NaN
_DLK[DimethLys0]EK[DimethLys0]K[DimethLys0]EVVEEAENGR_.4	DLKEKKEVVEEAENGR	PTMA	P06454	19976.9	14974.9	5345.68	56913.2	43665.2	NaN	NaN	NaN	NaN	NaN	NaN	5365.23	NaN	NaN	NaN	NaN	386.463	635.366	NaN	NaN	NaN	NaN	380.286	NaN	23233	41810.6	NaN	1285.42	2506.61	1015.31	NaN	46723.5	47801.5	320.924	NaN	NaN	NaN	22612.2	22674.2	2035.12	2550.62	126.431	175.208	4538.1	3273.31	NaN
_[DimethNter0]SEITTK[DimethLys0]DLK[DimethLys0]EK[DimethLys0]K[DimethLys0]EVVEEAENGR_.4	SEITTKDLKEKKEVVEEAENGR	PTMA	P06454	NaN	NaN	NaN	NaN	NaN	485.298	NaN	4160.55	3476.94	NaN	NaN	NaN	NaN	NaN	NaN	NaN	235.761	NaN	4080.55	NaN	NaN	NaN	NaN	959.62	934.696	NaN	2981.06	2037.41	1247.46	NaN	NaN	NaN	NaN	758.655	NaN	NaN	1885.55	NaN	NaN	4094.11	4271.13	NaN	4075.41	NaN	NaN	NaN
_[DimethNter0]EK[DimethLys0]K[DimethLys0]EVVEEAENGR_.3	EKKEVVEEAENGR	PTMA	P06454	NaN	NaN	NaN	NaN	NaN	NaN	NaN	NaN	NaN	NaN	NaN	NaN	NaN	NaN	NaN	NaN	389.87	520.742	NaN	NaN	NaN	NaN	2175.48	2028.09	2593.68	1906.96	NaN	NaN	NaN	NaN	NaN	NaN	NaN	NaN	NaN	935.035	2427.06	NaN	NaN	2106.99	1208.7	NaN	NaN	NaN	NaN	NaN
_EEEEEGGEEEEEEEEGDGEEEDGDEDEEAESATGK[DimethLys0]R_.3	EEEEEGGEEEEEEEEGDGEEEDGDEDEEAESATGKR	PTMA	P06454	NaN	NaN	NaN	NaN	NaN	NaN	NaN	647.158	854.151	NaN	NaN	NaN	NaN	NaN	NaN	NaN	NaN	NaN	NaN	NaN	NaN	NaN	125.547	741.717	NaN	NaN	NaN	NaN	NaN	NaN	NaN	NaN	NaN	NaN	NaN	1876.74	692.406	NaN	NaN	772.95	938.568	1218.46	2240.05	NaN	NaN	NaN
_[DimethNter0]K[DimethLys0]EVVEEAENGR_.2	KEVVEEAENGR	PTMA	P06454	15550.6	13072.7	3203.84	78854.6	159088	NaN	NaN	NaN	NaN	745.394	NaN	2910.49	NaN	NaN	NaN	NaN	NaN	NaN	NaN	NaN	NaN	NaN	902.363	NaN	12544.3	10871.9	NaN	NaN	59.7693	518.701	NaN	25244.2	21996.7	NaN	NaN	NaN	1236.75	15244.3	13786.8	1645.24	1365.75	NaN	482.953	1649.68	2385.28	10.1783
_[DimethNter0]K[DimethLys0]EVVEEAENGR_.3	KEVVEEAENGR	PTMA	P06454	15550.6	13072.7	3203.84	78854.6	159088	NaN	NaN	NaN	NaN	745.394	NaN	2910.49	NaN	NaN	NaN	NaN	NaN	NaN	NaN	NaN	NaN	NaN	902.363	NaN	12544.3	10871.9	NaN	NaN	59.7693	518.701	NaN	25244.2	21996.7	NaN	NaN	NaN	1236.75	15244.3	13786.8	1645.24	1365.75	NaN	482.953	1649.68	2385.28	10.1783
_K[DimethLys0]EVVEEAENGR_.3	KEVVEEAENGR	PTMA	P06454	15550.6	13072.7	3203.84	78854.6	159088	NaN	NaN	NaN	NaN	745.394	NaN	2910.49	NaN	NaN	NaN	NaN	NaN	NaN	NaN	NaN	NaN	NaN	902.363	NaN	12544.3	10871.9	NaN	NaN	59.7693	518.701	NaN	25244.2	21996.7	NaN	NaN	NaN	1236.75	15244.3	13786.8	1645.24	1365.75	NaN	482.953	1649.68	2385.28	10.1783
_[DimethNter0]TTK[DimethLys0]DLK[DimethLys0]EK[DimethLys0]K[DimethLys0]EVVEEAENGR_.4	TTKDLKEKKEVVEEAENGR	PTMA	P06454	1622.01	1507.78	NaN	4943.11	6999.95	NaN	NaN	NaN	NaN	NaN	NaN	NaN	NaN	NaN	NaN	NaN	NaN	NaN	NaN	NaN	NaN	NaN	NaN	NaN	2740.7	3219.95	NaN	NaN	NaN	NaN	NaN	1380.06	1425.93	NaN	NaN	NaN	NaN	625.813	1030.67	308.82	380.532	NaN	NaN	NaN	NaN	NaN
_GGEEEEEEEEGDGEEEDGDEDEEAESATGK[DimethLys0]R_.3	GGEEEEEEEEGDGEEEDGDEDEEAESATGKR	PTMA	P06454	NaN	NaN	NaN	NaN	NaN	NaN	NaN	NaN	NaN	NaN	NaN	NaN	NaN	NaN	NaN	NaN	NaN	NaN	NaN	NaN	NaN	NaN	NaN	NaN	NaN	NaN	NaN	NaN	NaN	NaN	NaN	NaN	NaN	NaN	NaN	6833.56	NaN	NaN	NaN	1587.75	2089.94	NaN	3564	NaN	NaN	NaN
_[DimethNter0]SSEITTK[DimethLys0]DLK[DimethLys0]EK[DimethLys0]K[DimethLys0]EVVEEAENGR_.4	SSEITTKDLKEKKEVVEEAENGR	PTMA	P06454	1599.77	2997.04	NaN	NaN	NaN	NaN	NaN	4525.22	NaN	NaN	NaN	NaN	NaN	NaN	NaN	NaN	NaN	NaN	4165.49	NaN	NaN	NaN	NaN	NaN	1437.85	212.955	NaN	2018.55	678.932	NaN	NaN	NaN	NaN	NaN	NaN	NaN	NaN	NaN	NaN	NaN	4725.04	NaN	NaN	NaN	NaN	NaN
_VDTK[DimethLys0]K[DimethLys0]QK[DimethLys0]TDEDD_.3	VDTKKQKTDEDD	PTMA	P06454	490.409	174.96	NaN	NaN	NaN	NaN	NaN	233.625	241.94	NaN	NaN	NaN	NaN	NaN	NaN	NaN	NaN	NaN	NaN	NaN	NaN	NaN	381.933	NaN	NaN	NaN	NaN	NaN	NaN	NaN	NaN	NaN	NaN	NaN	NaN	NaN	NaN	NaN	NaN	NaN	NaN	2320.63	NaN	NaN	NaN	NaN
_TK[DimethLys0]K[DimethLys0]QK[DimethLys0]TDEDD_.3	TKKQKTDEDD	PTMA	P06454	NaN	NaN	NaN	NaN	NaN	NaN	NaN	NaN	NaN	NaN	NaN	NaN	NaN	NaN	NaN	NaN	NaN	NaN	NaN	NaN	NaN	NaN	NaN	NaN	NaN	NaN	NaN	NaN	NaN	NaN	NaN	NaN	NaN	NaN	NaN	NaN	NaN	NaN	NaN	2.60335	NaN	146.064	NaN	NaN	NaN	NaN
_TK[DimethLys0]K[DimethLys0]QK[DimethLys0]TDEDD_.2	TKKQKTDEDD	PTMA	P06454	NaN	NaN	NaN	NaN	NaN	NaN	NaN	NaN	NaN	NaN	NaN	NaN	NaN	NaN	NaN	NaN	NaN	NaN	NaN	NaN	NaN	NaN	NaN	NaN	NaN	NaN	NaN	NaN	NaN	NaN	NaN	NaN	NaN	NaN	NaN	NaN	NaN	NaN	NaN	2.60335	NaN	146.064	NaN	NaN	NaN	NaN
_[DimethNter0]AAQTSPSPK[DimethLys0]AGAATGR_.3	AAQTSPSPKAGAATGR	ATP5B	P06576	29400.4	36717	47978	34767.9	30075	37336.2	45027.6	41354.2	37840.7	78943.6	53308.1	46297.6	70104.6	10476.6	45116	196300	79829.5	34079.8	35384.8	60824.1	38994.3	50768.2	36993.1	53743.6	32134.3	37123.8	33951.4	44344.8	37079	60421.1	NaN	31917.6	23539	40901	54211.8	61723.4	52221.8	37839.3	39203.5	38809.2	47626.6	30665.3	31474.2	56359.5	44446.9	61133
_[DimethNter0]AAQTSPSPK[DimethLys0]AGAATGR_.2	AAQTSPSPKAGAATGR	ATP5B	P06576	29400.4	36717	47978	34767.9	30075	37336.2	45027.6	41354.2	37840.7	78943.6	53308.1	46297.6	70104.6	10476.6	45116	196300	79829.5	34079.8	35384.8	60824.1	38994.3	50768.2	36993.1	53743.6	32134.3	37123.8	33951.4	44344.8	37079	60421.1	NaN	31917.6	23539	40901	54211.8	61723.4	52221.8	37839.3	39203.5	38809.2	47626.6	30665.3	31474.2	56359.5	44446.9	61133
_[DimethNter0]AQTSPSPK[DimethLys0]AGAATGR_.3	AQTSPSPKAGAATGR	ATP5B	P06576	742.801	859.183	34774.5	50145.3	41252.9	NaN	118.337	16214.3	33527.9	69487.7	67977.4	29831.5	84741.1	NaN	56771.6	160069	56502.4	14308.8	11396.6	58217.6	NaN	73774.2	24639.8	30033	25587.8	648.326	20212	NaN	49812.3	43755.5	NaN	35092.5	29953	50678	74415.2	31770	34881.6	54091.5	29710.3	21605.9	26991.1	310.418	36248.1	41911.4	28374.5	33132.4
_[DimethNter0]AQTSPSPK[DimethLys0]AGAATGR_.2	AQTSPSPKAGAATGR	ATP5B	P06576	742.801	859.183	34774.5	50145.3	41252.9	NaN	118.337	16214.3	33527.9	69487.7	67977.4	29831.5	84741.1	NaN	56771.6	160069	56502.4	14308.8	11396.6	58217.6	NaN	73774.2	24639.8	30033	25587.8	648.326	20212	NaN	49812.3	43755.5	NaN	35092.5	29953	50678	74415.2	31770	34881.6	54091.5	29710.3	21605.9	26991.1	310.418	36248.1	41911.4	28374.5	33132.4
_[DimethNter0]QTSPSPK[DimethLys0]AGAATGR_.3	QTSPSPKAGAATGR	ATP5B	P06576	2467.33	3110.19	859.009	NaN	4968.49	998.451	909.447	NaN	NaN	NaN	NaN	4965.22	NaN	NaN	34859.3	32594.9	9720.12	5621.63	NaN	NaN	3350.42	3133.89	2640.01	2440.61	2744.32	2472.01	NaN	NaN	1809.3	NaN	NaN	NaN	NaN	3758.78	NaN	NaN	1180.05	NaN	NaN	2594.29	NaN	NaN	NaN	NaN	NaN	1960.86
_[DimethNter0]QTSPSPK[DimethLys0]AGAATGR_.2	QTSPSPKAGAATGR	ATP5B	P06576	2467.33	3110.19	859.009	NaN	4968.49	998.451	909.447	NaN	NaN	NaN	NaN	4965.22	NaN	NaN	34859.3	32594.9	9720.12	5621.63	NaN	NaN	3350.42	3133.89	2640.01	2440.61	2744.32	2472.01	NaN	NaN	1809.3	NaN	NaN	NaN	NaN	3758.78	NaN	NaN	1180.05	NaN	NaN	2594.29	NaN	NaN	NaN	NaN	NaN	1960.86
_[DimethNter0]AQHLGESTVR_.3	AQHLGESTVR	ATP5B	P06576	12793.9	11481.9	1963.84	21458.8	37899.5	NaN	NaN	NaN	NaN	35736.3	13533.5	2420.72	NaN	NaN	NaN	NaN	NaN	NaN	NaN	NaN	NaN	NaN	NaN	NaN	10547.5	7274.66	NaN	NaN	NaN	2541.78	NaN	12034.5	11691.4	NaN	NaN	NaN	NaN	16479.6	15657.3	1586.82	1441.03	NaN	NaN	2932.12	4571.23	NaN
_[DimethNter0]AQHLGESTVR_.2	AQHLGESTVR	ATP5B	P06576	12793.9	11481.9	1963.84	21458.8	37899.5	NaN	NaN	NaN	NaN	35736.3	13533.5	2420.72	NaN	NaN	NaN	NaN	NaN	NaN	NaN	NaN	NaN	NaN	NaN	NaN	10547.5	7274.66	NaN	NaN	NaN	2541.78	NaN	12034.5	11691.4	NaN	NaN	NaN	NaN	16479.6	15657.3	1586.82	1441.03	NaN	NaN	2932.12	4571.23	NaN
_[DimethNter0]QAGSEVSALLGR_.2	QAGSEVSALLGR	ATP5B	P06576	6024.48	5588.25	NaN	4754.6	5468.44	NaN	NaN	NaN	NaN	NaN	NaN	NaN	NaN	NaN	NaN	NaN	NaN	NaN	NaN	NaN	NaN	NaN	NaN	1467.8	1310.5	1394.79	NaN	NaN	NaN	NaN	NaN	3367.58	4755.42	NaN	NaN	NaN	NaN	8414.8	7113.71	NaN	1602.68	NaN	NaN	200.643	13.969	NaN
_[DimethNter0]AMDGTEGLVR_.2	AMDGTEGLVR	ATP5B	P06576	6651.84	7263.44	NaN	23538.2	16559.8	NaN	NaN	NaN	NaN	NaN	NaN	846.019	NaN	NaN	NaN	NaN	NaN	NaN	NaN	NaN	123.984	NaN	NaN	NaN	5977.44	15856.7	NaN	NaN	NaN	NaN	NaN	8824.5	15433	NaN	NaN	NaN	NaN	5468.89	4966.09	1716.37	1803.51	NaN	NaN	935.571	1580.58	NaN
_[DimethNter0]AM[Oxidation (M)]DGTEGLVR_.2	AMDGTEGLVR	ATP5B	P06576	6651.84	7263.44	NaN	23538.2	16559.8	NaN	NaN	NaN	NaN	NaN	NaN	846.019	NaN	NaN	NaN	NaN	NaN	NaN	NaN	NaN	123.984	NaN	NaN	NaN	5977.44	15856.7	NaN	NaN	NaN	NaN	NaN	8824.5	15433	NaN	NaN	NaN	NaN	5468.89	4966.09	1716.37	1803.51	NaN	NaN	935.571	1580.58	NaN
_IM[Oxidation (M)]DPNIVGSEHYDVAR_.2	IMDPNIVGSEHYDVAR	ATP5B	P06576	NaN	796.809	NaN	NaN	NaN	1587.82	NaN	513.624	1405.5	NaN	NaN	NaN	NaN	NaN	NaN	NaN	NaN	NaN	NaN	274.43	2656.46	NaN	3866.62	3019.91	4219.89	4546.81	NaN	NaN	NaN	NaN	NaN	NaN	NaN	NaN	NaN	3.42038	NaN	NaN	NaN	1499.53	3447.12	1493.1	NaN	NaN	NaN	NaN
_IMDPNIVGSEHYDVAR_.2	IMDPNIVGSEHYDVAR	ATP5B	P06576	NaN	796.809	NaN	NaN	NaN	1587.82	NaN	513.624	1405.5	NaN	NaN	NaN	NaN	NaN	NaN	NaN	NaN	NaN	NaN	274.43	2656.46	NaN	3866.62	3019.91	4219.89	4546.81	NaN	NaN	NaN	NaN	NaN	NaN	NaN	NaN	NaN	3.42038	NaN	NaN	NaN	1499.53	3447.12	1493.1	NaN	NaN	NaN	NaN
_[DimethNter0]IM[Oxidation (M)]DPNIVGSEHYDVAR_.3	IMDPNIVGSEHYDVAR	ATP5B	P06576	NaN	796.809	NaN	NaN	NaN	1587.82	NaN	513.624	1405.5	NaN	NaN	NaN	NaN	NaN	NaN	NaN	NaN	NaN	NaN	274.43	2656.46	NaN	3866.62	3019.91	4219.89	4546.81	NaN	NaN	NaN	NaN	NaN	NaN	NaN	NaN	NaN	3.42038	NaN	NaN	NaN	1499.53	3447.12	1493.1	NaN	NaN	NaN	NaN
_[DimethNter0]IMNVIGEPIDER_.2	IMNVIGEPIDER	ATP5B	P06576	NaN	NaN	NaN	NaN	NaN	NaN	NaN	NaN	NaN	NaN	NaN	NaN	NaN	NaN	NaN	NaN	NaN	NaN	NaN	NaN	NaN	NaN	764.6	611.848	NaN	NaN	NaN	NaN	NaN	NaN	NaN	NaN	NaN	NaN	NaN	NaN	NaN	NaN	NaN	599.821	752.161	420.533	444.19	NaN	NaN	NaN
_IMNVIGEPIDER_.2	IMNVIGEPIDER	ATP5B	P06576	NaN	NaN	NaN	NaN	NaN	NaN	NaN	NaN	NaN	NaN	NaN	NaN	NaN	NaN	NaN	NaN	NaN	NaN	NaN	NaN	NaN	NaN	764.6	611.848	NaN	NaN	NaN	NaN	NaN	NaN	NaN	NaN	NaN	NaN	NaN	NaN	NaN	NaN	NaN	599.821	752.161	420.533	444.19	NaN	NaN	NaN
_SPSPK[DimethLys0]AGAATGR_.3	SPSPKAGAATGR	ATP5B	P06576	NaN	NaN	NaN	NaN	NaN	NaN	NaN	NaN	NaN	NaN	NaN	NaN	NaN	NaN	47734	13867.5	NaN	NaN	NaN	NaN	NaN	NaN	NaN	NaN	NaN	NaN	NaN	NaN	NaN	NaN	NaN	NaN	NaN	NaN	NaN	NaN	NaN	NaN	NaN	NaN	NaN	NaN	NaN	NaN	NaN	NaN
_[DimethNter0]GYQPTLATDMGTMQER_.2	GYQPTLATDMGTMQER	ATP5B	P06576	NaN	NaN	NaN	NaN	NaN	NaN	NaN	NaN	NaN	NaN	NaN	NaN	NaN	NaN	NaN	NaN	NaN	NaN	NaN	NaN	NaN	NaN	NaN	NaN	5882.01	6700.27	NaN	NaN	NaN	NaN	NaN	NaN	NaN	NaN	NaN	NaN	NaN	NaN	NaN	NaN	NaN	NaN	NaN	NaN	NaN	NaN
_[Acetyl (N-term)]TC[Carbamidomethyl (C)]K[DimethLys0]MSQLER_.2	TCKMSQLER	S100A9	P06702	18315	14708.8	36974.8	142396	64701.7	NaN	NaN	NaN	NaN	982.377	2253.97	33316.7	NaN	NaN	NaN	NaN	NaN	NaN	NaN	NaN	NaN	NaN	NaN	NaN	13296.3	26681.6	NaN	NaN	NaN	3618.53	NaN	137079	161910	NaN	NaN	NaN	NaN	124201	123425	1509.75	1768.23	NaN	NaN	8288.97	9594.94	NaN
_[Acetyl (N-term)]TC[Carbamidomethyl (C)]K[DimethLys0]M[Oxidation (M)]SQLER_.2	TCKMSQLER	S100A9	P06702	18315	14708.8	36974.8	142396	64701.7	NaN	NaN	NaN	NaN	982.377	2253.97	33316.7	NaN	NaN	NaN	NaN	NaN	NaN	NaN	NaN	NaN	NaN	NaN	NaN	13296.3	26681.6	NaN	NaN	NaN	3618.53	NaN	137079	161910	NaN	NaN	NaN	NaN	124201	123425	1509.75	1768.23	NaN	NaN	8288.97	9594.94	NaN
_[Acetyl (N-term)]TC[Carbamidomethyl (C)]K[DimethLys0]MSQLER_.1	TCKMSQLER	S100A9	P06702	18315	14708.8	36974.8	142396	64701.7	NaN	NaN	NaN	NaN	982.377	2253.97	33316.7	NaN	NaN	NaN	NaN	NaN	NaN	NaN	NaN	NaN	NaN	NaN	NaN	13296.3	26681.6	NaN	NaN	NaN	3618.53	NaN	137079	161910	NaN	NaN	NaN	NaN	124201	123425	1509.75	1768.23	NaN	NaN	8288.97	9594.94	NaN
_[Acetyl (N-term)]TC[Carbamidomethyl (C)]K[DimethLys0]M[Oxidation (M)]SQLER_.1	TCKMSQLER	S100A9	P06702	18315	14708.8	36974.8	142396	64701.7	NaN	NaN	NaN	NaN	982.377	2253.97	33316.7	NaN	NaN	NaN	NaN	NaN	NaN	NaN	NaN	NaN	NaN	NaN	NaN	13296.3	26681.6	NaN	NaN	NaN	3618.53	NaN	137079	161910	NaN	NaN	NaN	NaN	124201	123425	1509.75	1768.23	NaN	NaN	8288.97	9594.94	NaN
_[Acetyl (N-term)]ATVEPETTPTPNPPTTEEEK[DimethLys0]TESNQEVANPEHYIK[DimethLys0]HPLQNR_.5	ATVEPETTPTPNPPTTEEEKTESNQEVANPEHYIKHPLQNR	EIF4E	P06730	1861.75	2081.58	20686.2	19468	18366.9	12066.2	12114.7	7954.12	9875.15	183272	28079.5	14017.1	24170.1	24902.8	14941.1	14948.2	21419	26203.8	17942.8	21295.2	5201.13	6242.64	1045.67	22489.3	3960.01	14720.4	3548.59	45983.1	71425.8	39592.6	NaN	27034.4	31437	39307.4	40247.7	30752.9	11026.6	21097.2	18733.6	6073.96	5519.92	4815.04	15579.1	44829.8	39873.9	47666.3
_[Acetyl (N-term)]ATVEPETTPTPNPPTTEEEK[DimethLys0]TESNQEVANPEHYIK[DimethLys0]HPLQNR_.4	ATVEPETTPTPNPPTTEEEKTESNQEVANPEHYIKHPLQNR	EIF4E	P06730	1861.75	2081.58	20686.2	19468	18366.9	12066.2	12114.7	7954.12	9875.15	183272	28079.5	14017.1	24170.1	24902.8	14941.1	14948.2	21419	26203.8	17942.8	21295.2	5201.13	6242.64	1045.67	22489.3	3960.01	14720.4	3548.59	45983.1	71425.8	39592.6	NaN	27034.4	31437	39307.4	40247.7	30752.9	11026.6	21097.2	18733.6	6073.96	5519.92	4815.04	15579.1	44829.8	39873.9	47666.3
_ILK[DimethLys0]IHAR_.2	ILKIHAR	ENO1	P06733	1676.55	1639.89	NaN	3450.53	3910.49	3220.68	1568.77	3257.23	3072.81	NaN	NaN	NaN	2157.25	918.484	2015.83	NaN	2780.64	3719.74	7297.5	3909.97	4348.08	3172.86	3418.37	1352.2	687.528	799.972	422.17	7869.1	3284.13	1775.83	NaN	NaN	NaN	1730.9	3752.17	NaN	166.174	NaN	NaN	5845.02	3260.18	2981.15	4018.43	2624.28	4360.83	NaN
_[Acetyl (N-term)]SILK[DimethLys0]IHAR_.2	SILKIHAR	ENO1	P06733	20510.2	24332.2	23213.9	36782	22295.7	40572.3	45930.3	20522.7	22236.6	3036.15	181.628	15978.8	36492	30440.3	12166.9	13918.7	17063.5	22263.5	51433.7	47401.3	31582.2	25826.8	18820.2	19599.1	5634.25	6219.86	2775.35	41456.4	32707.1	12637.5	NaN	20948.3	32052.8	31324.4	26644.3	3009.81	2469.78	33466.3	25592.4	13820.9	14276.3	20944.2	15228.7	31594.7	36160.5	44538.5
_SILK[DimethLys0]IHAR_.2	SILKIHAR	ENO1	P06733	20510.2	24332.2	23213.9	36782	22295.7	40572.3	45930.3	20522.7	22236.6	3036.15	181.628	15978.8	36492	30440.3	12166.9	13918.7	17063.5	22263.5	51433.7	47401.3	31582.2	25826.8	18820.2	19599.1	5634.25	6219.86	2775.35	41456.4	32707.1	12637.5	NaN	20948.3	32052.8	31324.4	26644.3	3009.81	2469.78	33466.3	25592.4	13820.9	14276.3	20944.2	15228.7	31594.7	36160.5	44538.5
_LK[DimethLys0]IHAR_.2	LKIHAR	ENO1	P06733	NaN	NaN	NaN	NaN	NaN	1262.04	NaN	2839.84	2692.57	NaN	NaN	NaN	6982.78	2106.2	NaN	NaN	2325.54	2639.67	3425.62	2631.53	2443.78	2002.92	3236.89	1510.01	NaN	1229.48	NaN	3148.23	3966.9	NaN	NaN	NaN	NaN	6395.89	NaN	NaN	NaN	15088.6	NaN	2171.46	3526.1	1497.97	700.064	5279.98	16024.8	NaN
_[DimethNter0]AASEFFR_.2	AASEFFR	ENO1	P06733	104707	132357	31124.8	723547	540171	NaN	NaN	NaN	NaN	NaN	NaN	9911.72	NaN	NaN	NaN	NaN	NaN	NaN	NaN	NaN	60.0398	NaN	NaN	NaN	99137.2	192433	NaN	NaN	NaN	16978.1	NaN	795916	1.09766e+06	NaN	NaN	NaN	NaN	222837	243395	11387.4	9675.06	NaN	NaN	22825.9	28108.9	NaN
_[DimethNter0]VGDDLTVTNPK[DimethLys0]R_.3	VGDDLTVTNPKR	ENO1	P06733	21033.9	16120.9	9990.36	198606	130588	NaN	NaN	NaN	NaN	NaN	NaN	9638.23	NaN	NaN	NaN	NaN	NaN	NaN	NaN	NaN	NaN	183.645	NaN	NaN	19799.3	61424.4	NaN	NaN	NaN	9984.54	NaN	77890.5	90818.7	179.565	NaN	NaN	NaN	82220.5	81337.5	601.849	878.989	1546.12	NaN	7972.28	7076.57	NaN
_[DimethNter0]VGDDLTVTNPK[DimethLys0]R_.2	VGDDLTVTNPKR	ENO1	P06733	21033.9	16120.9	9990.36	198606	130588	NaN	NaN	NaN	NaN	NaN	NaN	9638.23	NaN	NaN	NaN	NaN	NaN	NaN	NaN	NaN	NaN	183.645	NaN	NaN	19799.3	61424.4	NaN	NaN	NaN	9984.54	NaN	77890.5	90818.7	179.565	NaN	NaN	NaN	82220.5	81337.5	601.849	878.989	1546.12	NaN	7972.28	7076.57	NaN
_IEEELGSK[DimethLys0]AK[DimethLys0]FAGR_.3	IEEELGSKAKFAGR	ENO1	P06733	921.86	1238.41	NaN	NaN	NaN	2950.3	1810.84	2452.74	2073.48	NaN	NaN	NaN	NaN	NaN	NaN	NaN	NaN	NaN	1875.3	3227.6	2215.53	2296.53	3113.94	4450.65	1289.53	290.5	740.23	5261.62	10370.4	NaN	NaN	NaN	NaN	135.68	NaN	1168.94	813.987	NaN	NaN	2646	2976.26	3158.94	3425.7	NaN	NaN	NaN
_IEEELGSK[DimethLys0]AK[DimethLys0]FAGR_.4	IEEELGSKAKFAGR	ENO1	P06733	921.86	1238.41	NaN	NaN	NaN	2950.3	1810.84	2452.74	2073.48	NaN	NaN	NaN	NaN	NaN	NaN	NaN	NaN	NaN	1875.3	3227.6	2215.53	2296.53	3113.94	4450.65	1289.53	290.5	740.23	5261.62	10370.4	NaN	NaN	NaN	NaN	135.68	NaN	1168.94	813.987	NaN	NaN	2646	2976.26	3158.94	3425.7	NaN	NaN	NaN
_[DimethNter0]IEEELGSK[DimethLys0]AK[DimethLys0]FAGR_.4	IEEELGSKAKFAGR	ENO1	P06733	921.86	1238.41	NaN	NaN	NaN	2950.3	1810.84	2452.74	2073.48	NaN	NaN	NaN	NaN	NaN	NaN	NaN	NaN	NaN	1875.3	3227.6	2215.53	2296.53	3113.94	4450.65	1289.53	290.5	740.23	5261.62	10370.4	NaN	NaN	NaN	NaN	135.68	NaN	1168.94	813.987	NaN	NaN	2646	2976.26	3158.94	3425.7	NaN	NaN	NaN
_[DimethNter0]IEEELGSK[DimethLys0]AK[DimethLys0]FAGR_.3	IEEELGSKAKFAGR	ENO1	P06733	921.86	1238.41	NaN	NaN	NaN	2950.3	1810.84	2452.74	2073.48	NaN	NaN	NaN	NaN	NaN	NaN	NaN	NaN	NaN	1875.3	3227.6	2215.53	2296.53	3113.94	4450.65	1289.53	290.5	740.23	5261.62	10370.4	NaN	NaN	NaN	NaN	135.68	NaN	1168.94	813.987	NaN	NaN	2646	2976.26	3158.94	3425.7	NaN	NaN	NaN
_[DimethNter0]GDDLTVTNPK[DimethLys0]R_.3	GDDLTVTNPKR	ENO1	P06733	2657.5	5236.85	NaN	10632.3	14292.8	NaN	NaN	NaN	NaN	NaN	NaN	229.95	NaN	NaN	NaN	NaN	NaN	NaN	NaN	NaN	NaN	NaN	NaN	NaN	3695.97	3952.96	NaN	NaN	NaN	NaN	NaN	11310.3	6697.33	NaN	NaN	NaN	NaN	5126.39	7389.91	187.859	NaN	NaN	NaN	NaN	NaN	NaN
_[DimethNter0]GDDLTVTNPK[DimethLys0]R_.2	GDDLTVTNPKR	ENO1	P06733	2657.5	5236.85	NaN	10632.3	14292.8	NaN	NaN	NaN	NaN	NaN	NaN	229.95	NaN	NaN	NaN	NaN	NaN	NaN	NaN	NaN	NaN	NaN	NaN	NaN	3695.97	3952.96	NaN	NaN	NaN	NaN	NaN	11310.3	6697.33	NaN	NaN	NaN	NaN	5126.39	7389.91	187.859	NaN	NaN	NaN	NaN	NaN	NaN
_[DimethNter0]ASAGIQVVGDDLTVTNPK[DimethLys0]R_.3	ASAGIQVVGDDLTVTNPKR	ENO1	P06733	3234.18	2872.71	NaN	9806.02	10773.2	NaN	NaN	NaN	NaN	NaN	NaN	NaN	NaN	NaN	NaN	NaN	NaN	NaN	NaN	NaN	NaN	NaN	NaN	NaN	1652.67	1406.16	NaN	NaN	NaN	NaN	NaN	4667.16	4446.15	NaN	NaN	NaN	NaN	NaN	572.789	NaN	NaN	NaN	NaN	13.1022	NaN	NaN
_VVIGM[Oxidation (M)]DVAASEFFR_.2	VVIGMDVAASEFFR	ENO1	P06733	NaN	NaN	NaN	NaN	NaN	NaN	NaN	NaN	91.8896	NaN	NaN	NaN	787.811	1352.59	NaN	NaN	222.916	NaN	78.135	152.41	NaN	452.324	NaN	NaN	NaN	2821.03	NaN	119.714	547.842	497.001	NaN	NaN	NaN	258.888	235.986	11460.1	NaN	NaN	NaN	8.50625	170.274	NaN	NaN	NaN	NaN	NaN
_VVIGMDVAASEFFR_.2	VVIGMDVAASEFFR	ENO1	P06733	NaN	NaN	NaN	NaN	NaN	NaN	NaN	NaN	91.8896	NaN	NaN	NaN	787.811	1352.59	NaN	NaN	222.916	NaN	78.135	152.41	NaN	452.324	NaN	NaN	NaN	2821.03	NaN	119.714	547.842	497.001	NaN	NaN	NaN	258.888	235.986	11460.1	NaN	NaN	NaN	8.50625	170.274	NaN	NaN	NaN	NaN	NaN
_[DimethNter0]SAGIQVVGDDLTVTNPK[DimethLys0]R_.3	SAGIQVVGDDLTVTNPKR	ENO1	P06733	5189.16	2126.17	NaN	NaN	NaN	NaN	NaN	NaN	NaN	NaN	NaN	NaN	NaN	NaN	NaN	NaN	NaN	NaN	NaN	NaN	NaN	NaN	NaN	NaN	NaN	8898.94	NaN	NaN	NaN	NaN	NaN	8205.99	9080.93	NaN	NaN	NaN	NaN	NaN	NaN	NaN	NaN	NaN	NaN	NaN	NaN	NaN
_AAVPSGASTGIYEALELR_.2	AAVPSGASTGIYEALELR	ENO1	P06733	NaN	NaN	NaN	NaN	NaN	NaN	NaN	NaN	NaN	NaN	NaN	NaN	767.433	NaN	NaN	NaN	NaN	NaN	NaN	NaN	NaN	NaN	NaN	NaN	NaN	NaN	NaN	NaN	461.742	NaN	NaN	NaN	NaN	99.2959	NaN	1291.54	NaN	NaN	NaN	NaN	NaN	NaN	NaN	NaN	NaN	NaN
_[Acetyl (N-term)]AK[DimethLys0]PLTDQEK[DimethLys0]R_.3	AKPLTDQEKR	PYGL	P06737	634.107	624.208	11700	3878.78	2722.16	3986.65	2113.51	1760.06	1775.07	40.1203	NaN	3383.77	NaN	NaN	NaN	NaN	NaN	347.691	4864.99	2751.97	1643.48	1552.73	2336.35	2053.42	1035.26	1463.9	1451.21	2551.82	1920.35	NaN	NaN	2790.53	3669.71	608.638	NaN	7399.35	1765.74	3493.56	4622.72	1242.18	1359.1	1765.66	1252.66	1	1	3847.52
_[Acetyl (N-term)]AK[DimethLys0]PLTDQEK[DimethLys0]R_.2	AKPLTDQEKR	PYGL	P06737	634.107	624.208	11700	3878.78	2722.16	3986.65	2113.51	1760.06	1775.07	40.1203	NaN	3383.77	NaN	NaN	NaN	NaN	NaN	347.691	4864.99	2751.97	1643.48	1552.73	2336.35	2053.42	1035.26	1463.9	1451.21	2551.82	1920.35	NaN	NaN	2790.53	3669.71	608.638	NaN	7399.35	1765.74	3493.56	4622.72	1242.18	1359.1	1765.66	1252.66	1	1	3847.52
_[DimethNter0]TEALK[DimethLys0]PYSSGGPR_.3	TEALKPYSSGGPR	GPI	P06744	6379	7707.29	NaN	71423.8	111225	NaN	NaN	NaN	NaN	NaN	NaN	NaN	NaN	NaN	NaN	NaN	NaN	NaN	NaN	NaN	NaN	NaN	NaN	NaN	12072.3	10022.1	NaN	NaN	NaN	500.055	NaN	24010.3	30017.7	NaN	NaN	NaN	NaN	7180.54	18072.4	186.311	169.914	NaN	NaN	579.544	575.046	NaN
_[DimethNter0]HAM[Oxidation (M)]LPYDQYLHR_.3	HAMLPYDQYLHR	GPI	P06744	7595.69	8013.58	87.3636	30919.7	26753.7	NaN	NaN	NaN	NaN	NaN	NaN	NaN	NaN	NaN	NaN	NaN	NaN	NaN	NaN	NaN	NaN	NaN	NaN	NaN	6143.09	7093.35	NaN	NaN	NaN	NaN	NaN	27408	31646.1	NaN	NaN	NaN	NaN	6093.99	6239.08	NaN	NaN	NaN	NaN	1.25013	1.45183	NaN
_[DimethNter0]HAMLPYDQYLHR_.3	HAMLPYDQYLHR	GPI	P06744	7595.69	8013.58	87.3636	30919.7	26753.7	NaN	NaN	NaN	NaN	NaN	NaN	NaN	NaN	NaN	NaN	NaN	NaN	NaN	NaN	NaN	NaN	NaN	NaN	NaN	6143.09	7093.35	NaN	NaN	NaN	NaN	NaN	27408	31646.1	NaN	NaN	NaN	NaN	6093.99	6239.08	NaN	NaN	NaN	NaN	1.25013	1.45183	NaN
_[DimethNter0]GK[DimethLys0]DSK[DimethLys0]PSSTPR_.3	GKDSKPSSTPR	NPM1	P06748	NaN	5226.61	NaN	NaN	NaN	NaN	NaN	830.795	613.88	NaN	NaN	NaN	2910.35	7928.8	NaN	NaN	3164.05	NaN	941.981	NaN	2212.11	1967.72	NaN	NaN	NaN	NaN	NaN	NaN	NaN	NaN	NaN	NaN	NaN	2517.42	6483.02	NaN	947.394	NaN	NaN	NaN	734.535	NaN	NaN	NaN	NaN	NaN
_LAADEDDDDDDEEDDDEDDDDDDFDDEEAEEK[DimethLys0]APVK[DimethLys0]K[DimethLys0]SIR_.4	LAADEDDDDDDEEDDDEDDDDDDFDDEEAEEKAPVKKSIR	NPM1	P06748	NaN	NaN	NaN	NaN	NaN	NaN	NaN	NaN	NaN	NaN	NaN	NaN	NaN	NaN	NaN	NaN	NaN	NaN	NaN	NaN	NaN	NaN	258.004	891.025	205.259	NaN	NaN	NaN	NaN	NaN	NaN	NaN	NaN	NaN	NaN	NaN	NaN	NaN	NaN	89.0095	NaN	578.282	940.843	NaN	NaN	NaN
_[DimethNter0]LAADEDDDDDDEEDDDEDDDDDDFDDEEAEEK[DimethLys0]APVK[DimethLys0]K[DimethLys0]SIR_.5	LAADEDDDDDDEEDDDEDDDDDDFDDEEAEEKAPVKKSIR	NPM1	P06748	NaN	NaN	NaN	NaN	NaN	NaN	NaN	NaN	NaN	NaN	NaN	NaN	NaN	NaN	NaN	NaN	NaN	NaN	NaN	NaN	NaN	NaN	258.004	891.025	205.259	NaN	NaN	NaN	NaN	NaN	NaN	NaN	NaN	NaN	NaN	NaN	NaN	NaN	NaN	89.0095	NaN	578.282	940.843	NaN	NaN	NaN
_LAADEDDDDDDEEDDDEDDDDDDFDDEEAEEK[DimethLys0]APVK[DimethLys0]K[DimethLys0]SIR_.5	LAADEDDDDDDEEDDDEDDDDDDFDDEEAEEKAPVKKSIR	NPM1	P06748	NaN	NaN	NaN	NaN	NaN	NaN	NaN	NaN	NaN	NaN	NaN	NaN	NaN	NaN	NaN	NaN	NaN	NaN	NaN	NaN	NaN	NaN	258.004	891.025	205.259	NaN	NaN	NaN	NaN	NaN	NaN	NaN	NaN	NaN	NaN	NaN	NaN	NaN	NaN	89.0095	NaN	578.282	940.843	NaN	NaN	NaN
_[DimethNter0]LAADEDDDDDDEEDDDEDDDDDDFDDEEAEEK[DimethLys0]APVK[DimethLys0]K[DimethLys0]SIR_.4	LAADEDDDDDDEEDDDEDDDDDDFDDEEAEEKAPVKKSIR	NPM1	P06748	NaN	NaN	NaN	NaN	NaN	NaN	NaN	NaN	NaN	NaN	NaN	NaN	NaN	NaN	NaN	NaN	NaN	NaN	NaN	NaN	NaN	NaN	258.004	891.025	205.259	NaN	NaN	NaN	NaN	NaN	NaN	NaN	NaN	NaN	NaN	NaN	NaN	NaN	NaN	89.0095	NaN	578.282	940.843	NaN	NaN	NaN
_AADEDDDDDDEEDDDEDDDDDDFDDEEAEEK[DimethLys0]APVK[DimethLys0]K[DimethLys0]SIR_.4	AADEDDDDDDEEDDDEDDDDDDFDDEEAEEKAPVKKSIR	NPM1	P06748	NaN	NaN	NaN	NaN	NaN	NaN	NaN	NaN	NaN	NaN	NaN	NaN	NaN	NaN	NaN	NaN	NaN	NaN	NaN	NaN	NaN	NaN	330.287	NaN	332.398	NaN	NaN	NaN	NaN	NaN	NaN	NaN	NaN	NaN	NaN	NaN	NaN	NaN	NaN	467.974	630.941	705.428	621.291	NaN	NaN	NaN
_[DimethNter0]AADEDDDDDDEEDDDEDDDDDDFDDEEAEEK[DimethLys0]APVK[DimethLys0]K[DimethLys0]SIR_.4	AADEDDDDDDEEDDDEDDDDDDFDDEEAEEKAPVKKSIR	NPM1	P06748	NaN	NaN	NaN	NaN	NaN	NaN	NaN	NaN	NaN	NaN	NaN	NaN	NaN	NaN	NaN	NaN	NaN	NaN	NaN	NaN	NaN	NaN	330.287	NaN	332.398	NaN	NaN	NaN	NaN	NaN	NaN	NaN	NaN	NaN	NaN	NaN	NaN	NaN	NaN	467.974	630.941	705.428	621.291	NaN	NaN	NaN
_[DimethNter0]AADEDDDDDDEEDDDEDDDDDDFDDEEAEEK[DimethLys0]APVK[DimethLys0]K[DimethLys0]SIR_.5	AADEDDDDDDEEDDDEDDDDDDFDDEEAEEKAPVKKSIR	NPM1	P06748	NaN	NaN	NaN	NaN	NaN	NaN	NaN	NaN	NaN	NaN	NaN	NaN	NaN	NaN	NaN	NaN	NaN	NaN	NaN	NaN	NaN	NaN	330.287	NaN	332.398	NaN	NaN	NaN	NaN	NaN	NaN	NaN	NaN	NaN	NaN	NaN	NaN	NaN	NaN	467.974	630.941	705.428	621.291	NaN	NaN	NaN
_[DimethNter0]K[DimethLys0]LAADEDDDDDDEEDDDEDDDDDDFDDEEAEEK[DimethLys0]APVK[DimethLys0]K[DimethLys0]SIR_.5	KLAADEDDDDDDEEDDDEDDDDDDFDDEEAEEKAPVKKSIR	NPM1	P06748	NaN	NaN	NaN	NaN	NaN	NaN	NaN	NaN	NaN	NaN	NaN	NaN	NaN	NaN	NaN	NaN	NaN	NaN	NaN	NaN	NaN	NaN	NaN	1341.32	NaN	1704.29	NaN	NaN	NaN	NaN	NaN	NaN	NaN	NaN	NaN	NaN	NaN	NaN	NaN	NaN	NaN	NaN	NaN	NaN	NaN	NaN
_M[Oxidation (M)]SVQPTVSLGGFEITPPVVLR_.2	MSVQPTVSLGGFEITPPVVLR	NPM1	P06748	NaN	NaN	NaN	NaN	NaN	NaN	NaN	NaN	NaN	NaN	NaN	NaN	NaN	NaN	NaN	NaN	NaN	NaN	NaN	NaN	NaN	NaN	NaN	NaN	NaN	NaN	NaN	NaN	NaN	NaN	NaN	NaN	NaN	NaN	106.043	5736.72	NaN	NaN	NaN	NaN	NaN	NaN	NaN	NaN	NaN	NaN
_AADAEAEVASLNR_.2	AADAEAEVASLNR	TPM3	P06753	3676.36	3725.54	NaN	3.28327	NaN	6613.21	6597.34	2394.26	3259.75	NaN	NaN	1	NaN	NaN	NaN	NaN	88.1575	NaN	1070.45	1214.41	5869.35	5994.1	12066	20158.4	5966.36	13346.1	4268.23	NaN	2.48523	2.04719	NaN	5.20087	9.3188	NaN	23.4187	37184.7	7887.95	2.21328	NaN	5344.72	5006.31	2667.68	2759.71	2.91637	3.30834	13.3014
_[DimethNter0]AADAEAEVASLNR_.2	AADAEAEVASLNR	TPM3	P06753	3676.36	3725.54	NaN	3.28327	NaN	6613.21	6597.34	2394.26	3259.75	NaN	NaN	1	NaN	NaN	NaN	NaN	88.1575	NaN	1070.45	1214.41	5869.35	5994.1	12066	20158.4	5966.36	13346.1	4268.23	NaN	2.48523	2.04719	NaN	5.20087	9.3188	NaN	23.4187	37184.7	7887.95	2.21328	NaN	5344.72	5006.31	2667.68	2759.71	2.91637	3.30834	13.3014
_AADAEAEVASLNR_.3	AADAEAEVASLNR	TPM3	P06753	3676.36	3725.54	NaN	3.28327	NaN	6613.21	6597.34	2394.26	3259.75	NaN	NaN	1	NaN	NaN	NaN	NaN	88.1575	NaN	1070.45	1214.41	5869.35	5994.1	12066	20158.4	5966.36	13346.1	4268.23	NaN	2.48523	2.04719	NaN	5.20087	9.3188	NaN	23.4187	37184.7	7887.95	2.21328	NaN	5344.72	5006.31	2667.68	2759.71	2.91637	3.30834	13.3014
_[DimethNter0]QLK[DimethLys0]EAK[DimethLys0]HIAEEADR_.4	QLKEAKHIAEEADR	TPM3	P06753	798.701	1079.8	NaN	4357.65	3612.48	NaN	NaN	NaN	NaN	NaN	NaN	NaN	NaN	NaN	NaN	NaN	NaN	NaN	NaN	NaN	NaN	NaN	NaN	NaN	1806.21	2583	NaN	NaN	NaN	NaN	NaN	NaN	NaN	NaN	NaN	NaN	NaN	5657.05	5534.56	NaN	NaN	NaN	NaN	NaN	NaN	NaN
_[DimethNter0]QLK[DimethLys0]EAK[DimethLys0]HIAEEADR_.3	QLKEAKHIAEEADR	TPM3	P06753	798.701	1079.8	NaN	4357.65	3612.48	NaN	NaN	NaN	NaN	NaN	NaN	NaN	NaN	NaN	NaN	NaN	NaN	NaN	NaN	NaN	NaN	NaN	NaN	NaN	1806.21	2583	NaN	NaN	NaN	NaN	NaN	NaN	NaN	NaN	NaN	NaN	NaN	5657.05	5534.56	NaN	NaN	NaN	NaN	NaN	NaN	NaN
_[DimethNter0]QLK[DimethLys0]EAK[DimethLys0]HIAEEADR_.2	QLKEAKHIAEEADR	TPM3	P06753	798.701	1079.8	NaN	4357.65	3612.48	NaN	NaN	NaN	NaN	NaN	NaN	NaN	NaN	NaN	NaN	NaN	NaN	NaN	NaN	NaN	NaN	NaN	NaN	NaN	1806.21	2583	NaN	NaN	NaN	NaN	NaN	NaN	NaN	NaN	NaN	NaN	NaN	5657.05	5534.56	NaN	NaN	NaN	NaN	NaN	NaN	NaN
_[DimethNter0]ALQK[DimethLys0]LEEAEK[DimethLys0]AADESER_.3	ALQKLEEAEKAADESER	TPM3	P06753	1581.53	657.774	NaN	55.914	450.576	NaN	NaN	NaN	NaN	NaN	NaN	NaN	NaN	NaN	NaN	NaN	NaN	NaN	NaN	NaN	NaN	NaN	NaN	NaN	1119.65	1008.93	NaN	NaN	NaN	NaN	NaN	NaN	NaN	NaN	NaN	NaN	NaN	NaN	NaN	NaN	NaN	NaN	NaN	NaN	NaN	NaN
_[DimethNter0]ALQK[DimethLys0]LEEAEK[DimethLys0]AADESER_.2	ALQKLEEAEKAADESER	TPM3	P06753	1581.53	657.774	NaN	55.914	450.576	NaN	NaN	NaN	NaN	NaN	NaN	NaN	NaN	NaN	NaN	NaN	NaN	NaN	NaN	NaN	NaN	NaN	NaN	NaN	1119.65	1008.93	NaN	NaN	NaN	NaN	NaN	NaN	NaN	NaN	NaN	NaN	NaN	NaN	NaN	NaN	NaN	NaN	NaN	NaN	NaN	NaN
_[Acetyl (N-term)]GM[Oxidation (M)]K[DimethLys0]VIENR_.2	GMKVIENR	TPM3	P06753	NaN	NaN	NaN	NaN	NaN	NaN	NaN	NaN	NaN	NaN	NaN	NaN	NaN	NaN	NaN	NaN	NaN	NaN	NaN	NaN	NaN	NaN	287.873	202.957	NaN	NaN	NaN	NaN	NaN	NaN	NaN	NaN	NaN	NaN	NaN	NaN	NaN	NaN	NaN	NaN	150.127	NaN	NaN	NaN	NaN	NaN
_[Acetyl (N-term)]SQAEFEK[DimethLys0]AAEEVR_.2	SQAEFEKAAEEVR	DBI	P07108	30833.4	23515.7	51498.6	48730.8	39101.5	9909.17	11160	18497.5	18887.7	171308	148698	51417	67628.3	79390.8	33508.6	45131.5	40072.7	19912	29698.3	40255.5	22900	12205.1	9235.97	12948.8	14418.9	17389.3	61373.9	24727.2	112763	28041	NaN	43179.8	50235.6	58257.5	63157.6	58157.3	25442.2	61985	61862.8	22651.3	20166.4	26364.3	18391.7	69481	74961.2	349318
_[Acetyl (N-term)]SQAEFEK[DimethLys0]AAEEVR_.3	SQAEFEKAAEEVR	DBI	P07108	30833.4	23515.7	51498.6	48730.8	39101.5	9909.17	11160	18497.5	18887.7	171308	148698	51417	67628.3	79390.8	33508.6	45131.5	40072.7	19912	29698.3	40255.5	22900	12205.1	9235.97	12948.8	14418.9	17389.3	61373.9	24727.2	112763	28041	NaN	43179.8	50235.6	58257.5	63157.6	58157.3	25442.2	61985	61862.8	22651.3	20166.4	26364.3	18391.7	69481	74961.2	349318
_SQAEFEK[DimethLys0]AAEEVR_.3	SQAEFEKAAEEVR	DBI	P07108	30833.4	23515.7	51498.6	48730.8	39101.5	9909.17	11160	18497.5	18887.7	171308	148698	51417	67628.3	79390.8	33508.6	45131.5	40072.7	19912	29698.3	40255.5	22900	12205.1	9235.97	12948.8	14418.9	17389.3	61373.9	24727.2	112763	28041	NaN	43179.8	50235.6	58257.5	63157.6	58157.3	25442.2	61985	61862.8	22651.3	20166.4	26364.3	18391.7	69481	74961.2	349318
_[DimethNter0]AAAAAQSVYAFSAR_.2	AAAAAQSVYAFSAR	GPX1	P07203	1423.44	1493.27	NaN	NaN	3529.85	NaN	NaN	NaN	NaN	NaN	NaN	NaN	NaN	NaN	NaN	NaN	NaN	NaN	NaN	NaN	NaN	NaN	NaN	NaN	550.792	649.457	NaN	NaN	NaN	NaN	NaN	NaN	NaN	NaN	NaN	NaN	NaN	NaN	NaN	NaN	NaN	NaN	NaN	NaN	NaN	NaN
_[DimethNter0]AAAQSVYAFSAR_.2	AAAQSVYAFSAR	GPX1	P07203	NaN	NaN	NaN	NaN	4614.15	NaN	NaN	NaN	NaN	NaN	NaN	NaN	NaN	NaN	NaN	NaN	NaN	NaN	NaN	NaN	NaN	NaN	NaN	NaN	556.847	NaN	NaN	NaN	NaN	NaN	NaN	NaN	7304.39	NaN	NaN	NaN	NaN	NaN	NaN	NaN	NaN	NaN	NaN	NaN	NaN	NaN
_[DimethNter0]DAPEEEDHVLVLR_.3	DAPEEEDHVLVLR	P4HB	P07237	64522.1	60407.4	32552.3	376870	309490	21028.3	21466.3	22476.5	19754.5	24590.8	26837.1	22600	31252.8	36678.1	17153.8	16136.8	21168.2	22084.4	21939.8	23673.3	15873.7	16167.1	12008.3	13863.2	45501.1	62836	9012.93	20741.4	20782.6	27101.6	NaN	303410	345768	28139.6	24711.4	9242.83	10277.3	104248	112388	12920.6	13178.6	14128.2	18867.8	18127.8	18929.9	60975.7
_[DimethNter0]DAPEEEDHVLVLR_.2	DAPEEEDHVLVLR	P4HB	P07237	64522.1	60407.4	32552.3	376870	309490	21028.3	21466.3	22476.5	19754.5	24590.8	26837.1	22600	31252.8	36678.1	17153.8	16136.8	21168.2	22084.4	21939.8	23673.3	15873.7	16167.1	12008.3	13863.2	45501.1	62836	9012.93	20741.4	20782.6	27101.6	NaN	303410	345768	28139.6	24711.4	9242.83	10277.3	104248	112388	12920.6	13178.6	14128.2	18867.8	18127.8	18929.9	60975.7
_[DimethNter0]TEESDLAQQYGVR_.2	TEESDLAQQYGVR	P4HB	P07237	6065.76	6653.95	NaN	68652.8	48506.1	NaN	NaN	NaN	NaN	NaN	NaN	NaN	NaN	NaN	NaN	NaN	NaN	NaN	NaN	NaN	NaN	NaN	NaN	NaN	3126.98	5274.14	NaN	NaN	NaN	37.9567	NaN	68953.5	85661	NaN	NaN	NaN	NaN	25358.4	27719.5	NaN	NaN	NaN	NaN	NaN	NaN	NaN
_[DimethNter0]TEESDLAQQYGVR_.3	TEESDLAQQYGVR	P4HB	P07237	6065.76	6653.95	NaN	68652.8	48506.1	NaN	NaN	NaN	NaN	NaN	NaN	NaN	NaN	NaN	NaN	NaN	NaN	NaN	NaN	NaN	NaN	NaN	NaN	NaN	3126.98	5274.14	NaN	NaN	NaN	37.9567	NaN	68953.5	85661	NaN	NaN	NaN	NaN	25358.4	27719.5	NaN	NaN	NaN	NaN	NaN	NaN	NaN
_[DimethNter0]TLEEEMTK[DimethLys0]YK[DimethLys0]PESEELTAER_.4	TLEEEMTKYKPESEELTAER	P4HB	P07237	2837.6	3243.04	NaN	9330.7	6162.47	NaN	NaN	NaN	NaN	NaN	NaN	NaN	NaN	NaN	NaN	NaN	NaN	NaN	NaN	NaN	NaN	NaN	NaN	NaN	5464.04	5356.2	NaN	NaN	NaN	NaN	NaN	NaN	NaN	NaN	NaN	NaN	NaN	1651.84	NaN	NaN	19.9677	NaN	NaN	NaN	NaN	NaN
_[DimethNter0]TLEEEMTK[DimethLys0]YK[DimethLys0]PESEELTAER_.3	TLEEEMTKYKPESEELTAER	P4HB	P07237	2837.6	3243.04	NaN	9330.7	6162.47	NaN	NaN	NaN	NaN	NaN	NaN	NaN	NaN	NaN	NaN	NaN	NaN	NaN	NaN	NaN	NaN	NaN	NaN	NaN	5464.04	5356.2	NaN	NaN	NaN	NaN	NaN	NaN	NaN	NaN	NaN	NaN	NaN	1651.84	NaN	NaN	19.9677	NaN	NaN	NaN	NaN	NaN
_[DimethNter0]K[DimethLys0]VDATEESDLAQQYGVR_.3	KVDATEESDLAQQYGVR	P4HB	P07237	3201.6	4123.24	NaN	25193.7	17591.1	NaN	NaN	NaN	NaN	NaN	NaN	NaN	NaN	NaN	NaN	NaN	NaN	NaN	NaN	NaN	NaN	NaN	NaN	NaN	2177.48	3385.48	NaN	NaN	NaN	NaN	NaN	14354.8	16263.6	NaN	NaN	NaN	NaN	NaN	NaN	NaN	NaN	NaN	NaN	NaN	NaN	NaN
_[DimethNter0]VDATEESDLAQQYGVR_.2	VDATEESDLAQQYGVR	P4HB	P07237	3561.22	3140.42	NaN	11318.9	10549.1	NaN	NaN	NaN	NaN	NaN	NaN	NaN	NaN	NaN	NaN	NaN	NaN	NaN	NaN	NaN	NaN	NaN	NaN	NaN	2336.84	2296.11	NaN	NaN	NaN	NaN	NaN	18574.7	19429.8	NaN	NaN	NaN	NaN	NaN	NaN	NaN	NaN	NaN	NaN	NaN	NaN	NaN
_[DimethNter0]VDATEESDLAQQYGVR_.3	VDATEESDLAQQYGVR	P4HB	P07237	3561.22	3140.42	NaN	11318.9	10549.1	NaN	NaN	NaN	NaN	NaN	NaN	NaN	NaN	NaN	NaN	NaN	NaN	NaN	NaN	NaN	NaN	NaN	NaN	NaN	2336.84	2296.11	NaN	NaN	NaN	NaN	NaN	18574.7	19429.8	NaN	NaN	NaN	NaN	NaN	NaN	NaN	NaN	NaN	NaN	NaN	NaN	NaN
_[DimethNter0]DATEESDLAQQYGVR_.2	DATEESDLAQQYGVR	P4HB	P07237	3677.4	4332.86	NaN	17153.1	14626.7	NaN	NaN	NaN	NaN	NaN	NaN	NaN	NaN	NaN	NaN	NaN	NaN	NaN	NaN	NaN	NaN	NaN	NaN	NaN	2592.22	3191.24	NaN	NaN	NaN	NaN	NaN	31793.6	45645.5	NaN	NaN	NaN	NaN	NaN	NaN	NaN	NaN	NaN	NaN	NaN	NaN	NaN
_[DimethNter0]DATEESDLAQQYGVR_.3	DATEESDLAQQYGVR	P4HB	P07237	3677.4	4332.86	NaN	17153.1	14626.7	NaN	NaN	NaN	NaN	NaN	NaN	NaN	NaN	NaN	NaN	NaN	NaN	NaN	NaN	NaN	NaN	NaN	NaN	NaN	2592.22	3191.24	NaN	NaN	NaN	NaN	NaN	31793.6	45645.5	NaN	NaN	NaN	NaN	NaN	NaN	NaN	NaN	NaN	NaN	NaN	NaN	NaN
_[DimethNter0]RLAK[DimethLys0]VDATEESDLAQQYGVR_.4	RLAKVDATEESDLAQQYGVR	P4HB	P07237	2229.18	2388.49	NaN	11749.4	8155.13	NaN	NaN	NaN	NaN	NaN	NaN	NaN	NaN	NaN	NaN	NaN	NaN	NaN	NaN	NaN	NaN	NaN	NaN	NaN	1781.37	2487.1	NaN	NaN	NaN	NaN	NaN	NaN	NaN	NaN	NaN	NaN	NaN	NaN	NaN	NaN	NaN	NaN	NaN	NaN	NaN	NaN
_[DimethNter0]RLAK[DimethLys0]VDATEESDLAQQYGVR_.3	RLAKVDATEESDLAQQYGVR	P4HB	P07237	2229.18	2388.49	NaN	11749.4	8155.13	NaN	NaN	NaN	NaN	NaN	NaN	NaN	NaN	NaN	NaN	NaN	NaN	NaN	NaN	NaN	NaN	NaN	NaN	NaN	1781.37	2487.1	NaN	NaN	NaN	NaN	NaN	NaN	NaN	NaN	NaN	NaN	NaN	NaN	NaN	NaN	NaN	NaN	NaN	NaN	NaN	NaN
_[Acetyl (N-term)]TENSTSAPAAK[DimethLys0]PK[DimethLys0]R_.3	TENSTSAPAAKPKR	H1F0	P07305	86650.7	77468.3	40811.8	29363.3	18078.6	10885.9	15748.1	NaN	NaN	222090	187098	29425.5	85834.8	24879.6	NaN	NaN	15484.4	12912.5	NaN	NaN	14897.9	10045.5	1541.07	1852.5	24389.3	30302.7	43450.1	NaN	NaN	143046	3.2098e+06	64767	8936.55	94523.6	40313.3	225484	37059.3	14422	31614	2729.95	2000.1	NaN	NaN	94213.8	52121.6	181327
_[Acetyl (N-term)]TENSTSAPAAK[DimethLys0]PK[DimethLys0]R_.2	TENSTSAPAAKPKR	H1F0	P07305	86650.7	77468.3	40811.8	29363.3	18078.6	10885.9	15748.1	NaN	NaN	222090	187098	29425.5	85834.8	24879.6	NaN	NaN	15484.4	12912.5	NaN	NaN	14897.9	10045.5	1541.07	1852.5	24389.3	30302.7	43450.1	NaN	NaN	143046	3.2098e+06	64767	8936.55	94523.6	40313.3	225484	37059.3	14422	31614	2729.95	2000.1	NaN	NaN	94213.8	52121.6	181327
_[DimethNter0]TENSTSAPAAK[DimethLys0]PK[DimethLys0]R_.4	TENSTSAPAAKPKR	H1F0	P07305	86650.7	77468.3	40811.8	29363.3	18078.6	10885.9	15748.1	NaN	NaN	222090	187098	29425.5	85834.8	24879.6	NaN	NaN	15484.4	12912.5	NaN	NaN	14897.9	10045.5	1541.07	1852.5	24389.3	30302.7	43450.1	NaN	NaN	143046	3.2098e+06	64767	8936.55	94523.6	40313.3	225484	37059.3	14422	31614	2729.95	2000.1	NaN	NaN	94213.8	52121.6	181327
_[DimethNter0]TENSTSAPAAK[DimethLys0]PK[DimethLys0]R_.3	TENSTSAPAAKPKR	H1F0	P07305	86650.7	77468.3	40811.8	29363.3	18078.6	10885.9	15748.1	NaN	NaN	222090	187098	29425.5	85834.8	24879.6	NaN	NaN	15484.4	12912.5	NaN	NaN	14897.9	10045.5	1541.07	1852.5	24389.3	30302.7	43450.1	NaN	NaN	143046	3.2098e+06	64767	8936.55	94523.6	40313.3	225484	37059.3	14422	31614	2729.95	2000.1	NaN	NaN	94213.8	52121.6	181327
_[DimethNter0]TENSTSAPAAK[DimethLys0]PK[DimethLys0]R_.2	TENSTSAPAAKPKR	H1F0	P07305	86650.7	77468.3	40811.8	29363.3	18078.6	10885.9	15748.1	NaN	NaN	222090	187098	29425.5	85834.8	24879.6	NaN	NaN	15484.4	12912.5	NaN	NaN	14897.9	10045.5	1541.07	1852.5	24389.3	30302.7	43450.1	NaN	NaN	143046	3.2098e+06	64767	8936.55	94523.6	40313.3	225484	37059.3	14422	31614	2729.95	2000.1	NaN	NaN	94213.8	52121.6	181327
_TENSTSAPAAK[DimethLys0]PK[DimethLys0]R_.2	TENSTSAPAAKPKR	H1F0	P07305	86650.7	77468.3	40811.8	29363.3	18078.6	10885.9	15748.1	NaN	NaN	222090	187098	29425.5	85834.8	24879.6	NaN	NaN	15484.4	12912.5	NaN	NaN	14897.9	10045.5	1541.07	1852.5	24389.3	30302.7	43450.1	NaN	NaN	143046	3.2098e+06	64767	8936.55	94523.6	40313.3	225484	37059.3	14422	31614	2729.95	2000.1	NaN	NaN	94213.8	52121.6	181327
_TENSTSAPAAK[DimethLys0]PK[DimethLys0]R_.3	TENSTSAPAAKPKR	H1F0	P07305	86650.7	77468.3	40811.8	29363.3	18078.6	10885.9	15748.1	NaN	NaN	222090	187098	29425.5	85834.8	24879.6	NaN	NaN	15484.4	12912.5	NaN	NaN	14897.9	10045.5	1541.07	1852.5	24389.3	30302.7	43450.1	NaN	NaN	143046	3.2098e+06	64767	8936.55	94523.6	40313.3	225484	37059.3	14422	31614	2729.95	2000.1	NaN	NaN	94213.8	52121.6	181327
_TENSTSAPAAK[DimethLys0]PK[DimethLys0]R_.4	TENSTSAPAAKPKR	H1F0	P07305	86650.7	77468.3	40811.8	29363.3	18078.6	10885.9	15748.1	NaN	NaN	222090	187098	29425.5	85834.8	24879.6	NaN	NaN	15484.4	12912.5	NaN	NaN	14897.9	10045.5	1541.07	1852.5	24389.3	30302.7	43450.1	NaN	NaN	143046	3.2098e+06	64767	8936.55	94523.6	40313.3	225484	37059.3	14422	31614	2729.95	2000.1	NaN	NaN	94213.8	52121.6	181327
_STSAPAAK[DimethLys0]PK[DimethLys0]R_.3	STSAPAAKPKR	H1F0	P07305	4083.33	4385.89	40792.9	NaN	NaN	NaN	NaN	NaN	NaN	109152	203317	NaN	38290.7	NaN	NaN	NaN	7264.35	NaN	NaN	NaN	NaN	9124.87	NaN	NaN	35101.7	704.231	45526.3	NaN	NaN	115578	NaN	98689.9	2781.45	48441.8	665.217	329533	NaN	NaN	NaN	NaN	NaN	NaN	NaN	NaN	NaN	NaN
_[DimethNter0]STSAPAAK[DimethLys0]PK[DimethLys0]R_.3	STSAPAAKPKR	H1F0	P07305	4083.33	4385.89	40792.9	NaN	NaN	NaN	NaN	NaN	NaN	109152	203317	NaN	38290.7	NaN	NaN	NaN	7264.35	NaN	NaN	NaN	NaN	9124.87	NaN	NaN	35101.7	704.231	45526.3	NaN	NaN	115578	NaN	98689.9	2781.45	48441.8	665.217	329533	NaN	NaN	NaN	NaN	NaN	NaN	NaN	NaN	NaN	NaN
_[DimethNter0]STSAPAAK[DimethLys0]PK[DimethLys0]R_.2	STSAPAAKPKR	H1F0	P07305	4083.33	4385.89	40792.9	NaN	NaN	NaN	NaN	NaN	NaN	109152	203317	NaN	38290.7	NaN	NaN	NaN	7264.35	NaN	NaN	NaN	NaN	9124.87	NaN	NaN	35101.7	704.231	45526.3	NaN	NaN	115578	NaN	98689.9	2781.45	48441.8	665.217	329533	NaN	NaN	NaN	NaN	NaN	NaN	NaN	NaN	NaN	NaN
_[Acetyl (N-term)]M[Oxidation (M)]TENSTSAPAAK[DimethLys0]PK[DimethLys0]R_.2	MTENSTSAPAAKPKR	H1F0	P07305	19257.1	48623.4	NaN	NaN	NaN	2165.01	3414.14	NaN	NaN	NaN	NaN	NaN	15499.3	4524.73	NaN	NaN	488.548	NaN	NaN	NaN	3273.7	3738.16	NaN	NaN	5336.67	NaN	40597	NaN	NaN	1044.52	NaN	13836.1	NaN	12378.5	13942.1	225.275	7982.19	NaN	NaN	NaN	NaN	NaN	NaN	17185.8	NaN	NaN
_[Acetyl (N-term)]M[Oxidation (M)]TENSTSAPAAK[DimethLys0]PK[DimethLys0]R_.3	MTENSTSAPAAKPKR	H1F0	P07305	19257.1	48623.4	NaN	NaN	NaN	2165.01	3414.14	NaN	NaN	NaN	NaN	NaN	15499.3	4524.73	NaN	NaN	488.548	NaN	NaN	NaN	3273.7	3738.16	NaN	NaN	5336.67	NaN	40597	NaN	NaN	1044.52	NaN	13836.1	NaN	12378.5	13942.1	225.275	7982.19	NaN	NaN	NaN	NaN	NaN	NaN	17185.8	NaN	NaN
_[Acetyl (N-term)]MTENSTSAPAAK[DimethLys0]PK[DimethLys0]R_.3	MTENSTSAPAAKPKR	H1F0	P07305	19257.1	48623.4	NaN	NaN	NaN	2165.01	3414.14	NaN	NaN	NaN	NaN	NaN	15499.3	4524.73	NaN	NaN	488.548	NaN	NaN	NaN	3273.7	3738.16	NaN	NaN	5336.67	NaN	40597	NaN	NaN	1044.52	NaN	13836.1	NaN	12378.5	13942.1	225.275	7982.19	NaN	NaN	NaN	NaN	NaN	NaN	17185.8	NaN	NaN
_[Acetyl (N-term)]MTENSTSAPAAK[DimethLys0]PK[DimethLys0]R_.2	MTENSTSAPAAKPKR	H1F0	P07305	19257.1	48623.4	NaN	NaN	NaN	2165.01	3414.14	NaN	NaN	NaN	NaN	NaN	15499.3	4524.73	NaN	NaN	488.548	NaN	NaN	NaN	3273.7	3738.16	NaN	NaN	5336.67	NaN	40597	NaN	NaN	1044.52	NaN	13836.1	NaN	12378.5	13942.1	225.275	7982.19	NaN	NaN	NaN	NaN	NaN	NaN	17185.8	NaN	NaN
_[DimethNter0]K[DimethLys0]GVGASGSFR_.2	KGVGASGSFR	H1F0	P07305	22668.9	31662.1	NaN	NaN	NaN	NaN	NaN	NaN	NaN	NaN	NaN	NaN	NaN	NaN	NaN	NaN	NaN	NaN	467.776	NaN	NaN	NaN	NaN	NaN	NaN	NaN	NaN	NaN	NaN	NaN	NaN	3121.86	4007.63	NaN	NaN	NaN	NaN	NaN	NaN	NaN	NaN	NaN	NaN	NaN	NaN	NaN
_[DimethNter0]SDM[Oxidation (M)]IVAAIQAEK[DimethLys0]NR_.3	SDMIVAAIQAEKNR	H1F0	P07305	1032.52	1109.26	NaN	NaN	NaN	NaN	NaN	NaN	NaN	NaN	NaN	NaN	NaN	NaN	NaN	NaN	NaN	NaN	NaN	NaN	NaN	NaN	NaN	NaN	NaN	NaN	NaN	NaN	NaN	NaN	NaN	NaN	NaN	NaN	NaN	NaN	NaN	NaN	NaN	NaN	NaN	NaN	NaN	NaN	NaN	NaN
_[Gln->pyro-Glu]QTK[DimethLys0]GVGASGSFR_.2	QTKGVGASGSFR	H1F0	P07305	NaN	NaN	NaN	NaN	NaN	NaN	NaN	NaN	NaN	NaN	NaN	NaN	NaN	NaN	NaN	NaN	NaN	NaN	NaN	NaN	NaN	NaN	NaN	NaN	NaN	NaN	NaN	NaN	NaN	NaN	NaN	NaN	NaN	NaN	NaN	NaN	NaN	NaN	NaN	NaN	NaN	NaN	NaN	NaN	NaN	NaN
_[Gln->pyro-Glu]QDIAFAYQR_.2	QDIAFAYQR	ANXA2	P07355	651.008	676.184	26798.8	16909.8	13218	3323.72	3137.84	1117.34	1122.55	NaN	NaN	4506.25	NaN	NaN	13861.6	15259	5565.81	5838.73	1379.43	1571.02	3002.02	2994.59	900.26	962.578	3093.02	3626.87	NaN	1691.62	2170.65	1416.51	NaN	NaN	NaN	NaN	52.1552	NaN	113.363	8129.19	10183.3	671.439	676.228	1374.3	1218.97	659.562	647.195	3707.82
_[DimethNter0]STPPSAYGSVK[DimethLys0]AYTNFDAER_.3	STPPSAYGSVKAYTNFDAER	ANXA2	P07355	NaN	NaN	NaN	NaN	NaN	2848.12	2996.61	NaN	NaN	NaN	NaN	1798.35	NaN	NaN	NaN	NaN	5579.83	5867.16	NaN	NaN	2852.48	3689.94	12927.1	15870.9	4038.75	2429.19	1922.51	NaN	NaN	2225.59	NaN	NaN	NaN	NaN	NaN	678.682	409.872	NaN	NaN	15270.3	15185.8	NaN	NaN	4282.97	3666.91	1303.97
_AEDGSVIDYELIDQDAR_.2	AEDGSVIDYELIDQDAR	ANXA2	P07355	NaN	NaN	NaN	NaN	NaN	11581.4	5726.48	1807.26	1833.8	NaN	NaN	NaN	NaN	NaN	NaN	NaN	NaN	NaN	NaN	NaN	2139.6	NaN	1030.31	1870.4	12557.3	18479.6	NaN	NaN	NaN	NaN	NaN	NaN	NaN	NaN	NaN	NaN	NaN	NaN	NaN	1980.32	2411.21	1719.13	1517.96	NaN	NaN	NaN
_GVDEVTIVNILTNR_.2	GVDEVTIVNILTNR	ANXA2	P07355	NaN	NaN	NaN	NaN	NaN	NaN	NaN	NaN	NaN	NaN	NaN	NaN	NaN	NaN	NaN	NaN	NaN	NaN	NaN	NaN	NaN	NaN	NaN	NaN	NaN	NaN	NaN	NaN	NaN	NaN	NaN	NaN	NaN	35.8999	NaN	NaN	NaN	NaN	NaN	NaN	NaN	NaN	NaN	NaN	NaN	NaN
_[Acetyl (N-term)]SEEIITPVYC[Carbamidomethyl (C)]TGVSAQVQK[DimethLys0]QR_.3	SEEIITPVYCTGVSAQVQKQR	CAPN1	P07384	NaN	NaN	6250.06	11159.4	7223.18	1479.36	1266.28	6484.94	7462.98	NaN	NaN	2951.06	13054.1	16646.3	3652.72	3991.84	1367.81	NaN	7512.8	10176.1	2065.85	2393.72	NaN	NaN	1015.27	959.696	NaN	16674.4	32044	3266.28	NaN	4703.8	5593.12	9378.21	9445.58	1149.54	NaN	12255	13652.1	NaN	NaN	4413.79	4203.63	4046.54	7432.38	11891.8
_[Acetyl (N-term)]SEEIITPVYC[Carbamidomethyl (C)]TGVSAQVQK[DimethLys0]QR_.2	SEEIITPVYCTGVSAQVQKQR	CAPN1	P07384	NaN	NaN	6250.06	11159.4	7223.18	1479.36	1266.28	6484.94	7462.98	NaN	NaN	2951.06	13054.1	16646.3	3652.72	3991.84	1367.81	NaN	7512.8	10176.1	2065.85	2393.72	NaN	NaN	1015.27	959.696	NaN	16674.4	32044	3266.28	NaN	4703.8	5593.12	9378.21	9445.58	1149.54	NaN	12255	13652.1	NaN	NaN	4413.79	4203.63	4046.54	7432.38	11891.8
_LDETDDPDDYGDR_.2	LDETDDPDDYGDR	CAPN1	P07384	246.779	165.651	NaN	NaN	NaN	228.659	661.592	3086.95	3606.97	NaN	NaN	NaN	NaN	NaN	NaN	NaN	NaN	NaN	NaN	NaN	752.463	746.204	954.45	2077.21	1515.54	3531.18	1328.61	NaN	NaN	NaN	NaN	NaN	NaN	NaN	NaN	2329.8	2690.62	NaN	NaN	1032.77	957.348	1759.04	2079.28	NaN	NaN	NaN
_[Gln->pyro-Glu]QLAGEDMEISVK[DimethLys0]ELR_.2	QLAGEDMEISVKELR	CAPN1	P07384	NaN	NaN	NaN	NaN	NaN	NaN	NaN	245.826	267.916	NaN	NaN	NaN	NaN	NaN	NaN	NaN	NaN	NaN	422.136	312.352	NaN	NaN	332.78	285.086	NaN	421.69	NaN	224.666	198.057	NaN	NaN	NaN	NaN	53.6532	490.136	NaN	NaN	NaN	NaN	321.891	285.294	228.07	NaN	NaN	102.191	NaN
_[Gln->pyro-Glu]QLAGEDM[Oxidation (M)]EISVK[DimethLys0]ELR_.2	QLAGEDMEISVKELR	CAPN1	P07384	NaN	NaN	NaN	NaN	NaN	NaN	NaN	245.826	267.916	NaN	NaN	NaN	NaN	NaN	NaN	NaN	NaN	NaN	422.136	312.352	NaN	NaN	332.78	285.086	NaN	421.69	NaN	224.666	198.057	NaN	NaN	NaN	NaN	53.6532	490.136	NaN	NaN	NaN	NaN	321.891	285.294	228.07	NaN	NaN	102.191	NaN
_[DimethNter0]TYHGDSDLQLDR_.3	TYHGDSDLQLDR	TUBB	P07437	NaN	NaN	516.384	NaN	NaN	748.049	966.617	799.501	947.728	NaN	NaN	NaN	1295.39	1350.46	NaN	NaN	1116.63	1085.2	746.271	1058.44	1186.27	1163.94	658.887	782.484	NaN	NaN	692.445	1377.23	3279.06	735.468	NaN	NaN	NaN	3043.09	1703.34	5501.94	2132.46	NaN	NaN	383.483	434.522	914.183	1262.38	NaN	NaN	1822.16
_[DimethNter0]NEATGGK[DimethLys0]YVPR_.3	NEATGGKYVPR	TUBB	P07437	1314.21	1298.52	NaN	8092.41	10783	NaN	1540.25	1600.85	755.618	NaN	19576.7	8320.05	4529.66	3318.4	NaN	NaN	2191.01	1232.53	NaN	4063.29	761.165	106.964	2386.88	6355.03	2791.71	6433.31	NaN	2276.56	11609.5	6859.49	NaN	17014.8	14584.4	7324.1	7019.97	17060	7749.52	7168.85	7453.85	2337.65	2306.05	1568.63	6881.17	18018.9	10934.7	24399.2
_[DimethNter0]NEATGGK[DimethLys0]YVPR_.2	NEATGGKYVPR	TUBB	P07437	1314.21	1298.52	NaN	8092.41	10783	NaN	1540.25	1600.85	755.618	NaN	19576.7	8320.05	4529.66	3318.4	NaN	NaN	2191.01	1232.53	NaN	4063.29	761.165	106.964	2386.88	6355.03	2791.71	6433.31	NaN	2276.56	11609.5	6859.49	NaN	17014.8	14584.4	7324.1	7019.97	17060	7749.52	7168.85	7453.85	2337.65	2306.05	1568.63	6881.17	18018.9	10934.7	24399.2
_[DimethNter0]SVLDVVR_.2	SVLDVVR	TUBB	P07437	NaN	NaN	NaN	NaN	NaN	41898	40116.9	1366.25	1215.37	NaN	NaN	NaN	49525.5	72464	NaN	NaN	NaN	NaN	916.594	2149.44	85204.2	101777	464.579	489.288	NaN	466.833	534.31	573.35	1016.09	NaN	NaN	NaN	NaN	70800.3	69273.7	NaN	1452.84	NaN	NaN	503.414	388.807	1254.27	1505.87	692.166	NaN	NaN
_[DimethNter0]ISVYYNEATGGK[DimethLys0]YVPR_.3	ISVYYNEATGGKYVPR	TUBB	P07437	NaN	NaN	NaN	NaN	NaN	4776.36	4255.82	839.418	478.599	NaN	NaN	NaN	4804.37	3221.32	NaN	NaN	346.44	98.2865	564.01	440.128	3907.02	4085.94	1130.04	705.194	NaN	NaN	926.483	1779.01	402.73	NaN	NaN	NaN	NaN	3735.53	3677.63	1537.93	3613.04	NaN	NaN	751.394	316.443	1411.15	1212.63	1.23813	NaN	7.34235
_ISVYYNEATGGK[DimethLys0]YVPR_.3	ISVYYNEATGGKYVPR	TUBB	P07437	NaN	NaN	NaN	NaN	NaN	4776.36	4255.82	839.418	478.599	NaN	NaN	NaN	4804.37	3221.32	NaN	NaN	346.44	98.2865	564.01	440.128	3907.02	4085.94	1130.04	705.194	NaN	NaN	926.483	1779.01	402.73	NaN	NaN	NaN	NaN	3735.53	3677.63	1537.93	3613.04	NaN	NaN	751.394	316.443	1411.15	1212.63	1.23813	NaN	7.34235
_[DimethNter0]DLEPGTMDSVR_.2	DLEPGTMDSVR	TUBB	P07437	8952.16	11789.2	7188.51	48417	44398.1	338.325	307.885	NaN	NaN	15865.3	NaN	14573.3	NaN	NaN	NaN	NaN	NaN	NaN	NaN	NaN	375.99	353.968	NaN	NaN	27868.3	41983.8	NaN	NaN	NaN	12177.9	NaN	71515.4	68222.7	NaN	223.233	NaN	NaN	71611.3	77691.4	7236.27	5703.13	141.561	292.257	19250.7	23131.5	NaN
_[DimethNter0]DLEPGTM[Oxidation (M)]DSVR_.2	DLEPGTMDSVR	TUBB	P07437	8952.16	11789.2	7188.51	48417	44398.1	338.325	307.885	NaN	NaN	15865.3	NaN	14573.3	NaN	NaN	NaN	NaN	NaN	NaN	NaN	NaN	375.99	353.968	NaN	NaN	27868.3	41983.8	NaN	NaN	NaN	12177.9	NaN	71515.4	68222.7	NaN	223.233	NaN	NaN	71611.3	77691.4	7236.27	5703.13	141.561	292.257	19250.7	23131.5	NaN
_[DimethNter0]YNEATGGK[DimethLys0]YVPR_.3	YNEATGGKYVPR	TUBB	P07437	1756.29	2344.55	417.605	5708.21	8504.13	86.3369	NaN	129.964	NaN	97.8841	NaN	871.974	NaN	NaN	NaN	NaN	NaN	72.5343	NaN	NaN	NaN	NaN	263.672	450.741	4628.51	7461.11	NaN	554.644	NaN	805.057	NaN	7796.74	6403.16	NaN	NaN	NaN	NaN	1200.59	121.67	514.081	369.889	317.846	NaN	1056.91	1084.4	NaN
_[DimethNter0]YNEATGGK[DimethLys0]YVPR_.2	YNEATGGKYVPR	TUBB	P07437	1756.29	2344.55	417.605	5708.21	8504.13	86.3369	NaN	129.964	NaN	97.8841	NaN	871.974	NaN	NaN	NaN	NaN	NaN	72.5343	NaN	NaN	NaN	NaN	263.672	450.741	4628.51	7461.11	NaN	554.644	NaN	805.057	NaN	7796.74	6403.16	NaN	NaN	NaN	NaN	1200.59	121.67	514.081	369.889	317.846	NaN	1056.91	1084.4	NaN
_[DimethNter0]YYNEATGGK[DimethLys0]YVPR_.3	YYNEATGGKYVPR	TUBB	P07437	1780.55	2232.32	817.604	3660.73	2957.7	NaN	NaN	NaN	NaN	NaN	NaN	556.653	NaN	NaN	NaN	NaN	NaN	NaN	NaN	NaN	NaN	NaN	NaN	NaN	5270.01	4647.45	NaN	NaN	NaN	576.006	NaN	1124.53	2107.35	NaN	NaN	NaN	NaN	3331.65	2788.45	536.651	557.508	NaN	NaN	186.015	163.679	NaN
_[DimethNter0]DSVLDVVR_.2	DSVLDVVR	TUBB	P07437	14544.1	12370.9	8007.3	50462.2	44659.1	NaN	NaN	NaN	NaN	NaN	NaN	2481.2	NaN	NaN	NaN	NaN	NaN	NaN	NaN	NaN	NaN	NaN	NaN	NaN	8443.31	5226.16	NaN	NaN	NaN	1987.56	NaN	68985.3	86760.5	332.261	169.748	NaN	NaN	10915	12518.1	1884.96	1417.25	NaN	NaN	4971.15	5780.79	NaN
_[DimethNter0]NMVPFPR_.2	NMVPFPR	TUBB	P07437	25124.9	17844.9	39386.4	62335.2	70699.6	NaN	NaN	NaN	NaN	NaN	NaN	14399.7	NaN	NaN	NaN	NaN	NaN	NaN	NaN	NaN	NaN	NaN	NaN	NaN	78706	72422.6	NaN	NaN	NaN	10417	NaN	148371	124982	NaN	NaN	NaN	NaN	92128.2	100934	13498.4	14045	NaN	NaN	41550.2	29730.6	NaN
_[DimethNter0]NM[Oxidation (M)]VPFPR_.2	NMVPFPR	TUBB	P07437	25124.9	17844.9	39386.4	62335.2	70699.6	NaN	NaN	NaN	NaN	NaN	NaN	14399.7	NaN	NaN	NaN	NaN	NaN	NaN	NaN	NaN	NaN	NaN	NaN	NaN	78706	72422.6	NaN	NaN	NaN	10417	NaN	148371	124982	NaN	NaN	NaN	NaN	92128.2	100934	13498.4	14045	NaN	NaN	41550.2	29730.6	NaN
_[DimethNter0]SEYQQYQDATAEEEEDFGEEAEEEA_.2	SEYQQYQDATAEEEEDFGEEAEEEA	TUBB	P07437	NaN	NaN	NaN	NaN	NaN	NaN	NaN	NaN	NaN	NaN	NaN	NaN	NaN	NaN	NaN	NaN	NaN	NaN	NaN	NaN	NaN	NaN	310.323	864.381	1816.56	NaN	NaN	NaN	NaN	1649.65	NaN	NaN	NaN	NaN	NaN	43745.2	24817.6	NaN	NaN	NaN	NaN	NaN	NaN	NaN	NaN	4009.62
_[DimethNter0]SEYQQYQDATAEEEEDFGEEAEEEA_.3	SEYQQYQDATAEEEEDFGEEAEEEA	TUBB	P07437	NaN	NaN	NaN	NaN	NaN	NaN	NaN	NaN	NaN	NaN	NaN	NaN	NaN	NaN	NaN	NaN	NaN	NaN	NaN	NaN	NaN	NaN	310.323	864.381	1816.56	NaN	NaN	NaN	NaN	1649.65	NaN	NaN	NaN	NaN	NaN	43745.2	24817.6	NaN	NaN	NaN	NaN	NaN	NaN	NaN	NaN	4009.62
_[DimethNter0]SVYYNEATGGK[DimethLys0]YVPR_.3	SVYYNEATGGKYVPR	TUBB	P07437	3327.01	2460.65	2874.18	6549.97	6789.76	NaN	365.183	NaN	NaN	NaN	220.315	1591.58	NaN	NaN	NaN	NaN	NaN	NaN	NaN	NaN	NaN	NaN	NaN	NaN	4374.77	2020.08	NaN	68.1769	NaN	437.885	NaN	1153.79	964.082	4.35055	1	NaN	NaN	810.03	70.8108	1090.05	513.526	38.2059	NaN	974.861	223.078	NaN
_[DimethNter0]SVYYNEATGGK[DimethLys0]YVPR_.2	SVYYNEATGGKYVPR	TUBB	P07437	3327.01	2460.65	2874.18	6549.97	6789.76	NaN	365.183	NaN	NaN	NaN	220.315	1591.58	NaN	NaN	NaN	NaN	NaN	NaN	NaN	NaN	NaN	NaN	NaN	NaN	4374.77	2020.08	NaN	68.1769	NaN	437.885	NaN	1153.79	964.082	4.35055	1	NaN	NaN	810.03	70.8108	1090.05	513.526	38.2059	NaN	974.861	223.078	NaN
_[DimethNter0]QDATAEEEEDFGEEAEEEA_.2	QDATAEEEEDFGEEAEEEA	TUBB	P07437	4379.16	2669.54	NaN	NaN	NaN	NaN	NaN	NaN	NaN	NaN	NaN	NaN	NaN	NaN	NaN	NaN	NaN	NaN	NaN	NaN	NaN	NaN	NaN	NaN	12417.5	34304.1	NaN	NaN	NaN	1600.65	NaN	305953	298017	NaN	NaN	NaN	3133.39	NaN	18337.9	NaN	NaN	NaN	NaN	8112.79	10870.6	NaN
_[DimethNter0]VDLEPGTMDSVR_.2	VDLEPGTMDSVR	TUBB	P07437	3348.18	4746.45	2442.6	6902.99	6458.07	396.627	NaN	NaN	NaN	NaN	NaN	2352.52	NaN	NaN	NaN	NaN	NaN	NaN	NaN	NaN	NaN	NaN	NaN	NaN	9572.86	11829.3	NaN	NaN	NaN	811.04	NaN	19198.6	15441.6	NaN	NaN	NaN	NaN	NaN	3309.56	2899.84	2922.51	NaN	NaN	6595.81	3199.76	NaN
_[DimethNter0]VDLEPGTM[Oxidation (M)]DSVR_.2	VDLEPGTMDSVR	TUBB	P07437	3348.18	4746.45	2442.6	6902.99	6458.07	396.627	NaN	NaN	NaN	NaN	NaN	2352.52	NaN	NaN	NaN	NaN	NaN	NaN	NaN	NaN	NaN	NaN	NaN	NaN	9572.86	11829.3	NaN	NaN	NaN	811.04	NaN	19198.6	15441.6	NaN	NaN	NaN	NaN	NaN	3309.56	2899.84	2922.51	NaN	NaN	6595.81	3199.76	NaN
_[DimethNter0]LVDLEPGTMDSVR_.2	LVDLEPGTMDSVR	TUBB	P07437	2740.33	1838.15	2834.48	8281.32	4016.38	NaN	NaN	NaN	NaN	NaN	NaN	NaN	NaN	NaN	NaN	NaN	NaN	NaN	NaN	NaN	NaN	NaN	NaN	NaN	5820.63	5959.98	NaN	NaN	NaN	1255.74	NaN	15993	20552.2	NaN	NaN	NaN	NaN	2447.25	2041.59	3093.63	3154.35	NaN	NaN	3706.15	4341.25	NaN
_[DimethNter0]LVDLEPGTM[Oxidation (M)]DSVR_.2	LVDLEPGTMDSVR	TUBB	P07437	2740.33	1838.15	2834.48	8281.32	4016.38	NaN	NaN	NaN	NaN	NaN	NaN	NaN	NaN	NaN	NaN	NaN	NaN	NaN	NaN	NaN	NaN	NaN	NaN	NaN	5820.63	5959.98	NaN	NaN	NaN	1255.74	NaN	15993	20552.2	NaN	NaN	NaN	NaN	2447.25	2041.59	3093.63	3154.35	NaN	NaN	3706.15	4341.25	NaN
_[DimethNter0]ISDEHGIDPTGTYHGDSDLQLDR_.4	ISDEHGIDPTGTYHGDSDLQLDR	TUBB	P07437	728.727	849.716	NaN	1646.91	1281.02	NaN	NaN	NaN	NaN	NaN	NaN	NaN	NaN	NaN	NaN	NaN	NaN	NaN	NaN	NaN	NaN	NaN	NaN	NaN	818.179	1484.15	NaN	NaN	NaN	NaN	NaN	NaN	NaN	NaN	NaN	NaN	NaN	NaN	NaN	NaN	90.386	NaN	NaN	295.557	417.633	NaN
_[DimethNter0]ISDEHGIDPTGTYHGDSDLQLDR_.3	ISDEHGIDPTGTYHGDSDLQLDR	TUBB	P07437	728.727	849.716	NaN	1646.91	1281.02	NaN	NaN	NaN	NaN	NaN	NaN	NaN	NaN	NaN	NaN	NaN	NaN	NaN	NaN	NaN	NaN	NaN	NaN	NaN	818.179	1484.15	NaN	NaN	NaN	NaN	NaN	NaN	NaN	NaN	NaN	NaN	NaN	NaN	NaN	NaN	90.386	NaN	NaN	295.557	417.633	NaN
_[DimethNter0]QQYQDATAEEEEDFGEEAEEEA_.2	QQYQDATAEEEEDFGEEAEEEA	TUBB	P07437	NaN	NaN	NaN	NaN	NaN	NaN	NaN	NaN	NaN	NaN	NaN	NaN	NaN	NaN	NaN	NaN	NaN	NaN	NaN	NaN	NaN	NaN	NaN	NaN	7365.44	8114.69	NaN	NaN	NaN	NaN	NaN	75858.1	87970.8	NaN	NaN	NaN	8182.54	NaN	NaN	NaN	NaN	NaN	NaN	NaN	NaN	NaN
_[DimethNter0]GTYHGDSDLQLDR_.3	GTYHGDSDLQLDR	TUBB	P07437	NaN	NaN	NaN	NaN	NaN	897.879	NaN	NaN	NaN	NaN	NaN	NaN	NaN	NaN	NaN	NaN	NaN	NaN	NaN	NaN	1611.9	1841.69	NaN	NaN	1296.66	1526.61	NaN	NaN	NaN	NaN	NaN	NaN	NaN	NaN	NaN	NaN	NaN	NaN	NaN	302.809	656.115	NaN	NaN	NaN	NaN	NaN
_[DimethNter0]AILVDLEPGTM[Oxidation (M)]DSVR_.2	AILVDLEPGTMDSVR	TUBB	P07437	NaN	NaN	NaN	NaN	NaN	NaN	NaN	NaN	NaN	NaN	NaN	NaN	NaN	702.438	NaN	NaN	NaN	NaN	NaN	NaN	NaN	NaN	NaN	NaN	NaN	NaN	NaN	NaN	NaN	NaN	NaN	NaN	NaN	1675.94	1722.46	NaN	NaN	NaN	NaN	NaN	NaN	NaN	NaN	NaN	NaN	NaN
_[DimethNter0]AILVDLEPGTMDSVR_.2	AILVDLEPGTMDSVR	TUBB	P07437	NaN	NaN	NaN	NaN	NaN	NaN	NaN	NaN	NaN	NaN	NaN	NaN	NaN	702.438	NaN	NaN	NaN	NaN	NaN	NaN	NaN	NaN	NaN	NaN	NaN	NaN	NaN	NaN	NaN	NaN	NaN	NaN	NaN	1675.94	1722.46	NaN	NaN	NaN	NaN	NaN	NaN	NaN	NaN	NaN	NaN	NaN
_[DimethNter0]NM[Oxidation (M)]M[Oxidation (M)]AAC[Carbamidomethyl (C)]DPR_.2	NMMAACDPR	TUBB	P07437	NaN	NaN	NaN	NaN	NaN	NaN	NaN	NaN	NaN	NaN	NaN	NaN	NaN	NaN	NaN	NaN	NaN	NaN	NaN	NaN	NaN	NaN	NaN	NaN	NaN	NaN	NaN	NaN	NaN	NaN	NaN	NaN	NaN	598.01	NaN	NaN	NaN	NaN	NaN	NaN	NaN	NaN	NaN	NaN	NaN	NaN
_PTGTYHGDSDLQLDR_.3	PTGTYHGDSDLQLDR	TUBB	P07437	NaN	NaN	NaN	NaN	NaN	NaN	NaN	NaN	NaN	NaN	NaN	NaN	NaN	NaN	NaN	NaN	NaN	NaN	NaN	NaN	NaN	NaN	NaN	NaN	NaN	291.835	NaN	NaN	NaN	NaN	NaN	NaN	NaN	NaN	NaN	NaN	NaN	NaN	NaN	NaN	NaN	NaN	NaN	NaN	NaN	NaN
_GHYTEGAELVDSVLDVVR_.3	GHYTEGAELVDSVLDVVR	TUBB	P07437	NaN	NaN	NaN	NaN	NaN	NaN	NaN	NaN	NaN	NaN	NaN	NaN	NaN	NaN	NaN	NaN	NaN	NaN	NaN	NaN	NaN	NaN	NaN	NaN	NaN	NaN	NaN	NaN	NaN	NaN	NaN	NaN	NaN	NaN	NaN	665.575	NaN	NaN	NaN	NaN	NaN	NaN	NaN	NaN	NaN	NaN
_[DimethNter0]TPAEVGVLVGK[DimethLys0]DR_.3	TPAEVGVLVGKDR	PFN1	P07737	NaN	NaN	NaN	NaN	NaN	NaN	NaN	238.292	NaN	NaN	NaN	NaN	NaN	NaN	NaN	NaN	305.849	367.868	65.4525	NaN	NaN	NaN	210.28	NaN	83.3022	NaN	NaN	575.36	79.2913	NaN	NaN	NaN	NaN	NaN	NaN	NaN	NaN	NaN	NaN	NaN	NaN	1141.77	686.677	NaN	NaN	NaN
_[DimethNter0]NITPAEVGVLVGK[DimethLys0]DR_.3	NITPAEVGVLVGKDR	PFN1	P07737	15646.5	11009.5	10956.6	173199	196043	NaN	NaN	67.4553	NaN	NaN	NaN	NaN	NaN	NaN	NaN	NaN	NaN	83.2505	NaN	NaN	NaN	NaN	NaN	NaN	15212.1	12992.6	NaN	NaN	1.14571	240.451	NaN	16339.4	20394	1	NaN	NaN	NaN	8201.05	7840.89	526.467	703.118	176.609	94.9504	704.097	667.368	NaN
_[DimethNter0]NITPAEVGVLVGK[DimethLys0]DR_.2	NITPAEVGVLVGKDR	PFN1	P07737	15646.5	11009.5	10956.6	173199	196043	NaN	NaN	67.4553	NaN	NaN	NaN	NaN	NaN	NaN	NaN	NaN	NaN	83.2505	NaN	NaN	NaN	NaN	NaN	NaN	15212.1	12992.6	NaN	NaN	1.14571	240.451	NaN	16339.4	20394	1	NaN	NaN	NaN	8201.05	7840.89	526.467	703.118	176.609	94.9504	704.097	667.368	NaN
_[DimethNter0]LLQDGEFSMDLR_.2	LLQDGEFSMDLR	PFN1	P07737	9055.16	8236.38	NaN	26612.3	20164.8	NaN	NaN	NaN	NaN	NaN	NaN	766.6	NaN	NaN	NaN	NaN	NaN	NaN	NaN	NaN	NaN	NaN	NaN	NaN	5192.94	10364.8	NaN	NaN	NaN	NaN	NaN	35211.8	53542.8	NaN	NaN	NaN	NaN	7208.19	6329.36	67.0973	62.136	NaN	NaN	2286.45	2031.75	NaN
_[DimethNter0]LLQDGEFSM[Oxidation (M)]DLR_.2	LLQDGEFSMDLR	PFN1	P07737	9055.16	8236.38	NaN	26612.3	20164.8	NaN	NaN	NaN	NaN	NaN	NaN	766.6	NaN	NaN	NaN	NaN	NaN	NaN	NaN	NaN	NaN	NaN	NaN	NaN	5192.94	10364.8	NaN	NaN	NaN	NaN	NaN	35211.8	53542.8	NaN	NaN	NaN	NaN	7208.19	6329.36	67.0973	62.136	NaN	NaN	2286.45	2031.75	NaN
_[DimethNter0]QDGEFSMDLR_.2	QDGEFSMDLR	PFN1	P07737	4440.17	9142.19	NaN	15622.7	12997	NaN	NaN	NaN	NaN	NaN	NaN	NaN	NaN	NaN	NaN	NaN	NaN	NaN	NaN	NaN	NaN	NaN	NaN	NaN	6592.97	6119.01	NaN	NaN	NaN	NaN	NaN	24541.9	24392.7	NaN	NaN	NaN	NaN	NaN	55.5133	159.431	159.627	NaN	NaN	484.19	239.348	NaN
_[DimethNter0]QDGEFSM[Oxidation (M)]DLR_.2	QDGEFSMDLR	PFN1	P07737	4440.17	9142.19	NaN	15622.7	12997	NaN	NaN	NaN	NaN	NaN	NaN	NaN	NaN	NaN	NaN	NaN	NaN	NaN	NaN	NaN	NaN	NaN	NaN	NaN	6592.97	6119.01	NaN	NaN	NaN	NaN	NaN	24541.9	24392.7	NaN	NaN	NaN	NaN	NaN	55.5133	159.431	159.627	NaN	NaN	484.19	239.348	NaN
_[Acetyl (N-term)]ADSELQLVEQR_.2	ADSELQLVEQR	APRT	P07741	12370.4	23620.9	104218	138463	114346	42394.7	48907.4	24670.4	26546	450781	422600	24421.2	49190.2	58957.6	20485.1	47072.3	34594.8	35336.2	34201.9	45812.1	39902.1	44492.7	17993.5	25139	31460.2	22367	NaN	36935.2	54651.3	51026.6	NaN	101151	168568	38835.6	40983.5	60273.8	24753.6	59799.9	141950	20376.3	20036	29018.6	33435.4	18554.7	20409.8	284690
_[Acetyl (N-term)]ADSELQLVEQR_.1	ADSELQLVEQR	APRT	P07741	12370.4	23620.9	104218	138463	114346	42394.7	48907.4	24670.4	26546	450781	422600	24421.2	49190.2	58957.6	20485.1	47072.3	34594.8	35336.2	34201.9	45812.1	39902.1	44492.7	17993.5	25139	31460.2	22367	NaN	36935.2	54651.3	51026.6	NaN	101151	168568	38835.6	40983.5	60273.8	24753.6	59799.9	141950	20376.3	20036	29018.6	33435.4	18554.7	20409.8	284690
_[DimethNter0]TLFVEK[DimethLys0]ER_.3	TLFVEKER	HSP90AA1	P07900	7299.61	7111.31	2180.31	28966.9	10214.8	NaN	NaN	NaN	NaN	NaN	NaN	3762.65	NaN	NaN	NaN	NaN	NaN	NaN	NaN	NaN	NaN	NaN	NaN	NaN	8337.29	17137.4	NaN	NaN	NaN	633.499	NaN	16638.8	20945.9	NaN	NaN	NaN	NaN	8788.08	9957	1572.32	1858.12	NaN	NaN	23272.2	23209	NaN
_[DimethNter0]TLFVEK[DimethLys0]ER_.2	TLFVEKER	HSP90AA1	P07900	7299.61	7111.31	2180.31	28966.9	10214.8	NaN	NaN	NaN	NaN	NaN	NaN	3762.65	NaN	NaN	NaN	NaN	NaN	NaN	NaN	NaN	NaN	NaN	NaN	NaN	8337.29	17137.4	NaN	NaN	NaN	633.499	NaN	16638.8	20945.9	NaN	NaN	NaN	NaN	8788.08	9957	1572.32	1858.12	NaN	NaN	23272.2	23209	NaN
_[DimethNter0]K[DimethLys0]LGIHEDSQNR_.3	KLGIHEDSQNR	HSP90AA1	P07900	10652.3	8495.55	4445.84	23450.5	13192.9	NaN	NaN	NaN	NaN	NaN	NaN	5923.59	NaN	NaN	NaN	NaN	NaN	NaN	NaN	NaN	NaN	NaN	NaN	NaN	8081.82	7107.66	NaN	NaN	NaN	NaN	NaN	10784	8611.37	NaN	NaN	NaN	NaN	25473.4	23542.5	NaN	756.054	NaN	NaN	3095.11	3253.45	NaN
_[DimethNter0]K[DimethLys0]LGIHEDSQNR_.2	KLGIHEDSQNR	HSP90AA1	P07900	10652.3	8495.55	4445.84	23450.5	13192.9	NaN	NaN	NaN	NaN	NaN	NaN	5923.59	NaN	NaN	NaN	NaN	NaN	NaN	NaN	NaN	NaN	NaN	NaN	NaN	8081.82	7107.66	NaN	NaN	NaN	NaN	NaN	10784	8611.37	NaN	NaN	NaN	NaN	25473.4	23542.5	NaN	756.054	NaN	NaN	3095.11	3253.45	NaN
_[Gln->pyro-Glu]QQASEADAAAATFR_.2	QQASEADAAAATFR	GALT	P07902	NaN	NaN	NaN	NaN	NaN	NaN	NaN	NaN	NaN	NaN	NaN	NaN	NaN	NaN	NaN	NaN	NaN	NaN	NaN	NaN	NaN	NaN	NaN	901.361	NaN	NaN	NaN	NaN	110.407	NaN	NaN	NaN	NaN	NaN	NaN	NaN	NaN	NaN	NaN	NaN	NaN	NaN	NaN	NaN	NaN	NaN
_QQASEADAAAATFR_.2	QQASEADAAAATFR	GALT	P07902	NaN	NaN	NaN	NaN	NaN	NaN	NaN	NaN	NaN	NaN	NaN	NaN	NaN	NaN	NaN	NaN	NaN	NaN	NaN	NaN	NaN	NaN	NaN	901.361	NaN	NaN	NaN	NaN	110.407	NaN	NaN	NaN	NaN	NaN	NaN	NaN	NaN	NaN	NaN	NaN	NaN	NaN	NaN	NaN	NaN	NaN
_[DimethNter0]SSFDLDYDFQR_.2	SSFDLDYDFQR	HNRNPC	P07910	NaN	289.3	NaN	NaN	NaN	NaN	NaN	NaN	NaN	NaN	NaN	NaN	NaN	NaN	NaN	NaN	413.521	426.648	NaN	NaN	NaN	NaN	613.549	544.734	NaN	NaN	NaN	NaN	NaN	384.697	NaN	NaN	NaN	607.628	524.732	NaN	1960.2	NaN	NaN	261.276	297.228	NaN	NaN	NaN	NaN	NaN
_[DimethNter0]NLAAEPK[DimethLys0]VNR_.3	NLAAEPKVNR	HNRNPC	P07910	10657.7	10867.6	5775.25	20116.9	21086.1	NaN	NaN	NaN	NaN	NaN	NaN	6907.74	NaN	NaN	NaN	NaN	NaN	NaN	NaN	NaN	NaN	NaN	NaN	NaN	5218.21	17188.5	NaN	NaN	NaN	17856.6	NaN	33368.8	35806.3	NaN	NaN	NaN	NaN	67937.8	113049	5163.38	5150.69	NaN	NaN	43440.7	15684.1	NaN
_[DimethNter0]NLAAEPK[DimethLys0]VNR_.2	NLAAEPKVNR	HNRNPC	P07910	10657.7	10867.6	5775.25	20116.9	21086.1	NaN	NaN	NaN	NaN	NaN	NaN	6907.74	NaN	NaN	NaN	NaN	NaN	NaN	NaN	NaN	NaN	NaN	NaN	NaN	5218.21	17188.5	NaN	NaN	NaN	17856.6	NaN	33368.8	35806.3	NaN	NaN	NaN	NaN	67937.8	113049	5163.38	5150.69	NaN	NaN	43440.7	15684.1	NaN
_[DimethNter0]AAAYGNNSDGIENR_.2	AAAYGNNSDGIENR	ZFY;ZFX	P08048;P17010	NaN	NaN	NaN	NaN	NaN	NaN	NaN	NaN	NaN	NaN	NaN	NaN	NaN	NaN	NaN	NaN	NaN	NaN	NaN	NaN	NaN	NaN	90.4181	412.654	NaN	NaN	924.375	NaN	NaN	NaN	NaN	NaN	NaN	NaN	NaN	1161.51	1688.9	NaN	NaN	NaN	NaN	NaN	NaN	NaN	NaN	NaN
_[Acetyl (N-term)]AK[DimethLys0]PAQGAK[DimethLys0]YR_.3	AKPAQGAKYR	ANXA6	P08133	13701.6	9483.12	37076.3	25820.9	12109.1	24131.6	38168	36273.3	27165.5	19433	15768.6	48206.7	38017.5	10231.6	NaN	208523	64379.6	32799.7	37815.3	35684.8	19201.4	14797.2	16881.5	15606.3	19983.1	16708.8	3571.51	40047.8	41028.9	11280	NaN	23493.5	11843.7	57390.9	39502.1	2529.95	461.192	42595	52142.2	6070.76	7442.75	37889.3	32821.7	9179.56	11394.5	14497
_[Acetyl (N-term)]AK[DimethLys0]PAQGAK[DimethLys0]YR_.2	AKPAQGAKYR	ANXA6	P08133	13701.6	9483.12	37076.3	25820.9	12109.1	24131.6	38168	36273.3	27165.5	19433	15768.6	48206.7	38017.5	10231.6	NaN	208523	64379.6	32799.7	37815.3	35684.8	19201.4	14797.2	16881.5	15606.3	19983.1	16708.8	3571.51	40047.8	41028.9	11280	NaN	23493.5	11843.7	57390.9	39502.1	2529.95	461.192	42595	52142.2	6070.76	7442.75	37889.3	32821.7	9179.56	11394.5	14497
_[Gln->pyro-Glu]QTFK[DimethLys0]SHFGR_.3	QTFKSHFGR	ANXA6	P08133	1715.86	1170.4	4764.47	10276	9020.48	4166.73	6356.41	3538.03	5056.74	NaN	NaN	16915.1	16569.9	29273.6	11448.7	13348	17338.5	20665.7	5591.36	10565	3859.28	4518.15	3124.05	5026.08	3311.1	6361.83	NaN	5937.7	27145.9	3484.45	NaN	22226.7	23854.2	23281.3	18536.2	NaN	1005.4	34361	49865.1	1273.02	1641.43	3223.71	4525.03	11683.9	13119.1	23370.3
_EEGGENLDQAR_.2	EEGGENLDQAR	ANXA6	P08133	2710.05	5777.59	NaN	NaN	NaN	7565.74	8521.84	12158.9	13627.9	NaN	NaN	NaN	NaN	NaN	NaN	5165.93	NaN	NaN	2785.81	2056.25	6546.16	5532.21	5100.18	7808.78	7969.6	14017.3	925.145	NaN	NaN	NaN	NaN	NaN	NaN	NaN	NaN	472.425	607.904	NaN	NaN	2587.64	2738.55	6028.82	6179.79	NaN	NaN	NaN
_[DimethNter0]EEGGENLDQAR_.2	EEGGENLDQAR	ANXA6	P08133	2710.05	5777.59	NaN	NaN	NaN	7565.74	8521.84	12158.9	13627.9	NaN	NaN	NaN	NaN	NaN	NaN	5165.93	NaN	NaN	2785.81	2056.25	6546.16	5532.21	5100.18	7808.78	7969.6	14017.3	925.145	NaN	NaN	NaN	NaN	NaN	NaN	NaN	NaN	472.425	607.904	NaN	NaN	2587.64	2738.55	6028.82	6179.79	NaN	NaN	NaN
_[Acetyl (N-term)]M[Oxidation (M)]ELQPPEASIAVVSIPR_.2	MELQPPEASIAVVSIPR	SLC3A2	P08195	NaN	NaN	NaN	NaN	NaN	NaN	NaN	90.3483	72.1274	NaN	NaN	NaN	NaN	NaN	NaN	NaN	NaN	67.37	NaN	NaN	NaN	NaN	NaN	NaN	NaN	NaN	NaN	907.851	1078.21	NaN	NaN	NaN	NaN	101.877	106.564	4.298	NaN	NaN	NaN	NaN	NaN	NaN	145.996	NaN	NaN	NaN
_[DimethNter0]LQGGM[Oxidation (M)]LYPQESPSR_.2	LQGGMLYPQESPSR	GUSB	P08236	2187.87	2464.95	8370.12	8361.38	8859.3	2674.26	3035.53	3105.56	2544.39	6650.5	14910.1	3645.87	4791.35	5973.98	4527.14	5434.2	3015.67	2855.71	1899.35	2335.76	2638.17	2804.47	16630.6	11902.9	4153.56	5754.11	5518.67	2016.19	4408.17	11842	NaN	42913.6	32551	5897.46	6115.34	10845	5373.05	17835.7	16520	4814.16	6369.91	810.76	1121.68	7320.48	6822.41	27873.4
_[DimethNter0]LQGGMLYPQESPSR_.2	LQGGMLYPQESPSR	GUSB	P08236	2187.87	2464.95	8370.12	8361.38	8859.3	2674.26	3035.53	3105.56	2544.39	6650.5	14910.1	3645.87	4791.35	5973.98	4527.14	5434.2	3015.67	2855.71	1899.35	2335.76	2638.17	2804.47	16630.6	11902.9	4153.56	5754.11	5518.67	2016.19	4408.17	11842	NaN	42913.6	32551	5897.46	6115.34	10845	5373.05	17835.7	16520	4814.16	6369.91	810.76	1121.68	7320.48	6822.41	27873.4
_[DimethNter0]LQGGM[Oxidation (M)]LYPQESPSR_.3	LQGGMLYPQESPSR	GUSB	P08236	2187.87	2464.95	8370.12	8361.38	8859.3	2674.26	3035.53	3105.56	2544.39	6650.5	14910.1	3645.87	4791.35	5973.98	4527.14	5434.2	3015.67	2855.71	1899.35	2335.76	2638.17	2804.47	16630.6	11902.9	4153.56	5754.11	5518.67	2016.19	4408.17	11842	NaN	42913.6	32551	5897.46	6115.34	10845	5373.05	17835.7	16520	4814.16	6369.91	810.76	1121.68	7320.48	6822.41	27873.4
_ADHGEPIGR_.2	ADHGEPIGR	HSP90AB1	P08238	5671.71	5412.67	NaN	NaN	1025.41	47424.1	90581.1	20471.2	20406.6	NaN	NaN	NaN	NaN	NaN	NaN	NaN	NaN	NaN	5933.4	5691.67	32170.6	28647.5	7863.45	12721.1	4701.36	4803.96	9840.52	NaN	NaN	NaN	NaN	NaN	NaN	NaN	NaN	8971.83	7030.38	NaN	NaN	10099.5	11008.9	42210.7	31706.1	218.83	NaN	NaN
_[DimethNter0]STYGWTANMER_.2	STYGWTANMER	HSP90AB1	P08238	10334.3	9908.31	NaN	25650.5	17544.6	NaN	NaN	NaN	NaN	NaN	NaN	4359.18	NaN	NaN	NaN	NaN	NaN	NaN	NaN	NaN	NaN	NaN	NaN	NaN	3992.14	11535.4	NaN	NaN	NaN	438.443	NaN	4665.1	10234.6	NaN	NaN	NaN	NaN	30574.3	52925.3	3197.58	2790.02	NaN	NaN	2059.44	2032.13	NaN
_[DimethNter0]STYGWTANM[Oxidation (M)]ER_.2	STYGWTANMER	HSP90AB1	P08238	10334.3	9908.31	NaN	25650.5	17544.6	NaN	NaN	NaN	NaN	NaN	NaN	4359.18	NaN	NaN	NaN	NaN	NaN	NaN	NaN	NaN	NaN	NaN	NaN	NaN	3992.14	11535.4	NaN	NaN	NaN	438.443	NaN	4665.1	10234.6	NaN	NaN	NaN	NaN	30574.3	52925.3	3197.58	2790.02	NaN	NaN	2059.44	2032.13	NaN
_[DimethNter0]K[DimethLys0]EDQTEYLEER_.3	KEDQTEYLEER	HSP90AB1	P08238	1184.76	957.1	NaN	4310.3	3380.15	NaN	NaN	NaN	NaN	NaN	NaN	NaN	NaN	NaN	NaN	NaN	NaN	NaN	NaN	NaN	NaN	NaN	NaN	NaN	2462.38	6920.52	NaN	NaN	NaN	NaN	NaN	NaN	8738.11	NaN	NaN	NaN	NaN	NaN	NaN	NaN	NaN	NaN	NaN	1162.12	436.396	NaN
_[DimethNter0]K[DimethLys0]EDQTEYLEER_.2	KEDQTEYLEER	HSP90AB1	P08238	1184.76	957.1	NaN	4310.3	3380.15	NaN	NaN	NaN	NaN	NaN	NaN	NaN	NaN	NaN	NaN	NaN	NaN	NaN	NaN	NaN	NaN	NaN	NaN	NaN	2462.38	6920.52	NaN	NaN	NaN	NaN	NaN	NaN	8738.11	NaN	NaN	NaN	NaN	NaN	NaN	NaN	NaN	NaN	NaN	1162.12	436.396	NaN
_[DimethNter0]YHTSQSGDEM[Oxidation (M)]TSLSEYVSR_.3	YHTSQSGDEMTSLSEYVSR	HSP90AB1	P08238	NaN	NaN	NaN	NaN	NaN	530.297	594.443	NaN	NaN	NaN	NaN	NaN	1285.67	NaN	NaN	NaN	NaN	NaN	NaN	NaN	494.201	674.44	NaN	NaN	NaN	NaN	NaN	NaN	NaN	NaN	NaN	NaN	NaN	3638.23	4606.28	NaN	NaN	NaN	NaN	NaN	NaN	NaN	NaN	NaN	NaN	NaN
_[DimethNter0]SGFSLEDPQTHSNR_.3	SGFSLEDPQTHSNR	HSP90AB1	P08238	2369.59	2178.53	NaN	NaN	2059.36	NaN	NaN	NaN	NaN	NaN	NaN	NaN	NaN	NaN	NaN	NaN	NaN	NaN	NaN	NaN	NaN	NaN	NaN	NaN	630.24	2230.57	NaN	NaN	NaN	NaN	NaN	NaN	NaN	NaN	NaN	NaN	NaN	NaN	NaN	NaN	NaN	NaN	NaN	NaN	NaN	NaN
_[DimethNter0]K[DimethLys0]HFSVEGQLEFR_.3	KHFSVEGQLEFR	HSP90AB1	P08238	534.755	717.343	NaN	NaN	NaN	NaN	NaN	NaN	NaN	NaN	NaN	NaN	NaN	NaN	NaN	NaN	NaN	NaN	NaN	NaN	NaN	NaN	NaN	NaN	643.102	867.354	NaN	NaN	NaN	NaN	NaN	NaN	NaN	NaN	NaN	NaN	NaN	NaN	NaN	NaN	NaN	NaN	NaN	NaN	NaN	NaN
_[DimethNter0]GLGIDEDEVAAEEPNAAVPDEIPPLEGDEDASR_.3	GLGIDEDEVAAEEPNAAVPDEIPPLEGDEDASR	HSP90AB1	P08238	NaN	NaN	NaN	NaN	NaN	NaN	NaN	NaN	NaN	NaN	NaN	NaN	NaN	NaN	NaN	NaN	NaN	NaN	NaN	NaN	NaN	NaN	NaN	NaN	6286.77	8065.54	NaN	NaN	NaN	NaN	NaN	NaN	NaN	NaN	NaN	NaN	NaN	NaN	NaN	NaN	NaN	NaN	NaN	NaN	NaN	NaN
_[DimethNter0]SQSGDEMTSLSEYVSR_.2	SQSGDEMTSLSEYVSR	HSP90AB1	P08238	650.718	722.39	NaN	NaN	NaN	NaN	NaN	NaN	NaN	NaN	NaN	NaN	NaN	NaN	NaN	NaN	NaN	NaN	NaN	NaN	NaN	NaN	NaN	NaN	1068.2	1131.97	NaN	NaN	NaN	NaN	NaN	NaN	NaN	71.2978	NaN	NaN	NaN	NaN	NaN	NaN	NaN	NaN	NaN	NaN	NaN	NaN
_[DimethNter0]QLPAQGR_.2	QLPAQGR	ELANE	P08246	295974	409973	102640	1.24679e+06	1.48512e+06	NaN	582.4	NaN	NaN	153504	108846	29682.2	NaN	610.939	NaN	NaN	NaN	NaN	1543.82	920.309	NaN	1932.84	3117.47	3365.06	263787	476780	NaN	553.351	1621.13	16365.5	NaN	929854	831612	1511.56	NaN	1676.73	504.795	426358	534894	13588.2	12639.9	384.877	518.024	66052.2	72477.9	NaN
_[DimethNter0]QLPAQGR_.1	QLPAQGR	ELANE	P08246	295974	409973	102640	1.24679e+06	1.48512e+06	NaN	582.4	NaN	NaN	153504	108846	29682.2	NaN	610.939	NaN	NaN	NaN	NaN	1543.82	920.309	NaN	1932.84	3117.47	3365.06	263787	476780	NaN	553.351	1621.13	16365.5	NaN	929854	831612	1511.56	NaN	1676.73	504.795	426358	534894	13588.2	12639.9	384.877	518.024	66052.2	72477.9	NaN
_[Gln->pyro-Glu]QLPAQGR_.1	QLPAQGR	ELANE	P08246	295974	409973	102640	1.24679e+06	1.48512e+06	NaN	582.4	NaN	NaN	153504	108846	29682.2	NaN	610.939	NaN	NaN	NaN	NaN	1543.82	920.309	NaN	1932.84	3117.47	3365.06	263787	476780	NaN	553.351	1621.13	16365.5	NaN	929854	831612	1511.56	NaN	1676.73	504.795	426358	534894	13588.2	12639.9	384.877	518.024	66052.2	72477.9	NaN
_[Gln->pyro-Glu]QVFAVQR_.1	QVFAVQR	ELANE	P08246	115866	179805	116240	707350	717633	NaN	NaN	NaN	NaN	NaN	NaN	21923	NaN	NaN	NaN	NaN	NaN	NaN	NaN	NaN	NaN	NaN	NaN	NaN	163194	214368	NaN	NaN	NaN	7727.19	NaN	461207	793793	NaN	NaN	NaN	NaN	73244.8	74333.1	1307.94	1631.61	NaN	NaN	12108.2	13743	NaN
_[Gln->pyro-Glu]QVFAVQR_.2	QVFAVQR	ELANE	P08246	115866	179805	116240	707350	717633	NaN	NaN	NaN	NaN	NaN	NaN	21923	NaN	NaN	NaN	NaN	NaN	NaN	NaN	NaN	NaN	NaN	NaN	NaN	163194	214368	NaN	NaN	NaN	7727.19	NaN	461207	793793	NaN	NaN	NaN	NaN	73244.8	74333.1	1307.94	1631.61	NaN	NaN	12108.2	13743	NaN
_[DimethNter0]AQLPAQGR_.2	AQLPAQGR	ELANE	P08246	64235.1	73896.8	6368.44	414853	522230	NaN	NaN	NaN	NaN	NaN	NaN	1704.75	NaN	NaN	NaN	NaN	NaN	NaN	NaN	520.358	NaN	NaN	NaN	13269	59962.9	99822.4	6423.81	NaN	NaN	NaN	NaN	431539	380592	NaN	NaN	NaN	NaN	50846.2	50061.3	NaN	NaN	NaN	NaN	3491.56	3048.13	NaN
_[DimethNter0]RVVLGAHNLSR_.3	RVVLGAHNLSR	ELANE	P08246	16660.9	18856.6	NaN	55900.3	45291.2	NaN	NaN	NaN	NaN	NaN	NaN	3584.57	NaN	NaN	NaN	NaN	NaN	NaN	NaN	NaN	NaN	NaN	NaN	NaN	19808.2	26666.1	NaN	122.448	NaN	NaN	NaN	56117	77786.7	NaN	NaN	NaN	NaN	7901.94	13167	88.2676	NaN	NaN	NaN	NaN	NaN	NaN
_[DimethNter0]NANVQVAQLPAQGR_.2	NANVQVAQLPAQGR	ELANE	P08246	29808.2	22191	NaN	151227	201460	NaN	NaN	NaN	NaN	NaN	NaN	950.695	NaN	NaN	NaN	NaN	NaN	NaN	NaN	NaN	NaN	NaN	NaN	NaN	25505	37193.5	NaN	NaN	NaN	242.316	NaN	549591	188520	NaN	NaN	NaN	NaN	26542.1	66931.4	258.31	177.081	NaN	NaN	499.182	904.193	NaN
_[DimethNter0]NANVQVAQLPAQGR_.3	NANVQVAQLPAQGR	ELANE	P08246	29808.2	22191	NaN	151227	201460	NaN	NaN	NaN	NaN	NaN	NaN	950.695	NaN	NaN	NaN	NaN	NaN	NaN	NaN	NaN	NaN	NaN	NaN	NaN	25505	37193.5	NaN	NaN	NaN	242.316	NaN	549591	188520	NaN	NaN	NaN	NaN	26542.1	66931.4	258.31	177.081	NaN	NaN	499.182	904.193	NaN
_[DimethNter0]RQVFAVQR_.2	RQVFAVQR	ELANE	P08246	9055.53	9427.49	NaN	38201.1	40719.3	NaN	NaN	NaN	NaN	NaN	NaN	NaN	NaN	NaN	NaN	NaN	NaN	NaN	NaN	NaN	NaN	NaN	NaN	NaN	8049.88	11144.4	NaN	NaN	1.31429	NaN	NaN	13350.7	11950.9	NaN	NaN	NaN	NaN	1875.83	1273.01	NaN	NaN	NaN	NaN	1.57228	NaN	NaN
_[DimethNter0]NVQVAQLPAQGR_.2	NVQVAQLPAQGR	ELANE	P08246	196029	151503	21416.4	784526	911002	NaN	NaN	NaN	NaN	NaN	NaN	14147.8	NaN	NaN	NaN	NaN	NaN	NaN	NaN	NaN	NaN	NaN	365.973	443.776	178120	323456	NaN	NaN	NaN	7575.17	NaN	1.57094e+06	860622	NaN	NaN	NaN	NaN	802541	924608	2042.2	1685.34	NaN	NaN	6255.4	5362.08	NaN
_[DimethNter0]NVQVAQLPAQGR_.3	NVQVAQLPAQGR	ELANE	P08246	196029	151503	21416.4	784526	911002	NaN	NaN	NaN	NaN	NaN	NaN	14147.8	NaN	NaN	NaN	NaN	NaN	NaN	NaN	NaN	NaN	NaN	365.973	443.776	178120	323456	NaN	NaN	NaN	7575.17	NaN	1.57094e+06	860622	NaN	NaN	NaN	NaN	802541	924608	2042.2	1685.34	NaN	NaN	6255.4	5362.08	NaN
_[DimethNter0]NVQVAQLPAQGR_.1	NVQVAQLPAQGR	ELANE	P08246	196029	151503	21416.4	784526	911002	NaN	NaN	NaN	NaN	NaN	NaN	14147.8	NaN	NaN	NaN	NaN	NaN	NaN	NaN	NaN	NaN	NaN	365.973	443.776	178120	323456	NaN	NaN	NaN	7575.17	NaN	1.57094e+06	860622	NaN	NaN	NaN	NaN	802541	924608	2042.2	1685.34	NaN	NaN	6255.4	5362.08	NaN
_NVQVAQLPAQGR_.2	NVQVAQLPAQGR	ELANE	P08246	196029	151503	21416.4	784526	911002	NaN	NaN	NaN	NaN	NaN	NaN	14147.8	NaN	NaN	NaN	NaN	NaN	NaN	NaN	NaN	NaN	NaN	365.973	443.776	178120	323456	NaN	NaN	NaN	7575.17	NaN	1.57094e+06	860622	NaN	NaN	NaN	NaN	802541	924608	2042.2	1685.34	NaN	NaN	6255.4	5362.08	NaN
_[DimethNter0]QVAQLPAQGR_.2	QVAQLPAQGR	ELANE	P08246	16694.2	16026.6	NaN	91443.6	56096.9	NaN	NaN	NaN	NaN	NaN	NaN	NaN	NaN	NaN	NaN	NaN	NaN	NaN	NaN	NaN	NaN	NaN	NaN	NaN	14158.9	27155.3	NaN	NaN	NaN	NaN	NaN	45564.1	52638	NaN	NaN	NaN	NaN	14807.2	15378.1	NaN	NaN	NaN	NaN	NaN	NaN	NaN
_[DimethNter0]INANVQVAQLPAQGR_.3	INANVQVAQLPAQGR	ELANE	P08246	4564.13	5209.41	NaN	21497.8	22138.7	NaN	NaN	NaN	NaN	NaN	NaN	NaN	NaN	NaN	NaN	NaN	NaN	NaN	NaN	NaN	NaN	NaN	NaN	NaN	2522.57	3284.36	NaN	NaN	NaN	NaN	NaN	29715.2	31052.5	NaN	NaN	NaN	NaN	4686.52	5104.78	NaN	NaN	NaN	NaN	NaN	NaN	NaN
_[DimethNter0]INANVQVAQLPAQGR_.2	INANVQVAQLPAQGR	ELANE	P08246	4564.13	5209.41	NaN	21497.8	22138.7	NaN	NaN	NaN	NaN	NaN	NaN	NaN	NaN	NaN	NaN	NaN	NaN	NaN	NaN	NaN	NaN	NaN	NaN	NaN	2522.57	3284.36	NaN	NaN	NaN	NaN	NaN	29715.2	31052.5	NaN	NaN	NaN	NaN	4686.52	5104.78	NaN	NaN	NaN	NaN	NaN	NaN	NaN
_[DimethNter0]ANVQVAQLPAQGR_.2	ANVQVAQLPAQGR	ELANE	P08246	2202.98	1926.98	NaN	5345.54	7199.82	NaN	NaN	NaN	NaN	NaN	NaN	NaN	NaN	NaN	NaN	NaN	NaN	NaN	NaN	NaN	NaN	NaN	NaN	NaN	NaN	1914.5	NaN	NaN	NaN	NaN	NaN	9686.11	6162.55	NaN	NaN	NaN	NaN	NaN	NaN	NaN	NaN	NaN	NaN	NaN	NaN	NaN
_[DimethNter0]NVQVAQLPAQGRR_.3	NVQVAQLPAQGRR	ELANE	P08246	1098.97	1513.23	NaN	3631.13	3669.79	NaN	NaN	NaN	NaN	NaN	NaN	NaN	NaN	NaN	NaN	NaN	NaN	NaN	NaN	NaN	NaN	NaN	NaN	NaN	2029.38	2357.94	NaN	NaN	NaN	NaN	NaN	NaN	504.191	NaN	NaN	NaN	NaN	529.289	NaN	NaN	NaN	NaN	NaN	NaN	NaN	NaN
_[DimethNter0]NVQVAQLPAQGRR_.2	NVQVAQLPAQGRR	ELANE	P08246	1098.97	1513.23	NaN	3631.13	3669.79	NaN	NaN	NaN	NaN	NaN	NaN	NaN	NaN	NaN	NaN	NaN	NaN	NaN	NaN	NaN	NaN	NaN	NaN	NaN	2029.38	2357.94	NaN	NaN	NaN	NaN	NaN	NaN	504.191	NaN	NaN	NaN	NaN	529.289	NaN	NaN	NaN	NaN	NaN	NaN	NaN	NaN
_[Gln->pyro-Glu]QIC[Carbamidomethyl (C)]VGDRR_.2	QICVGDRR	CTSG	P08311	7862.12	5576.96	4162.5	150906	125969	NaN	NaN	NaN	NaN	NaN	NaN	7908.98	NaN	NaN	NaN	NaN	NaN	NaN	NaN	NaN	NaN	NaN	NaN	NaN	4613.7	11774.8	NaN	NaN	NaN	1995.03	NaN	124389	103825	NaN	NaN	NaN	NaN	36531.5	30208.6	NaN	NaN	NaN	NaN	6413.63	7313.31	NaN
_[DimethNter0]RHPQYNQR_.3	RHPQYNQR	CTSG	P08311	24312.3	21956.4	3535.73	107866	169461	NaN	NaN	NaN	NaN	954.235	NaN	2832.44	NaN	NaN	NaN	NaN	NaN	NaN	NaN	NaN	NaN	NaN	NaN	NaN	57968.4	112531	NaN	NaN	NaN	3147.3	NaN	702812	364630	NaN	NaN	NaN	NaN	36167.7	57665	NaN	794.093	NaN	NaN	3772.18	8874.28	NaN
_[DimethNter0]RHPQYNQR_.2	RHPQYNQR	CTSG	P08311	24312.3	21956.4	3535.73	107866	169461	NaN	NaN	NaN	NaN	954.235	NaN	2832.44	NaN	NaN	NaN	NaN	NaN	NaN	NaN	NaN	NaN	NaN	NaN	NaN	57968.4	112531	NaN	NaN	NaN	3147.3	NaN	702812	364630	NaN	NaN	NaN	NaN	36167.7	57665	NaN	794.093	NaN	NaN	3772.18	8874.28	NaN
_[Glu->pyro-Glu]ENTQQHITAR_.2	ENTQQHITAR	CTSG	P08311	5076.47	5197.23	1381.45	15909.1	34482.3	NaN	NaN	NaN	NaN	NaN	NaN	670.718	NaN	NaN	NaN	NaN	NaN	NaN	NaN	NaN	NaN	NaN	NaN	NaN	3881.15	4307.54	NaN	NaN	NaN	137.366	NaN	11174.9	10614.5	NaN	NaN	NaN	NaN	3512.19	2585.03	NaN	NaN	NaN	NaN	344.124	NaN	NaN
_ENTQQHITAR_.2	ENTQQHITAR	CTSG	P08311	5076.47	5197.23	1381.45	15909.1	34482.3	NaN	NaN	NaN	NaN	NaN	NaN	670.718	NaN	NaN	NaN	NaN	NaN	NaN	NaN	NaN	NaN	NaN	NaN	NaN	3881.15	4307.54	NaN	NaN	NaN	137.366	NaN	11174.9	10614.5	NaN	NaN	NaN	NaN	3512.19	2585.03	NaN	NaN	NaN	NaN	344.124	NaN	NaN
_[DimethNter0]LQIQSPAGQSR_.2	LQIQSPAGQSR	CTSG	P08311	121363	122522	13337.6	1092550	458654	NaN	NaN	NaN	NaN	NaN	NaN	16534.5	NaN	NaN	NaN	NaN	NaN	NaN	NaN	NaN	NaN	NaN	NaN	NaN	112729	249712	NaN	NaN	NaN	4077.01	NaN	757295	906931	NaN	NaN	NaN	NaN	60957.9	53017.7	1320.96	1124.74	NaN	NaN	8799.12	6630.1	NaN
_[DimethNter0]MAYLQIQSPAGQSR_.2	MAYLQIQSPAGQSR	CTSG	P08311	18212.3	16444.1	NaN	77406.9	60732.4	NaN	NaN	NaN	NaN	NaN	NaN	NaN	NaN	NaN	NaN	NaN	NaN	NaN	NaN	NaN	NaN	NaN	NaN	NaN	36523.6	39105.4	NaN	NaN	NaN	213.247	NaN	99831.5	124795	NaN	NaN	NaN	NaN	20584.4	19832	NaN	NaN	NaN	NaN	NaN	NaN	NaN
_[DimethNter0]MAYLQIQSPAGQSR_.3	MAYLQIQSPAGQSR	CTSG	P08311	18212.3	16444.1	NaN	77406.9	60732.4	NaN	NaN	NaN	NaN	NaN	NaN	NaN	NaN	NaN	NaN	NaN	NaN	NaN	NaN	NaN	NaN	NaN	NaN	NaN	36523.6	39105.4	NaN	NaN	NaN	213.247	NaN	99831.5	124795	NaN	NaN	NaN	NaN	20584.4	19832	NaN	NaN	NaN	NaN	NaN	NaN	NaN
_[DimethNter0]M[Oxidation (M)]AYLQIQSPAGQSR_.2	MAYLQIQSPAGQSR	CTSG	P08311	18212.3	16444.1	NaN	77406.9	60732.4	NaN	NaN	NaN	NaN	NaN	NaN	NaN	NaN	NaN	NaN	NaN	NaN	NaN	NaN	NaN	NaN	NaN	NaN	NaN	36523.6	39105.4	NaN	NaN	NaN	213.247	NaN	99831.5	124795	NaN	NaN	NaN	NaN	20584.4	19832	NaN	NaN	NaN	NaN	NaN	NaN	NaN
_[DimethNter0]M[Oxidation (M)]AYLQIQSPAGQSR_.3	MAYLQIQSPAGQSR	CTSG	P08311	18212.3	16444.1	NaN	77406.9	60732.4	NaN	NaN	NaN	NaN	NaN	NaN	NaN	NaN	NaN	NaN	NaN	NaN	NaN	NaN	NaN	NaN	NaN	NaN	NaN	36523.6	39105.4	NaN	NaN	NaN	213.247	NaN	99831.5	124795	NaN	NaN	NaN	NaN	20584.4	19832	NaN	NaN	NaN	NaN	NaN	NaN	NaN
_[DimethNter0]YLQIQSPAGQSR_.2	YLQIQSPAGQSR	CTSG	P08311	31762.2	23365.1	1975.69	102133	131683	NaN	NaN	NaN	NaN	NaN	NaN	1509.18	NaN	NaN	NaN	NaN	NaN	NaN	NaN	NaN	NaN	NaN	NaN	NaN	11803.4	36168	NaN	NaN	NaN	NaN	NaN	474952	255615	NaN	NaN	NaN	NaN	12638.6	14857.2	NaN	NaN	NaN	NaN	1785.3	1983.2	NaN
_[DimethNter0]YLQIQSPAGQSR_.3	YLQIQSPAGQSR	CTSG	P08311	31762.2	23365.1	1975.69	102133	131683	NaN	NaN	NaN	NaN	NaN	NaN	1509.18	NaN	NaN	NaN	NaN	NaN	NaN	NaN	NaN	NaN	NaN	NaN	NaN	11803.4	36168	NaN	NaN	NaN	NaN	NaN	474952	255615	NaN	NaN	NaN	NaN	12638.6	14857.2	NaN	NaN	NaN	NaN	1785.3	1983.2	NaN
_[DimethNter0]QIQSPAGQSR_.2	QIQSPAGQSR	CTSG	P08311	10757.6	13167.7	NaN	57277.3	47886.9	NaN	NaN	NaN	NaN	NaN	NaN	NaN	NaN	NaN	NaN	NaN	NaN	NaN	NaN	NaN	NaN	NaN	NaN	NaN	4715.45	10830	NaN	NaN	NaN	NaN	NaN	43024.7	44357.6	NaN	NaN	NaN	NaN	3566.53	2377.62	NaN	NaN	NaN	NaN	NaN	NaN	NaN
_[Gln->pyro-Glu]QIQSPAGQSR_.2	QIQSPAGQSR	CTSG	P08311	10757.6	13167.7	NaN	57277.3	47886.9	NaN	NaN	NaN	NaN	NaN	NaN	NaN	NaN	NaN	NaN	NaN	NaN	NaN	NaN	NaN	NaN	NaN	NaN	NaN	4715.45	10830	NaN	NaN	NaN	NaN	NaN	43024.7	44357.6	NaN	NaN	NaN	NaN	3566.53	2377.62	NaN	NaN	NaN	NaN	NaN	NaN	NaN
_[DimethNter0]TLGAHNIQR_.2	TLGAHNIQR	CTSG	P08311	8082.26	11232.5	NaN	8980.47	13701.9	NaN	NaN	NaN	NaN	NaN	NaN	NaN	NaN	NaN	NaN	NaN	NaN	NaN	NaN	NaN	NaN	NaN	NaN	NaN	3070.65	7015.97	NaN	NaN	NaN	NaN	NaN	9463.99	8662.45	NaN	NaN	NaN	NaN	NaN	NaN	1	NaN	NaN	NaN	NaN	NaN	NaN
_[DimethNter0]AYLQIQSPAGQSR_.2	AYLQIQSPAGQSR	CTSG	P08311	1728.89	1990.04	NaN	13147.6	9316.22	NaN	NaN	NaN	NaN	NaN	NaN	NaN	NaN	NaN	NaN	NaN	NaN	NaN	NaN	NaN	NaN	NaN	NaN	NaN	1236.58	2101.53	NaN	NaN	NaN	NaN	NaN	22317.1	27241.5	NaN	NaN	NaN	NaN	69.6737	NaN	NaN	NaN	NaN	NaN	NaN	NaN	NaN
_PYMAYLQIQSPAGQSR_.2	PYMAYLQIQSPAGQSR	CTSG	P08311	5075.07	3450.94	NaN	13092.6	11024	NaN	NaN	NaN	NaN	NaN	NaN	NaN	NaN	NaN	NaN	NaN	NaN	NaN	NaN	NaN	NaN	NaN	NaN	NaN	4589.37	1772.45	NaN	NaN	NaN	NaN	NaN	56262.4	56473.8	NaN	NaN	NaN	NaN	16348.2	16334.8	NaN	NaN	NaN	NaN	NaN	NaN	NaN
_PYM[Oxidation (M)]AYLQIQSPAGQSR_.2	PYMAYLQIQSPAGQSR	CTSG	P08311	5075.07	3450.94	NaN	13092.6	11024	NaN	NaN	NaN	NaN	NaN	NaN	NaN	NaN	NaN	NaN	NaN	NaN	NaN	NaN	NaN	NaN	NaN	NaN	NaN	4589.37	1772.45	NaN	NaN	NaN	NaN	NaN	56262.4	56473.8	NaN	NaN	NaN	NaN	16348.2	16334.8	NaN	NaN	NaN	NaN	NaN	NaN	NaN
_[DimethNter0]PYM[Oxidation (M)]AYLQIQSPAGQSR_.2	PYMAYLQIQSPAGQSR	CTSG	P08311	5075.07	3450.94	NaN	13092.6	11024	NaN	NaN	NaN	NaN	NaN	NaN	NaN	NaN	NaN	NaN	NaN	NaN	NaN	NaN	NaN	NaN	NaN	NaN	NaN	4589.37	1772.45	NaN	NaN	NaN	NaN	NaN	56262.4	56473.8	NaN	NaN	NaN	NaN	16348.2	16334.8	NaN	NaN	NaN	NaN	NaN	NaN	NaN
_[DimethNter0]PYMAYLQIQSPAGQSR_.2	PYMAYLQIQSPAGQSR	CTSG	P08311	5075.07	3450.94	NaN	13092.6	11024	NaN	NaN	NaN	NaN	NaN	NaN	NaN	NaN	NaN	NaN	NaN	NaN	NaN	NaN	NaN	NaN	NaN	NaN	NaN	4589.37	1772.45	NaN	NaN	NaN	NaN	NaN	56262.4	56473.8	NaN	NaN	NaN	NaN	16348.2	16334.8	NaN	NaN	NaN	NaN	NaN	NaN	NaN
_[Acetyl (N-term)]M[Oxidation (M)]DITDINTPK[DimethLys0]PK[DimethLys0]K[DimethLys0]K[DimethLys0]QR_.4	MDITDINTPKPKKKQR	MME	P08473	NaN	NaN	NaN	NaN	NaN	NaN	NaN	NaN	NaN	NaN	NaN	NaN	NaN	NaN	NaN	NaN	NaN	NaN	NaN	NaN	NaN	NaN	460.6	37.7651	NaN	NaN	1267.94	NaN	NaN	73.9034	NaN	NaN	NaN	1	83.8247	NaN	485.007	NaN	NaN	553.479	465.192	NaN	NaN	4.58239	119.859	537.335
_[Acetyl (N-term)]MDITDINTPK[DimethLys0]PK[DimethLys0]K[DimethLys0]K[DimethLys0]QR_.4	MDITDINTPKPKKKQR	MME	P08473	NaN	NaN	NaN	NaN	NaN	NaN	NaN	NaN	NaN	NaN	NaN	NaN	NaN	NaN	NaN	NaN	NaN	NaN	NaN	NaN	NaN	NaN	460.6	37.7651	NaN	NaN	1267.94	NaN	NaN	73.9034	NaN	NaN	NaN	1	83.8247	NaN	485.007	NaN	NaN	553.479	465.192	NaN	NaN	4.58239	119.859	537.335
_[Acetyl (N-term)]MDITDINTPK[DimethLys0]PK[DimethLys0]K[DimethLys0]K[DimethLys0]QR_.3	MDITDINTPKPKKKQR	MME	P08473	NaN	NaN	NaN	NaN	NaN	NaN	NaN	NaN	NaN	NaN	NaN	NaN	NaN	NaN	NaN	NaN	NaN	NaN	NaN	NaN	NaN	NaN	460.6	37.7651	NaN	NaN	1267.94	NaN	NaN	73.9034	NaN	NaN	NaN	1	83.8247	NaN	485.007	NaN	NaN	553.479	465.192	NaN	NaN	4.58239	119.859	537.335
_[DimethNter0]GK[DimethLys0]SESQMDITDINTPK[DimethLys0]PK[DimethLys0]K[DimethLys0]K[DimethLys0]QR_.5	GKSESQMDITDINTPKPKKKQR	MME	P08473	636.295	561.969	NaN	NaN	NaN	NaN	NaN	NaN	NaN	NaN	NaN	NaN	NaN	NaN	NaN	NaN	NaN	NaN	NaN	NaN	NaN	NaN	NaN	287.317	NaN	NaN	2617.23	NaN	NaN	1310.31	NaN	NaN	NaN	1598.61	1471.96	NaN	1227.4	NaN	NaN	1054.86	1140.08	NaN	NaN	2002.88	2278.88	NaN
_[DimethNter0]GK[DimethLys0]SESQM[Oxidation (M)]DITDINTPK[DimethLys0]PK[DimethLys0]K[DimethLys0]K[DimethLys0]QR_.5	GKSESQMDITDINTPKPKKKQR	MME	P08473	636.295	561.969	NaN	NaN	NaN	NaN	NaN	NaN	NaN	NaN	NaN	NaN	NaN	NaN	NaN	NaN	NaN	NaN	NaN	NaN	NaN	NaN	NaN	287.317	NaN	NaN	2617.23	NaN	NaN	1310.31	NaN	NaN	NaN	1598.61	1471.96	NaN	1227.4	NaN	NaN	1054.86	1140.08	NaN	NaN	2002.88	2278.88	NaN
_[DimethNter0]GK[DimethLys0]SESQM[Oxidation (M)]DITDINTPK[DimethLys0]PK[DimethLys0]K[DimethLys0]K[DimethLys0]QR_.4	GKSESQMDITDINTPKPKKKQR	MME	P08473	636.295	561.969	NaN	NaN	NaN	NaN	NaN	NaN	NaN	NaN	NaN	NaN	NaN	NaN	NaN	NaN	NaN	NaN	NaN	NaN	NaN	NaN	NaN	287.317	NaN	NaN	2617.23	NaN	NaN	1310.31	NaN	NaN	NaN	1598.61	1471.96	NaN	1227.4	NaN	NaN	1054.86	1140.08	NaN	NaN	2002.88	2278.88	NaN
_[DimethNter0]GK[DimethLys0]SESQMDITDINTPK[DimethLys0]PK[DimethLys0]K[DimethLys0]K[DimethLys0]QR_.4	GKSESQMDITDINTPKPKKKQR	MME	P08473	636.295	561.969	NaN	NaN	NaN	NaN	NaN	NaN	NaN	NaN	NaN	NaN	NaN	NaN	NaN	NaN	NaN	NaN	NaN	NaN	NaN	NaN	NaN	287.317	NaN	NaN	2617.23	NaN	NaN	1310.31	NaN	NaN	NaN	1598.61	1471.96	NaN	1227.4	NaN	NaN	1054.86	1140.08	NaN	NaN	2002.88	2278.88	NaN
_[DimethNter0]GK[DimethLys0]SESQMDITDINTPK[DimethLys0]PK[DimethLys0]K[DimethLys0]K[DimethLys0]QR_.6	GKSESQMDITDINTPKPKKKQR	MME	P08473	636.295	561.969	NaN	NaN	NaN	NaN	NaN	NaN	NaN	NaN	NaN	NaN	NaN	NaN	NaN	NaN	NaN	NaN	NaN	NaN	NaN	NaN	NaN	287.317	NaN	NaN	2617.23	NaN	NaN	1310.31	NaN	NaN	NaN	1598.61	1471.96	NaN	1227.4	NaN	NaN	1054.86	1140.08	NaN	NaN	2002.88	2278.88	NaN
_[DimethNter0]GK[DimethLys0]SESQM[Oxidation (M)]DITDINTPK[DimethLys0]PK[DimethLys0]K[DimethLys0]K[DimethLys0]QR_.6	GKSESQMDITDINTPKPKKKQR	MME	P08473	636.295	561.969	NaN	NaN	NaN	NaN	NaN	NaN	NaN	NaN	NaN	NaN	NaN	NaN	NaN	NaN	NaN	NaN	NaN	NaN	NaN	NaN	NaN	287.317	NaN	NaN	2617.23	NaN	NaN	1310.31	NaN	NaN	NaN	1598.61	1471.96	NaN	1227.4	NaN	NaN	1054.86	1140.08	NaN	NaN	2002.88	2278.88	NaN
_[DimethNter0]FANDATFEIK[DimethLys0]K[DimethLys0]C[Carbamidomethyl (C)]DLHR_.4	FANDATFEIKKCDLHR	PDHA1	P08559	298.382	191.106	NaN	424.195	NaN	42.3112	149.445	377.993	259.321	NaN	NaN	NaN	2870.9	2695.13	1289.29	1936.3	1988.47	1824.78	94.0011	77.7904	567.814	420.824	123.388	475.549	308.293	33.1691	204.098	4415.6	7879.2	4057.16	NaN	NaN	NaN	3371.22	4339.44	396.763	263.424	2812.15	652.482	400.004	269.123	209.952	177.477	6178.37	5739.53	NaN
_[DimethNter0]FANDATFEIK[DimethLys0]K[DimethLys0]C[Carbamidomethyl (C)]DLHR_.5	FANDATFEIKKCDLHR	PDHA1	P08559	298.382	191.106	NaN	424.195	NaN	42.3112	149.445	377.993	259.321	NaN	NaN	NaN	2870.9	2695.13	1289.29	1936.3	1988.47	1824.78	94.0011	77.7904	567.814	420.824	123.388	475.549	308.293	33.1691	204.098	4415.6	7879.2	4057.16	NaN	NaN	NaN	3371.22	4339.44	396.763	263.424	2812.15	652.482	400.004	269.123	209.952	177.477	6178.37	5739.53	NaN
_[DimethNter0]GINPTDHLITAYR_.3	GINPTDHLITAYR	PDHA1	P08559	2578.66	2424.27	NaN	3602.33	4363.15	NaN	NaN	NaN	NaN	NaN	NaN	NaN	NaN	NaN	NaN	NaN	NaN	NaN	NaN	NaN	NaN	NaN	NaN	NaN	2145.72	1868.41	NaN	NaN	NaN	NaN	NaN	NaN	NaN	NaN	NaN	NaN	NaN	2530.15	2418.3	65.7615	NaN	NaN	NaN	NaN	NaN	NaN
_[DimethNter0]SDLELHPPSYPWSHR_.4	SDLELHPPSYPWSHR	CYC1	P08574	1357.07	1028.18	4462.44	3845.48	2218.96	218.217	NaN	1200.49	1354.93	NaN	NaN	1928.87	2641.1	2514.38	4798.65	3501.83	6236.99	5088.91	861.373	944.58	510.795	888.108	4305.87	6124.18	284.793	138.088	1551.46	2097.91	1511.01	70.6051	NaN	NaN	NaN	3653.53	3113.52	131.942	473.191	3683.17	3021.14	1622.73	1438.04	1044.96	933.839	2312.27	2915.51	NaN
_[DimethNter0]SDLELHPPSYPWSHR_.3	SDLELHPPSYPWSHR	CYC1	P08574	1357.07	1028.18	4462.44	3845.48	2218.96	218.217	NaN	1200.49	1354.93	NaN	NaN	1928.87	2641.1	2514.38	4798.65	3501.83	6236.99	5088.91	861.373	944.58	510.795	888.108	4305.87	6124.18	284.793	138.088	1551.46	2097.91	1511.01	70.6051	NaN	NaN	NaN	3653.53	3113.52	131.942	473.191	3683.17	3021.14	1622.73	1438.04	1044.96	933.839	2312.27	2915.51	NaN
_DPPSEPSPLEAEFQR_.2	DPPSEPSPLEAEFQR	PTPRC	P08575	NaN	4388.94	NaN	NaN	NaN	9891.16	11741	3018.69	3358.16	NaN	NaN	NaN	NaN	NaN	NaN	NaN	NaN	NaN	NaN	NaN	14900.5	15032.1	2247.44	3016.52	26781.6	30141.7	NaN	NaN	NaN	NaN	NaN	NaN	NaN	NaN	NaN	11595.4	7206.96	NaN	NaN	5693.11	6202.58	4668.61	5590.26	NaN	NaN	NaN
_[DimethNter0]DERPGPSPLPHR_.3	DERPGPSPLPHR	SNRNP70	P08621	4438.09	4005.89	567.728	3302.91	4150.76	NaN	NaN	NaN	NaN	NaN	NaN	818.926	NaN	NaN	NaN	NaN	NaN	NaN	NaN	NaN	NaN	NaN	NaN	NaN	2821.02	2747.75	NaN	NaN	NaN	1	NaN	2289.74	2592.76	NaN	NaN	NaN	NaN	NaN	NaN	286.581	117.077	NaN	NaN	NaN	NaN	NaN
[truncated: 5,388 more rows]
[truncated: 122 more columns]
