# Supplementary material for: PDX models reflect the proteome landscape of pediatric acute lymphoblastic leukemia but divert in select pathways
Source: J Exp Clin Cancer Res. 2021 Mar 15;40:96. doi: 10.1186/s13046-021-01835-8 (PMC7958471; doi:10.1186/s13046-021-01835-8)
Supplement: Supplementary file 15 — Additional file 15. [file 13046_2021_1835_MOESM15_ESM.csv]

Additional File 4. Meta data for N termini experiment
Run Label	ID	PatientID	SampleType	Disease	Stage	Replicate	ColumnName
AU_20181220_04_2_PDXHunter_DIA_1.raw	NT03	B-05-R1	Patient	B-ALL	Relapse	1	NT03_1
AU_20181220_04_2_PDXHunter_DIA_2.raw	NT03	B-05-R1	Patient	B-ALL	Relapse	2	NT03_2
AU_20181220_14_1_PDXHunter_DIA_1.raw	NT04	T-01-Dx	Patient	T-ALL	Diagnosis	1	NT04_1
AU_20181220_21_1_PDXHunter_DIA_1.raw	NT02	NL-01	Patient	Normal	Normal	1	NT02_1
AU_20181220_21_1_PDXHunter_DIA_2.raw	NT02	NL-01	Patient	Normal	Normal	2	NT02_2
AU_20181220_48_2_24_DIA_1.raw	NT01	Peer	Cell Line	T-ALL	Diagnosis	1	NT01_1
AU_20181220_48_2_24_DIA_2.raw	NT01	Peer	Cell Line	T-ALL	Diagnosis	2	NT01_2
AU_20181222_03_2_PDXHunter_DIA_1.raw	NT06	697	Cell Line	B-ALL	Diagnosis	1	NT06_1
AU_20181222_03_2_PDXHunter_DIA_2.raw	NT06	697	Cell Line	B-ALL	Diagnosis	2	NT06_2
AU_20181222_04_1_PDXHunter_DIA_1.raw	NT07	B-01-Dx	Patient	B-ALL	Diagnosis	1	NT07_1
AU_20181222_04_1_PDXHunter_DIA_2.raw	NT07	B-01-Dx	Patient	B-ALL	Diagnosis	2	NT07_2
AU_20181222_14_1_PDXHunter_DIA_2.raw	NT04	T-01-Dx	Patient	T-ALL	Diagnosis	2	NT04_2
AU_20181222_20_1_PDXHunter_DIA_1.raw	NT05	DND41	Cell Line	T-ALL	Diagnosis	1	NT05_1
AU_20181222_20_1_PDXHunter_DIA_2.raw	NT05	DND41	Cell Line	T-ALL	Diagnosis	2	NT05_2
AU_20181224_17_1_PDXHunter_DIA_1.raw	NT11	T-01-R1-PDXb	PDX	T-ALL	Relapse	1	NT11_1
AU_20181224_17_1_PDXHunter_DIA_2.raw	NT11	T-01-R1-PDXb	PDX	T-ALL	Relapse	2	NT11_2
AU_20181224_18_1_PDXHunter_DIA_1.raw	NT08	T-01-Dx-PDX	PDX	T-ALL	Diagnosis	1	NT08_1
AU_20181224_18_1_PDXHunter_DIA_2.raw	NT08	T-01-Dx-PDX	PDX	T-ALL	Diagnosis	2	NT08_2
AU_20181224_2_2_PDXHunter_DIA_1.raw	NT10	380	Cell Line	B-ALL	Diagnosis	1	NT10_1
AU_20181224_2_2_PDXHunter_DIA_2.raw	NT10	380	Cell Line	B-ALL	Diagnosis	2	NT10_2
AU_20181224_25_2_PDXHunter_DIA_1.raw	NT09	Peer	Cell Line	T-ALL	Diagnosis	1	NT09_1
AU_20181224_25_2_PDXHunter_DIA_2.raw	NT09	Peer	Cell Line	T-ALL	Diagnosis	2	NT09_2
AU_20190101_10_2_PDXHunter_DIA_1.raw	NT20	B-06-R3-PDXb	PDX	B-ALL	Relapse	1	NT20_1
AU_20190101_10_2_PDXHunter_DIA_2.raw	NT20	B-06-R3-PDXb	PDX	B-ALL	Relapse	2	NT20_2
AU_20190101_16_2_PDXHunter_DIA_1.raw	NT18	T-03-Dx	Patient	T-ALL	Diagnosis	1	NT18_1
AU_20190101_16_2_PDXHunter_DIA_2.raw	NT18	T-03-Dx	Patient	T-ALL	Diagnosis	2	NT18_2
AU_20190101_19_2_PDXHunter_DIA_1.raw	NT22	B-02-Dx-PDXb	PDX	B-ALL	Diagnosis	1	NT22_1
AU_20190101_2_1_PDXHunter_DIA_1.raw	NT19	697	Cell Line	B-ALL	Diagnosis	1	NT19_1
AU_20190101_2_1_PDXHunter_DIA_2.raw	NT19	697	Cell Line	B-ALL	Diagnosis	2	NT19_2
AU_20190101_6_1_PDXHunter_DIA_1.raw	NT21	B-08-R2	Patient	B-ALL	Relapse	1	NT21_1
AU_20190101_6_1_PDXHunter_DIA_2.raw	NT21	B-08-R2	Patient	B-ALL	Relapse	2	NT21_2
AU_20190104_15_1_PDXHunter_DIA_1.raw	NT26	T-01-R1	Patient	T-ALL	Relapse	1	NT26_1
AU_20190104_15_1_PDXHunter_DIA_2.raw	NT26	T-01-R1	Patient	T-ALL	Relapse	2	NT26_2
AU_20190104_19_1_PDXHunter_DIA_1.raw	NT23	DND41	Cell Line	T-ALL	Diagnosis	1	NT23_1
AU_20190104_19_1_PDXHunter_DIA_2.raw	NT23	DND41	Cell Line	T-ALL	Diagnosis	2	NT23_2
AU_20190104_19_2_PDXHunter_DIA_2.raw	NT22	B-02-Dx-PDXb	PDX	B-ALL	Diagnosis	2	NT22_2
AU_20190104_20_2_PDXHunter_DIA_1.raw	NT27	B-02-Dx-PDXa	PDX	B-ALL	Diagnosis	1	NT27_1
AU_20190104_24_1_PDXHunter_DIA_1.raw	NT25	NL-02	Patient	Normal	Normal	1	NT25_1
AU_20190104_24_1_PDXHunter_DIA_2.raw	NT25	NL-02	Patient	Normal	Normal	2	NT25_2
AU_20190104_8_2_PDXHunter_DIA_1.raw	NT24	B-06-R2	Patient	B-ALL	Relapse	1	NT24_1
AU_20190104_8_2_PDXHunter_DIA_2.raw	NT24	B-06-R2	Patient	B-ALL	Relapse	2	NT24_2
AU_20190105_1_2_PDXHunter_DIA_1.raw	NT28	380	Cell Line	B-ALL	Diagnosis	1	NT28_1
AU_20190105_1_2_PDXHunter_DIA_2.raw	NT28	380	Cell Line	B-ALL	Diagnosis	2	NT28_2
AU_20190105_11_1_PDXHunter_DIA_1.raw	NT29	B-03-Dx	Patient	B-ALL	Diagnosis	1	NT29_1
AU_20190105_11_1_PDXHunter_DIA_2.raw	NT29	B-03-Dx	Patient	B-ALL	Diagnosis	2	NT29_2
AU_20190105_12_1_PDXHunter_DIA_1.raw	NT35	B-03-Dx-PDXa	PDX	B-ALL	Diagnosis	1	NT35_1
AU_20190105_12_1_PDXHunter_DIA_2.raw	NT35	B-03-Dx-PDXa	PDX	B-ALL	Diagnosis	2	NT35_2
AU_20190105_12_2_PDXHunter_DIA_1.raw	NT32	B-06-R2-PDXa	PDX	B-ALL	Relapse	1	NT32_1
AU_20190105_12_2_PDXHunter_DIA_2.raw	NT32	B-06-R2-PDXa	PDX	B-ALL	Relapse	2	NT32_2
AU_20190105_13_2_PDXHunter_DIA_1.raw	NT31	B-06-R2-PDXb	PDX	B-ALL	Relapse	1	NT31_1
AU_20190105_13_2_PDXHunter_DIA_2.raw	NT31	B-06-R2-PDXb	PDX	B-ALL	Relapse	2	NT31_2
AU_20190105_16_1_PDXHunter_DIA_1.raw	NT30	T-01-R1-PDXa	PDX	T-ALL	Relapse	1	NT30_1
AU_20190105_16_1_PDXHunter_DIA_2.raw	NT30	T-01-R1-PDXa	PDX	T-ALL	Relapse	2	NT30_2
AU_20190105_20_2_PDXHunter_DIA_2.raw	NT27	B-02-Dx-PDXa	PDX	B-ALL	Diagnosis	2	NT27_2
AU_20190105_9_1_PDXHunter_DIA_1.raw	NT33	B-07-R3-PDXa	PDX	B-ALL	Relapse	1	NT33_1
AU_20190105_9_1_PDXHunter_DIA_2.raw	NT33	B-07-R3-PDXa	PDX	B-ALL	Relapse	2	NT33_2
AU_20190105_9_2_PDXHunter_DIA_1.raw	NT34	B-06-R3	Patient	B-ALL	Relapse	1	NT34_1
AU_20190105_9_2_PDXHunter_DIA_2.raw	NT34	B-06-R3	Patient	B-ALL	Relapse	2	NT34_2
AU_20190108_10_1_PDXHunter_DIA_1.raw	NT41	B-07-R3-PDXb	PDX	B-ALL	Relapse	1	NT41_1
AU_20190108_11_2_PDXHunter_DIA_1.raw	NT37	B-06-R3-PDXa	PDX	B-ALL	Relapse	1	NT37_1
AU_20190108_11_2_PDXHunter_DIA_2.raw	NT37	B-06-R3-PDXa	PDX	B-ALL	Relapse	2	NT37_2
AU_20190108_14_2_PDXHunter_DIA_1.raw	NT40	T-02-Dx	Patient	T-ALL	Diagnosis	1	NT40_1
AU_20190108_14_2_PDXHunter_DIA_2.raw	NT40	T-02-Dx	Patient	T-ALL	Diagnosis	2	NT40_2
AU_20190108_21_2_PDXHunter_DIA_1.raw	NT39	DND41	Cell Line	T-ALL	Diagnosis	1	NT39_1
AU_20190108_21_2_PDXHunter_DIA_2.raw	NT39	DND41	Cell Line	T-ALL	Diagnosis	2	NT39_2
AU_20190108_7_1_PDXHunter_DIA_1.raw	NT38	B-08-R2-PDX	PDX	B-ALL	Relapse	1	NT38_1
AU_20190108_7_1_PDXHunter_DIA_2.raw	NT38	B-08-R2-PDX	PDX	B-ALL	Relapse	2	NT38_2
AU_20190108_8_1_PDXHunter_DIA_1.raw	NT36	B-07-R3	Patient	B-ALL	Relapse	1	NT36_1
AU_20190108_8_1_PDXHunter_DIA_2.raw	NT36	B-07-R3	Patient	B-ALL	Relapse	2	NT36_2
AU_20190109_10_1_PDXHunter_DIA_2.raw	NT41	B-07-R3-PDXb	PDX	B-ALL	Relapse	2	NT41_2
AU_20190109_13_1_PDXHunter_DIA_1.raw	NT44	B-03-Dx-PDXb	PDX	B-ALL	Diagnosis	1	NT44_1
AU_20190109_13_1_PDXHunter_DIA_2.raw	NT44	B-03-Dx-PDXb	PDX	B-ALL	Diagnosis	2	NT44_2
AU_20190109_18_2_PDXHunter_DIA_1.raw	NT45	B-02-Dx	Patient	B-ALL	Diagnosis	1	NT45_1
AU_20190109_18_2_PDXHunter_DIA_2.raw	NT45	B-02-Dx	Patient	B-ALL	Diagnosis	2	NT45_2
AU_20190109_7_2_PDXHunter_DIA_1.raw	NT42	B-04-Dx	Patient	B-ALL	Diagnosis	1	NT42_1
AU_20190109_7_2_PDXHunter_DIA_2.raw	NT42	B-04-Dx	Patient	B-ALL	Diagnosis	2	NT42_2
AU_20190110_1_1_PDXHunter_DIA_1.raw	NT46	380	Cell Line	B-ALL	Diagnosis	1	NT46_1
AU_20190110_1_1_PDXHunter_DIA_2.raw	NT46	380	Cell Line	B-ALL	Diagnosis	2	NT46_2
AU_20190110_15_2_PDXHunter_DIA_1.raw	NT47	T-02-Dx-PDX	PDX	T-ALL	Diagnosis	1	NT47_1
AU_20190110_15_2_PDXHunter_DIA_2.raw	NT47	T-02-Dx-PDX	PDX	T-ALL	Diagnosis	2	NT47_2
AU_20190110_17_2_PDXHunter_DIA_1.raw	NT48	T-03-Dx-PDX	PDX	T-ALL	Diagnosis	1	NT48_1
AU_20190110_17_2_PDXHunter_DIA_2.raw	NT48	T-03-Dx-PDX	PDX	T-ALL	Diagnosis	2	NT48_2
AU_20190110_3_1_PDXHunter_DIA_1.raw	NT49	697	Cell Line	B-ALL	Diagnosis	1	NT49_1
AU_20190110_3_1_PDXHunter_DIA_2.raw	NT49	697	Cell Line	B-ALL	Diagnosis	2	NT49_2
