# Supplementary material for: PDX models reflect the proteome landscape of pediatric acute lymphoblastic leukemia but divert in select pathways
Source: J Exp Clin Cancer Res. 2021 Mar 15;40:96. doi: 10.1186/s13046-021-01835-8 (PMC7958471; doi:10.1186/s13046-021-01835-8)
Supplement: Supplementary file 16 — Additional file 16. [file 13046_2021_1835_MOESM16_ESM.xlsx]

## Sheet: Supplementary Dataset S5
Additional File 5. Quantified phosphosites (Spectronaut and Peptide Collapse PlugIn output file)
PG.Genes	PG.ProteinGroups	PTM_group		AU_20180805_P01_DIA2	AU_20180805_P02_DIA2	AU_20180805_P27_DIA2	AU_20180805_P38_DIA2	AU_20180805_P6_DIA2	AU_20180806_P04_DIA2	AU_20180806_P23_DIA2	AU_20180806_P25_DIA2	AU_20180806_P32_DIA2	AU_20180806_P35_DIA2	AU_20180806_P48_DIA2	AU_20180807_P14_DIA2	AU_20180807_P34_DIA2	AU_20180807_P49_DIA2	AU_20180808_P18_DIA2	AU_20180808_P42_DIA2	AU_20180808_P45_DIA2	AU_20180809_P08_DIA2	AU_20180809_P11_DIA2	AU_20180809_P31_DIA2	AU_20180809_P37_DIA2	AU_20180809_P43_DIA2	AU_20180810_P10_DIA	AU_20180810_P19_DIA	AU_20180810_P20_DIA	AU_20180810_P26_DIA	AU_20180810_P36_DIA	AU_20180810_P47_DIA	AU_20180811_P07_DIA	AU_20180811_P12_DIA	AU_20180811_P16_DIA	AU_20180811_P22_DIA	AU_20180811_P33_DIA	AU_20180811_P40_DIA	AU_20180813_P05_DIA	AU_20180813_P13_DIA	AU_20180813_P15_DIA	AU_20180813_P30_DIA	AU_20180813_P41_DIA	AU_20180814_P03_DIA	AU_20180814_P21_DIA	AU_20180814_P28_DIA	AU_20180814_P39_DIA	AU_20180814_P44_DIA	PTM_localization	R.Condition
SEPT02	Q15019	_IYHLPDAES[Phospho (STY)]DEDEDFKEQTR_.3		NaN	NaN	NaN	NaN	NaN	NaN	NaN	NaN	NaN	NaN	42025.4	NaN	NaN	NaN	NaN	NaN	NaN	NaN	NaN	NaN	NaN	NaN	NaN	NaN	NaN	NaN	NaN	NaN	NaN	4117.11	NaN	NaN	NaN	NaN	NaN	NaN	NaN	NaN	NaN	NaN	NaN	NaN	NaN	NaN	1	P48;P12
SEPT07	Q16181	_S[Phospho (STY)]PLAQMEEERR_.2		NaN	NaN	NaN	NaN	NaN	NaN	NaN	689.19	NaN	NaN	6882.88	NaN	NaN	NaN	NaN	NaN	NaN	NaN	NaN	NaN	NaN	NaN	NaN	NaN	NaN	NaN	NaN	NaN	NaN	285.988	NaN	NaN	NaN	1897.95	NaN	NaN	NaN	NaN	NaN	NaN	NaN	NaN	NaN	NaN	1	P48;P12;P25;P40;P49
SEPT09	Q9UHD8	_S[Phospho (STY)]FEVEEVETPNSTPPR_.2		NaN	5697.46	NaN	15659.3	6595.79	NaN	NaN	24346.5	NaN	NaN	51895.3	NaN	3534.62	NaN	3354.25	NaN	19851.5	NaN	NaN	4994.91	6341.75	NaN	NaN	NaN	NaN	NaN	NaN	NaN	NaN	3939.81	NaN	NaN	NaN	35067.2	NaN	NaN	NaN	NaN	NaN	NaN	10635.3	NaN	NaN	NaN	1	P48;P31;P12;P18;P25;P40;P37;P21;P38;P45;P34;P02;P6
AAAS	Q9NRG9	_FS[Phospho (STY)]PVLGR_.2		10718.5	20096.8	14852.1	13252.2	20979	10405.7	12708.8	17941.8	10168.7	5890.8	26147.2	10544.8	21536.3	14904.3	4585.07	17105.8	17144.4	13011.7	20471.7	16666.5	6699.15	18348.3	NaN	10148.5	4096.55	13741.2	13137.4	6385.24	20440.8	8488.37	8452.97	NaN	18140.8	24019	NaN	7184.58	8923.39	15670.6	7046.8	24619.6	7975.23	NaN	11760.3	12488.1	1	P48;P31;P19;P12;P18;P25;P01;P40;P11;P03;P26;P23;P37;P08;P21;P16;P13;P42;P44;P38;P04;P45;P46;P39;P32;P43;P33;P34;P30;P35;P36;P49;P02;P41;P07;P15;P24;P20;P6;P47;P27;P14
AAK1	Q2M2I8	_VGSLT[Phospho (STY)]PPSS[Phospho (STY)]PK_.2		NaN	NaN	NaN	86419.2	NaN	NaN	NaN	NaN	NaN	NaN	NaN	NaN	NaN	NaN	NaN	NaN	NaN	8592.96	NaN	13682	NaN	NaN	NaN	4127.34	NaN	NaN	NaN	NaN	NaN	11293	NaN	NaN	NaN	NaN	NaN	NaN	NaN	NaN	NaN	NaN	NaN	NaN	16989.1	NaN	0.979	P31;P19;P12;P08;P38;P39
AAK1	Q2M2I8	_VQTT[Phospho (STY)]PPPAVQGQK_.2		NaN	NaN	NaN	29580.5	NaN	NaN	NaN	NaN	NaN	NaN	NaN	18960.6	NaN	19862.4	NaN	NaN	5165.85	13874.2	9234.39	6758.86	2983.68	NaN	NaN	4714.41	NaN	14771.8	9737.34	NaN	17243	3855.94	NaN	NaN	NaN	18250.8	NaN	NaN	NaN	NaN	NaN	7998.34	17319.9	NaN	10276.1	NaN	1	P31;P19;P12;P40;P11;P03;P26;P37;P08;P21;P38;P45;P39;P36;P49;P07;P14
AAK1	Q2M2I8	_VGSLT[Phospho (STY)]PPSSPK_.2		3041.06	NaN	NaN	14166.4	NaN	NaN	4729.79	NaN	NaN	NaN	NaN	7457.85	NaN	NaN	NaN	NaN	NaN	6860.62	7454.28	9083.92	NaN	NaN	NaN	1968.97	NaN	6293.37	NaN	NaN	9795.42	NaN	NaN	NaN	NaN	5906.44	NaN	NaN	NaN	NaN	NaN	NaN	NaN	NaN	7586.27	NaN	0.999	P31;P19;P01;P40;P11;P26;P23;P08;P38;P39;P07;P24;P14
AAK1	Q2M2I8	_VGSLT[Phospho (STY)]PPSS[Phospho (STY)]PK_.2		NaN	NaN	NaN	86419.2	NaN	NaN	NaN	NaN	NaN	NaN	NaN	NaN	NaN	NaN	NaN	NaN	NaN	8592.96	NaN	13682	NaN	NaN	NaN	4127.34	NaN	NaN	NaN	NaN	NaN	11293	NaN	NaN	NaN	NaN	NaN	NaN	NaN	NaN	NaN	NaN	NaN	NaN	16989.1	NaN	1	P31;P19;P12;P08;P38;P39
ABCF1	Q8NE71	_AVS[Phospho (STY)]EEQQPALK_.2		NaN	4466.16	947.695	NaN	5155.11	NaN	NaN	5551.21	NaN	NaN	9626.27	NaN	NaN	NaN	744.757	2779	NaN	NaN	NaN	NaN	516.894	NaN	NaN	1037.29	NaN	NaN	394.809	NaN	NaN	1251.97	NaN	NaN	NaN	2153.19	NaN	NaN	NaN	NaN	NaN	NaN	1014.32	NaN	522.87	NaN	1	P48;P19;P12;P18;P25;P40;P37;P21;P42;P39;P36;P02;P6;P27
ABCF1	Q8NE71	_AEQGS[Phospho (STY)]EEEGEGEEEEEEGGESK_.2;_AEQGS[Phospho (STY)]EEEGEGEEEEEEGGESK_.3;_KAEQGS[Phospho (STY)]EEEGEGEEEEEEGGESK_.3		11764.1	29235.1	12333.2	10650.5	77883.7	11075.5	5059.84	16146.6	1124.64	9478.27	17783.7	3985.75	7766.19	3298.75	3702.88	7827.84	5077.53	6269.33	7072.03	4701.15	5945.15	4514.17	NaN	6261.42	NaN	5928.48	3764.89	8217.7	3278.55	11254.9	3068	NaN	2891.59	13743	NaN	1167.25	NaN	1560.24	NaN	8311.72	5724.32	NaN	3209.51	NaN	1	P48;P19;P12;P01;P40;P11;P23;P37;P08;P04;P02;P6;P25;P26;P48;P31;P19;P12;P18;P25;P01;P40;P11;P03;P26;P23;P37;P08;P21;P16;P13;P42;P38;P04;P45;P39;P32;P43;P33;P34;P30;P35;P36;P49;P02;P07;P6;P47;P27;P14
ABI1	Q8IZP0	_TNPPTQKPPS[Phospho (STY)]PPMSGR_.2;_TNPPTQKPPS[Phospho (STY)]PPMSGR_.3;_TNPPTQKPPS[Phospho (STY)]PPM[Oxidation (M)]SGR_.3		120669	106613	54296.3	121548	80102.4	NaN	94734.2	138895	NaN	23427.5	320817	18409.9	NaN	30280.5	378338	102032	NaN	111795	75851.3	172526	75670.7	61596.8	83391.7	147145	17394.4	88216.2	55091.3	NaN	10944.7	56718.8	26164.2	NaN	38696.1	158958	NaN	56342.4	41357.8	33122.1	36240.1	11066.2	26778.3	NaN	102087	NaN	1	P03;P16;P30;P15;P48;P31;P19;P12;P18;P25;P01;P40;P11;P26;P23;P37;P08;P13;P42;P38;P39;P43;P33;P35;P36;P49;P02;P41;P07;P10;P6;P27;P14;P48;P31;P19;P12;P25;P01;P40;P11;P26;P23;P08;P21;P42;P38;P43;P33;P30;P35;P02;P15;P20;P6
ABI1	Q8IZP0	_LGS[Phospho (STY)]QHSPGR_.2		3346.25	NaN	NaN	NaN	NaN	178.913	NaN	NaN	NaN	NaN	NaN	NaN	NaN	NaN	22159.4	991.15	449.57	956.869	3357.95	2148.2	2054.89	1689.68	2314.82	5104.24	NaN	7446.94	NaN	NaN	NaN	NaN	1053.35	5540.87	NaN	3399.87	NaN	4905.67	3735.35	NaN	NaN	NaN	4576.89	NaN	2406.49	NaN	1	P31;P19;P18;P01;P40;P11;P26;P37;P08;P21;P16;P13;P42;P04;P45;P39;P43;P15;P10;P22;P9
ABI1	Q8IZP0	_LGSQHS[Phospho (STY)]PGR_.2		12921.4	22795	NaN	12827.8	25771.7	2473.37	4777.03	16898.2	3491.71	4947.86	19946.3	5760.04	NaN	NaN	12828.6	1706.87	3717.67	4733.54	3081.29	9314.76	4696.71	4200.45	7011.18	4533.43	2718.76	4822.66	4837.76	4335.13	4445.63	15916.4	3672.98	13025.9	8235.96	14435.3	NaN	3667.27	NaN	NaN	2368.56	8204.68	5504.42	NaN	NaN	NaN	1	P48;P31;P19;P12;P18;P25;P01;P40;P11;P03;P26;P23;P37;P08;P21;P16;P13;P42;P38;P04;P45;P46;P32;P43;P33;P35;P36;P02;P41;P07;P24;P20;P10;P6;P47;P22;P14;P9
ABI1	Q8IZP0	_TAS[Phospho (STY)]LNQRPR_.2;_TAS[Phospho (STY)]LNQRPR_.3;_TAS[Phospho (STY)]LNQR_.2		20968.4	NaN	NaN	NaN	NaN	8208.88	1617.81	2579.26	6837.58	8384.12	NaN	NaN	NaN	7058.09	26719.2	4870.39	NaN	14707.6	18995.7	10052.1	8942.06	13777.5	11908.8	14624.6	NaN	12155.9	NaN	NaN	NaN	2142.81	3009.89	NaN	NaN	5049.82	NaN	9884.85	20940.5	NaN	NaN	16238.9	NaN	NaN	NaN	NaN	1	P31;P18;P01;P40;P03;P26;P23;P13;P42;P15;P10;P12;P25;P37;P16;P32;P43;P35;P49;P19;P12;P18;P01;P11;P03;P08;P13;P04;P15
ABI1	Q8IZP0	_HNS[Phospho (STY)]TTSSTSSGGYR_.2		NaN	3733.62	NaN	NaN	4098.75	NaN	NaN	1469.45	NaN	NaN	2000.69	NaN	NaN	NaN	727.842	NaN	NaN	NaN	497.179	NaN	NaN	NaN	NaN	550.587	NaN	797.617	NaN	NaN	NaN	1221.99	NaN	985.643	NaN	248.734	NaN	473.832	NaN	NaN	NaN	NaN	NaN	NaN	NaN	NaN	1	P48;P19;P12;P18;P25;P40;P11;P26;P13;P02;P6;P22;P9
ABI1	Q8IZP0	_TNPPT[Phospho (STY)]QKPPSPPM[Oxidation (M)]SGR_.3		NaN	NaN	NaN	NaN	NaN	NaN	NaN	NaN	NaN	NaN	NaN	NaN	6094.56	NaN	NaN	NaN	NaN	NaN	NaN	NaN	8896.66	NaN	NaN	NaN	NaN	NaN	NaN	NaN	NaN	NaN	13229.9	NaN	NaN	NaN	NaN	NaN	NaN	NaN	NaN	NaN	10210.9	NaN	NaN	NaN	0.989	P37;P21;P16;P34
ABI2	Q9NYB9	_TTPPTQKPPS[Phospho (STY)]PPMSGK_.3		NaN	NaN	NaN	15582.3	NaN	NaN	NaN	10141.7	NaN	1372.41	65952.9	NaN	NaN	NaN	NaN	NaN	NaN	NaN	4009.88	NaN	NaN	NaN	NaN	NaN	NaN	NaN	NaN	NaN	NaN	2618.11	NaN	NaN	NaN	NaN	NaN	NaN	NaN	NaN	NaN	NaN	NaN	NaN	NaN	NaN	0.996	P48;P12;P25;P11;P38;P35
ABI2	Q9NYB9	_NMAPSQQS[Phospho (STY)]PVR_.2		NaN	NaN	NaN	6420.94	10365.4	NaN	NaN	9402.83	NaN	NaN	10432.7	NaN	NaN	NaN	676.036	NaN	NaN	NaN	NaN	NaN	NaN	NaN	NaN	NaN	NaN	NaN	NaN	NaN	NaN	3654.63	NaN	NaN	NaN	9205.64	NaN	NaN	NaN	NaN	NaN	3970.8	NaN	NaN	NaN	NaN	1	P48;P12;P18;P25;P40;P03;P38;P6
ABL2	P42684	_GAQASSGS[Phospho (STY)]PALPR_.2		NaN	NaN	NaN	NaN	NaN	NaN	NaN	6424.31	NaN	NaN	NaN	NaN	NaN	NaN	2694.9	NaN	NaN	797.889	NaN	NaN	NaN	NaN	NaN	NaN	NaN	NaN	NaN	NaN	NaN	3187.95	NaN	NaN	NaN	1212	NaN	NaN	NaN	NaN	NaN	NaN	NaN	NaN	NaN	NaN	0.977	P12;P18;P25;P40;P08
ABL2	P42684	_DKS[Phospho (STY)]PSSLLEDAK_.2		NaN	8800.74	NaN	NaN	NaN	NaN	NaN	NaN	NaN	NaN	13825.2	NaN	NaN	NaN	NaN	NaN	NaN	NaN	NaN	NaN	NaN	NaN	NaN	NaN	NaN	NaN	NaN	NaN	NaN	3202.6	NaN	NaN	NaN	NaN	NaN	NaN	NaN	NaN	NaN	NaN	NaN	NaN	NaN	NaN	0.996	P48;P12;P02
ABL2	P42684	_VPVLIS[Phospho (STY)]PTLK_.2		508.475	1230.24	NaN	NaN	NaN	NaN	645.973	3905.62	NaN	NaN	2757.17	NaN	NaN	NaN	NaN	NaN	NaN	NaN	NaN	NaN	NaN	NaN	NaN	NaN	NaN	NaN	NaN	NaN	NaN	1025.76	NaN	NaN	NaN	NaN	NaN	NaN	NaN	NaN	NaN	NaN	NaN	NaN	NaN	NaN	0.999	P48;P12;P25;P01;P23;P02
ABLIM1	O14639	_TLS[Phospho (STY)]PTPSAEGYQDVR_.2		7746.59	NaN	NaN	NaN	NaN	24745.2	NaN	NaN	NaN	10531.5	NaN	NaN	31597	NaN	NaN	NaN	41566.9	3263.08	NaN	7809.49	35428	NaN	NaN	NaN	8099.26	7631.42	NaN	18908.2	NaN	NaN	14560.6	NaN	NaN	10971.4	NaN	NaN	5642.53	2626.98	4982.83	NaN	29327	NaN	NaN	NaN	1	P31;P01;P40;P26;P37;P08;P21;P16;P04;P45;P34;P30;P35;P41;P15;P20;P47
ABLIM1	O14639	_STS[Phospho (STY)]QGSINSPVYSR_.2		NaN	NaN	NaN	NaN	NaN	4219.18	NaN	NaN	NaN	NaN	NaN	NaN	NaN	NaN	NaN	NaN	8077.58	NaN	NaN	NaN	8052.55	NaN	NaN	NaN	NaN	NaN	NaN	NaN	NaN	NaN	NaN	NaN	NaN	4326.92	NaN	NaN	NaN	NaN	NaN	NaN	NaN	NaN	NaN	NaN	0.997	P40;P37;P04;P45
ABLIM1	O14639	_TAS[Phospho (STY)]LPGYGR_.2		NaN	NaN	NaN	NaN	NaN	10170.8	NaN	NaN	NaN	12522.7	NaN	NaN	7935.04	NaN	NaN	NaN	20426.7	NaN	NaN	NaN	26594	NaN	NaN	NaN	NaN	NaN	NaN	NaN	NaN	NaN	10827.8	NaN	NaN	NaN	NaN	NaN	NaN	NaN	NaN	NaN	42476.4	NaN	NaN	NaN	1	P37;P21;P16;P04;P45;P34;P35
ACACA	Q13085	_SSMS[Phospho (STY)]GLHLVK_.2;_SSM[Oxidation (M)]S[Phospho (STY)]GLHLVK_.2		NaN	3778.9	NaN	NaN	2303.19	NaN	NaN	2928.24	NaN	NaN	4534.29	NaN	NaN	NaN	NaN	NaN	NaN	NaN	NaN	NaN	NaN	NaN	NaN	NaN	NaN	NaN	NaN	NaN	NaN	2510.22	NaN	NaN	NaN	NaN	NaN	NaN	NaN	NaN	NaN	NaN	NaN	NaN	NaN	NaN	1	P48;P12;P25;P02;P6;P48;P25;P02
ACAP2	Q15057	_YSISLS[Phospho (STY)]PPEQQK_.2		25169.6	NaN	NaN	NaN	NaN	NaN	NaN	NaN	NaN	NaN	NaN	NaN	NaN	NaN	NaN	NaN	NaN	NaN	NaN	NaN	NaN	NaN	NaN	22449.2	NaN	NaN	NaN	NaN	NaN	4178.85	NaN	NaN	NaN	NaN	NaN	NaN	NaN	NaN	NaN	NaN	NaN	NaN	NaN	NaN	1	P19;P12;P01
ACIN1	Q9UKV3	_TAQVPS[Phospho (STY)]PPR_.2		666385	1.1172e+06	1.08603e+06	1.00381e+06	883247	838395	808194	1022394	1.77362e+06	676047	1.24702e+06	940292	1.58746e+06	1.14456e+06	1.01349e+06	2.08233e+06	1.53628e+06	1.517e+06	1.33854e+06	1.09171e+06	874121	1.16807e+06	1.20951e+06	1.334e+06	610762	1.17484e+06	1.28713e+06	1.17441e+06	1.26016e+06	568770	1.16807e+06	1.05768e+06	1.25671e+06	1.83736e+06	590255	1.13206e+06	749293	1.4764e+06	1.719e+06	1.05393e+06	1.07182e+06	1.66109e+06	1.61894e+06	1.49159e+06	1	P48;P31;P19;P12;P18;P25;P01;P40;P11;P03;P26;P23;P37;P08;P21;P16;P13;P42;P44;P38;P04;P45;P46;P39;P32;P43;P33;P34;P30;P35;P36;P49;P02;P41;P07;P05;P15;P24;P28;P20;P10;P6;P47;P27;P22;P14;P9
ACIN1	Q9UKV3	_GDS[Phospho (STY)]DDEKPR_.2;_SSSISEEKGDS[Phospho (STY)]DDEKPR_.3		26931.2	17390.8	21929.2	26045.9	14157.6	5792.79	13183.8	19134.8	NaN	14285.9	33784.9	5083.12	13997.3	NaN	9723.27	7630.44	2491.56	2563.93	3520.34	5425.6	12932.5	6360.08	13540.2	5775.67	NaN	NaN	6324.17	NaN	3249.5	9829.1	2925.59	NaN	NaN	4659.21	NaN	2838.78	1673.69	NaN	NaN	4571.73	7164.49	NaN	5111.81	NaN	1	P48;P19;P12;P18;P01;P40;P03;P23;P37;P08;P21;P16;P13;P42;P44;P04;P35;P02;P07;P10;P48;P31;P19;P12;P18;P25;P01;P40;P11;P03;P23;P37;P08;P16;P13;P42;P38;P04;P45;P39;P43;P34;P35;P36;P02;P07;P15;P6;P27;P14
ACIN1	Q9UKV3	_LSEGS[Phospho (STY)]QPAEEEEDQETPSR_.2		NaN	NaN	NaN	NaN	NaN	NaN	NaN	NaN	NaN	NaN	5507.59	NaN	NaN	NaN	2509.17	NaN	NaN	NaN	NaN	NaN	NaN	NaN	NaN	NaN	NaN	NaN	NaN	NaN	NaN	NaN	NaN	NaN	NaN	NaN	NaN	NaN	NaN	NaN	NaN	NaN	NaN	NaN	NaN	NaN	0.956	P48;P18
ACIN1	Q9UKV3	_TTS[Phospho (STY)]PLEEEER_.2		25696.9	24650.3	23458.8	31605.2	24900.8	15583.7	29582.5	26984.2	21462.3	19293.2	31886.7	19801.8	47134.6	20448	40585.9	39391.5	40602.8	33237.2	20121.8	28488.7	25563.4	19819.1	17937.4	21529.7	14585.5	19645.3	20263.5	23597.4	19353.6	9746.36	22812.4	13339.4	9480.64	24440.5	NaN	17300.4	16375.6	29294	33946	20499	38897	NaN	39710.8	35697.9	1	P48;P31;P19;P12;P18;P25;P01;P40;P11;P03;P26;P23;P37;P08;P21;P16;P13;P42;P44;P38;P04;P45;P39;P32;P43;P33;P34;P30;P35;P36;P49;P02;P41;P07;P15;P20;P10;P6;P47;P27;P22;P14
ACIN1	Q9UKV3	_SKS[Phospho (STY)]PSPPR_.2		NaN	NaN	NaN	NaN	NaN	NaN	NaN	NaN	NaN	NaN	NaN	NaN	NaN	NaN	NaN	NaN	NaN	4279.22	NaN	NaN	NaN	NaN	NaN	NaN	NaN	NaN	NaN	NaN	NaN	NaN	3928.37	NaN	NaN	NaN	NaN	NaN	NaN	NaN	NaN	NaN	NaN	NaN	NaN	NaN	0.917	P08;P16
ACIN1	Q9UKV3	_SKS[Phospho (STY)]PS[Phospho (STY)]PPR_.2		19761.5	19488.2	27530.5	27085	18324.6	10214.2	15363.6	13604.6	2056.8	19203.6	23270	6927.87	22136.5	3587.98	14409.8	15283.1	22171.8	17718.4	11906.5	21204.4	18592.8	21258.9	4179.98	7996.7	NaN	5969.75	NaN	NaN	16833.8	8734.23	12182.9	NaN	NaN	4913.09	NaN	NaN	NaN	NaN	NaN	4977.5	NaN	NaN	15593.3	NaN	1	P48;P31;P19;P12;P18;P25;P01;P40;P11;P03;P26;P23;P37;P08;P16;P42;P38;P04;P45;P39;P32;P43;P34;P35;P49;P02;P07;P10;P6;P27;P14
ACIN1	Q9UKV3	_SKSPS[Phospho (STY)]PPR_.2		NaN	NaN	NaN	3212.61	NaN	NaN	NaN	NaN	NaN	NaN	3558.98	NaN	NaN	NaN	NaN	5140.41	4402.8	NaN	NaN	NaN	NaN	5527.6	NaN	NaN	NaN	NaN	NaN	NaN	NaN	NaN	NaN	NaN	6012.34	5067.83	NaN	NaN	NaN	NaN	NaN	4186.29	NaN	NaN	NaN	NaN	1	P48;P40;P03;P42;P38;P45;P43;P33
ACIN1	Q9UKV3	_SKS[Phospho (STY)]PS[Phospho (STY)]PPR_.2		19761.5	19488.2	27530.5	27085	18324.6	10214.2	15363.6	13604.6	2056.8	19203.6	23270	6927.87	22136.5	3587.98	14409.8	15283.1	22171.8	17718.4	11906.5	21204.4	18592.8	21258.9	4179.98	7996.7	NaN	5969.75	NaN	NaN	16833.8	8734.23	12182.9	NaN	NaN	4913.09	NaN	NaN	NaN	NaN	NaN	4977.5	NaN	NaN	15593.3	NaN	1	P48;P31;P19;P12;P18;P25;P01;P40;P11;P03;P26;P23;P37;P08;P16;P42;P38;P04;P45;P39;P32;P43;P34;P35;P49;P02;P07;P10;P6;P27;P14
ACIN1	Q9UKV3	_KAS[Phospho (STY)]LVALPEQTASEEETPPPLLTK_.3		NaN	NaN	NaN	NaN	NaN	4359.65	NaN	NaN	NaN	2304.99	NaN	NaN	9642.01	11561.8	599.124	1153.23	2141.57	NaN	4649.73	NaN	4038.31	2146.1	NaN	934.451	3901.76	NaN	NaN	NaN	10398.4	NaN	6220.71	NaN	NaN	NaN	NaN	NaN	4033.87	NaN	NaN	NaN	NaN	NaN	NaN	847.495	1	P19;P18;P11;P37;P16;P42;P44;P04;P45;P43;P34;P35;P49;P07;P15;P20
ACIN1	Q9UKV3	_ELLVSQHTVQLVGGLS[Phospho (STY)]PLSSPSDTK_.3		NaN	NaN	NaN	NaN	NaN	NaN	NaN	NaN	NaN	NaN	NaN	NaN	NaN	NaN	69.7299	NaN	NaN	NaN	NaN	NaN	NaN	NaN	NaN	NaN	NaN	NaN	NaN	NaN	NaN	562.821	NaN	NaN	NaN	NaN	NaN	NaN	NaN	NaN	NaN	NaN	NaN	NaN	NaN	NaN	1	P12;P18
ACIN1	Q9UKV3	_AES[Phospho (STY)]PAEKVPEESVLPLVQK_.3		NaN	NaN	NaN	NaN	NaN	NaN	8246.88	10596.8	NaN	NaN	NaN	NaN	15918.2	NaN	2401.83	NaN	NaN	NaN	NaN	58569	36942.8	21939.3	NaN	3806.02	NaN	25017.4	NaN	NaN	3079.31	3448.88	5179.17	NaN	NaN	68285.5	NaN	NaN	NaN	NaN	NaN	NaN	NaN	NaN	NaN	NaN	1	P31;P19;P12;P18;P25;P40;P26;P23;P37;P16;P43;P34;P07
ACIN1	Q9UKV3	_SLS[Phospho (STY)]PGVSR_.2		14467.7	13889	24650.7	9340.65	10084.2	22071.7	21137.5	12417.7	68601.8	15309.9	13529.8	11547.2	50075.8	11270.6	22873.1	35202.6	34767.3	18203.8	20624.5	19386.2	14587.4	21650.5	47861	26421.8	14290	18076.1	18888.7	NaN	24617.1	7479.1	24594.4	10162.5	9536.44	11531.8	21765.1	35655.3	25415.6	22723.8	21009.2	9485.84	21733.2	NaN	25567.5	30090.4	1	P48;P31;P19;P12;P18;P25;P01;P40;P11;P03;P26;P23;P37;P08;P21;P16;P13;P42;P44;P38;P04;P45;P46;P39;P32;P43;P33;P34;P30;P35;P36;P49;P02;P41;P07;P05;P15;P24;P20;P10;P6;P27;P22;P14;P9
ACIN1	Q9UKV3	_RLS[Phospho (STY)]QPESAEK_.2		79406.7	27695.6	78300.7	29624.6	17594.9	57526.4	76135.8	27797.2	61389.9	76340.8	15461	11516.9	101930	102556	89907.3	78957	75105.1	77278.1	72322.6	88549.7	66733.6	110112	81023.9	54460	130456	83797.4	83159.8	107583	131273	17098.2	65054.4	43808.8	18805.3	36463.8	59322.7	51665.6	95344.8	102957	32705	19489.4	109227	NaN	99384.1	98608.2	1	P48;P31;P19;P12;P18;P25;P01;P40;P11;P03;P26;P23;P37;P08;P21;P16;P13;P42;P44;P38;P04;P45;P39;P32;P43;P33;P34;P30;P35;P36;P49;P02;P41;P07;P05;P15;P20;P10;P6;P47;P27;P22;P14
ACIN1	Q9UKV3	_LQPERGS[Phospho (STY)]PK_.2		4801.98	2548.69	45075.9	33673.2	NaN	2884.83	1206.92	42183.6	16044.2	28891.5	62433.3	166.075	42997.5	34755.4	11805.4	40727.5	29708	1393.52	2145.72	46244	29748.1	71159	1932.47	1400.77	4658.3	25779.5	32306.5	NaN	6994.21	2466.96	NaN	844.69	15687.5	24674.5	NaN	3065.29	NaN	NaN	25130	NaN	NaN	NaN	56083.1	39440.1	1	P48;P31;P19;P12;P18;P25;P01;P40;P11;P26;P23;P37;P08;P13;P42;P44;P38;P04;P45;P39;P32;P43;P33;P34;P35;P36;P49;P02;P41;P07;P20;P10;P27;P22;P14
ACIN1	Q9UKV3	_KIS[Phospho (STY)]VVSATK_.2		11819.2	NaN	5822.09	2492.9	NaN	6548.69	1174.08	1722.29	6161.32	29144.4	2013.22	NaN	14562.1	61055.8	31821.4	14234.2	18363.3	6404.3	34257.6	19051	15875.9	5401.83	8897.07	7640.79	9574.75	58966.3	NaN	NaN	10648.9	422.803	9863.97	6777.69	7891.5	17663.9	8773.01	6366.56	31182.2	NaN	42100.4	12094.3	NaN	NaN	NaN	NaN	1	P48;P31;P19;P12;P18;P25;P01;P40;P11;P03;P26;P23;P37;P08;P16;P13;P42;P38;P04;P45;P32;P43;P33;P34;P35;P49;P41;P07;P05;P15;P20;P10;P27;P22
ACIN1	Q9UKV3	_IS[Phospho (STY)]EDETER_.2		9760.74	9869.2	NaN	1047.85	11383.4	12436	12227.1	2269.68	3596.61	2138.04	2096.49	5413.33	4281.35	NaN	4058.27	2185.15	2421.13	14863.7	14789.3	2090.07	1897.8	1374.19	13281.4	9456.99	7559.12	2818.79	2115.23	NaN	7805.21	8080.53	11564.5	8927.19	NaN	3099.74	NaN	6117.93	6760.88	NaN	NaN	8131.53	8688.5	NaN	NaN	NaN	1	P48;P31;P19;P12;P18;P25;P01;P40;P11;P03;P26;P23;P37;P08;P21;P16;P13;P42;P38;P04;P45;P32;P43;P34;P35;P36;P02;P07;P15;P24;P20;P10;P6;P22;P14;P9
ACLY	P53396	_TAS[Phospho (STY)]FSESR_.2		53067.1	150259	53450.6	150231	137413	57739.4	48421.2	182190	56564	79017.7	139932	71477.3	54022.8	95485.6	102021	80640	80468.5	172290	92279.2	52951.9	75935.2	70077	51339.3	31467.3	72993.2	79055.1	44455.3	146530	87271.2	70584.7	46068.1	41811.5	65973.8	121770	92447.8	33509.7	37531.7	123194	108315	79317.3	152177	61525.7	76229.2	36546.6	1	P48;P31;P19;P12;P18;P25;P01;P40;P11;P03;P26;P23;P37;P08;P21;P16;P13;P42;P44;P38;P04;P45;P46;P39;P32;P43;P33;P34;P30;P35;P36;P49;P02;P41;P07;P05;P15;P24;P28;P20;P10;P6;P47;P27;P22;P14;P9
ACLY	P53396	_AKPAMPQDSVPS[Phospho (STY)]PR_.2;_AKPAMPQDSVPS[Phospho (STY)]PR_.3;_AKPAM[Oxidation (M)]PQDSVPS[Phospho (STY)]PR_.3;_PAMPQDSVPS[Phospho (STY)]PR_.2;_PAM[Oxidation (M)]PQDSVPS[Phospho (STY)]PR_.2		28572.8	80488.9	53259.3	72448.1	58730.9	13099.2	47072	59662.2	NaN	15956.8	109516	76696.5	33447.7	25637.5	45047.6	43899.1	45922	50952.4	35354.8	33231.3	26582.4	48121.1	12584.6	28289.6	12380.2	47707.1	31933.8	17584.5	14323.2	42843.5	18762.1	7081.15	42989.1	55169.5	NaN	27154.4	16150	44723.8	57837.9	25188.8	19508.6	NaN	42691.5	5001.73	1	P12;P18;P40;P23;P37;P16;P42;P38;P04;P45;P43;P34;P30;P49;P02;P41;P15;P10;P6;P27;P48;P31;P19;P25;P11;P08;P13;P39;P48;P31;P12;P18;P25;P01;P40;P11;P03;P26;P23;P37;P08;P21;P16;P13;P42;P44;P38;P04;P45;P39;P43;P33;P34;P30;P35;P36;P49;P02;P41;P07;P15;P20;P10;P6;P47;P27;P22;P14;P48;P31;P18;P25;P11;P23;P08;P42;P38;P04;P34;P35;P36;P49;P02;P41;P07;P10;P6;P48;P31;P19;P12;P18;P25;P01;P40;P11;P03;P26;P23;P08;P1…
ACSS2	Q9NR19	_SWS[Phospho (STY)]PPPEVSR_.2		9753.94	9781.9	17787.7	9846.96	9471.29	NaN	24315.9	13620.6	NaN	6874.3	20324.8	4368.38	NaN	34329	3374.73	16757.1	5757.39	15425.6	39594	17086.4	4765.19	26638.1	6539.25	4256.5	27545.2	21006.8	22026.6	20987.5	19979.1	5228.97	1092.51	1191.31	8291.13	18082.8	9476.2	3556.34	5874.94	21176.3	11659	9783.29	15257.4	NaN	16130.2	9597.84	1	P48;P31;P19;P12;P18;P25;P01;P40;P11;P03;P26;P23;P37;P08;P21;P16;P13;P42;P44;P38;P45;P39;P43;P33;P30;P35;P36;P49;P02;P41;P07;P05;P15;P20;P10;P6;P47;P27;P22;P14
ACTB;ACTG1	P60709;P63261	_S[Phospho (STY)]YELPDGQVITIGNER_.2		NaN	NaN	NaN	NaN	NaN	NaN	NaN	NaN	NaN	NaN	NaN	NaN	NaN	NaN	NaN	NaN	NaN	NaN	NaN	NaN	NaN	NaN	NaN	1556.21	NaN	NaN	NaN	NaN	NaN	890.07	1308.64	NaN	NaN	NaN	NaN	NaN	NaN	NaN	NaN	NaN	NaN	NaN	NaN	NaN	0.995	P19;P12;P16
ACTL6A	O96019	_EGS[Phospho (STY)]PANWK_.2		13403.9	24968.3	14879.4	27814.2	32083.6	16054.1	17089.3	24156.1	21184.5	21411.7	24620.7	18138.3	21043.3	11392.3	15014.8	20231.3	25198.9	19459.2	19019.6	17417.1	18923	12285.3	20922	18038.4	12688.7	13324.5	16478.7	13265.1	12685.1	10498.2	26908.6	18473.3	23951.4	46886.8	8101.39	10820.2	8663.78	13153.2	16552	27975.5	11266	NaN	20433.4	14444.6	1	P48;P31;P19;P12;P18;P25;P01;P40;P11;P03;P26;P23;P37;P08;P21;P16;P13;P42;P44;P38;P04;P45;P46;P39;P32;P43;P33;P34;P30;P35;P36;P49;P02;P41;P07;P05;P15;P24;P20;P10;P6;P47;P27;P22;P14;P9
ADAM17	P78536	_S[Phospho (STY)]FEDLTDHPVTR_.2		NaN	NaN	NaN	NaN	NaN	NaN	NaN	655.292	NaN	NaN	3508.52	NaN	NaN	NaN	NaN	NaN	NaN	NaN	NaN	NaN	NaN	NaN	NaN	NaN	NaN	NaN	NaN	NaN	NaN	NaN	NaN	NaN	NaN	NaN	NaN	NaN	NaN	NaN	NaN	NaN	NaN	NaN	NaN	NaN	1	P48;P25
ADAR	P55265	_S[Phospho (STY)]PEAQPK_.2		1136.99	725.596	149.584	523.512	4440.76	2151.23	1411.9	2615.58	1089.39	751.61	2489.41	NaN	NaN	1389.58	1494.27	327.121	NaN	765.274	285.286	1562.32	443.884	1600.99	283.694	1707.01	NaN	NaN	NaN	1021.98	NaN	451.761	1169.82	1819.35	1385.7	3617.04	NaN	NaN	NaN	4088.15	NaN	1115.9	NaN	NaN	2297.77	NaN	1	P48;P31;P19;P12;P18;P25;P01;P40;P11;P03;P23;P37;P08;P16;P42;P38;P04;P39;P32;P43;P33;P30;P35;P49;P02;P10;P6;P47;P27;P22
ADAR	P55265	_TAESQT[Phospho (STY)]PTPSATSFFSGK_.2		NaN	NaN	NaN	NaN	NaN	NaN	NaN	NaN	NaN	NaN	NaN	NaN	NaN	NaN	2337.28	NaN	NaN	14219.8	NaN	NaN	NaN	NaN	NaN	NaN	NaN	NaN	NaN	NaN	NaN	NaN	NaN	NaN	NaN	NaN	NaN	NaN	NaN	NaN	NaN	NaN	NaN	NaN	NaN	NaN	0.861	P18;P08
ADARB1	P78563	_NLDNVS[Phospho (STY)]PK_.2		NaN	NaN	NaN	4852.03	17639.5	NaN	NaN	9525.68	NaN	NaN	10493.4	NaN	2897.34	NaN	NaN	NaN	4653.1	NaN	NaN	NaN	5265.5	NaN	NaN	NaN	NaN	NaN	NaN	NaN	NaN	5139.04	NaN	NaN	NaN	NaN	NaN	NaN	NaN	NaN	NaN	NaN	NaN	NaN	NaN	NaN	1	P48;P12;P25;P37;P38;P45;P34;P6
ADD1	P35611	_AAVVTS[Phospho (STY)]PPPTTAPHK_.2;_AAVVTS[Phospho (STY)]PPPTTAPHK_.3		28975.6	NaN	20618	NaN	21264.3	NaN	15216.8	25713.1	NaN	NaN	NaN	NaN	NaN	55894.5	11663.2	22465.8	42021.3	23454.3	13505	NaN	NaN	NaN	NaN	NaN	NaN	NaN	NaN	NaN	13387.9	NaN	NaN	37732	NaN	NaN	23635.3	10448.3	17164.7	NaN	NaN	NaN	NaN	NaN	NaN	20770.6	1	P18;P25;P01;P11;P23;P08;P13;P42;P44;P45;P49;P07;P05;P15;P24;P6;P27;P22;P48;P46
ADD1	P35611	_S[Phospho (STY)]PGSPVGEGTGSPPK_.2		NaN	NaN	NaN	NaN	NaN	NaN	NaN	NaN	NaN	21118	NaN	NaN	NaN	NaN	NaN	NaN	NaN	NaN	NaN	NaN	NaN	NaN	NaN	NaN	67530	NaN	NaN	NaN	NaN	NaN	NaN	NaN	NaN	NaN	NaN	NaN	NaN	40218.1	NaN	NaN	NaN	NaN	NaN	NaN	0.845	P30;P35;P20
ADD1	P35611	_SPGS[Phospho (STY)]PVGEGTGSPPK_.2		48934.7	46761.3	19006	NaN	56135	43288.9	23701.3	56018.2	38863.6	NaN	39242.6	NaN	38877.8	NaN	46889.5	24732.1	56062.9	38720.3	25586.3	36716.7	21174.1	18445.9	NaN	24646.2	NaN	41056.3	17296.9	80909.4	29431.4	20839	NaN	36306.9	34957.2	62911.1	276763	20313.9	33490.5	40216.3	33980.5	NaN	416843	NaN	15569.1	NaN	1	P48;P31;P19;P12;P18;P25;P01;P40;P11;P26;P23;P37;P08;P21;P13;P42;P04;P45;P39;P32;P43;P33;P34;P30;P36;P02;P41;P07;P05;P15;P6;P47;P27;P22
ADD1	P35611	_GDEASEEGQNGSS[Phospho (STY)]PK_.2		1229.21	3428.94	NaN	NaN	9585.2	3224.67	NaN	1876.44	NaN	NaN	2592.66	NaN	NaN	NaN	2019.07	NaN	2381.94	NaN	NaN	NaN	NaN	1139.76	NaN	1531.96	4763.68	NaN	NaN	NaN	NaN	2333.72	NaN	NaN	NaN	1850.22	NaN	1077.9	NaN	NaN	NaN	1194.98	NaN	NaN	NaN	NaN	0.996	P48;P19;P12;P18;P25;P01;P40;P03;P13;P04;P45;P43;P02;P20;P6
ADD1	P35611	_TPS[Phospho (STY)]FLKK_.2		9061.01	10519.8	7658.97	1622.46	4890.5	2669.03	1491.91	12213.4	4533.28	7804.23	27305	NaN	15765.5	34766.8	9766.53	9836.55	14928.2	1860.09	3541.43	20727.4	8651.22	8293.04	NaN	6609.31	13901.8	29339	2892.01	13903.3	NaN	3804.62	NaN	3463.01	7406.64	22460.4	NaN	5295.38	6658.08	7387.42	22468.7	NaN	23220.3	NaN	4354.25	NaN	1	P48;P31;P19;P12;P18;P25;P01;P40;P11;P26;P23;P37;P08;P21;P13;P42;P38;P04;P45;P39;P32;P43;P33;P34;P30;P35;P36;P49;P02;P41;P15;P20;P6;P47;P27;P22
ADD1	P35611	_AAVVT[Phospho (STY)]SPPPTTAPHK_.3		NaN	15931.2	13630.1	NaN	NaN	12633.8	16819.2	23038.9	5970.9	NaN	NaN	NaN	28097.2	NaN	10899.9	24090.2	41286.7	NaN	14556.3	18709.8	NaN	NaN	NaN	17202.6	8699.57	30295.7	15116.9	NaN	9678.71	9360.53	4733.51	NaN	NaN	NaN	NaN	10144.2	15863	NaN	NaN	NaN	NaN	NaN	NaN	NaN	0.975	P31;P19;P12;P18;P25;P11;P26;P23;P16;P13;P42;P04;P45;P32;P34;P36;P02;P07;P15;P20;P27
ADD2	P35612	_ETAPEEPGS[Phospho (STY)]PAK_.2;_KLELDGEKETAPEEPGS[Phospho (STY)]PAK_.3		6045.47	12020.2	NaN	NaN	23282.8	4767.59	NaN	9062.19	NaN	NaN	11759.5	NaN	NaN	NaN	NaN	NaN	NaN	NaN	NaN	NaN	NaN	NaN	NaN	NaN	NaN	NaN	NaN	NaN	NaN	8401.72	NaN	NaN	NaN	NaN	40544.3	NaN	NaN	NaN	NaN	NaN	94687.8	NaN	NaN	NaN	1	P48;P12;P25;P01;P21;P04;P02;P05;P6;P48;P12;P25;P02
ADD3	Q9UEY8	_IEEVLSPEGS[Phospho (STY)]PSK_.2		NaN	NaN	NaN	NaN	NaN	NaN	NaN	NaN	NaN	NaN	NaN	NaN	NaN	NaN	533.314	NaN	NaN	NaN	NaN	NaN	NaN	NaN	NaN	NaN	NaN	NaN	NaN	NaN	NaN	NaN	NaN	NaN	NaN	NaN	NaN	NaN	NaN	NaN	NaN	6840.99	NaN	NaN	NaN	NaN	0.989	P18;P03
ADD3	Q9UEY8	_IEEVLSPEGSPSKS[Phospho (STY)]PSK_.2;_IEEVLSPEGSPSKS[Phospho (STY)]PSK_.3		5480.96	3967.39	NaN	NaN	NaN	NaN	NaN	NaN	NaN	3505.93	5311.8	NaN	7984.23	NaN	4942.35	2679.76	7770.63	2573.31	3197.56	6520.69	NaN	3038.63	NaN	NaN	NaN	7075.44	NaN	NaN	NaN	NaN	NaN	NaN	NaN	NaN	NaN	NaN	NaN	NaN	NaN	NaN	NaN	NaN	NaN	NaN	0.996	P12;P25;P40;P23;P04;P48;P31;P18;P01;P11;P26;P08;P42;P45;P43;P34;P35;P02
ADNP	Q9H2P0	_LNQS[Phospho (STY)]PSLAPVK_.2		NaN	5382.65	NaN	NaN	NaN	NaN	1546.62	NaN	NaN	NaN	2200.61	NaN	NaN	NaN	1767.92	NaN	NaN	3463.46	2539.67	NaN	NaN	NaN	NaN	2317.32	NaN	NaN	NaN	NaN	NaN	2653.31	1907.05	NaN	NaN	NaN	NaN	NaN	NaN	NaN	NaN	NaN	NaN	NaN	NaN	NaN	0.996	P48;P19;P12;P18;P11;P23;P08;P16;P02
ADNP	Q9H2P0	_NVHS[Phospho (STY)]EDFENR_.2		NaN	1671.83	NaN	NaN	1477.29	NaN	NaN	1883.51	NaN	NaN	3595.13	NaN	61.6671	NaN	NaN	NaN	NaN	NaN	NaN	NaN	NaN	NaN	NaN	NaN	NaN	NaN	NaN	NaN	NaN	706.326	5.76518	NaN	NaN	NaN	NaN	NaN	NaN	NaN	NaN	NaN	NaN	NaN	NaN	NaN	1	P48;P12;P25;P16;P34;P02;P6
AEBP2	Q6ZN18	_RGS[Phospho (STY)]LEMSSDGEPLSR_.3		NaN	NaN	NaN	NaN	NaN	NaN	NaN	NaN	NaN	NaN	5452.22	NaN	NaN	NaN	NaN	NaN	NaN	NaN	NaN	NaN	NaN	NaN	NaN	NaN	NaN	NaN	NaN	NaN	NaN	NaN	NaN	NaN	NaN	1283.58	NaN	NaN	NaN	NaN	NaN	NaN	NaN	NaN	NaN	NaN	1	P48;P40
AFDN	P55196	_TSS[Phospho (STY)]VVTLEVAK_.2		4564.82	8147.15	NaN	NaN	11599	NaN	NaN	9502.67	NaN	NaN	9490.98	NaN	NaN	18183.4	2509.08	NaN	NaN	NaN	9816.29	2685.3	NaN	NaN	NaN	10866.4	NaN	NaN	NaN	NaN	9452.13	5192.59	NaN	11676.9	NaN	NaN	NaN	2073.91	NaN	NaN	NaN	NaN	NaN	NaN	NaN	NaN	1	P48;P31;P19;P12;P18;P25;P01;P11;P13;P46;P49;P02;P07;P6;P22
AFDN	P55196	_SSPNVANQPPS[Phospho (STY)]PGGK_.2		NaN	15886.3	NaN	NaN	20116.8	NaN	NaN	24471.3	NaN	NaN	31525.9	NaN	NaN	4954.45	6423.56	NaN	NaN	NaN	6993.62	NaN	NaN	NaN	2095.08	6668.08	NaN	NaN	NaN	NaN	14859.8	16255.2	NaN	NaN	NaN	3146.34	NaN	857.867	NaN	NaN	NaN	NaN	NaN	NaN	NaN	492.315	1	P48;P19;P12;P18;P25;P40;P11;P13;P44;P49;P02;P07;P10;P6
AFDN	P55196	_S[Phospho (STY)]QEELREDK_.2		NaN	5865.6	NaN	NaN	7013.22	NaN	NaN	5870.17	NaN	NaN	4775.62	NaN	NaN	NaN	178.168	NaN	NaN	NaN	NaN	NaN	NaN	NaN	NaN	526.777	NaN	NaN	NaN	NaN	554.036	3885.13	NaN	NaN	8.9099	117.695	NaN	34.4626	NaN	NaN	NaN	NaN	NaN	NaN	NaN	NaN	1	P48;P19;P12;P18;P25;P40;P13;P33;P02;P07;P6;P22
AFDN	P55196	_TQVLS[Phospho (STY)]PDSLFTAK_.2		NaN	NaN	NaN	NaN	NaN	NaN	NaN	3046.27	NaN	NaN	NaN	NaN	NaN	NaN	NaN	NaN	NaN	NaN	NaN	NaN	NaN	NaN	NaN	NaN	NaN	NaN	NaN	NaN	NaN	998.781	NaN	NaN	NaN	NaN	NaN	NaN	NaN	NaN	NaN	NaN	NaN	NaN	NaN	NaN	0.987	P12;P25
AFDN	P55196	_TIS[Phospho (STY)]NPEVVMK_.2;_TIS[Phospho (STY)]NPEVVM[Oxidation (M)]K_.2		NaN	NaN	NaN	NaN	NaN	NaN	NaN	15104.1	NaN	NaN	10968.4	NaN	NaN	33050.5	5939.09	NaN	NaN	NaN	5517.42	NaN	NaN	NaN	NaN	11562	NaN	NaN	NaN	NaN	NaN	4371.52	NaN	7815.3	NaN	NaN	NaN	2255.68	NaN	NaN	NaN	NaN	NaN	NaN	NaN	NaN	1	P48;P19;P12;P18;P25;P49;P48;P19;P12;P18;P25;P11;P13;P22
AFF3	P51826	_S[Phospho (STY)]PISPLSDASK_.2		NaN	NaN	NaN	NaN	NaN	NaN	NaN	NaN	NaN	NaN	NaN	NaN	NaN	NaN	NaN	NaN	NaN	1171.31	NaN	NaN	NaN	544.463	NaN	779.323	NaN	NaN	1327.49	NaN	NaN	NaN	NaN	NaN	NaN	NaN	NaN	NaN	NaN	NaN	NaN	NaN	NaN	NaN	NaN	NaN	0.965	P19;P08;P43;P36
AFF3	P51826	_SPIS[Phospho (STY)]PLSDASK_.2		3771.76	NaN	3685.43	NaN	NaN	NaN	NaN	NaN	NaN	NaN	NaN	NaN	NaN	NaN	578.035	3623.74	NaN	NaN	NaN	4333.67	NaN	NaN	NaN	NaN	NaN	NaN	NaN	NaN	NaN	NaN	NaN	NaN	NaN	NaN	NaN	NaN	2712.72	NaN	NaN	NaN	NaN	NaN	NaN	1607.39	1	P31;P18;P01;P42;P44;P15;P27
AFTPH	Q6ULP2	_KSS[Phospho (STY)]GTGTEPVAK_.2		626.432	NaN	NaN	NaN	NaN	1306.35	NaN	924.221	NaN	NaN	1048.51	NaN	NaN	NaN	992.558	995.817	828.317	888.294	760.903	1986.86	739.247	NaN	NaN	NaN	NaN	1213	NaN	NaN	1908.96	691.75	NaN	NaN	NaN	995.297	NaN	NaN	442.969	NaN	NaN	NaN	NaN	NaN	1614.16	NaN	0.999	P48;P31;P12;P18;P25;P01;P40;P11;P26;P37;P08;P42;P04;P45;P39;P07;P15
AGFG1	P52594	_GTPSQS[Phospho (STY)]PVVGR_.2		13277.7	22142.8	NaN	28099.7	15177.2	6764.01	8244.97	32275.7	NaN	NaN	37426.5	NaN	NaN	NaN	20386.6	NaN	NaN	NaN	NaN	NaN	NaN	NaN	4684.87	9591.91	NaN	NaN	NaN	NaN	NaN	14161.1	NaN	6619.65	NaN	9979.16	NaN	NaN	NaN	NaN	9415.78	NaN	11940.8	NaN	NaN	NaN	1	P48;P19;P12;P18;P25;P01;P40;P23;P21;P38;P04;P02;P41;P10;P6;P22;P9
AHCTF1	Q8WYP5	_S[Phospho (STY)]PLYLVSR_.2		NaN	4377.37	NaN	NaN	2240.25	NaN	2112.91	NaN	NaN	NaN	2060.19	NaN	NaN	NaN	NaN	NaN	NaN	NaN	NaN	NaN	NaN	NaN	NaN	NaN	NaN	NaN	NaN	NaN	NaN	1864	NaN	NaN	NaN	2354.82	NaN	NaN	NaN	NaN	NaN	NaN	NaN	NaN	NaN	NaN	0.995	P48;P12;P40;P23;P02;P6
AHCTF1	Q8WYP5	_GS[Phospho (STY)]PQAISR_.2;_SLPSSSQLKGS[Phospho (STY)]PQAISR_.3		8839.09	21463.7	4273.19	2567.23	NaN	21297.2	13540.5	11492	NaN	6228.76	28251.5	NaN	6817.82	4202.19	4610.9	5103.29	7314.85	13488	17837.8	6159.26	2408.15	4679.56	NaN	7733.97	3468.13	6088.94	3937	NaN	11000.9	11716.9	10904.2	NaN	4909.58	8946.47	NaN	5943.27	NaN	4397.01	NaN	12616.1	9356.45	NaN	5829.21	NaN	1	P48;P31;P19;P12;P18;P25;P01;P40;P11;P03;P26;P23;P37;P08;P21;P16;P13;P42;P38;P04;P45;P39;P43;P33;P30;P35;P36;P49;P02;P07;P20;P27;P48;P31;P12;P25;P34
AHCTF1	Q8WYP5	_STPLASPSPSPGRS[Phospho (STY)]PQR_.3		NaN	749.778	NaN	NaN	NaN	NaN	NaN	4839.05	NaN	NaN	9491.03	NaN	NaN	NaN	NaN	NaN	NaN	NaN	NaN	NaN	NaN	NaN	NaN	NaN	NaN	NaN	NaN	NaN	NaN	NaN	NaN	NaN	NaN	3020.63	NaN	NaN	NaN	NaN	NaN	NaN	NaN	NaN	NaN	NaN	0.995	P48;P25;P40;P02
AHCTF1	Q8WYP5	_IS[Phospho (STY)]FVEEDVHPK_.2;_IS[Phospho (STY)]FVEEDVHPK_.3		NaN	2467.82	NaN	NaN	874.201	NaN	792.756	2510.57	NaN	NaN	3730.47	1593.3	885.988	NaN	336.854	NaN	1.46249	NaN	523.73	NaN	209.192	1193.83	NaN	417.65	NaN	529.198	206.56	NaN	505.759	1476.48	478.801	NaN	804.284	3207.31	NaN	73.133	66.7756	NaN	272.028	NaN	NaN	NaN	NaN	NaN	1	P48;P19;P12;P18;P25;P40;P11;P26;P23;P37;P16;P13;P45;P43;P33;P34;P36;P02;P41;P07;P15;P6;P14;P03;P04;P30
AHCTF1	Q8WYP5	_EVS[Phospho (STY)]PSDVR_.2		13406.7	30955.7	7674.63	9526.45	40561.2	15175.2	20569.6	25328.9	6602.23	5842.61	19864.7	NaN	22789.1	NaN	9060.76	16849.6	19241.5	15440.6	13476	5910.25	7843.85	3699.44	12321.9	9878.86	NaN	7406.03	3468.57	NaN	21337.9	17386.1	20945.6	NaN	NaN	NaN	NaN	8601.24	9210.67	NaN	3686.56	8663.06	NaN	NaN	11409.3	10148.7	1	P48;P31;P19;P12;P18;P25;P01;P11;P03;P26;P23;P37;P08;P16;P13;P42;P44;P38;P04;P45;P39;P32;P43;P34;P35;P36;P02;P41;P07;P15;P10;P6;P27
AHDC1	Q5TGY3	_ANS[Phospho (STY)]EASSSEGQSSLSSLEK_.2		NaN	NaN	NaN	NaN	NaN	NaN	NaN	NaN	NaN	NaN	NaN	NaN	NaN	NaN	1219.24	NaN	NaN	NaN	886.761	NaN	NaN	840.243	NaN	859.307	NaN	NaN	NaN	NaN	NaN	NaN	NaN	NaN	NaN	NaN	NaN	NaN	NaN	NaN	NaN	NaN	NaN	NaN	NaN	2478.57	1	P19;P18;P11;P44;P43
AHDC1	Q5TGY3	_LAS[Phospho (STY)]PQPSYAADANDSK_.2		4886.76	NaN	NaN	NaN	NaN	NaN	3315.03	1491.31	NaN	NaN	NaN	NaN	NaN	NaN	5424.99	NaN	NaN	5298.41	3396.2	4151.88	NaN	3271.98	NaN	5335.42	NaN	5762.44	NaN	NaN	NaN	NaN	NaN	NaN	NaN	NaN	NaN	3315.64	3701.94	7437.92	NaN	NaN	NaN	NaN	NaN	NaN	1	P31;P19;P18;P25;P01;P11;P26;P23;P08;P13;P43;P30;P15
AHNAK	Q09666	_LKS[Phospho (STY)]EDGVEGDLGETQSR_.3		340.382	NaN	NaN	NaN	NaN	622.605	4061.86	NaN	NaN	1974.96	NaN	NaN	NaN	NaN	455.721	NaN	1916.76	3179.33	930.812	NaN	NaN	8798.07	NaN	NaN	11802.8	NaN	1404.33	NaN	NaN	NaN	NaN	NaN	NaN	3324.48	NaN	784.616	NaN	NaN	3604.02	NaN	8563.83	NaN	NaN	NaN	1	P18;P01;P40;P11;P23;P08;P21;P13;P04;P45;P43;P35;P36;P41;P20
AHNAK	Q09666	_LPS[Phospho (STY)]GSGAASPTGSAVDIR_.2		NaN	NaN	NaN	NaN	NaN	18961.6	NaN	NaN	NaN	NaN	NaN	NaN	28297.5	NaN	4742.09	NaN	16409	20356.5	NaN	NaN	NaN	26937.6	NaN	NaN	20840.4	15007.5	7056.69	NaN	NaN	NaN	2648.35	NaN	NaN	NaN	NaN	NaN	NaN	NaN	32448.4	NaN	NaN	NaN	NaN	NaN	0.983	P18;P26;P08;P16;P04;P45;P43;P34;P36;P41;P20
AHNAK	Q09666	_LPSGS[Phospho (STY)]GAASPTGSAVDIR_.2		NaN	NaN	NaN	NaN	NaN	NaN	NaN	NaN	NaN	2280.78	NaN	NaN	NaN	NaN	NaN	2191.48	NaN	NaN	NaN	NaN	2722.79	NaN	NaN	NaN	NaN	NaN	6043.95	21694.5	NaN	NaN	2395.32	NaN	NaN	3686.65	NaN	NaN	NaN	NaN	NaN	145.07	NaN	NaN	NaN	NaN	0.963	P40;P03;P37;P16;P42;P35;P36;P47
AHNAK	Q09666	_LPSGSGAAS[Phospho (STY)]PTGSAVDIR_.2		NaN	NaN	NaN	NaN	NaN	13562.1	NaN	NaN	NaN	NaN	NaN	NaN	36214.4	NaN	NaN	NaN	NaN	NaN	NaN	NaN	NaN	NaN	NaN	NaN	NaN	NaN	NaN	NaN	NaN	NaN	NaN	NaN	4439.46	12179.4	NaN	NaN	NaN	NaN	NaN	3839.98	12732.5	NaN	NaN	NaN	1	P40;P03;P21;P04;P33;P34
AHNAK	Q09666	_VDVKS[Phospho (STY)]PK_.2		NaN	NaN	NaN	NaN	NaN	3329.03	613.736	NaN	NaN	NaN	NaN	NaN	6531.6	NaN	842.877	NaN	4898.83	2994.87	NaN	NaN	1385.85	11040.8	NaN	NaN	5168.75	2452.94	NaN	NaN	NaN	NaN	NaN	NaN	NaN	1780.09	NaN	NaN	NaN	NaN	2573	NaN	NaN	NaN	3075.31	NaN	1	P18;P40;P26;P23;P37;P08;P04;P45;P39;P43;P34;P41;P20
AHNAK	Q09666	_AEAPLPS[Phospho (STY)]PK_.2		NaN	NaN	NaN	NaN	NaN	NaN	829.873	NaN	NaN	NaN	NaN	NaN	NaN	NaN	1082.26	NaN	NaN	10475.7	NaN	NaN	NaN	1932.98	NaN	NaN	10893.2	NaN	NaN	NaN	NaN	NaN	NaN	NaN	NaN	NaN	NaN	740.441	NaN	NaN	5952.55	NaN	NaN	NaN	NaN	NaN	1	P18;P23;P08;P13;P43;P41;P20
AHNAK	Q09666	_LGS[Phospho (STY)]PSGK_.2		NaN	NaN	NaN	NaN	NaN	5161.63	907.102	NaN	NaN	NaN	NaN	NaN	NaN	NaN	3042.48	NaN	NaN	NaN	NaN	NaN	NaN	NaN	NaN	NaN	7395.86	NaN	NaN	NaN	NaN	NaN	NaN	NaN	NaN	NaN	NaN	NaN	NaN	NaN	NaN	NaN	6463.78	NaN	NaN	NaN	0.998	P18;P23;P21;P04;P20
AHNAK	Q09666	_GGVTGS[Phospho (STY)]PEASISGSK_.2;_GKGGVTGS[Phospho (STY)]PEASISGSK_.3		NaN	NaN	2731.14	NaN	NaN	42921	3638.89	NaN	NaN	4872.89	NaN	NaN	115708	NaN	3674.28	8460.94	79687.1	14687	3834.72	NaN	11665.9	12300.4	3453.46	NaN	22669	10451.5	3826.64	41223.5	NaN	NaN	12250.3	NaN	4763.57	14361.4	NaN	2725.34	NaN	2876.86	87006	6403.97	61926	NaN	8057.23	NaN	1	P18;P40;P11;P03;P26;P23;P37;P08;P21;P16;P13;P42;P04;P45;P46;P39;P43;P33;P34;P30;P35;P36;P41;P24;P20;P10;P47;P27;P9;P45;P34
AHNAK	Q09666	_AS[Phospho (STY)]LGSLEGEAEAEASSPK_.2		1916.05	NaN	NaN	NaN	NaN	NaN	NaN	NaN	NaN	NaN	NaN	NaN	NaN	NaN	NaN	1465.06	NaN	NaN	NaN	NaN	NaN	NaN	NaN	NaN	NaN	NaN	1422.3	NaN	NaN	NaN	NaN	NaN	NaN	NaN	NaN	NaN	NaN	NaN	NaN	NaN	NaN	NaN	NaN	NaN	0.982	P01;P42;P36
AHNAK	Q09666	_ASLGS[Phospho (STY)]LEGEAEAEASSPK_.2		NaN	NaN	NaN	NaN	NaN	24931.1	2309.16	NaN	NaN	2120.73	NaN	NaN	31558.1	NaN	274.833	NaN	12777.1	NaN	NaN	NaN	2028.07	NaN	NaN	NaN	14836.7	3329.01	NaN	NaN	NaN	NaN	1643.12	NaN	NaN	11693.9	NaN	NaN	NaN	NaN	2517.03	NaN	NaN	NaN	NaN	NaN	1	P18;P40;P26;P23;P37;P16;P04;P45;P34;P35;P41;P20
AHNAK	Q09666	_SNS[Phospho (STY)]FSDER_.2		2541.2	NaN	NaN	NaN	NaN	49243.1	6401.67	NaN	NaN	11315.8	NaN	NaN	56392.8	NaN	12166.7	2539.13	44311.9	25035.7	9090.43	432.651	14272.1	15643.2	5544.62	NaN	18373	16624.3	5498	45428.1	2380.29	NaN	11420.2	NaN	4095	13499.5	16630.7	2594.06	NaN	4877.54	47361.9	6049.01	137484	NaN	8162.22	NaN	1	P31;P18;P01;P40;P11;P03;P26;P23;P37;P08;P21;P16;P13;P42;P04;P45;P46;P39;P43;P33;P34;P30;P35;P36;P41;P07;P05;P24;P20;P10;P47;P9
AHNAK	Q09666	_FGTFGGLGS[Phospho (STY)]K_.2		NaN	NaN	NaN	NaN	NaN	NaN	NaN	NaN	NaN	NaN	NaN	NaN	5707.06	NaN	214.191	NaN	2000.48	NaN	NaN	NaN	NaN	NaN	NaN	NaN	NaN	NaN	NaN	NaN	NaN	NaN	NaN	NaN	NaN	2821.22	NaN	NaN	NaN	NaN	1593.47	NaN	11568	NaN	NaN	NaN	1	P18;P40;P21;P45;P34;P41
AHSG	P02765	_CDSSPDS[Phospho (STY)]AEDVRK_.2;_CDSSPDS[Phospho (STY)]AEDVRK_.3;_CDSSPDS[Phospho (STY)]AEDVR_.2		563529	NaN	44077.1	64193.1	66209.8	NaN	90072.7	NaN	NaN	273924	15333.6	6384.57	NaN	57598.6	26171.7	69116.9	NaN	175433	170407	19447.5	57987.5	90481.5	116458	41861.4	314316	23401.6	NaN	176095	NaN	NaN	62895.4	160020	NaN	36562.4	557610	70678.1	120238	101103	NaN	NaN	493624	NaN	58623.4	NaN	1	P48;P18;P01;P23;P37;P08;P21;P16;P13;P42;P38;P43;P30;P35;P05;P15;P24;P10;P6;P27;P22;P31;P19;P40;P11;P26;P39;P49;P20;P47;P14;P19;P01;P11;P23;P37;P08;P21;P38;P39;P35;P05;P15;P24;P20;P22
AKAP1	Q92667	_SLLSS[Phospho (STY)]PTK_.2		NaN	24382.8	NaN	NaN	NaN	NaN	NaN	23282.8	NaN	NaN	23600.5	NaN	NaN	NaN	NaN	NaN	NaN	NaN	NaN	NaN	NaN	NaN	NaN	NaN	NaN	NaN	NaN	NaN	NaN	11479.5	NaN	NaN	NaN	17146.5	NaN	NaN	NaN	NaN	NaN	NaN	NaN	NaN	NaN	NaN	0.996	P48;P12;P25;P40;P02
AKAP1	Q92667	_AIT[Phospho (STY)]PPLPESTVPFSNGVLK_.2		NaN	993.931	NaN	NaN	NaN	NaN	NaN	NaN	NaN	NaN	7128.42	NaN	NaN	NaN	NaN	NaN	NaN	NaN	NaN	NaN	NaN	NaN	NaN	NaN	NaN	NaN	NaN	NaN	NaN	2179.35	NaN	NaN	NaN	NaN	NaN	NaN	NaN	NaN	NaN	NaN	NaN	NaN	NaN	NaN	1	P48;P12;P02;P6
AKAP11	Q9UKA4	_SVS[Phospho (STY)]PTFLNPSDENLK_.2		22102.2	NaN	10347.2	NaN	491.188	8348.38	10030.9	20170.4	13927.8	3247	11341.3	NaN	13274.2	NaN	1765.8	10481.3	12606.7	NaN	4314.11	27238.8	4936.95	6429.96	NaN	7119.23	NaN	8108.46	NaN	7549.45	NaN	5265.35	5530.01	NaN	NaN	16257.3	NaN	2668.15	NaN	NaN	3982.27	NaN	NaN	NaN	3348.16	NaN	0.998	P48;P31;P19;P12;P18;P25;P01;P40;P11;P26;P23;P37;P16;P13;P42;P04;P45;P39;P32;P43;P34;P35;P41;P6;P47;P27
AKAP11	Q9UKA4	_EDSGLFS[Phospho (STY)]PIR_.2		NaN	NaN	NaN	NaN	NaN	NaN	NaN	NaN	NaN	NaN	1637.34	NaN	NaN	NaN	NaN	NaN	NaN	NaN	NaN	NaN	NaN	NaN	NaN	NaN	NaN	NaN	NaN	NaN	NaN	761.569	NaN	NaN	NaN	NaN	NaN	NaN	NaN	NaN	NaN	NaN	NaN	NaN	NaN	NaN	0.99	P48;P12
AKAP12	Q02952	_SPPS[Phospho (STY)]PVER_.2		193796	57994.2	NaN	NaN	NaN	NaN	84599.5	132842	NaN	NaN	39015.4	NaN	NaN	NaN	101845	NaN	NaN	NaN	NaN	280715	NaN	32974.8	NaN	92746	NaN	101309	NaN	NaN	NaN	62405.5	NaN	NaN	NaN	NaN	NaN	64098.7	135782	NaN	NaN	NaN	NaN	NaN	NaN	NaN	1	P48;P31;P19;P12;P18;P25;P01;P26;P23;P13;P43;P02;P15
AKAP12	Q02952	_SAESPTS[Phospho (STY)]PVTSETGSTFK_.2		18643.8	14367.5	NaN	NaN	NaN	NaN	26018.5	14288.7	NaN	NaN	11835.2	NaN	NaN	NaN	4057.83	NaN	NaN	NaN	NaN	33055.3	NaN	NaN	4627.39	13904.7	NaN	18101	12880	NaN	NaN	9315.12	NaN	8251.36	NaN	NaN	NaN	NaN	16423.7	NaN	NaN	NaN	NaN	NaN	NaN	NaN	1	P48;P31;P19;P12;P18;P25;P01;P26;P23;P36;P02;P15;P10;P22
AKAP12	Q02952	_LS[Phospho (STY)]AEYEK_.2		11324.8	NaN	NaN	NaN	NaN	NaN	5849.24	NaN	NaN	NaN	NaN	NaN	NaN	NaN	3438.94	NaN	NaN	NaN	NaN	4274.77	NaN	NaN	7793.7	7811.09	NaN	NaN	NaN	NaN	NaN	2663.13	NaN	3304.09	NaN	NaN	NaN	2418.79	16205.5	NaN	NaN	NaN	NaN	NaN	NaN	NaN	1	P31;P19;P12;P18;P01;P23;P13;P15;P10;P22
AKAP12	Q02952	_VQGS[Phospho (STY)]PLKK_.2		2874.47	6208.19	NaN	NaN	7782.07	NaN	443.639	6222.65	NaN	NaN	10093.1	NaN	NaN	NaN	665.062	NaN	NaN	NaN	NaN	6884.42	NaN	NaN	NaN	5465.9	NaN	2461.6	NaN	NaN	NaN	5138.26	NaN	NaN	706.755	2618.49	NaN	1761.22	6098.64	NaN	NaN	483.51	NaN	NaN	NaN	1630.79	1	P48;P31;P19;P12;P18;P25;P01;P40;P03;P26;P23;P13;P44;P33;P02;P15;P6
AKAP12	Q02952	_GLAEVQQDGEAEEGATS[Phospho (STY)]DGEK_.2		3285.5	NaN	NaN	NaN	NaN	NaN	2137.63	4388.24	NaN	NaN	NaN	NaN	NaN	NaN	1614.53	NaN	NaN	NaN	NaN	NaN	NaN	NaN	NaN	NaN	NaN	NaN	NaN	NaN	NaN	NaN	NaN	NaN	NaN	NaN	NaN	NaN	NaN	NaN	NaN	NaN	NaN	NaN	NaN	NaN	0.831	P18;P25;P01;P23
AKAP12	Q02952	_EGVTPWAS[Phospho (STY)]FKK_.2;_EGVTPWAS[Phospho (STY)]FK_.2		35442.9	2922.37	NaN	NaN	NaN	NaN	8648.8	5376.86	NaN	NaN	18785	NaN	NaN	NaN	4189.01	NaN	NaN	NaN	NaN	50886.7	NaN	NaN	15241.2	15845.8	NaN	11040.9	NaN	NaN	NaN	3384.78	NaN	11980.5	NaN	NaN	NaN	3945.78	20596.4	NaN	NaN	NaN	NaN	NaN	NaN	NaN	1	P48;P31;P19;P12;P18;P25;P01;P26;P23;P15;P10;P22;P31;P19;P12;P18;P01;P26;P23;P13;P02;P15;P10;P6;P22
AKAP12	Q02952	_RPS[Phospho (STY)]ESDKEDELDK_.3		12413.9	NaN	NaN	NaN	NaN	NaN	10283.7	NaN	NaN	NaN	NaN	NaN	NaN	NaN	5434	NaN	NaN	NaN	NaN	5189.5	NaN	NaN	NaN	9863.17	NaN	NaN	NaN	NaN	NaN	15580	NaN	NaN	NaN	NaN	NaN	NaN	6320.27	NaN	NaN	NaN	NaN	NaN	NaN	NaN	1	P31;P19;P12;P18;P01;P23;P15
AKAP12	Q02952	_RGS[Phospho (STY)]SSDEEGGPK_.2		NaN	NaN	NaN	NaN	NaN	NaN	374.316	NaN	NaN	NaN	964.538	NaN	NaN	NaN	NaN	NaN	NaN	NaN	NaN	2458.87	NaN	NaN	NaN	354.224	NaN	NaN	NaN	NaN	NaN	293.046	NaN	NaN	NaN	NaN	NaN	NaN	NaN	NaN	NaN	NaN	NaN	NaN	NaN	NaN	1	P48;P31;P19;P12;P23
AKAP13	Q12802	_SGSLDSELSVS[Phospho (STY)]PK_.2		NaN	1683.99	NaN	NaN	474.353	3972.62	625.817	1717.13	NaN	NaN	1665.22	NaN	3271.77	NaN	713.546	2334.59	4024.77	NaN	1670.32	NaN	NaN	NaN	1191.02	1910.82	NaN	NaN	NaN	NaN	NaN	1560.31	779.027	NaN	NaN	2525	NaN	789.289	NaN	NaN	NaN	NaN	NaN	NaN	NaN	NaN	0.998	P48;P19;P12;P18;P25;P40;P11;P23;P16;P13;P42;P04;P45;P34;P02;P24;P10;P6
AKAP17A	Q02040	_VVPEDGS[Phospho (STY)]PEKR_.2		32036.9	23324.8	32719.6	24477.9	14642.5	17782.3	29975.2	36510.7	13529.9	13278.8	42932.4	15495.9	23160.9	17815.5	29430	25253.4	13230.2	18987.9	26244.3	18605.7	10476.3	28954.6	15499.6	14148.4	9459.56	17607.6	10213.5	7163.87	21853.2	26078.1	13198.9	1361.97	5450.08	16615.2	NaN	17770.9	9316.1	20114.1	10266	13641.9	4759.56	NaN	15421.2	5957.2	1	P48;P31;P19;P12;P18;P25;P01;P40;P11;P03;P26;P23;P37;P08;P21;P16;P13;P42;P44;P38;P04;P45;P39;P32;P43;P33;P34;P30;P35;P36;P49;P02;P41;P07;P15;P20;P10;P6;P47;P27;P22;P14
AKAP2	Q9Y2D5	_DALGDS[Phospho (STY)]LQVPVSPSSTTSSR_.3		NaN	NaN	NaN	NaN	NaN	NaN	NaN	58236.8	NaN	22208.5	NaN	NaN	NaN	NaN	NaN	NaN	NaN	NaN	33631.2	NaN	NaN	NaN	NaN	NaN	NaN	NaN	36565	NaN	NaN	22767	NaN	NaN	NaN	18644.3	NaN	NaN	NaN	NaN	NaN	NaN	NaN	NaN	NaN	NaN	0.987	P12;P25;P40;P11;P35;P36
AKAP2	Q9Y2D5	_DALGDSLQVPVS[Phospho (STY)]PSSTTSSR_.2		NaN	NaN	NaN	31142	NaN	NaN	NaN	17528	NaN	NaN	NaN	NaN	NaN	NaN	NaN	5247.42	NaN	NaN	NaN	NaN	NaN	NaN	NaN	NaN	NaN	NaN	NaN	NaN	NaN	NaN	NaN	NaN	NaN	NaN	NaN	NaN	NaN	NaN	NaN	NaN	NaN	NaN	NaN	NaN	0.895	P25;P42;P38
AKAP8L	Q9ULX6	_KQGGS[Phospho (STY)]PDEPDSK_.2;_QGGS[Phospho (STY)]PDEPDSK_.2		660.404	NaN	754.091	NaN	NaN	NaN	NaN	1768.59	1154.25	NaN	1495.91	NaN	NaN	1231.89	950.504	718.909	NaN	726.241	612.814	1216.63	886.511	603.804	NaN	1065.69	NaN	NaN	NaN	NaN	1143.81	532.35	672.779	3906.83	2397	1305.76	NaN	NaN	NaN	NaN	693.947	884.891	NaN	NaN	1450.48	NaN	1	P48;P31;P19;P12;P18;P25;P01;P40;P11;P03;P37;P08;P16;P42;P39;P32;P43;P33;P49;P41;P07;P27;P22;P19;P12;P03
ALDOA	P04075	_GILAADESTGS[Phospho (STY)]IAK_.2		816.863	NaN	NaN	932.249	NaN	NaN	649.669	NaN	NaN	NaN	579.793	NaN	NaN	NaN	686.439	NaN	NaN	NaN	876.223	324.346	794.617	NaN	NaN	722.98	1355.9	NaN	NaN	NaN	NaN	855.744	316.029	NaN	NaN	887.407	NaN	NaN	NaN	NaN	NaN	NaN	4114.31	NaN	NaN	NaN	0.999	P48;P31;P19;P12;P18;P01;P40;P11;P23;P37;P21;P16;P38;P20
ALDOA	P04075	_LQS[Phospho (STY)]IGTENTEENR_.2		NaN	3921.59	NaN	NaN	4195.96	NaN	NaN	3640.1	NaN	NaN	2782.65	NaN	NaN	NaN	NaN	NaN	NaN	NaN	1678.74	NaN	NaN	NaN	NaN	NaN	NaN	NaN	NaN	NaN	NaN	1923.48	NaN	NaN	NaN	NaN	NaN	NaN	NaN	NaN	NaN	NaN	NaN	NaN	NaN	NaN	1	P48;P12;P25;P11;P02;P6
ALOX12	P18054	_RSTS[Phospho (STY)]LPSR_.2		64550.4	66544.9	114589	89698.2	75478.5	55560.6	74716.1	61700.8	64732.2	76143.4	97417	61142.8	95905.3	55871.8	55951.4	89403.3	68514	63925.8	48002.1	80029.8	64367.2	76780.2	44297.5	61483.2	54160.4	53113.1	85481.9	89489.4	71194	66525.9	56552.3	80586.2	114797	169495	46027.9	67317	49110.5	49256.2	56324.7	140486	NaN	NaN	72982.6	50679.2	1	P48;P31;P19;P12;P18;P25;P01;P40;P11;P03;P26;P23;P37;P08;P16;P13;P42;P44;P38;P04;P45;P46;P39;P32;P43;P33;P34;P30;P35;P36;P49;P02;P41;P07;P05;P15;P24;P20;P10;P6;P47;P27;P22;P14;P9
AMPD2	Q01433	_QIS[Phospho (STY)]QDVK_.2		7942.19	8384.73	5404.6	1107.99	8080.61	3520.96	4910.6	8355.28	3603.74	2764.86	3409.62	2468.22	1960.48	3596.95	5822.33	7211.71	3985.18	7513.28	8099.09	5718.08	3269.19	3016.14	3958.18	1692.98	6964.34	7412.79	3283.05	3.03113	5265.48	4861.08	4684.15	1488.06	2555.31	3709.33	3828.82	2620.14	10630.7	632.404	9790.69	3548.62	1.61404	NaN	NaN	NaN	1	P48;P31;P19;P12;P18;P25;P01;P40;P11;P03;P26;P23;P37;P08;P21;P16;P13;P42;P38;P04;P45;P46;P39;P32;P43;P33;P34;P30;P35;P36;P49;P02;P41;P07;P05;P15;P24;P20;P10;P6;P47;P27;P22;P14;P9
AMPD2	Q01433	_RAS[Phospho (STY)]LQASTAAPEAR_.3		NaN	NaN	NaN	NaN	NaN	NaN	NaN	1011.36	NaN	NaN	3538.52	NaN	3579.6	NaN	4611.35	NaN	2831.12	NaN	1682.78	NaN	4103.97	NaN	NaN	2727.37	NaN	1618.15	NaN	NaN	NaN	2172.3	5422.91	NaN	NaN	2925.48	NaN	NaN	NaN	NaN	NaN	NaN	9785.05	NaN	NaN	NaN	1	P48;P19;P12;P18;P25;P40;P11;P26;P37;P21;P16;P45;P34
ANK1	P16157	_LDQVVES[Phospho (STY)]PAIPR_.2		NaN	NaN	NaN	NaN	NaN	NaN	NaN	NaN	NaN	NaN	NaN	NaN	NaN	NaN	NaN	NaN	NaN	NaN	NaN	NaN	NaN	366.157	NaN	140.302	NaN	NaN	NaN	965.343	NaN	NaN	NaN	NaN	NaN	NaN	28759.5	NaN	NaN	123.9	NaN	NaN	16998.5	NaN	NaN	NaN	1	P19;P21;P46;P43;P30;P05;P47
ANKHD1	Q8IWZ3	_LNLTS[Phospho (STY)]PK_.2		961.407	14161.5	NaN	NaN	10603.2	2660.03	NaN	17036.8	NaN	NaN	17999.8	NaN	NaN	NaN	NaN	1843.12	NaN	NaN	NaN	NaN	NaN	NaN	NaN	NaN	NaN	NaN	NaN	NaN	NaN	6258.5	4505.86	NaN	NaN	21975.2	NaN	NaN	NaN	NaN	NaN	NaN	NaN	NaN	2635.08	NaN	1	P48;P12;P25;P01;P40;P16;P42;P04;P39;P02;P6
ANKIB1	Q9P2G1	_GVAPADS[Phospho (STY)]PEAPR_.2		NaN	1044.9	1045.31	NaN	NaN	NaN	2910.57	NaN	NaN	NaN	2852.29	NaN	NaN	NaN	3290.23	NaN	NaN	NaN	NaN	1491.8	NaN	NaN	715.973	1612.28	NaN	NaN	NaN	NaN	204.421	1788.64	NaN	NaN	NaN	2044.32	NaN	NaN	NaN	NaN	NaN	NaN	828.77	NaN	739.667	NaN	1	P48;P31;P19;P12;P18;P40;P23;P21;P39;P02;P07;P10;P27
ANKRD11	Q6UB99	_KAS[Phospho (STY)]LDQGK_.2		NaN	NaN	NaN	NaN	NaN	NaN	1052.76	NaN	NaN	914.908	NaN	NaN	NaN	NaN	2733.71	838.807	276.515	2032.96	2307.3	2895.35	1445.22	1810.96	2081.68	NaN	NaN	1958.54	NaN	NaN	1053.26	NaN	967.71	2048.55	NaN	1783.61	NaN	958.098	339.29	1922.58	NaN	NaN	NaN	NaN	2109.21	NaN	1	P31;P18;P40;P11;P26;P23;P37;P08;P16;P13;P42;P45;P46;P39;P43;P30;P35;P07;P15;P24;P10;P22;P9
ANKRD11	Q6UB99	_VANS[Phospho (STY)]PTMVNLLLGK_.2		NaN	NaN	NaN	NaN	NaN	NaN	NaN	NaN	NaN	NaN	1117.43	NaN	NaN	NaN	NaN	NaN	NaN	NaN	NaN	NaN	NaN	NaN	NaN	NaN	NaN	NaN	NaN	NaN	NaN	222.92	NaN	NaN	NaN	NaN	NaN	NaN	NaN	NaN	NaN	NaN	NaN	NaN	NaN	NaN	1	P48;P12
ANKRD17	O75179	_LTVAS[Phospho (STY)]PKR_.2;_LTVAS[Phospho (STY)]PK_.2		2725.99	32800.6	NaN	6435.51	32039.2	8012.12	5842.64	35196.4	NaN	NaN	34505.9	3534.86	9460.34	NaN	1037.97	9559.91	13005.1	2405.03	1890.95	5194.45	NaN	2507.53	6071.78	6912.56	NaN	1406.84	NaN	NaN	NaN	25502.7	13164.3	NaN	34873.6	59499.1	NaN	NaN	4836.47	NaN	NaN	9546.61	NaN	NaN	NaN	NaN	1	P48;P25;P40;P48;P31;P19;P12;P18;P25;P01;P40;P11;P03;P26;P23;P08;P16;P42;P38;P04;P45;P43;P33;P34;P02;P15;P10;P6;P14
ANKRD17	O75179	_NSPLDCGSAS[Phospho (STY)]PNK_.2		NaN	6978.91	NaN	NaN	NaN	NaN	NaN	NaN	NaN	NaN	NaN	NaN	NaN	NaN	NaN	NaN	NaN	NaN	NaN	NaN	NaN	NaN	NaN	NaN	NaN	NaN	NaN	NaN	NaN	2863.25	NaN	NaN	NaN	10631.9	NaN	NaN	NaN	NaN	NaN	NaN	NaN	NaN	NaN	NaN	0.998	P12;P40;P02
ANKRD54	Q6NXT1	_ASGGAQS[Phospho (STY)]PLR_.2		4023.55	4497.6	NaN	11457	NaN	2973.1	3025.32	6425.08	NaN	NaN	3957.04	4754.9	1833.82	5976.66	2237.61	3004.67	2407.4	6005.12	3629.36	2060.44	2359.26	3974.97	NaN	1654.09	NaN	4412.05	NaN	NaN	3459.41	3783.49	2823.77	NaN	NaN	5456.64	NaN	NaN	2120.71	5662.7	NaN	4175.21	NaN	NaN	3492.87	NaN	1	P48;P31;P19;P12;P18;P25;P01;P40;P11;P03;P26;P23;P37;P08;P16;P42;P38;P04;P45;P39;P43;P34;P30;P49;P02;P07;P15;P14
ANKS1A	Q92625	_SES[Phospho (STY)]LSNCSIGK_.2		NaN	1701.15	NaN	4768.54	NaN	NaN	902.401	NaN	NaN	NaN	1155.95	NaN	NaN	NaN	NaN	1879.17	NaN	NaN	670.792	NaN	NaN	NaN	NaN	2278.41	NaN	NaN	NaN	NaN	785.436	3680.88	NaN	NaN	NaN	1267.45	NaN	NaN	NaN	NaN	NaN	NaN	NaN	NaN	NaN	NaN	1	P48;P19;P12;P40;P11;P23;P42;P38;P02;P07
ANKS1A	Q92625	_SPS[Phospho (STY)]FASEWDEIEK_.2		NaN	NaN	NaN	NaN	NaN	NaN	NaN	NaN	NaN	NaN	NaN	NaN	NaN	NaN	NaN	NaN	NaN	NaN	153.349	1158.02	NaN	NaN	NaN	NaN	NaN	NaN	NaN	NaN	NaN	NaN	NaN	NaN	NaN	NaN	NaN	NaN	NaN	NaN	NaN	NaN	NaN	NaN	NaN	NaN	0.753	P31;P11
ANKZF1	Q9H8Y5	_EALGQNEES[Phospho (STY)]PK_.2		39.7755	19.1172	NaN	NaN	2.03155	102.085	36.9642	NaN	1.57395	756.189	NaN	NaN	NaN	644.757	139.952	NaN	47.0157	269.833	NaN	556.325	66.6244	120.199	NaN	NaN	NaN	246.348	NaN	NaN	NaN	NaN	NaN	NaN	NaN	101.004	NaN	NaN	NaN	1593.5	NaN	NaN	NaN	NaN	327.725	NaN	1	P31;P18;P01;P40;P11;P26;P23;P37;P08;P42;P38;P04;P45;P39;P32;P43;P30;P35;P49;P02;P07;P10;P6;P27;P14
ANLN	Q9NQW6	_AAS[Phospho (STY)]PPRPLLSNASATPVGR_.3		NaN	9781.29	NaN	NaN	6577.38	NaN	NaN	12678.8	NaN	NaN	23394.4	NaN	5340.75	NaN	NaN	NaN	NaN	NaN	NaN	4741.75	NaN	NaN	NaN	4366.93	NaN	NaN	NaN	NaN	NaN	5348.22	2371.67	NaN	NaN	NaN	NaN	NaN	NaN	NaN	NaN	NaN	NaN	NaN	NaN	NaN	1	P48;P31;P19;P12;P25;P16;P34;P02;P6
ANLN	Q9NQW6	_TPIS[Phospho (STY)]PLK_.2		2996.79	7999.03	10410.4	10998.2	NaN	3804.32	2510.08	11613.2	NaN	1350.46	17464.5	4094.09	5298.4	4277.57	881.934	19428.2	13265.2	3103.35	5146.2	7636.25	2548.68	3623.64	NaN	7616.22	NaN	5511.68	3218.44	NaN	3066.13	4033.97	13259.9	NaN	7309.04	24056.5	12196.2	1982.97	2398.63	NaN	NaN	10994.7	NaN	NaN	NaN	NaN	1	P48;P31;P19;P12;P18;P25;P01;P40;P11;P03;P26;P23;P37;P08;P16;P13;P42;P38;P04;P45;P46;P43;P33;P34;P35;P36;P49;P02;P07;P05;P15;P24;P27;P14
ANLN	Q9NQW6	_TQS[Phospho (STY)]LPVTEK_.2		1155.57	7066.66	4941.55	1328.98	6905.58	1135.71	1576.58	9953.38	NaN	NaN	9034.69	NaN	NaN	4295.08	1063.19	17519	5290.77	3500.49	3519.78	2259.04	NaN	3647.98	2652.75	3716.33	NaN	8432.48	2219.62	NaN	NaN	3463.49	NaN	NaN	NaN	4120.82	NaN	2091.28	903.112	NaN	NaN	459.731	NaN	NaN	3876.34	NaN	1	P48;P31;P19;P12;P18;P25;P01;P40;P11;P03;P26;P23;P08;P13;P42;P38;P04;P45;P39;P43;P36;P49;P02;P15;P10;P6;P27
ANLN	Q9NQW6	_SCTKPS[Phospho (STY)]PSK_.2		NaN	1264.63	NaN	2042.94	931.726	740.984	206.172	NaN	NaN	NaN	352.683	NaN	NaN	NaN	NaN	165.785	NaN	NaN	253.603	NaN	NaN	NaN	NaN	574.201	NaN	NaN	NaN	NaN	NaN	523.691	689.421	682.593	NaN	354.39	NaN	NaN	NaN	NaN	NaN	NaN	NaN	NaN	NaN	NaN	0.999	P48;P19;P12;P40;P11;P23;P16;P42;P38;P04;P02;P24;P6;P22
ANP32A	P39687	_NRT[Phospho (STY)]PSDVK_.2		8223.87	8076.89	4680.79	17450.8	10253.4	6187.48	4902.18	13796.7	11570.6	11780.4	5271.16	12441.1	6676.89	24437.1	22447.3	4350.25	4608.47	10516.4	4568.84	6572.61	11806	7998.47	9042.56	7810.05	7647.71	8112.96	6311.62	15648.7	13966.1	6039.67	6021.95	19275.3	4767.09	4679.42	7602.37	9603.95	5736.02	7404.82	13087.3	4117.8	10826.2	NaN	NaN	7053.32	1	P48;P31;P19;P12;P18;P25;P01;P40;P11;P03;P26;P23;P37;P08;P21;P16;P13;P42;P44;P38;P04;P45;P46;P32;P43;P33;P34;P30;P35;P36;P49;P02;P41;P07;P05;P15;P24;P20;P10;P6;P47;P27;P22;P14;P9
ANP32B	Q92688	_KRET[Phospho (STY)]DDEGEDD_.2;_KRET[Phospho (STY)]DDEGEDD_.3;_RET[Phospho (STY)]DDEGEDD_.2		6996.73	39440.3	4931.46	133906	18399.8	8620.5	10693.6	18053.9	2672.07	34936.3	71160.8	NaN	23143.2	2697.6	12931.8	9724.13	6839.06	2756.82	2600.44	7191.8	15385.3	4556.94	7009.5	5675.95	5327.82	3902.01	1152.94	18589.1	2702.14	3751.99	4557.95	6531.12	840.304	4227.74	5714.44	588.131	NaN	8976.76	1.07299	997.786	4850.87	NaN	NaN	1.08646	1	P48;P31;P19;P12;P25;P01;P40;P11;P03;P26;P23;P37;P08;P21;P16;P13;P42;P44;P38;P45;P46;P32;P43;P33;P34;P30;P35;P36;P49;P02;P41;P07;P05;P24;P20;P10;P6;P47;P27;P22;P14;P9;P18;P04;P48;P18;P25;P01;P23;P37;P38;P04;P35;P6;P27
AP3B1	O00203	_NFYES[Phospho (STY)]DDDQKEK_.2		NaN	5963.18	NaN	NaN	9141.34	NaN	1235.86	1763.59	NaN	NaN	2562.96	NaN	NaN	NaN	NaN	NaN	NaN	NaN	NaN	NaN	NaN	NaN	NaN	NaN	NaN	NaN	NaN	NaN	NaN	1416.84	NaN	NaN	NaN	NaN	NaN	NaN	NaN	NaN	NaN	NaN	NaN	NaN	NaN	NaN	0.999	P48;P12;P25;P23;P02;P6
AP3D1	O14617	_NTETSKS[Phospho (STY)]PEKDVPMVEK_.3;_NTETSKS[Phospho (STY)]PEKDVPM[Oxidation (M)]VEK_.3		NaN	NaN	NaN	NaN	NaN	NaN	NaN	5883.82	NaN	NaN	14324.4	NaN	NaN	NaN	NaN	NaN	NaN	NaN	NaN	NaN	NaN	NaN	NaN	NaN	NaN	370.093	NaN	NaN	NaN	1822.02	NaN	NaN	NaN	11948	NaN	NaN	NaN	NaN	NaN	NaN	NaN	NaN	NaN	NaN	1	P48;P12;P48;P12;P25;P40;P26
APBB1IP	Q7Z5R6	_RSS[Phospho (STY)]DTSGSPATPLK_.2;_SS[Phospho (STY)]DTSGSPATPLK_.2		104008	NaN	215636	40627.3	NaN	22148.5	42842.8	57763	78357.2	57305.1	48578.2	NaN	104660	NaN	226398	184873	132607	36822.9	34803	212554	83792.3	70406.2	86307.8	44372.7	NaN	111435	73156.2	NaN	NaN	NaN	45318.1	27923.9	NaN	46019.8	NaN	59499	83419.3	NaN	58695.6	NaN	NaN	NaN	NaN	NaN	1	P48;P31;P19;P18;P25;P01;P40;P11;P26;P23;P37;P08;P16;P13;P42;P38;P04;P45;P32;P43;P34;P35;P36;P41;P15;P10;P27;P22;P31;P18;P01;P13
APBB1IP	Q7Z5R6	_SSDTSGS[Phospho (STY)]PATPLK_.2		NaN	13187.8	NaN	NaN	15596.5	NaN	4246.46	17495.8	NaN	NaN	12286.4	NaN	NaN	NaN	4328.28	NaN	NaN	NaN	NaN	1915.18	NaN	NaN	NaN	NaN	NaN	NaN	3131.29	NaN	NaN	6237.68	NaN	NaN	NaN	NaN	NaN	NaN	1784.23	NaN	NaN	NaN	NaN	NaN	NaN	NaN	1	P48;P31;P12;P18;P25;P23;P36;P02;P15;P6
APBB1IP	Q7Z5R6	_SSDTSGSPAT[Phospho (STY)]PLK_.2		NaN	NaN	NaN	NaN	NaN	NaN	NaN	1225.86	NaN	NaN	2664.13	NaN	NaN	NaN	NaN	1768.16	NaN	NaN	NaN	NaN	NaN	NaN	1962.35	1888.15	NaN	NaN	NaN	NaN	NaN	969.611	NaN	NaN	NaN	NaN	NaN	NaN	NaN	NaN	NaN	NaN	NaN	NaN	NaN	NaN	1	P48;P19;P12;P25;P42;P10
APC	P25054	_SKT[Phospho (STY)]PPPPPQTAQTK_.3		2041.9	4455.98	NaN	NaN	5691.81	1659.72	1491.52	5491.84	NaN	1616.15	4312.71	NaN	NaN	1765.47	2146.3	2435.97	NaN	1351.35	NaN	NaN	NaN	NaN	NaN	NaN	NaN	NaN	NaN	NaN	2951.16	5015.93	NaN	NaN	NaN	NaN	NaN	NaN	NaN	NaN	NaN	NaN	NaN	NaN	1446.63	NaN	0.937	P48;P12;P18;P25;P01;P23;P08;P42;P04;P39;P35;P49;P02;P07;P6
API5	Q9BZZ5	_ASEDTTSGS[Phospho (STY)]PPKK_.2;_ASEDTTSGS[Phospho (STY)]PPK_.2;_RASEDTTSGS[Phospho (STY)]PPKK_.3		20619.8	53473.2	38339.2	96820.6	67142.1	41394.3	71454.6	36742.6	48972.3	54070	53583.6	55159.5	40798	77636.9	31490.5	30221.7	41780.8	59671.4	39772	57870.5	30325.6	37949.5	44413.1	47937	36326.9	50526.9	70663	61418.9	46778.3	41534.7	35240.1	72297.3	31743.8	46110.2	34040.2	29618	45046.2	52398.2	43890.6	31353	23930.9	NaN	NaN	17261.5	1	P48;P31;P19;P12;P18;P01;P40;P11;P03;P26;P23;P37;P08;P21;P16;P13;P42;P44;P38;P04;P45;P32;P43;P33;P34;P30;P35;P36;P49;P02;P41;P07;P05;P15;P20;P10;P6;P47;P27;P22;P14;P48;P31;P19;P12;P18;P25;P40;P11;P03;P26;P23;P37;P08;P16;P13;P42;P38;P04;P45;P32;P43;P34;P35;P36;P02;P07;P15;P10;P6;P27;P22;P14;P48;P31;P19;P12;P18;P01;P40;P11;P03;P26;P23;P37;P08;P21;P16;P13;P42;P38;P04;P45;P43;P33;P30;P35;P36;P02;P41;P…
APIP	Q96GX9	_DISGPS[Phospho (STY)]PSKK_.2;_DISGPS[Phospho (STY)]PSK_.2		47474	86045.3	75488.1	91770.1	NaN	69181.9	15090.9	86749.5	46040.7	66588.4	102128	NaN	40147.5	49500.7	42486.4	92060.8	95342.4	53903.6	NaN	81591.8	NaN	NaN	49355.4	44635.2	NaN	57878.1	45753.9	NaN	20676.7	64835.5	12680.1	43677.8	51469.1	76652.1	NaN	37675.8	57113.2	42953.9	61321.5	52070.1	NaN	NaN	NaN	18525.4	0.993	P48;P31;P19;P12;P18;P25;P01;P40;P03;P26;P23;P08;P16;P42;P38;P45;P32;P33;P34;P30;P35;P36;P49;P02;P41;P07;P15;P27;P19;P12;P18;P25;P03;P08;P13;P42;P44;P38;P04;P34;P02;P15;P10;P27;P22
APTX	Q7Z2E3	_S[Phospho (STY)]GNSDSIER_.2		3154.9	3421.91	4049.76	3408.15	NaN	5763.86	5725.75	NaN	NaN	6549.22	2604.22	3263.54	6198.67	5433.18	6320.46	3546.59	4404.05	11200.1	10568.2	3362.15	2950.92	5233.63	7038.14	3609.17	6300.21	6762.09	5570.25	11175.7	7386.76	2452.12	4963.91	NaN	1205.07	3602.87	NaN	2404.91	3634.75	9619.94	3334.87	2914.49	9468.1	NaN	9684.34	5298.16	1	P48;P31;P19;P12;P18;P01;P40;P11;P03;P26;P23;P37;P08;P21;P16;P13;P42;P44;P38;P04;P45;P39;P43;P33;P34;P30;P35;P36;P49;P02;P41;P07;P15;P20;P10;P47;P27;P14
ARAF	P10398	_GS[Phospho (STY)]PSPASVSSGR_.2		NaN	NaN	NaN	12973.7	NaN	NaN	2509.22	6012.37	NaN	NaN	5211.91	NaN	NaN	NaN	2871.6	NaN	NaN	3100.44	2160.14	NaN	NaN	NaN	NaN	3301.21	NaN	NaN	NaN	NaN	NaN	2446.63	NaN	NaN	NaN	2056.84	NaN	NaN	NaN	NaN	NaN	NaN	NaN	NaN	NaN	NaN	0.995	P48;P19;P12;P18;P25;P40;P11;P23;P08;P38
ARAF	P10398	_SAS[Phospho (STY)]EPSLHR_.2		36510.4	56344.7	33301.5	56970.7	42600.9	26368.3	37610.5	57707.2	30792.3	42776.7	59207.1	46079.4	27697.1	47162.6	36321	43253.3	37124	26640.6	56509.8	46895.5	30305	49728.8	23923.2	27908.4	58565.6	52678.1	34348.1	70370.3	47185.4	30842.1	21547.7	NaN	32807.9	62242.9	NaN	30965.2	37865.1	43766.3	51890.6	27115	65237.3	NaN	30442.5	NaN	1	P48;P31;P19;P12;P18;P25;P01;P40;P11;P03;P26;P23;P37;P08;P21;P16;P13;P42;P38;P04;P45;P39;P32;P43;P33;P34;P30;P35;P36;P49;P02;P41;P07;P15;P24;P20;P10;P6;P47;P27;P14;P9
ARFGEF1	Q9Y6D6	_S[Phospho (STY)]VDIHDSIQPR_.2		124.824	3666.01	NaN	NaN	NaN	NaN	1510.73	1155.81	NaN	NaN	6578	NaN	NaN	NaN	968.563	NaN	NaN	667.166	398.416	1250.11	NaN	NaN	NaN	405.289	NaN	213.336	756.91	NaN	NaN	2093.53	2296.41	NaN	NaN	1823.09	NaN	NaN	NaN	NaN	NaN	NaN	NaN	NaN	NaN	NaN	1	P48;P31;P19;P12;P18;P25;P01;P40;P11;P26;P23;P08;P16;P36;P02
ARFGEF1	Q9Y6D6	_AETEKQS[Phospho (STY)]PPHGEAK_.3		908.653	NaN	NaN	NaN	NaN	NaN	NaN	1963.42	NaN	NaN	1270.6	NaN	NaN	NaN	NaN	NaN	NaN	NaN	NaN	NaN	NaN	NaN	NaN	NaN	NaN	NaN	NaN	NaN	NaN	2236.99	NaN	NaN	NaN	NaN	NaN	NaN	NaN	NaN	NaN	NaN	NaN	NaN	NaN	NaN	1	P48;P12;P25;P01
ARFGEF1	Q9Y6D6	_AET[Phospho (STY)]EKQSPPHGEAK_.3		1360.82	NaN	NaN	NaN	1480.91	NaN	NaN	NaN	NaN	NaN	NaN	NaN	NaN	NaN	NaN	NaN	NaN	805.443	NaN	NaN	249.694	NaN	NaN	NaN	NaN	NaN	NaN	NaN	NaN	NaN	NaN	NaN	NaN	NaN	NaN	NaN	NaN	NaN	NaN	NaN	NaN	NaN	NaN	NaN	0.936	P01;P37;P08;P6
ARFGEF2	Q9Y6D5	_GSS[Phospho (STY)]LSGTDDGAQEVVK_.2		4381.62	NaN	NaN	NaN	NaN	3460.52	4029.71	NaN	NaN	NaN	NaN	NaN	NaN	7211.39	2289.08	3751.71	1821.85	7033.98	8746.95	6036.31	NaN	NaN	NaN	4520.64	5636.33	NaN	NaN	NaN	4551.46	NaN	2144.02	NaN	NaN	3038.03	NaN	NaN	5187.21	NaN	3184.21	NaN	NaN	NaN	4175.81	NaN	0.997	P31;P19;P18;P01;P40;P11;P23;P08;P16;P42;P04;P45;P39;P49;P41;P07;P15;P20
ARGLU1	Q9NWB6	_S[Phospho (STY)]TNTAVSR_.2		15634.2	NaN	NaN	NaN	15332	11010	8969.31	NaN	NaN	NaN	2704.21	NaN	NaN	NaN	14622.1	NaN	NaN	20193.3	17347.6	NaN	NaN	NaN	16193.3	17872.3	NaN	NaN	NaN	NaN	18701.2	4442.86	14627	41597.9	NaN	2945.25	NaN	12843.1	NaN	NaN	NaN	5179.71	NaN	NaN	NaN	NaN	0.999	P48;P19;P12;P18;P01;P40;P11;P03;P23;P08;P16;P13;P04;P07;P10;P6;P22
ARGLU1	Q9NWB6	_ASS[Phospho (STY)]PPDR_.2		34651.1	25991.7	26287.7	24178.6	56084.5	35702.2	30473.1	26772.2	52887.8	43411.1	22780.2	25088.5	45024.5	68448.6	31544	13785.1	20427.2	40756	26242.2	37803.8	30364.9	34098.2	32260.2	44005.1	79187.4	46905.5	13879.1	58870.7	41584.3	17389.5	45027.1	66818.1	5979.36	32711.6	28979.3	21809.5	11250.8	40599.8	38093.3	11761.6	NaN	NaN	NaN	44421.4	1	P48;P31;P19;P12;P18;P25;P01;P40;P11;P03;P26;P23;P37;P08;P16;P13;P42;P44;P38;P04;P45;P46;P32;P43;P33;P34;P30;P35;P36;P49;P02;P41;P07;P05;P15;P24;P20;P10;P6;P47;P27;P22;P14;P9
ARGLU1	Q9NWB6	_RSS[Phospho (STY)]LDEK_.2		796.207	NaN	NaN	759.164	1955.86	1471.8	NaN	1917.62	NaN	NaN	1478.53	NaN	NaN	9720.19	3561.78	1681.67	NaN	1338.51	1357.82	NaN	1318.89	2614.41	960.92	1134.58	NaN	2606.57	NaN	NaN	4479.58	NaN	2120.77	NaN	NaN	1021.13	NaN	NaN	NaN	2924.49	NaN	NaN	NaN	NaN	NaN	2994.54	0.994	P48;P19;P18;P25;P01;P40;P11;P26;P37;P08;P16;P42;P44;P38;P04;P43;P30;P49;P07;P10;P6
ARHGAP1	Q07960	_SSS[Phospho (STY)]PELVTHLK_.2		9057.41	8697.15	NaN	10045.8	NaN	688.979	8619.51	12024.3	NaN	NaN	12592	NaN	NaN	19539.2	15761	9137.63	NaN	NaN	NaN	8034.84	NaN	NaN	NaN	5409.26	NaN	NaN	NaN	NaN	NaN	4820.78	NaN	NaN	NaN	NaN	NaN	5404.11	NaN	NaN	9511.9	NaN	NaN	NaN	NaN	NaN	1	P48;P31;P19;P12;P18;P25;P01;P23;P13;P42;P38;P04;P49;P02;P41
ARHGAP15	Q53QZ3	_SSS[Phospho (STY)]TELLSHYDSDIK_.2		NaN	NaN	NaN	NaN	NaN	NaN	6699.04	NaN	NaN	NaN	11028.8	NaN	NaN	NaN	NaN	NaN	NaN	NaN	NaN	NaN	NaN	NaN	NaN	4593.56	NaN	NaN	NaN	NaN	NaN	6346.6	NaN	NaN	16436	52239	NaN	NaN	NaN	NaN	NaN	16244.7	NaN	NaN	NaN	NaN	1	P48;P19;P12;P40;P03;P23;P33
ARHGAP15	Q53QZ3	_LHHSAS[Phospho (STY)]DTSDK_.3		NaN	1090.65	NaN	1904.03	NaN	NaN	NaN	NaN	NaN	NaN	1418.01	NaN	NaN	NaN	NaN	998.373	NaN	877.889	497.464	848.479	NaN	NaN	NaN	1905.17	NaN	NaN	NaN	NaN	NaN	708.087	1128.83	NaN	NaN	NaN	NaN	1770.68	NaN	NaN	NaN	NaN	NaN	NaN	2919.82	NaN	1	P48;P31;P19;P12;P11;P08;P16;P13;P42;P38;P39;P02;P9
ARHGAP15	Q53QZ3	_S[Phospho (STY)]MILTDVGK_.2;_S[Phospho (STY)]M[Oxidation (M)]ILTDVGK_.2		3182.2	4262.4	4964.07	NaN	4461.42	2575.2	NaN	4656.31	NaN	NaN	3626.74	NaN	NaN	NaN	964.672	4258.42	NaN	NaN	918.326	NaN	NaN	NaN	NaN	3986.9	NaN	1566.35	NaN	NaN	NaN	1085.35	NaN	NaN	3066.17	10960.4	NaN	NaN	NaN	NaN	8443.3	10580.3	NaN	NaN	NaN	NaN	1	P48;P19;P12;P18;P25;P01;P40;P03;P42;P33;P02;P6;P27;P19;P12;P18;P25;P01;P40;P11;P03;P26;P42;P04;P33;P02;P41;P6
ARHGAP15	Q53QZ3	_NHS[Phospho (STY)]QHILK_.3		NaN	5361.29	5527.58	NaN	338.426	NaN	NaN	850.788	NaN	522.096	2618.3	536.134	5989.09	NaN	3926.26	2753.92	44.9048	NaN	NaN	NaN	3774.15	NaN	NaN	3492.41	NaN	NaN	NaN	NaN	NaN	1401.3	204.009	NaN	8182.52	7218.03	NaN	NaN	NaN	5912.38	802.269	3096.79	NaN	NaN	NaN	NaN	1	P48;P19;P12;P18;P25;P40;P03;P37;P16;P42;P45;P33;P34;P30;P35;P02;P41;P6;P27;P14
ARHGAP17	Q68EM7	_AESSSGGGTVPSSAGILEQGPSPGDGS[Phospho (STY)]PPKPK_.3		NaN	14141.6	NaN	NaN	NaN	NaN	1595.46	20890.3	NaN	NaN	22035.1	NaN	NaN	NaN	NaN	NaN	NaN	NaN	NaN	NaN	NaN	NaN	NaN	3735.15	NaN	NaN	NaN	NaN	NaN	8301.7	NaN	NaN	1658.38	7501.17	NaN	NaN	833.393	NaN	NaN	NaN	NaN	NaN	NaN	NaN	1	P48;P19;P12;P25;P40;P23;P33;P02;P15
ARHGAP17	Q68EM7	_S[Phospho (STY)]PSPPTQHTGQPPGQPSAPSQLSAPR_.3		116344	NaN	NaN	NaN	NaN	NaN	NaN	NaN	NaN	NaN	235040	NaN	NaN	NaN	187745	367731	NaN	NaN	NaN	NaN	NaN	NaN	NaN	NaN	NaN	NaN	NaN	NaN	NaN	NaN	NaN	NaN	NaN	NaN	NaN	NaN	NaN	NaN	NaN	NaN	NaN	NaN	NaN	NaN	0.992	P48;P18;P01;P42
ARHGAP25	P42331	_DIPLS[Phospho (STY)]PPAQK_.2;_SKDIPLS[Phospho (STY)]PPAQK_.2		40266.3	6059.4	20584.7	6227.8	NaN	NaN	38675.1	4344.12	3798.75	3881.2	19245	2335.75	NaN	28616	6561.25	12153.3	6458.44	100030	15378	24977.6	904.111	27151.1	4784	26024.5	6725.24	17259.3	43082.7	NaN	10853.5	6300.77	1426.05	NaN	NaN	NaN	NaN	2438.51	15415	46912.5	14229	NaN	19819.8	NaN	21865	6873.49	1	P48;P31;P19;P12;P18;P25;P01;P11;P26;P23;P37;P08;P21;P16;P13;P42;P44;P38;P45;P39;P32;P43;P30;P35;P36;P49;P02;P41;P07;P15;P20;P10;P14;P48;P31;P18;P25;P42;P39;P43;P30;P35;P36;P49;P41;P27
ARHGAP25	P42331	_TMS[Phospho (STY)]QDLR_.2;_TM[Oxidation (M)]S[Phospho (STY)]QDLR_.2		15121.2	6427.87	22820.7	NaN	NaN	2566.69	3677.6	5293.18	6754.58	NaN	10830.1	NaN	5382.94	8024.25	58999.6	35245.2	2855.58	12486.9	11854.8	18212.7	4621.44	7091.96	NaN	3734.33	NaN	5159.7	4195.77	NaN	4656.04	857.769	1414.82	NaN	NaN	NaN	NaN	4235.64	5444.07	16461.7	28898.5	NaN	53669.5	NaN	16939.2	NaN	1	P48;P31;P19;P12;P18;P25;P01;P11;P26;P23;P37;P08;P21;P16;P13;P42;P04;P45;P39;P32;P43;P34;P30;P36;P49;P02;P41;P07;P15;P27;P31;P18;P11;P08;P21;P42;P36
ARHGAP25	P42331	_GDTLAS[Phospho (STY)]PNSETGPGK_.2		3529.06	NaN	NaN	NaN	NaN	1099.41	6001.27	NaN	NaN	NaN	NaN	NaN	NaN	3023.94	10649.7	1730.56	364.555	15300.5	5407.93	1150.3	NaN	NaN	NaN	1746.25	NaN	2714.2	2071.39	NaN	4419	NaN	1001.64	1561.11	NaN	NaN	10470.2	220.738	2211.26	NaN	NaN	NaN	NaN	NaN	2052.48	NaN	1	P31;P19;P18;P01;P11;P26;P23;P08;P16;P13;P42;P04;P45;P39;P36;P49;P07;P05;P15;P22
ARHGAP27	Q6ZUM4	_VDFGS[Phospho (STY)]SER_.2		3489.62	NaN	NaN	NaN	NaN	NaN	6576.76	NaN	NaN	NaN	NaN	3364.64	NaN	NaN	NaN	NaN	NaN	5172.28	NaN	7655.93	NaN	NaN	NaN	6605.62	NaN	NaN	NaN	NaN	NaN	NaN	NaN	NaN	3027.68	NaN	NaN	NaN	NaN	NaN	NaN	NaN	NaN	NaN	4537.54	NaN	0.996	P31;P19;P01;P23;P08;P39;P33;P14
ARHGAP30	Q7Z6I6	_GS[Phospho (STY)]GSLEGEAAGCGR_.2		NaN	NaN	NaN	NaN	NaN	NaN	8987.29	NaN	NaN	NaN	NaN	NaN	NaN	NaN	NaN	7802.99	NaN	NaN	NaN	NaN	NaN	NaN	NaN	NaN	NaN	NaN	NaN	NaN	NaN	NaN	NaN	NaN	NaN	NaN	NaN	NaN	NaN	NaN	NaN	NaN	NaN	NaN	NaN	NaN	1	P23;P42
ARHGAP30	Q7Z6I6	_GSGS[Phospho (STY)]LEGEAAGCGR_.2		NaN	NaN	NaN	NaN	3038.71	NaN	NaN	NaN	NaN	NaN	933.463	NaN	NaN	NaN	NaN	NaN	NaN	NaN	NaN	NaN	NaN	NaN	NaN	NaN	NaN	NaN	NaN	NaN	NaN	NaN	NaN	NaN	NaN	NaN	NaN	NaN	NaN	NaN	NaN	NaN	NaN	NaN	NaN	NaN	0.897	P48;P6
ARHGAP4	P98171	_QGLGPASTTSPSPGPRS[Phospho (STY)]PK_.3		NaN	NaN	NaN	2842.46	NaN	NaN	NaN	NaN	NaN	NaN	3337.05	NaN	NaN	NaN	1610.65	NaN	NaN	NaN	NaN	NaN	NaN	NaN	NaN	NaN	NaN	NaN	NaN	NaN	NaN	NaN	NaN	NaN	NaN	699.177	NaN	NaN	NaN	NaN	NaN	NaN	NaN	NaN	NaN	NaN	1	P48;P18;P40;P38
ARHGAP4	P98171	_GPGAPAS[Phospho (STY)]PSASHPQGLDTTPKPH_.3		1173.26	NaN	NaN	NaN	NaN	NaN	2523.01	NaN	NaN	NaN	NaN	NaN	NaN	NaN	8739.78	NaN	NaN	NaN	NaN	NaN	NaN	546.29	NaN	983.189	NaN	NaN	NaN	NaN	NaN	NaN	NaN	NaN	NaN	NaN	NaN	1837.44	NaN	4611.59	NaN	NaN	NaN	NaN	NaN	NaN	1	P19;P18;P01;P23;P13;P43;P30
ARHGAP45	Q92619	_TPS[Phospho (STY)]ISKK_.2		2722.62	NaN	4306.58	2657.31	NaN	1488.2	NaN	4644.16	4375.68	10446	7619.21	NaN	4505.59	21477.9	12625	13057.4	10892.7	NaN	NaN	18061.6	NaN	19833.6	NaN	1893.34	3990.09	18718.3	4904.28	NaN	NaN	NaN	NaN	NaN	NaN	2207.12	NaN	4981.37	5505.61	NaN	14417.2	NaN	NaN	NaN	24413.1	NaN	1	P48;P31;P19;P18;P25;P01;P40;P26;P13;P42;P38;P04;P45;P39;P32;P43;P34;P35;P36;P49;P41;P15;P20;P27
ARHGAP45	Q92619	_AGS[Phospho (STY)]PSPQPSGELPR_.2		NaN	52927.6	NaN	73579.5	74532.8	NaN	NaN	NaN	NaN	29852.4	64459.7	NaN	NaN	59042.2	44796.6	NaN	NaN	NaN	NaN	NaN	25046.1	48807.9	64926.5	21767.9	44260.5	35441	60287.6	NaN	NaN	27449.4	NaN	40821.1	NaN	NaN	NaN	NaN	30459.4	68596.1	127477	NaN	132950	NaN	NaN	NaN	1	P48;P19;P12;P18;P26;P37;P21;P38;P43;P30;P35;P36;P49;P02;P41;P15;P20;P10;P6;P22
ARHGAP45	Q92619	_AGSPS[Phospho (STY)]PQPSGELPR_.2		NaN	NaN	NaN	NaN	NaN	NaN	NaN	NaN	NaN	NaN	NaN	NaN	NaN	NaN	NaN	NaN	NaN	NaN	NaN	NaN	NaN	NaN	NaN	NaN	NaN	15811.1	NaN	NaN	NaN	NaN	NaN	NaN	NaN	NaN	NaN	NaN	NaN	NaN	NaN	NaN	NaN	NaN	95520.8	NaN	0.955	P26;P39
ARHGAP45	Q92619	_RPTS[Phospho (STY)]LSR_.2		6470.05	NaN	4439.87	1485.67	NaN	NaN	NaN	NaN	NaN	NaN	8568.81	NaN	NaN	NaN	9829	NaN	NaN	8490.39	10471.1	3147.94	NaN	NaN	NaN	NaN	NaN	4201.03	NaN	NaN	NaN	NaN	NaN	NaN	NaN	NaN	NaN	NaN	NaN	NaN	NaN	NaN	6019.33	NaN	6326.55	NaN	1	P48;P31;P18;P01;P11;P26;P08;P21;P38;P39;P27
ARHGEF1	Q92888	_GAAS[Phospho (STY)]PGPSR_.2		1404.22	1054.37	NaN	NaN	4979.85	1744.73	1386	376.335	NaN	NaN	818.462	NaN	NaN	NaN	1772.72	NaN	437.045	2182.08	619.643	556.293	NaN	NaN	1657.54	2114.51	NaN	NaN	NaN	NaN	NaN	1142.19	729.145	5210.79	NaN	NaN	NaN	879.121	985.114	NaN	NaN	608.804	NaN	NaN	NaN	NaN	1	P48;P31;P19;P12;P18;P25;P01;P11;P03;P23;P08;P16;P13;P04;P45;P02;P15;P10;P6;P22
ARHGEF18	Q6ZSZ5	_RDS[Phospho (STY)]APTENR_.2		NaN	NaN	NaN	NaN	NaN	NaN	NaN	389.833	1274.68	NaN	414.007	NaN	NaN	NaN	2136.63	NaN	NaN	NaN	NaN	NaN	NaN	NaN	651.711	NaN	NaN	NaN	NaN	NaN	NaN	277.158	NaN	NaN	NaN	NaN	NaN	1417.98	NaN	NaN	NaN	NaN	NaN	NaN	NaN	NaN	1	P48;P12;P18;P25;P13;P32;P10
ARHGEF18	Q6ZSZ5	_RDS[Phospho (STY)]APTENR_.2		NaN	NaN	NaN	NaN	NaN	NaN	NaN	389.833	1274.68	NaN	414.007	NaN	NaN	NaN	2136.63	NaN	NaN	NaN	NaN	NaN	NaN	NaN	651.711	NaN	NaN	NaN	NaN	NaN	NaN	277.158	NaN	NaN	NaN	NaN	NaN	1417.98	NaN	NaN	NaN	NaN	NaN	NaN	NaN	NaN	1	P48;P12;P18;P25;P13;P32;P10
ARHGEF18	Q6ZSZ5	_SLS[Phospho (STY)]PILPGR_.2		37237.5	17524.9	15375.2	13854.4	7183.85	NaN	9588.27	32199.4	NaN	NaN	35211.2	NaN	NaN	14283	17732.3	12382.1	8662.56	19402.3	NaN	24151	5968.53	12818.6	28519.5	8514.42	NaN	8306.59	10028.8	NaN	NaN	10516.1	NaN	16603.5	NaN	22428.3	NaN	9740.92	10594.1	NaN	18086.7	NaN	9671.06	NaN	9803.82	NaN	1	P48;P31;P19;P12;P18;P25;P01;P40;P26;P23;P37;P08;P21;P13;P42;P38;P45;P39;P43;P36;P49;P02;P41;P15;P10;P6;P27;P22
ARHGEF18	Q6ZSZ5	_SLS[Phospho (STY)]PILPGR_.2		37237.5	17524.9	15375.2	13854.4	7183.85	NaN	9588.27	32199.4	NaN	NaN	35211.2	NaN	NaN	14283	17732.3	12382.1	8662.56	19402.3	NaN	24151	5968.53	12818.6	28519.5	8514.42	NaN	8306.59	10028.8	NaN	NaN	10516.1	NaN	16603.5	NaN	22428.3	NaN	9740.92	10594.1	NaN	18086.7	NaN	9671.06	NaN	9803.82	NaN	1	P48;P31;P19;P12;P18;P25;P01;P40;P26;P23;P37;P08;P21;P13;P42;P38;P45;P39;P43;P36;P49;P02;P41;P15;P10;P6;P27;P22
ARHGEF18	Q6ZSZ5	_S[Phospho (STY)]VPVSFYEIR_.2		58455.7	5761.09	19245.9	NaN	NaN	21191.4	6468.85	14261.5	86011	4386.02	8949.55	NaN	12158.7	13276.7	12007.7	13187.5	10151.3	25430.1	NaN	45444.3	6665.93	9304.89	27860.7	15929.7	NaN	10117.2	6260.15	NaN	6452.02	3783.79	8251.46	19108.9	3860.49	15496	NaN	10119.1	14656.8	NaN	5264.22	NaN	NaN	NaN	NaN	NaN	1	P48;P31;P19;P12;P18;P25;P01;P40;P26;P23;P37;P08;P16;P13;P42;P04;P45;P32;P43;P33;P34;P35;P36;P49;P02;P41;P07;P15;P10;P6;P27;P22
ARHGEF18	Q6ZSZ5	_S[Phospho (STY)]VPVSFYEIR_.2		58455.7	5761.09	19245.9	NaN	NaN	21191.4	6468.85	14261.5	86011	4386.02	8949.55	NaN	12158.7	13276.7	12007.7	13187.5	10151.3	25430.1	NaN	45444.3	6665.93	9304.89	27860.7	15929.7	NaN	10117.2	6260.15	NaN	6452.02	3783.79	8251.46	19108.9	3860.49	15496	NaN	10119.1	14656.8	NaN	5264.22	NaN	NaN	NaN	NaN	NaN	1	P48;P31;P19;P12;P18;P25;P01;P40;P26;P23;P37;P08;P16;P13;P42;P04;P45;P32;P43;P33;P34;P35;P36;P49;P02;P41;P07;P15;P10;P6;P27;P22
ARHGEF18	Q6ZSZ5	_DSLFSSLAGS[Phospho (STY)]QDLSR_.2		5545.28	NaN	NaN	NaN	NaN	NaN	250.554	NaN	NaN	NaN	NaN	NaN	NaN	NaN	988.256	NaN	NaN	NaN	NaN	2575.59	NaN	NaN	1442.13	1331.4	NaN	NaN	NaN	NaN	NaN	169.302	621.302	NaN	NaN	NaN	NaN	1323.51	960.921	NaN	275.686	NaN	NaN	NaN	NaN	NaN	1	P31;P19;P12;P18;P01;P23;P16;P13;P41;P15;P10
ARHGEF18	Q6ZSZ5	_DSLFSSLAGS[Phospho (STY)]QDLSR_.2		5545.28	NaN	NaN	NaN	NaN	NaN	250.554	NaN	NaN	NaN	NaN	NaN	NaN	NaN	988.256	NaN	NaN	NaN	NaN	2575.59	NaN	NaN	1442.13	1331.4	NaN	NaN	NaN	NaN	NaN	169.302	621.302	NaN	NaN	NaN	NaN	1323.51	960.921	NaN	275.686	NaN	NaN	NaN	NaN	NaN	1	P31;P19;P12;P18;P01;P23;P16;P13;P41;P15;P10
ARHGEF2	Q92974	_QSLLGS[Phospho (STY)]R_.2		3155.88	NaN	NaN	NaN	NaN	NaN	NaN	NaN	NaN	NaN	NaN	NaN	NaN	2614.05	7723.99	NaN	NaN	NaN	6483.69	NaN	NaN	NaN	NaN	2571.84	NaN	NaN	NaN	NaN	NaN	NaN	NaN	NaN	NaN	3198.53	NaN	1805.21	NaN	NaN	NaN	NaN	NaN	NaN	NaN	NaN	1	P19;P18;P01;P40;P11;P13;P49
ARHGEF2	Q92974	_SS[Phospho (STY)]LSLAK_.2		NaN	NaN	NaN	NaN	NaN	NaN	NaN	NaN	NaN	NaN	NaN	NaN	NaN	NaN	4083.52	NaN	NaN	NaN	1735.87	NaN	NaN	NaN	NaN	NaN	NaN	NaN	NaN	NaN	NaN	NaN	1215.12	NaN	NaN	NaN	NaN	NaN	NaN	NaN	NaN	NaN	NaN	NaN	NaN	NaN	0.996	P18;P11;P16
ARHGEF2	Q92974	_SVS[Phospho (STY)]TTNIAGHFNDESPLGLR_.3		473.429	NaN	NaN	NaN	NaN	NaN	NaN	NaN	NaN	NaN	NaN	NaN	NaN	NaN	NaN	NaN	NaN	NaN	NaN	NaN	NaN	NaN	NaN	361.773	NaN	NaN	NaN	NaN	NaN	305.908	NaN	NaN	NaN	NaN	NaN	NaN	NaN	NaN	NaN	NaN	NaN	NaN	NaN	NaN	0.959	P19;P12;P01
ARHGEF2	Q92974	_ILSQS[Phospho (STY)]TDSLNMR_.2;_ILSQS[Phospho (STY)]TDSLNM[Oxidation (M)]R_.2		7454.39	9758.1	NaN	NaN	13621.3	NaN	4962.62	11648.3	NaN	4950.97	16705.8	NaN	4104.98	NaN	3713.33	6136.11	NaN	6461.46	5886.24	4659.71	3322.64	9125.43	6662.43	7790.1	NaN	NaN	NaN	NaN	NaN	5858.97	3832.8	NaN	7136.94	9450.81	NaN	4400.25	1955.82	6949.45	NaN	7569.81	NaN	NaN	NaN	NaN	1	P48;P31;P19;P12;P18;P25;P01;P40;P03;P23;P37;P13;P42;P43;P33;P34;P30;P35;P02;P15;P10;P6;P48;P19;P12;P18;P25;P01;P11;P37;P08;P16;P13;P43;P33;P35;P02
ARHGEF2	Q92974	_SES[Phospho (STY)]LESPR_.2		42342.8	26922	9797.24	NaN	23976.2	8431.99	40406	35604.9	34392.6	11845	31832.6	NaN	7460.59	85035.8	159782	13785.8	5828.25	81895.8	44854.5	21502.2	8403	51336.8	49713.8	13343.1	31719.6	26797.3	24232.8	34350.5	37008.2	14100.2	9520.14	16874.4	19394.2	23785.7	NaN	17853.8	13664.6	172724	26461.8	32214.1	55135.8	NaN	36619.8	21214.1	1	P48;P31;P19;P12;P18;P25;P01;P40;P11;P03;P26;P23;P37;P08;P21;P16;P13;P42;P44;P04;P45;P39;P32;P43;P33;P34;P30;P35;P36;P49;P02;P41;P07;P15;P20;P10;P6;P47;P27;P22
ARHGEF2	Q92974	_EPALPLEPDS[Phospho (STY)]GGNTSPGVTANGEAR_.3		12375.9	10077.9	5202.99	1012.42	NaN	7601.47	15883.9	NaN	NaN	5250.32	NaN	NaN	8916.53	NaN	NaN	NaN	NaN	17438	12797.7	21802.1	5884.67	NaN	16746.9	9617.52	2472.03	NaN	NaN	NaN	NaN	8985.57	NaN	NaN	9553.85	39686.6	NaN	5768.74	5530.01	NaN	NaN	NaN	NaN	NaN	NaN	NaN	0.995	P31;P19;P12;P01;P40;P11;P23;P37;P08;P13;P38;P04;P33;P34;P35;P02;P15;P20;P10;P27
ARHGEF2	Q92974	_EPALPLEPDSGGNTS[Phospho (STY)]PGVTANGEAR_.3		NaN	NaN	NaN	NaN	NaN	NaN	NaN	NaN	NaN	NaN	26277.3	NaN	NaN	NaN	7537.23	NaN	NaN	NaN	NaN	NaN	NaN	NaN	NaN	NaN	NaN	NaN	NaN	NaN	NaN	NaN	NaN	NaN	NaN	NaN	NaN	NaN	NaN	NaN	NaN	NaN	NaN	NaN	NaN	NaN	0.91	P48;P18
ARHGEF2	Q92974	_ANS[Phospho (STY)]RDGEAGR_.2		NaN	NaN	NaN	NaN	NaN	NaN	NaN	NaN	NaN	240.133	1303.24	NaN	NaN	NaN	NaN	NaN	NaN	NaN	NaN	389.054	105.98	167.854	NaN	NaN	NaN	119.809	NaN	NaN	NaN	NaN	NaN	NaN	NaN	31.7746	NaN	NaN	NaN	NaN	NaN	NaN	NaN	NaN	NaN	NaN	1	P48;P31;P40;P26;P37;P43;P35;P49;P27
ARHGEF2	Q92974	_QELGS[Phospho (STY)]PEER_.2		14127.3	17740.8	8494.79	NaN	18362.5	7496.52	13985.4	20768.6	NaN	10163.1	18649.6	NaN	7434.46	9062.57	26056.2	8915.21	8116.85	15957.7	8000.07	4943	9754.71	6266.54	5678.34	3805.22	NaN	10119.7	4987.85	NaN	7559.1	9784.29	8588.86	2556.39	NaN	11537.9	NaN	2549.54	4577.09	NaN	12541.5	5301.54	6935.67	NaN	7374.85	7739.9	1	P48;P31;P19;P12;P18;P25;P01;P40;P11;P03;P26;P23;P37;P08;P21;P16;P13;P42;P44;P04;P45;P39;P43;P34;P35;P36;P49;P02;P41;P07;P15;P10;P6;P27;P22
ARHGEF2	Q92974	_LQDSSDPDTGSEEEGSSRLS[Phospho (STY)]PPHSPR_.3;_LS[Phospho (STY)]PPHSPR_.2		14976	21447.9	NaN	NaN	4565.44	22218.1	59307.5	4206.11	NaN	NaN	16057.7	NaN	24781.5	NaN	26593.3	NaN	10296.6	25430.7	31144.9	12309.8	11706.1	NaN	NaN	70058.6	NaN	NaN	NaN	NaN	NaN	12034.4	44323.6	NaN	NaN	NaN	NaN	28814.7	18740	NaN	NaN	NaN	NaN	NaN	5902.12	NaN	1	P19;P25;P6;P48;P31;P19;P12;P18;P01;P11;P23;P37;P08;P16;P13;P04;P45;P39;P34;P02;P15;P24
ARHGEF2	Q92974	_LS[Phospho (STY)]PPHS[Phospho (STY)]PR_.2		NaN	6841.66	NaN	NaN	2092.35	NaN	5067.42	NaN	NaN	NaN	1801.92	NaN	NaN	NaN	3194.56	NaN	197.236	5043.68	2787.05	NaN	NaN	NaN	NaN	1827.26	NaN	NaN	NaN	NaN	994.306	3252.71	8378.88	NaN	NaN	NaN	NaN	NaN	NaN	NaN	NaN	1848.77	NaN	NaN	NaN	104.599	1	P48;P19;P12;P18;P11;P03;P23;P08;P16;P42;P44;P45;P02;P07;P6
ARHGEF2	Q92974	_LS[Phospho (STY)]PPHS[Phospho (STY)]PR_.2		NaN	6841.66	NaN	NaN	2092.35	NaN	5067.42	NaN	NaN	NaN	1801.92	NaN	NaN	NaN	3194.56	NaN	197.236	5043.68	2787.05	NaN	NaN	NaN	NaN	1827.26	NaN	NaN	NaN	NaN	994.306	3252.71	8378.88	NaN	NaN	NaN	NaN	NaN	NaN	NaN	NaN	1848.77	NaN	NaN	NaN	104.599	1	P48;P19;P12;P18;P11;P03;P23;P08;P16;P42;P44;P45;P02;P07;P6
ARHGEF2	Q92974	_EPALPLEPDSGGNT[Phospho (STY)]SPGVTANGEAR_.3		NaN	NaN	NaN	NaN	NaN	NaN	NaN	NaN	NaN	NaN	NaN	NaN	NaN	10978.2	NaN	NaN	NaN	NaN	NaN	NaN	NaN	NaN	NaN	NaN	NaN	NaN	NaN	9301.45	NaN	NaN	NaN	7021.48	NaN	NaN	NaN	5842.98	NaN	NaN	NaN	NaN	4423.96	NaN	NaN	NaN	0.878	P21;P13;P49;P47;P22
ARHGEF2	Q92974	_SLPAGDALY[Phospho (STY)]LSFNPPQPSR_.3		1290.29	NaN	NaN	NaN	NaN	NaN	NaN	NaN	NaN	NaN	NaN	NaN	NaN	NaN	285.294	NaN	NaN	NaN	NaN	1189.27	849.452	NaN	NaN	NaN	NaN	NaN	NaN	NaN	NaN	77.9377	1095.83	NaN	NaN	7734.74	NaN	NaN	NaN	7607.16	NaN	NaN	NaN	NaN	NaN	NaN	0.991	P31;P12;P18;P01;P40;P37;P16;P30
ARHGEF6	Q15052	_SSERPLS[Phospho (STY)]PK_.2		38498.1	27120.2	55278.8	27923.4	NaN	21996.6	32956.8	36178.1	27919.5	23459	33316.6	NaN	23663.4	43173.1	35158.1	37720.8	26636.6	33605.1	33419.5	65686.9	18123.9	29201.3	29806.9	16722.9	23271.9	51901.9	23693.8	25390.1	39376	13370.9	10063.9	NaN	23701.9	44176.1	13964.5	25374.2	49384.7	38418.1	19255.5	17254.8	29880.5	NaN	30251.7	NaN	1	P48;P31;P19;P12;P18;P25;P01;P40;P11;P03;P26;P23;P37;P08;P21;P16;P13;P42;P38;P04;P45;P39;P32;P43;P33;P34;P30;P35;P36;P49;P02;P41;P07;P05;P15;P20;P10;P47;P27
ARHGEF6	Q15052	_KPS[Phospho (STY)]EEEYVIR_.2		6335.25	NaN	34393.2	NaN	NaN	NaN	6320.39	NaN	NaN	4730.39	NaN	NaN	NaN	16022.7	6149.38	20466.4	NaN	NaN	16541.1	23102.2	NaN	NaN	NaN	NaN	NaN	13011.7	NaN	NaN	NaN	NaN	NaN	NaN	NaN	25265.8	NaN	NaN	8327.18	NaN	NaN	NaN	6052.16	NaN	5016.08	NaN	1	P31;P18;P01;P40;P11;P26;P23;P21;P42;P39;P35;P49;P15;P27
ARHGEF6	Q15052	_KDS[Phospho (STY)]IPQVLLPEEEK_.2;_KDS[Phospho (STY)]IPQVLLPEEEK_.3		21381.9	NaN	746.966	NaN	NaN	4798.42	10962.1	NaN	NaN	NaN	NaN	NaN	NaN	16775.8	NaN	21610	NaN	7114.61	15520	33285.7	6330.56	6977.31	33687.7	5771.9	45723.4	26662.4	8001.49	NaN	22329.3	NaN	7320.18	8914.21	18370.3	65236.3	6496.58	NaN	27675.6	NaN	NaN	NaN	NaN	NaN	NaN	NaN	1	P31;P19;P01;P40;P11;P26;P23;P37;P08;P16;P42;P04;P43;P33;P36;P49;P07;P05;P15;P20;P10;P27;P22;P18;P03;P13;P45;P34;P41
ARHGEF6	Q15052	_SSSLSAANTSQT[Phospho (STY)]NPQGAVSSTVSGLQR_.3		NaN	NaN	NaN	NaN	NaN	NaN	NaN	NaN	NaN	NaN	NaN	NaN	NaN	NaN	NaN	NaN	NaN	NaN	4953.35	6357.53	1493.96	NaN	NaN	NaN	NaN	NaN	NaN	NaN	NaN	NaN	NaN	NaN	NaN	11631.4	NaN	NaN	NaN	NaN	NaN	8658.86	NaN	NaN	NaN	NaN	0.978	P31;P40;P11;P03;P37
ARHGEF7	Q14155	_ASEKPVS[Phospho (STY)]PK_.2		6181.11	8880.13	2095.53	5070.69	10502.5	1520.7	3610.62	7430.16	2521.99	2317.08	11149.7	1615.56	881.147	NaN	4053.55	2462.08	3408.03	5363.84	3662.15	9168.59	2885.65	3491.45	3514.12	5741.21	NaN	4053.21	4631.09	NaN	4054.97	8902.04	3846.59	9872.68	444.767	1977.52	NaN	2874.02	4828.95	2444.54	NaN	1445.62	NaN	NaN	3569.69	4307.03	1	P48;P31;P19;P12;P18;P25;P01;P40;P11;P03;P26;P23;P37;P08;P16;P13;P42;P44;P38;P04;P45;P39;P32;P43;P33;P34;P30;P35;P36;P02;P07;P15;P10;P6;P27;P22;P14
ARHGEF7	Q14155	_SGTLKS[Phospho (STY)]PPK_.2		2584.55	14021	NaN	NaN	15288.7	NaN	2776.3	11539.7	NaN	NaN	7232.34	NaN	NaN	NaN	1056.61	NaN	2524.65	2834.69	NaN	3670.38	NaN	NaN	NaN	3093.92	NaN	NaN	NaN	NaN	NaN	12442.9	2274.31	2270.17	NaN	1707.7	NaN	NaN	3981.83	NaN	NaN	1421.76	NaN	NaN	NaN	NaN	1	P48;P31;P19;P12;P18;P25;P01;P40;P03;P23;P08;P16;P45;P02;P15;P6;P22
ARHGEF7	Q14155	_MS[Phospho (STY)]GFIYQGK_.2;_M[Oxidation (M)]S[Phospho (STY)]GFIYQGK_.2		34065.3	13003.7	36602.3	27487	9311.3	28281.6	25029.3	12758.3	NaN	15463.4	21129.8	15759.5	24800	31046.5	14592	33851.5	34937.5	32686.2	32255	56113.4	14941.2	37346.4	35374.5	32643.2	42865.2	27439.1	31753.8	46931.8	25147.7	5348.03	14285.2	18459.9	12499.6	22374.3	43624	17242.1	25613.5	23318.4	21962.3	13498.7	31186.4	NaN	16073.3	7307.12	1	P48;P31;P19;P12;P18;P25;P01;P40;P11;P03;P26;P23;P37;P08;P21;P16;P13;P42;P44;P38;P04;P45;P39;P43;P33;P34;P30;P35;P36;P49;P02;P41;P07;P15;P20;P10;P6;P47;P27;P22;P14;P48;P31;P19;P12;P18;P25;P01;P40;P11;P03;P26;P23;P37;P08;P21;P16;P13;P42;P38;P04;P45;P39;P43;P33;P34;P30;P35;P36;P02;P41;P07;P05;P15;P24;P20;P10;P6;P47;P27;P14
ARID1A	O14497	_SNS[Phospho (STY)]VGIQDAFNDGSDSTFQK_.2		NaN	NaN	NaN	NaN	1577.39	NaN	NaN	NaN	NaN	NaN	NaN	NaN	NaN	NaN	4324.19	NaN	NaN	NaN	NaN	NaN	13401.6	21462.6	NaN	NaN	NaN	NaN	NaN	109685	NaN	9440.54	NaN	NaN	27095	59737.2	NaN	14114.5	21371.1	69286.2	NaN	56115.5	NaN	NaN	19193.4	NaN	0.999	P12;P18;P40;P03;P37;P13;P39;P43;P33;P30;P15;P6;P47
ARID1A	O14497	_SHHAPMS[Phospho (STY)]PGSSGGGGQPLAR_.3;_SHHAPM[Oxidation (M)]S[Phospho (STY)]PGSSGGGGQPLAR_.3		4818.86	20756.2	NaN	18192.1	NaN	NaN	7840.81	10084.6	NaN	8586.37	44950.1	NaN	11679.9	NaN	6521.77	7452.76	NaN	NaN	NaN	6383.62	NaN	NaN	NaN	5758.1	NaN	7878	NaN	NaN	NaN	10543.2	NaN	NaN	NaN	12441.1	NaN	NaN	NaN	NaN	NaN	NaN	NaN	NaN	NaN	NaN	1	P48;P31;P12;P18;P25;P01;P40;P23;P42;P38;P34;P35;P02;P48;P19;P12;P18;P25;P40;P26;P38;P02
ARID1A	O14497	_GPS[Phospho (STY)]PSPVGSPASVAQSR_.2		34358.3	50636.1	30657.7	31766.8	55400.2	36781.2	32124.9	55509.1	73273	32676.7	55291.4	21574.4	63636.9	67735	40301.3	40947.4	83531.8	37904.6	33471.6	68426.9	35718.9	56488.8	55234.8	42663	NaN	56485.4	44137.4	16333.9	37887.5	27622.2	68078.3	58799.6	29668.8	71717.2	4960.45	37684.2	39279.5	42799.7	45496.3	21708.4	20052.8	NaN	47535.6	19407	1	P48;P31;P19;P12;P18;P25;P01;P40;P11;P03;P26;P23;P37;P08;P21;P16;P13;P42;P44;P38;P04;P45;P46;P39;P32;P43;P33;P34;P30;P35;P36;P49;P02;P41;P07;P05;P15;P24;P10;P6;P47;P27;P22;P14
ARID3A	Q99856	_EGTPGS[Phospho (STY)]PGR_.2		9453.4	NaN	8113.57	NaN	NaN	2264.16	NaN	NaN	8224.68	4224.29	2775.94	9190.58	NaN	NaN	7263.74	11474.1	1814.88	2850.1	7216.5	11027.9	2432.28	NaN	5445.63	4792.15	17553.9	NaN	NaN	NaN	NaN	1944.53	2613.11	5371.77	6744.22	15774.1	NaN	4900.46	6247.54	NaN	NaN	11401.1	NaN	NaN	NaN	NaN	1	P48;P31;P19;P12;P18;P01;P40;P11;P03;P37;P08;P16;P13;P42;P04;P45;P32;P33;P35;P15;P20;P10;P27;P22;P14
ARID4A	P29374	_ILGQSS[Phospho (STY)]PEKK_.2		NaN	NaN	NaN	11615.6	NaN	NaN	NaN	NaN	NaN	NaN	5531.02	NaN	NaN	NaN	NaN	7509.35	NaN	NaN	NaN	NaN	NaN	NaN	NaN	NaN	NaN	NaN	NaN	NaN	NaN	NaN	NaN	NaN	NaN	10664.9	NaN	NaN	NaN	NaN	NaN	NaN	NaN	NaN	NaN	NaN	1	P48;P40;P42;P38
ARID5B	Q14865	_KMS[Phospho (STY)]PQNIGAAR_.2		NaN	7237.26	NaN	NaN	2496.5	NaN	NaN	8792.31	NaN	NaN	10364.5	NaN	NaN	NaN	1213.44	NaN	NaN	NaN	NaN	NaN	NaN	NaN	NaN	NaN	NaN	1342.97	NaN	NaN	NaN	2216.06	NaN	NaN	NaN	NaN	NaN	NaN	NaN	NaN	NaN	NaN	NaN	NaN	NaN	NaN	1	P48;P12;P18;P25;P26;P02;P6
ARID5B	Q14865	_AVS[Phospho (STY)]PLDPSK_.2		4390.55	12660	NaN	NaN	16709.6	NaN	3552.19	15222	NaN	NaN	16719.6	NaN	5813.33	NaN	6216.96	2406.44	NaN	7313.02	5348.56	8694.82	4278.23	NaN	NaN	5323.65	NaN	5810.26	2973.69	NaN	10358.6	6726.38	10840.1	NaN	NaN	7174.18	NaN	6036.76	4575.76	NaN	NaN	NaN	NaN	NaN	7537.78	6382.95	1	P48;P31;P19;P12;P18;P25;P01;P40;P11;P26;P23;P37;P08;P16;P13;P42;P44;P39;P34;P36;P02;P07;P15;P6
ARID5B	Q14865	_RDS[Phospho (STY)]FSGVK_.2		3015.46	6065.31	NaN	NaN	3713.38	NaN	2512.2	6110.47	NaN	NaN	8754.29	NaN	NaN	NaN	4004.39	NaN	NaN	1949.75	NaN	3815.62	2829.86	NaN	NaN	2663.91	NaN	NaN	NaN	NaN	NaN	3875.9	3658.88	NaN	NaN	3687.44	NaN	1851.53	3999.97	NaN	NaN	NaN	NaN	NaN	NaN	NaN	1	P48;P31;P19;P12;P18;P25;P01;P40;P23;P37;P08;P16;P13;P02;P15;P6
ARL6IP4	Q66PJ3	_S[Phospho (STY)]AGEEEDGPVLTDEQK_.2		12983.3	37611.4	22827.4	24338.4	55956.5	13076.2	15916.5	40772.3	15862.8	8669.59	47872.8	NaN	15168.5	19542.2	7692.5	22206.8	26035.4	12462.6	15730	17888.8	11027.3	17263.6	8913.3	9063.89	2717.42	18574.4	12739.6	13477.5	10160.3	18956.8	19170.2	NaN	11617.6	54048.8	2775.65	6867.26	7564.5	NaN	15389.2	18645.3	14949.9	NaN	16841.9	11240.1	1	P48;P31;P19;P12;P18;P25;P01;P40;P11;P03;P26;P23;P37;P08;P21;P16;P13;P42;P44;P38;P04;P45;P39;P32;P43;P33;P34;P35;P36;P49;P02;P41;P07;P05;P15;P20;P10;P6;P47;P27
ARL6IP6	Q8N6S5	_GPGT[Phospho (STY)]PGPVAR_.2		9050.25	10087.2	NaN	3675.87	8040.33	3890.13	6871.51	9383.25	4937.84	4211.2	7973.74	4404.16	2121.41	6156.35	8312.65	3898.52	4403.39	20340.6	8289.22	3953.07	2322.23	7683.29	8061.73	6878.9	2291.66	4369.69	3689.87	NaN	7487.46	7391.41	6213.29	6591.29	NaN	5728.62	NaN	8088.82	3768.2	8542.7	6017.23	2146.71	NaN	NaN	3653.51	3437.98	1	P48;P31;P19;P12;P18;P25;P01;P40;P11;P03;P26;P23;P37;P08;P16;P13;P42;P44;P38;P04;P45;P39;P32;P43;P34;P30;P35;P36;P49;P02;P41;P07;P15;P20;P10;P6;P22;P14
ARPC1B	O15143	_KAS[Phospho (STY)]SEGGTAAGAGLDSLHK_.3		NaN	5919.99	NaN	NaN	NaN	NaN	3847.85	NaN	NaN	NaN	NaN	NaN	NaN	NaN	NaN	NaN	NaN	NaN	859.225	NaN	NaN	NaN	NaN	NaN	NaN	NaN	NaN	NaN	NaN	NaN	NaN	NaN	NaN	NaN	1477.12	NaN	NaN	NaN	NaN	NaN	NaN	NaN	NaN	NaN	0.78	P11;P23;P02;P05
ARPP19	P56211	_KPS[Phospho (STY)]LVASK_.2		17723.9	NaN	9614.51	11265.4	NaN	3483.36	NaN	NaN	NaN	13574.8	NaN	NaN	5479.2	26991.6	43749	13621.8	19050.9	7083.25	11154.7	15383.2	10776.3	NaN	NaN	NaN	NaN	66620.8	NaN	NaN	20779.9	NaN	NaN	NaN	NaN	19523.6	NaN	NaN	27356.3	31273.1	NaN	6550.23	18809.1	NaN	20532.7	NaN	1	P31;P18;P01;P40;P11;P03;P26;P37;P08;P21;P42;P38;P04;P45;P39;P34;P30;P35;P49;P07;P15;P27
ARPP19	P56211	_VTS[Phospho (STY)]PEKAEEAK_.2		2253.14	7371.97	NaN	1772.6	NaN	3870.47	644.484	3805.72	NaN	NaN	4845.24	NaN	NaN	NaN	NaN	NaN	NaN	2100.83	NaN	NaN	NaN	NaN	NaN	NaN	NaN	NaN	NaN	NaN	NaN	6760.32	NaN	NaN	NaN	3740.13	NaN	NaN	NaN	NaN	NaN	2297.06	NaN	NaN	NaN	NaN	1	P48;P12;P25;P01;P40;P03;P23;P08;P38;P04;P02
ARPP19	P56211	_YFDS[Phospho (STY)]GDYNMAK_.2;_YFDS[Phospho (STY)]GDYNM[Oxidation (M)]AK_.2		8381.97	26296.1	NaN	13684.9	38532.8	NaN	7973.26	36265.5	NaN	NaN	42668.3	7765.41	NaN	16447.8	2373.29	6145.37	NaN	NaN	1862.33	9785.15	3784.77	11232.2	10604.7	13772.9	NaN	6991.05	NaN	NaN	4466.53	10274.2	NaN	7754.29	NaN	15843.9	NaN	7111.26	5253.2	11494.4	NaN	9281.31	NaN	NaN	7466.97	NaN	1	P48;P31;P19;P12;P18;P25;P01;P40;P26;P23;P37;P13;P42;P38;P39;P43;P30;P49;P02;P15;P10;P6;P22;P14;P48;P19;P12;P25;P01;P40;P11;P03;P26;P23;P13;P38;P43;P49;P02;P07;P10;P6;P22
ARPP21	Q9UBL0	_SES[Phospho (STY)]LDEEEKLELQR_.2;_SES[Phospho (STY)]LDEEEK_.2		NaN	NaN	NaN	NaN	NaN	NaN	1805.32	NaN	NaN	NaN	NaN	NaN	NaN	NaN	3918.09	NaN	NaN	NaN	954.015	NaN	NaN	NaN	4416.48	1849.19	NaN	NaN	NaN	NaN	NaN	NaN	NaN	NaN	NaN	NaN	NaN	1236.28	NaN	NaN	NaN	NaN	NaN	NaN	NaN	NaN	1	P18;P23;P19;P18;P11;P23;P13;P10
ARPP21	Q9UBL0	_QSS[Phospho (STY)]SENELK_.2		NaN	NaN	NaN	NaN	NaN	NaN	617.189	NaN	NaN	NaN	NaN	NaN	NaN	NaN	1600.4	NaN	NaN	NaN	NaN	NaN	NaN	NaN	NaN	1079.47	NaN	NaN	NaN	NaN	NaN	NaN	NaN	NaN	NaN	NaN	NaN	NaN	1302.42	NaN	NaN	NaN	NaN	NaN	NaN	NaN	1	P19;P18;P23;P15
ARPP21	Q9UBL0	_AWSS[Phospho (STY)]TDSDSSNR_.2		8239.73	NaN	NaN	22004.4	NaN	NaN	3891.25	NaN	NaN	NaN	NaN	12963.5	NaN	NaN	10363.8	NaN	NaN	NaN	NaN	8604.94	NaN	NaN	10185.7	5395.25	NaN	1987.07	NaN	NaN	NaN	NaN	NaN	NaN	NaN	NaN	NaN	3836.3	6871.31	NaN	NaN	NaN	NaN	NaN	NaN	NaN	0.997	P31;P19;P18;P01;P26;P23;P13;P38;P15;P10;P14
ARPP21	Q9UBL0	_TAS[Phospho (STY)]FGGITVLTR_.2		22697.1	NaN	NaN	48149.3	NaN	2462.9	14212.1	1253.63	80814.7	NaN	1246.2	31869.5	3454.03	4789.38	7128.35	NaN	3213.42	NaN	4574.87	48104.1	NaN	12756.7	17370.8	16561.9	NaN	11496	13035.3	NaN	5411.12	NaN	1689.71	10111.3	9345.9	21720.4	NaN	5171.2	17755.3	NaN	NaN	7847.36	NaN	NaN	NaN	1682.87	1	P48;P31;P19;P18;P25;P01;P40;P11;P03;P26;P23;P16;P13;P44;P38;P04;P45;P32;P43;P33;P34;P36;P49;P07;P15;P10;P22;P14
ARPP21	Q9UBL0	_AGS[Phospho (STY)]ESSSSAGSSGSLSR_.2		7045.34	NaN	NaN	12071.2	NaN	NaN	3251.11	NaN	5057	NaN	NaN	8836.81	NaN	NaN	8325.75	NaN	NaN	NaN	NaN	7701.98	NaN	1860.39	NaN	NaN	NaN	NaN	2066.39	NaN	3037.85	NaN	NaN	NaN	NaN	2060.18	NaN	2350.13	6621.82	NaN	NaN	NaN	NaN	NaN	NaN	2831.26	0.996	P31;P18;P01;P40;P23;P13;P44;P38;P32;P43;P36;P07;P15;P14
ARRB1	P49407	_DDKEEEEDGTGS[Phospho (STY)]PQLNNR_.3;_GMKDDKEEEEDGTGS[Phospho (STY)]PQLNNR_.3;_GM[Oxidation (M)]KDDKEEEEDGTGS[Phospho (STY)]PQLNNR_.3		NaN	NaN	NaN	10227.4	NaN	NaN	8517.59	NaN	NaN	NaN	13868.1	NaN	NaN	NaN	2328.84	NaN	NaN	6663.53	NaN	2637.47	NaN	7226.25	NaN	5257.89	NaN	NaN	7182.99	NaN	NaN	1179.69	NaN	NaN	NaN	NaN	NaN	NaN	NaN	NaN	4367.05	NaN	NaN	NaN	NaN	NaN	1	P19;P12;P18;P23;P08;P48;P23;P38;P31;P19;P23;P43;P36;P41
ASMTL	O95671	_VVLAS[Phospho (STY)]ASPR_.2		NaN	NaN	NaN	NaN	NaN	NaN	NaN	NaN	NaN	NaN	NaN	NaN	NaN	NaN	NaN	NaN	NaN	2651.21	1600.78	NaN	NaN	NaN	NaN	1401.39	NaN	NaN	NaN	NaN	NaN	NaN	NaN	NaN	NaN	NaN	NaN	NaN	NaN	NaN	NaN	5125.57	NaN	NaN	NaN	NaN	0.94	P19;P11;P03;P08
ASMTL	O95671	_VVLASAS[Phospho (STY)]PR_.2		NaN	NaN	NaN	14628.4	NaN	NaN	NaN	3993.56	7765.17	NaN	5702.14	NaN	NaN	NaN	6938.14	6686.28	4245.06	NaN	NaN	NaN	NaN	NaN	5126.28	NaN	NaN	NaN	NaN	NaN	NaN	NaN	NaN	NaN	NaN	9397.85	NaN	4525.6	NaN	NaN	NaN	NaN	NaN	NaN	NaN	NaN	1	P48;P18;P25;P40;P13;P42;P38;P45;P32;P10
ASPSCR1	Q9BZE9	_AAGS[Phospho (STY)]PSPLPAPDPAPK_.2		NaN	NaN	NaN	NaN	NaN	NaN	4027.62	NaN	NaN	NaN	753.431	NaN	NaN	NaN	NaN	13260.6	NaN	NaN	NaN	NaN	NaN	NaN	NaN	NaN	NaN	NaN	NaN	NaN	NaN	NaN	NaN	NaN	NaN	NaN	NaN	NaN	NaN	NaN	6177.46	NaN	NaN	NaN	NaN	NaN	0.999	P48;P23;P42;P41
ATAD2	Q6PL18	_S[Phospho (STY)]QVEQQQLITVEK_.2		4326.55	NaN	10666	NaN	NaN	13588.8	3263.94	NaN	12508.4	4990.03	NaN	NaN	16173.9	15776.6	4928.05	13997	28075.3	4498.31	22624.6	21120.1	8647.27	14769.8	13572.5	12880.2	2139.69	18294.3	9199.92	NaN	16286.8	NaN	18544	10415.4	NaN	32457.3	NaN	5121.05	14225.9	7643.94	9104.48	10318.4	6994.39	NaN	12641.8	4610.9	1	P31;P19;P18;P01;P40;P11;P03;P26;P23;P37;P08;P21;P16;P13;P42;P44;P04;P45;P39;P32;P43;P34;P30;P35;P36;P49;P41;P07;P15;P20;P10;P27;P22
ATAT1	Q5SQI0	_SSSLGNS[Phospho (STY)]PER_.2		1574.66	NaN	NaN	NaN	NaN	NaN	NaN	3430.49	NaN	NaN	2345.68	NaN	NaN	NaN	857.223	NaN	NaN	1074.02	837.493	1106.19	NaN	NaN	NaN	1875.25	NaN	NaN	NaN	NaN	NaN	1988.59	NaN	NaN	1266.52	1830.37	NaN	NaN	NaN	NaN	NaN	1453.37	NaN	NaN	NaN	NaN	1	P48;P31;P19;P12;P18;P25;P01;P40;P11;P03;P08;P33
ATF2	P15336	_TQSEESRPQSLQQPATSTTETPAS[Phospho (STY)]PAHTTPQTQSTSGR_.4		NaN	4092.68	NaN	14496.2	NaN	NaN	3539.51	2998.94	NaN	NaN	6847.92	NaN	13778.7	NaN	1305.85	NaN	NaN	NaN	NaN	3443.35	5393.81	NaN	NaN	5868.47	NaN	NaN	NaN	NaN	NaN	3829.04	2778.23	NaN	NaN	NaN	NaN	NaN	NaN	NaN	NaN	NaN	NaN	NaN	NaN	NaN	1	P48;P31;P19;P12;P18;P25;P23;P37;P16;P38;P34;P02
ATF2	P15336	_NDSVIVADQTPT[Phospho (STY)]PTR_.2		NaN	4647.64	NaN	16005.4	10649.8	NaN	NaN	4981.43	NaN	NaN	7854.41	6048.04	NaN	NaN	3001.76	5382.42	5113.23	3306.67	2525.53	3381.52	3858.67	4039.7	NaN	NaN	NaN	3580.06	NaN	NaN	4138.81	2751.73	9153.09	NaN	NaN	4877.05	NaN	NaN	NaN	NaN	NaN	NaN	NaN	NaN	NaN	NaN	0.979	P48;P31;P12;P18;P25;P40;P11;P26;P37;P08;P16;P42;P38;P45;P43;P02;P07;P6;P14
ATF7	P17544	_TDSVIIADQTPT[Phospho (STY)]PTR_.2		2313.85	5069.69	5450.98	5047.15	6756.99	NaN	4406.85	5332.5	NaN	NaN	8377.82	NaN	NaN	NaN	1743.84	5539.87	NaN	5830.94	2826.79	2776.75	1893.24	5257.54	NaN	1082.9	NaN	3252.19	5718.71	NaN	3012.03	2722.87	3293.16	NaN	NaN	NaN	NaN	NaN	NaN	NaN	NaN	NaN	NaN	NaN	NaN	NaN	0.995	P48;P31;P19;P12;P18;P25;P01;P11;P26;P23;P37;P08;P16;P42;P38;P43;P36;P02;P07;P6;P27
ATF7IP	Q6VMQ6	_MESSFGS[Phospho (STY)]PSK_.2;_M[Oxidation (M)]ESSFGS[Phospho (STY)]PSK_.2		NaN	17498.3	NaN	NaN	29172.6	12562.3	NaN	NaN	NaN	NaN	NaN	NaN	10640.3	NaN	NaN	NaN	8174.02	24853.8	5412.64	NaN	NaN	NaN	NaN	11853.8	NaN	6639.97	NaN	NaN	NaN	7867.71	9018.1	NaN	NaN	NaN	NaN	NaN	7989.5	NaN	NaN	5984.48	NaN	NaN	NaN	NaN	0.962	P19;P12;P03;P26;P04;P45;P34;P02;P15;P6;P19;P12;P11;P08;P16
ATF7IP	Q6VMQ6	_MESSFGSPS[Phospho (STY)]K_.2		NaN	NaN	NaN	NaN	NaN	NaN	NaN	NaN	NaN	5274.32	7896.69	NaN	NaN	NaN	NaN	NaN	NaN	12815.9	10920.6	5144.64	NaN	NaN	NaN	NaN	3704.72	NaN	NaN	NaN	NaN	NaN	NaN	NaN	NaN	NaN	NaN	NaN	NaN	NaN	NaN	NaN	NaN	NaN	NaN	NaN	0.995	P48;P31;P11;P08;P35;P20
ATF7IP	Q6VMQ6	_SKS[Phospho (STY)]EDMDNVQSK_.2;_SKS[Phospho (STY)]EDM[Oxidation (M)]DNVQSK_.2		5798.96	5218.85	4616.58	2931.15	7237.9	2915.02	7165.53	5084.91	1538.11	3172.41	3615.16	NaN	4957.6	1679.63	4247.47	2837.83	1699.88	4028.86	3675.35	2704.46	2020.81	2857.38	3778.46	1377.86	3163.67	1716.61	3692.38	3871.22	3108.87	2910.95	NaN	2917.92	NaN	1327.67	NaN	1590.96	3485.54	3275.78	3278.62	1315.92	2658.38	NaN	NaN	NaN	1	P48;P31;P19;P12;P18;P25;P01;P40;P11;P03;P26;P23;P37;P08;P21;P13;P42;P38;P04;P45;P32;P43;P34;P30;P35;P36;P49;P02;P41;P07;P15;P20;P10;P6;P47;P27;P22;P18;P25;P01;P08
ATN1	P54259	_RAPS[Phospho (STY)]PGAYK_.2		NaN	NaN	NaN	NaN	NaN	NaN	NaN	6686.72	NaN	NaN	NaN	NaN	NaN	NaN	NaN	NaN	NaN	NaN	2502.41	NaN	2960.32	NaN	NaN	NaN	NaN	NaN	NaN	NaN	NaN	NaN	NaN	NaN	NaN	NaN	NaN	NaN	NaN	NaN	NaN	NaN	NaN	NaN	NaN	NaN	0.844	P25;P11;P37
ATN1	P54259	_SEEIS[Phospho (STY)]ESESEETNAPK_.2		NaN	NaN	NaN	2055.47	NaN	NaN	544.743	NaN	NaN	NaN	NaN	NaN	NaN	NaN	NaN	NaN	NaN	NaN	NaN	NaN	NaN	NaN	NaN	NaN	NaN	NaN	NaN	NaN	NaN	579.132	1319.74	NaN	NaN	NaN	NaN	NaN	NaN	NaN	NaN	NaN	NaN	NaN	NaN	695.397	0.973	P12;P23;P16;P44;P38
ATN1	P54259	_TGT[Phospho (STY)]PPGYR_.2		8564.56	NaN	NaN	10623.7	NaN	NaN	7114.95	14883.5	NaN	NaN	12015.1	10065.5	NaN	NaN	9166.04	NaN	NaN	6493.1	5012.18	5758.02	7458.24	NaN	NaN	NaN	NaN	NaN	NaN	NaN	NaN	7871.41	NaN	NaN	NaN	NaN	NaN	5191.92	NaN	NaN	NaN	NaN	NaN	NaN	NaN	NaN	1	P48;P31;P12;P18;P25;P01;P11;P23;P37;P08;P13;P38;P14
ATRIP	Q8WXE1	_LAAPSVSHVS[Phospho (STY)]PR_.2;_LAAPSVSHVS[Phospho (STY)]PR_.3		NaN	NaN	NaN	NaN	NaN	NaN	NaN	NaN	NaN	NaN	950.617	NaN	NaN	NaN	NaN	NaN	NaN	NaN	NaN	NaN	NaN	NaN	NaN	NaN	NaN	NaN	NaN	NaN	NaN	225.647	NaN	NaN	NaN	781.216	NaN	NaN	NaN	NaN	NaN	NaN	NaN	NaN	NaN	NaN	1	P23;P02;P48;P12;P40
ATRX	P46100	_EVIEIEDAS[Phospho (STY)]PTK_.2		3008.55	8974.21	NaN	NaN	12841.1	5428.84	5648.89	6256.44	NaN	NaN	7980.83	NaN	NaN	NaN	1185.31	5625.27	5990.15	5743.17	12844.1	5111.63	NaN	NaN	NaN	4905.31	NaN	6017.96	4831.51	NaN	5960.53	6329.01	5096.21	NaN	NaN	12121.3	NaN	2756.13	3040.86	NaN	NaN	7173.57	NaN	NaN	3521.71	NaN	1	P48;P31;P19;P12;P18;P25;P01;P40;P11;P03;P26;P23;P08;P16;P13;P42;P04;P45;P39;P36;P02;P07;P15;P6
ATRX	P46100	_LTPVSLSNS[Phospho (STY)]PIK_.2		NaN	21818	NaN	NaN	15010.7	NaN	15806.7	23919.8	NaN	NaN	18571.9	NaN	NaN	NaN	NaN	8666.03	11258.4	12679.7	23385	10823.8	NaN	8201.76	13900.7	9738.37	NaN	12278.9	NaN	NaN	17616.3	13551.2	8154.04	NaN	NaN	30393.9	NaN	NaN	5493.55	NaN	NaN	NaN	NaN	NaN	NaN	NaN	1	P48;P31;P19;P12;P25;P40;P11;P26;P23;P08;P16;P42;P45;P43;P02;P07;P15;P10;P6
ATRX	P46100	_KSS[Phospho (STY)]TSGSDFDTK_.2		NaN	NaN	NaN	NaN	NaN	NaN	NaN	NaN	NaN	NaN	NaN	NaN	NaN	NaN	260.771	NaN	NaN	NaN	1236	NaN	NaN	NaN	NaN	NaN	NaN	NaN	NaN	NaN	1532.22	186.229	NaN	NaN	NaN	NaN	NaN	NaN	NaN	NaN	NaN	NaN	NaN	NaN	NaN	NaN	0.976	P12;P18;P11;P07
ATRX	P46100	_VKTT[Phospho (STY)]PLR_.2		NaN	7781.62	NaN	NaN	NaN	NaN	2435.85	11842.9	NaN	NaN	9428.86	NaN	NaN	NaN	1776.6	4244.7	NaN	NaN	4261.56	NaN	NaN	5091.23	NaN	4809.46	NaN	NaN	2563.26	NaN	NaN	6483.76	NaN	NaN	NaN	7562.9	NaN	2856.68	NaN	NaN	NaN	NaN	NaN	NaN	NaN	NaN	1	P48;P19;P12;P18;P25;P40;P11;P23;P13;P42;P43;P36;P02;P24
ATXN2	Q99700	_GIS[Phospho (STY)]PVVSEHR_.2		NaN	7926.77	NaN	NaN	7948.32	NaN	NaN	3037.11	NaN	NaN	7094.5	NaN	NaN	NaN	NaN	NaN	NaN	NaN	NaN	NaN	NaN	NaN	NaN	NaN	NaN	NaN	NaN	NaN	NaN	4209.54	NaN	NaN	762.374	5597	NaN	NaN	NaN	NaN	NaN	NaN	NaN	NaN	NaN	NaN	1	P48;P12;P25;P40;P33;P02;P6
ATXN2	Q99700	_AVT[Phospho (STY)]PSSEAK_.2		NaN	9968.08	NaN	NaN	12263.5	NaN	NaN	NaN	NaN	NaN	12634.3	2611.77	NaN	NaN	1061.81	NaN	NaN	1438.98	1268.28	1135.17	NaN	NaN	NaN	566.003	NaN	2717.77	NaN	NaN	2670.28	7735.74	NaN	NaN	NaN	7021.49	NaN	NaN	NaN	NaN	NaN	NaN	NaN	NaN	NaN	NaN	1	P48;P31;P19;P12;P18;P40;P11;P26;P08;P02;P07;P6;P14
ATXN2L	Q8WWM7	_GPPQS[Phospho (STY)]PVFEGVYNNSR_.2		NaN	NaN	NaN	2089.79	NaN	NaN	3313.1	19359.3	NaN	NaN	18013.6	NaN	NaN	NaN	402.111	NaN	NaN	NaN	NaN	3575.5	NaN	NaN	NaN	NaN	NaN	NaN	NaN	NaN	NaN	6068.79	NaN	NaN	NaN	NaN	NaN	NaN	NaN	NaN	NaN	2616.12	NaN	NaN	NaN	NaN	1	P48;P31;P12;P18;P25;P03;P23;P38
ATXN2L	Q8WWM7	_EIESS[Phospho (STY)]PQYR_.2		NaN	5357.81	NaN	4335.23	NaN	NaN	NaN	6768.08	NaN	NaN	6056.31	NaN	NaN	NaN	NaN	NaN	NaN	NaN	NaN	NaN	NaN	NaN	NaN	NaN	NaN	NaN	NaN	NaN	NaN	2519.9	NaN	NaN	NaN	8127.92	NaN	NaN	NaN	NaN	NaN	2902.15	NaN	NaN	NaN	NaN	0.996	P48;P12;P25;P40;P03;P38;P02
ATXN2L	Q8WWM7	_QGS[Phospho (STY)]GRESPSLASR_.3		NaN	12029.7	NaN	NaN	10816.8	NaN	3472.16	NaN	NaN	NaN	NaN	4236.92	NaN	NaN	5037.06	6896.14	NaN	NaN	1714.07	NaN	NaN	NaN	NaN	1949.29	NaN	NaN	4092.55	NaN	NaN	6318.17	877.891	NaN	2930.57	NaN	NaN	NaN	2423.36	2542.62	7217.43	1581.92	NaN	NaN	3423.88	NaN	0.996	P19;P12;P18;P11;P03;P23;P16;P42;P39;P33;P30;P36;P02;P41;P15;P6;P14
ATXN2L	Q8WWM7	_ES[Phospho (STY)]PSLASR_.2;_QGSGRES[Phospho (STY)]PSLASR_.2;_QGSGRES[Phospho (STY)]PSLASR_.3		NaN	67233.8	NaN	44105.2	79142.6	31918.1	39647.5	36273.4	NaN	NaN	33332.3	47868.5	NaN	NaN	19840.4	22187.8	12254.5	47063	26815.2	11593.4	NaN	6623.32	42011.5	42936.3	NaN	9132.74	9430.07	NaN	37954.7	45124.7	33049.9	40908.2	NaN	28072	NaN	17596.2	29330.5	NaN	NaN	32463.9	NaN	NaN	NaN	NaN	1	P48;P31;P19;P12;P18;P25;P40;P11;P03;P26;P23;P08;P16;P13;P42;P38;P04;P45;P43;P36;P02;P07;P15;P10;P6;P22;P14;P25;P38;P48;P31;P40;P26
ATXN2L	Q8WWM7	_MYPPRS[Phospho (STY)]PK_.2		NaN	49689.8	NaN	46822.8	38160.8	NaN	14109.5	84268.7	NaN	NaN	82564.4	NaN	8524.23	NaN	30556.8	11975.7	NaN	NaN	NaN	9666.14	NaN	15798.6	NaN	NaN	NaN	NaN	8427.95	NaN	NaN	NaN	NaN	NaN	24172.8	39523.7	NaN	NaN	NaN	NaN	NaN	13429.1	NaN	NaN	NaN	NaN	1	P48;P31;P18;P25;P40;P03;P23;P42;P38;P43;P33;P34;P36;P02;P6
ATXN2L	Q8WWM7	_LQPS[Phospho (STY)]SSPENSLDPFPPR_.2		NaN	NaN	NaN	NaN	NaN	NaN	NaN	35842	NaN	NaN	5775.79	NaN	NaN	NaN	NaN	NaN	NaN	NaN	NaN	NaN	NaN	NaN	NaN	NaN	NaN	NaN	NaN	NaN	NaN	9441.12	NaN	NaN	NaN	104883	NaN	NaN	NaN	NaN	NaN	NaN	NaN	NaN	NaN	NaN	0.852	P48;P12;P25;P40
ATXN2L	Q8WWM7	_EKEVDGLLTSEPMGS[Phospho (STY)]PVSSK_.3;_EKEVDGLLTSEPM[Oxidation (M)]GS[Phospho (STY)]PVSSK_.3;_EVDGLLTSEPMGS[Phospho (STY)]PVSSK_.2;_EVDGLLTSEPM[Oxidation (M)]GS[Phospho (STY)]PVSSK_.2		2765.43	19742.7	NaN	9242.02	12082.6	NaN	NaN	36089.8	NaN	NaN	42246.3	NaN	NaN	NaN	1865.6	7028.69	NaN	NaN	NaN	NaN	NaN	NaN	NaN	5343.65	NaN	NaN	NaN	NaN	NaN	13038.7	NaN	NaN	NaN	52775.3	NaN	NaN	NaN	NaN	NaN	11839.3	NaN	NaN	NaN	NaN	1	P48;P12;P25;P40;P48;P12;P25;P40;P02;P48;P19;P12;P18;P25;P01;P40;P03;P42;P38;P02;P6;P48;P12;P25;P40;P03;P02;P6
ATXN2L	Q8WWM7	_STSTPTS[Phospho (STY)]PGPR_.2		NaN	NaN	NaN	NaN	NaN	NaN	NaN	NaN	NaN	NaN	NaN	NaN	NaN	NaN	NaN	NaN	NaN	NaN	NaN	NaN	NaN	NaN	NaN	NaN	NaN	NaN	NaN	NaN	NaN	14060	NaN	NaN	NaN	NaN	NaN	NaN	NaN	NaN	NaN	10403.5	NaN	NaN	NaN	NaN	0.951	P12;P03
BABAM1	Q9NWV8	_TRS[Phospho (STY)]NPEGAEDR_.2		NaN	NaN	NaN	NaN	NaN	NaN	NaN	NaN	NaN	NaN	NaN	NaN	NaN	NaN	NaN	NaN	NaN	635.72	NaN	563.372	NaN	NaN	NaN	NaN	NaN	NaN	NaN	NaN	1826.03	NaN	NaN	NaN	NaN	NaN	NaN	NaN	NaN	NaN	NaN	NaN	NaN	NaN	NaN	NaN	0.994	P31;P08;P07
BABAM1	Q9NWV8	_SEGEGEAASADDGSLNTS[Phospho (STY)]GAGPK_.2		NaN	NaN	NaN	NaN	NaN	NaN	NaN	NaN	NaN	NaN	1842.64	NaN	NaN	NaN	NaN	NaN	NaN	NaN	NaN	NaN	NaN	NaN	NaN	1260.57	NaN	NaN	NaN	NaN	NaN	NaN	NaN	NaN	NaN	NaN	NaN	NaN	NaN	NaN	NaN	NaN	NaN	NaN	NaN	NaN	0.915	P48;P19
BABAM1	Q9NWV8	_MEVAEPSS[Phospho (STY)]PTEEEEEEEEHSAEPRPR_.3		NaN	NaN	NaN	NaN	NaN	NaN	NaN	NaN	NaN	NaN	15113.3	NaN	NaN	NaN	NaN	NaN	NaN	NaN	NaN	NaN	NaN	2577.16	NaN	NaN	NaN	NaN	NaN	NaN	NaN	NaN	NaN	NaN	NaN	NaN	NaN	NaN	NaN	NaN	NaN	NaN	NaN	NaN	NaN	NaN	0.822	P48;P43
BACH1	O14867	_ISES[Phospho (STY)]PEPGQR_.2		NaN	NaN	NaN	NaN	NaN	NaN	2177.65	NaN	NaN	NaN	NaN	NaN	NaN	10772	2609.95	NaN	NaN	2355.26	NaN	NaN	NaN	NaN	NaN	NaN	NaN	NaN	NaN	NaN	9492.39	1267.47	2556.78	NaN	NaN	NaN	NaN	NaN	NaN	NaN	NaN	NaN	NaN	NaN	NaN	NaN	1	P12;P18;P23;P08;P16;P49;P07;P24
BACH2	Q9BYV9	_S[Phospho (STY)]PPLETR_.2		78343.6	18092.4	50164.6	NaN	20788.6	17028.1	9982.63	24852.2	38238.8	2769.09	22280.4	447.335	18759.7	NaN	45766	54983.2	15848.5	12977.9	16058.6	66274.1	9594.7	12406.7	35393.7	36461.8	NaN	16857	10047.7	10876.4	8853.05	9914.04	4913.2	30989.2	NaN	NaN	NaN	26647.8	63877.8	NaN	44510.4	NaN	14930.7	NaN	27613.9	86369	1	P48;P31;P19;P12;P18;P25;P01;P11;P26;P23;P37;P08;P21;P16;P13;P42;P44;P04;P45;P39;P32;P43;P34;P35;P36;P02;P41;P07;P15;P10;P6;P47;P27;P22;P14
BAD	Q92934	_S[Phospho (STY)]AGTATQMR_.2;_S[Phospho (STY)]AGTATQM[Oxidation (M)]R_.2		6288.92	5596	24133.4	15867.8	NaN	9014.86	8630.33	8311.63	11670.9	7325.03	6235.87	12494.4	6526.76	44463.5	17118.9	14467.8	9786.5	11235.9	18135.9	16988.9	6932.21	13093.1	NaN	9690.08	NaN	6374.34	8824.13	NaN	28259.1	4642.73	12437.1	NaN	8617.03	3548.7	NaN	7403.35	14612.1	17082.4	12265.1	7294.36	6892.84	NaN	9330.24	11911.1	1	P48;P31;P19;P12;P18;P25;P01;P40;P11;P03;P26;P23;P37;P08;P21;P16;P13;P42;P44;P38;P04;P45;P46;P39;P32;P43;P33;P34;P30;P35;P36;P49;P02;P41;P07;P15;P24;P27;P14;P9;P31;P11;P26;P08;P13;P38;P04;P43;P49;P07
BAG4	O95429	_SSGNS[Phospho (STY)]PTPVSR_.2		3177.78	3813.77	NaN	2919.04	NaN	3024.41	NaN	NaN	NaN	1910.93	3525.88	NaN	NaN	NaN	NaN	NaN	NaN	3003.33	1930.05	NaN	NaN	NaN	NaN	NaN	NaN	NaN	NaN	NaN	1925.26	3015.69	1675.46	NaN	NaN	3780.15	NaN	NaN	NaN	NaN	NaN	2339.6	NaN	NaN	NaN	NaN	1	P48;P12;P01;P40;P11;P03;P08;P16;P38;P04;P35;P02;P07
BAG6	P46379	_PLTS[Phospho (STY)]PESLSR_.2		NaN	NaN	NaN	NaN	4181.98	NaN	NaN	NaN	NaN	NaN	4642.82	NaN	NaN	NaN	NaN	NaN	NaN	NaN	NaN	NaN	NaN	NaN	NaN	NaN	NaN	NaN	NaN	NaN	NaN	2608.78	1007.55	NaN	NaN	NaN	NaN	NaN	NaN	NaN	NaN	3434.13	NaN	NaN	NaN	NaN	0.998	P48;P12;P03;P16;P6
BAG6	P46379	_LQEDPNYS[Phospho (STY)]PQR_.2		4318.99	11357.9	NaN	NaN	13548	NaN	3627.85	7782.76	NaN	NaN	8806.83	NaN	NaN	NaN	2516.98	5431.7	NaN	5715.39	4512.36	4363.34	NaN	NaN	NaN	5156.69	NaN	NaN	NaN	NaN	NaN	5996.22	2835.17	NaN	NaN	10748.7	NaN	3566.22	NaN	NaN	NaN	NaN	NaN	NaN	NaN	NaN	1	P48;P31;P19;P12;P18;P25;P01;P40;P11;P23;P08;P16;P13;P42;P02;P6
BAG6	P46379	_AS[Phospho (STY)]PEPQR_.2		12423.9	15368.1	6176.86	7153.26	28268.2	13596.8	10329	4318.95	12044	9840.75	7081.34	6056.33	6696.62	11596.2	9354.63	3969.34	7137.4	14222.5	10246.7	13144.6	7341.51	4525.03	16911.5	17301.7	14860.2	9140.11	3346.56	16985.2	21382.7	9703.13	14279.9	25618.7	6226.18	22674.6	18612	8355.51	4955.77	4763.88	5936.58	15583.7	7806.31	NaN	2999.68	NaN	1	P48;P31;P19;P12;P18;P25;P01;P40;P11;P03;P26;P23;P37;P08;P21;P16;P13;P42;P38;P04;P45;P39;P32;P43;P33;P34;P30;P35;P36;P49;P02;P41;P07;P05;P15;P20;P10;P6;P47;P27;P22;P14
BAG6	P46379	_ENAS[Phospho (STY)]PAPGTTAEEAMSR_.2;_ENAS[Phospho (STY)]PAPGTTAEEAM[Oxidation (M)]SR_.2		64437.9	119789	92846.6	82416.7	169350	67272.9	67394.7	88417.8	117962	50487	103616	74315.3	74612	119140	63688.3	103349	81429.6	67218.3	86316.8	87709.7	60457	47857.5	134984	93640.7	86846.6	85858.5	65758	229135	75236.1	50742.5	58932.5	70350.5	74402	225431	168736	82352.7	72102.6	83696.4	87516	134139	175400	NaN	64837.7	49217.8	1	P48;P31;P19;P12;P18;P25;P01;P40;P11;P03;P26;P23;P37;P08;P21;P16;P13;P42;P38;P04;P45;P46;P39;P32;P43;P33;P34;P30;P35;P36;P49;P02;P41;P07;P05;P15;P24;P20;P10;P6;P27;P22;P14;P48;P31;P19;P12;P18;P25;P01;P40;P11;P26;P23;P08;P21;P16;P13;P42;P44;P38;P04;P45;P46;P32;P43;P33;P34;P35;P36;P02;P41;P07;P15;P24;P20;P10;P6;P47;P27;P22;P14;P9
BAG6	P46379	_PLT[Phospho (STY)]SPESLSR_.2		NaN	3651.18	NaN	NaN	NaN	NaN	1754.86	NaN	NaN	NaN	NaN	NaN	NaN	NaN	NaN	NaN	NaN	NaN	NaN	NaN	NaN	NaN	NaN	1794.81	NaN	NaN	NaN	NaN	NaN	NaN	NaN	NaN	NaN	NaN	NaN	NaN	NaN	NaN	NaN	NaN	NaN	NaN	NaN	NaN	0.976	P19;P23;P02
BAHD1	Q8TBE0	_DLS[Phospho (STY)]PEPAPDEGPR_.2		904.471	7164.68	NaN	NaN	NaN	NaN	2340.83	8049.57	NaN	NaN	3402.54	NaN	NaN	NaN	NaN	NaN	NaN	NaN	NaN	NaN	NaN	NaN	NaN	866.493	NaN	NaN	NaN	NaN	NaN	1889.13	24032.2	NaN	NaN	NaN	NaN	NaN	NaN	NaN	NaN	NaN	NaN	NaN	NaN	NaN	1	P48;P19;P12;P25;P01;P23;P16;P02
BARD1	Q99728	_LSS[Phospho (STY)]PISK_.2		2106.66	4647.89	NaN	2933.21	NaN	1117.41	1143.31	6687.64	1193.46	NaN	5072.63	3261.48	1377.83	NaN	1418.71	1471.29	1430.09	2800.88	2588.95	2733.97	NaN	1969.7	NaN	1065.67	NaN	2182.44	903.799	NaN	1042.82	6243.91	2055.54	NaN	3256.21	5129.38	NaN	621.938	2991.46	3747.92	NaN	2630.57	884.006	NaN	2361.29	1687.32	1	P48;P31;P19;P12;P18;P25;P01;P40;P11;P03;P26;P23;P08;P21;P16;P13;P42;P44;P38;P04;P45;P39;P32;P43;P33;P34;P30;P36;P02;P07;P15;P14
BARD1	Q99728	_SRNEVVT[Phospho (STY)]PEK_.2		NaN	1742.86	NaN	1447.05	NaN	NaN	NaN	4146.3	NaN	NaN	3520.02	NaN	NaN	NaN	NaN	977.201	NaN	NaN	NaN	1977.13	NaN	NaN	NaN	829.263	NaN	NaN	NaN	NaN	NaN	1913.46	NaN	NaN	NaN	2878.02	NaN	NaN	NaN	NaN	NaN	NaN	NaN	NaN	NaN	NaN	1	P48;P31;P19;P12;P25;P40;P42;P38;P02
BARGIN;SH3BP1	Q6ZT62;Q9Y3L3	_ERTESEVPPRPAS[Phospho (STY)]PK_.3		1349.95	NaN	4548.45	3282.35	NaN	NaN	NaN	2673.91	NaN	6894.21	8735.92	NaN	6920.74	NaN	3311.55	4762.33	NaN	NaN	NaN	3021.99	NaN	780.722	NaN	2454.16	NaN	NaN	NaN	NaN	NaN	1184.43	NaN	NaN	NaN	11736.5	NaN	849.733	NaN	NaN	NaN	NaN	NaN	NaN	NaN	NaN	1	P48;P31;P19;P12;P18;P25;P01;P40;P13;P42;P38;P43;P34;P35;P27
BARGIN;SH3BP1	Q6ZT62;Q9Y3L3	_S[Phospho (STY)]PPETAAPVEDMAR_.2;_S[Phospho (STY)]PPETAAPVEDM[Oxidation (M)]AR_.2		NaN	1634.16	NaN	NaN	NaN	10040.8	NaN	3609.31	NaN	NaN	7112.85	NaN	9809.14	NaN	NaN	NaN	1032.03	NaN	NaN	NaN	NaN	NaN	NaN	2491.65	NaN	NaN	NaN	NaN	NaN	NaN	NaN	NaN	1589.71	48825.6	NaN	NaN	NaN	NaN	NaN	NaN	12825.2	NaN	NaN	NaN	1	P48;P25;P04;P33;P34;P19;P40;P21;P04;P45;P33;P02
BASP1	P80723	_AEGAATEEEGT[Phospho (STY)]PK_.2		NaN	NaN	NaN	NaN	NaN	NaN	NaN	NaN	NaN	NaN	NaN	NaN	NaN	NaN	2435.34	NaN	NaN	NaN	NaN	NaN	NaN	NaN	3490.18	NaN	5149.96	NaN	NaN	NaN	NaN	NaN	NaN	NaN	NaN	NaN	7632.06	NaN	NaN	NaN	NaN	NaN	NaN	NaN	NaN	NaN	1	P18;P05;P20;P10
BAZ1A	Q9NRL2	_LSSS[Phospho (STY)]FSSR_.2		6562.93	NaN	7672.92	NaN	NaN	8699.59	4660.96	NaN	9682.4	7937.14	2931.66	NaN	12343	NaN	11422.3	13856.5	16111.8	7614.85	NaN	14473.8	NaN	5523.01	6032.29	7425.67	4651.5	10070.8	NaN	NaN	4248.38	NaN	NaN	NaN	NaN	3614.54	NaN	6051.34	7589.42	NaN	NaN	NaN	NaN	NaN	14145.1	NaN	0.999	P48;P31;P19;P18;P01;P40;P26;P23;P08;P13;P42;P04;P45;P39;P32;P43;P34;P35;P07;P15;P20;P10;P27
BAZ1A	Q9NRL2	_KRQS[Phospho (STY)]PEPSPVTLGR_.3;_RQS[Phospho (STY)]PEPSPVTLGR_.2;_RQS[Phospho (STY)]PEPSPVTLGR_.3		12668	38646.8	39435.5	15327.1	84354.5	13623.2	13532.6	20716.9	NaN	7879.47	164700	NaN	46605.3	NaN	5007.45	34595.2	12762.9	10916.8	28391.1	22495.9	4955.12	17240.5	NaN	22841	NaN	8618.1	10300.7	NaN	NaN	19554.7	NaN	NaN	8235.08	23412.2	NaN	16031.1	NaN	NaN	3415.21	17096.8	NaN	NaN	19798.1	NaN	1	P48;P31;P12;P18;P25;P40;P23;P42;P38;P43;P34;P35;P36;P02;P27;P26;P04;P02;P27;P48;P31;P19;P12;P18;P25;P01;P40;P11;P03;P23;P37;P08;P13;P42;P45;P39;P43;P33;P34;P41;P6
BAZ1B	Q9UIG0	_RQS[Phospho (STY)]LELQK_.2		930.309	4965.66	6264.41	2700.01	NaN	1596.77	2249.91	3507.5	NaN	2392.49	8129.76	NaN	NaN	811.506	754.619	4206.33	3515.55	407.893	2073.94	2787.77	1895.66	2359.86	1713.54	4507.77	NaN	1952.44	NaN	NaN	NaN	1834.94	2387.58	134.854	NaN	8681.87	NaN	1203.62	987.598	1470.32	NaN	915.757	NaN	NaN	NaN	NaN	1	P48;P31;P19;P12;P18;P25;P01;P40;P11;P03;P26;P23;P37;P08;P16;P13;P42;P38;P04;P45;P43;P30;P35;P49;P02;P15;P10;P27;P22
BAZ1B	Q9UIG0	_LAEDEGDS[Phospho (STY)]EPEAVGQSR_.2		32210.3	75199.3	71374.1	48255.4	132105	34174.1	42920.3	58809.7	32266.6	28008.7	82949.7	24380.3	75023.3	30355.3	33763.5	68246.3	46490.1	31384.8	42070.8	46038.1	31935.1	68052.9	53709.1	64424.4	10212	47444	38815.9	26711.3	43023.1	31090.6	27257.6	67295.8	10415.2	52621.1	NaN	34195.6	32281.3	51725.2	49111.1	22788.8	34840.7	NaN	NaN	59329.3	1	P48;P31;P19;P12;P18;P25;P01;P40;P11;P03;P26;P23;P37;P08;P21;P16;P13;P42;P44;P38;P04;P45;P32;P43;P33;P34;P30;P35;P36;P49;P02;P41;P07;P15;P20;P10;P6;P47;P27;P22;P14
BAZ1B	Q9UIG0	_RES[Phospho (STY)]INDR_.2		2510.77	427.74	2652.61	222.002	1.34013	3941.3	1303.57	253.343	1731.96	4045.11	310.383	NaN	4297.75	6374.35	3938.4	2931.46	3393.28	2720.34	11099.7	7239.04	3495.92	3624.97	3398.23	3344.73	2506.44	5304.02	1134.14	NaN	18347.2	388.324	4568.93	3206.8	NaN	1499.45	NaN	2844.85	3861.25	294.433	NaN	216.783	3102.59	NaN	3641.86	1562.05	1	P48;P31;P19;P12;P18;P25;P01;P40;P11;P03;P26;P23;P37;P08;P21;P16;P13;P42;P44;P38;P04;P45;P39;P32;P43;P34;P30;P35;P36;P49;P02;P07;P15;P24;P20;P10;P6;P27;P22
BAZ1B	Q9UIG0	_S[Phospho (STY)]LSGSPLK_.2		NaN	NaN	NaN	NaN	NaN	1647.83	NaN	NaN	NaN	NaN	NaN	NaN	NaN	NaN	2398.58	NaN	NaN	NaN	NaN	3725.66	2025.21	NaN	1816.58	2448.54	NaN	NaN	NaN	NaN	NaN	NaN	NaN	NaN	NaN	NaN	NaN	NaN	NaN	NaN	NaN	NaN	NaN	NaN	3203.62	NaN	0.977	P31;P19;P18;P37;P04;P39;P10
BAZ1B	Q9UIG0	_SLSGS[Phospho (STY)]PLK_.2		16665.5	95451.4	42650.4	24114.3	262035	21423.5	14157.9	81201.9	44970.4	15745	122476	12577.1	67017.8	6771.92	5565.44	65840.9	43631.6	22631.3	25951.6	29870.4	12967.7	32374	42600.8	71753.6	NaN	27778.8	18372	19300	12155.5	34746.1	33182.5	25893.9	27077.7	101627	NaN	25737.1	24660	28617.7	NaN	42120.8	20073.6	NaN	47320.2	26252.7	1	P48;P31;P19;P12;P18;P25;P01;P40;P11;P03;P26;P23;P37;P08;P21;P16;P13;P42;P44;P38;P04;P45;P39;P32;P43;P33;P34;P30;P35;P36;P49;P02;P07;P15;P10;P6;P47;P27;P22;P14
BAZ2A	Q9UIF9	_AGDPGEMPQS[Phospho (STY)]PTGLGQPK_.2		NaN	4685.65	NaN	2467.11	NaN	NaN	3528.06	NaN	NaN	NaN	NaN	NaN	4366.68	NaN	NaN	4200.16	3363.76	NaN	3443.75	NaN	NaN	NaN	NaN	NaN	NaN	NaN	NaN	NaN	NaN	2001.22	NaN	NaN	NaN	7032.48	NaN	NaN	NaN	NaN	NaN	NaN	NaN	NaN	3136.42	NaN	0.996	P12;P40;P11;P23;P42;P38;P45;P39;P34;P02
BAZ2A	Q9UIF9	_GRES[Phospho (STY)]PAAGPR_.2;_GRES[Phospho (STY)]PAAGPR_.3		NaN	NaN	NaN	2446.51	NaN	NaN	990.005	NaN	NaN	1820.73	NaN	NaN	NaN	NaN	NaN	2692.17	NaN	NaN	NaN	NaN	NaN	NaN	NaN	NaN	NaN	3294.07	NaN	NaN	NaN	NaN	NaN	NaN	NaN	3812.92	NaN	NaN	NaN	NaN	NaN	NaN	NaN	NaN	NaN	NaN	1	P48;P31;P19;P12;P18;P25;P01;P11;P03;P37;P08;P13;P04;P45;P43;P33;P30;P36;P49;P02;P41;P07;P20;P10;P6;P22;P40;P26;P23;P42;P38;P35
BAZ2A	Q9UIF9	_YSEEGLS[Phospho (STY)]PSKR_.2;_YSEEGLS[Phospho (STY)]PSK_.2		NaN	14220.1	NaN	3529.79	NaN	2465.78	4510.96	17479.5	NaN	NaN	16391.7	1475.74	2892.72	NaN	2251.32	11314.3	NaN	NaN	NaN	7137.42	NaN	671.473	3113.74	8462.03	NaN	NaN	2804.54	NaN	NaN	5690.82	NaN	NaN	NaN	33997.7	NaN	1177.35	4344.02	NaN	NaN	12830.7	NaN	NaN	3353.52	NaN	0.987	P12;P25;P48;P31;P19;P12;P18;P25;P40;P03;P23;P13;P42;P38;P04;P39;P43;P34;P36;P02;P15;P10;P14
BAZ2A	Q9UIF9	_YSEEGLSPS[Phospho (STY)]K_.2		NaN	NaN	NaN	NaN	18220.5	NaN	NaN	17615.9	NaN	NaN	NaN	NaN	NaN	NaN	NaN	NaN	NaN	NaN	15029.1	NaN	NaN	NaN	NaN	NaN	NaN	NaN	NaN	NaN	NaN	NaN	NaN	NaN	NaN	NaN	NaN	NaN	NaN	NaN	NaN	NaN	NaN	NaN	NaN	NaN	0.889	P25;P11;P6
BAZ2A	Q9UIF9	_AGDPGEMPQSPT[Phospho (STY)]GLGQPK_.2;_AGDPGEM[Oxidation (M)]PQSPT[Phospho (STY)]GLGQPK_.2		NaN	NaN	NaN	NaN	NaN	NaN	NaN	NaN	NaN	NaN	NaN	NaN	NaN	NaN	842.162	NaN	511.507	NaN	NaN	NaN	NaN	NaN	NaN	1832.13	NaN	NaN	NaN	NaN	NaN	NaN	574.988	NaN	NaN	NaN	NaN	NaN	NaN	NaN	NaN	NaN	NaN	NaN	NaN	NaN	0.997	P48;P08;P19;P18;P16;P45
BAZ2B	Q9UIF8	_SES[Phospho (STY)]PVPQNEK_.2		1806.6	NaN	NaN	NaN	NaN	NaN	1220.8	2005.83	NaN	NaN	NaN	NaN	NaN	NaN	1385.32	NaN	NaN	NaN	NaN	NaN	NaN	NaN	NaN	NaN	NaN	NaN	NaN	NaN	NaN	NaN	NaN	NaN	NaN	NaN	NaN	NaN	NaN	NaN	NaN	NaN	NaN	NaN	NaN	NaN	0.999	P18;P25;P01;P23
BBX	Q8WY36	_S[Phospho (STY)]PTPTVNPR_.2		3901.04	NaN	NaN	NaN	NaN	NaN	4537.76	NaN	NaN	NaN	NaN	NaN	NaN	NaN	4830.42	NaN	NaN	11560.1	3176.12	NaN	NaN	NaN	NaN	NaN	NaN	NaN	NaN	NaN	NaN	NaN	NaN	NaN	NaN	NaN	NaN	1070.85	NaN	3439.19	NaN	NaN	NaN	NaN	NaN	NaN	0.992	P18;P01;P11;P23;P08;P13;P30
BBX	Q8WY36	_TADGRVS[Phospho (STY)]PAGGTLDDKPK_.3;_VS[Phospho (STY)]PAGGTLDDKPK_.2		7541.97	8649.67	15108.8	17521.3	4937.18	3071.18	11096.5	8307.79	NaN	NaN	15741.6	5028.93	8972.01	NaN	7855.09	9118.67	NaN	11919.1	7113.68	7373.83	4115.72	9671.52	6557.35	5855.71	NaN	8118.64	5514.28	NaN	7535.01	4586.58	8485.36	NaN	NaN	10382.7	NaN	5166.39	6812.9	14352	NaN	574.133	2110.32	NaN	NaN	NaN	1	P48;P31;P19;P12;P18;P25;P01;P40;P26;P23;P37;P13;P42;P38;P43;P34;P30;P36;P02;P6;P27;P48;P31;P19;P12;P18;P25;P01;P11;P03;P26;P23;P37;P08;P21;P16;P13;P42;P38;P04;P02;P07;P15;P10;P6;P14
BCKDHA	P12694	_IGHHS[Phospho (STY)]TSDDSSAYR_.3		10493	NaN	NaN	6209.27	NaN	NaN	NaN	NaN	NaN	NaN	2871.18	NaN	NaN	NaN	6576.73	NaN	NaN	NaN	NaN	NaN	NaN	NaN	NaN	3363.55	NaN	NaN	NaN	NaN	NaN	NaN	NaN	NaN	NaN	NaN	NaN	7301.38	NaN	NaN	NaN	NaN	NaN	NaN	NaN	NaN	1	P48;P19;P18;P01;P13;P38
BCKDHA	P12694	_S[Phospho (STY)]VDEVNYWDK_.2		11646.4	NaN	NaN	NaN	NaN	3501.14	8646.84	NaN	NaN	1171.63	773.343	3600.08	4413.65	1283.19	3958.08	948.349	1425	7672.54	9638.47	3989.03	1630.89	2150.8	16455.7	3174.24	9032.22	3043.2	3250.35	1613.56	8409.17	315.875	2992.94	1318.23	NaN	NaN	NaN	5180.87	2277.14	1703.77	NaN	554.51	5995.96	NaN	2327.94	NaN	1	P48;P31;P19;P12;P18;P01;P11;P03;P26;P23;P37;P08;P21;P16;P13;P42;P04;P45;P39;P43;P34;P30;P35;P36;P49;P07;P15;P24;P20;P10;P47;P22;P14
BCKDHA	P12694	_IGHHST[Phospho (STY)]SDDSSAYR_.3		NaN	NaN	NaN	NaN	NaN	NaN	NaN	NaN	NaN	NaN	NaN	NaN	NaN	NaN	NaN	NaN	NaN	NaN	3237.27	3177.45	NaN	NaN	NaN	NaN	NaN	NaN	NaN	NaN	NaN	NaN	NaN	NaN	NaN	NaN	NaN	NaN	NaN	NaN	NaN	NaN	NaN	NaN	NaN	NaN	0.96	P31;P11
BCL10	O95999	_SNS[Phospho (STY)]DESNFSEK_.2		2776.48	NaN	2528.21	2073.66	NaN	708.7	2017.43	1750.4	NaN	NaN	1569.08	NaN	NaN	NaN	6342.78	2138.41	NaN	3793.02	3507.05	1758.41	737.276	2083.01	2011.82	1152.91	NaN	950.636	1430.86	NaN	3730.16	NaN	NaN	NaN	NaN	592.024	NaN	457.392	1125.49	NaN	1030.26	465.824	1012.51	NaN	NaN	NaN	1	P48;P31;P19;P18;P25;P01;P40;P11;P03;P26;P23;P37;P08;P21;P13;P42;P38;P04;P43;P36;P41;P07;P15;P10;P27
BCL11A	Q9H165	_IYLESEHGS[Phospho (STY)]PLTPR_.2;_IYLESEHGS[Phospho (STY)]PLTPR_.3		NaN	NaN	NaN	NaN	NaN	NaN	7823.69	NaN	NaN	NaN	NaN	NaN	NaN	NaN	1817.57	NaN	NaN	NaN	3989.91	10098.9	NaN	5582.3	NaN	NaN	NaN	NaN	NaN	NaN	3545.49	NaN	NaN	NaN	NaN	NaN	NaN	2339.79	NaN	NaN	NaN	NaN	NaN	NaN	NaN	NaN	1	P48;P19;P12;P16;P36;P31;P18;P11;P23;P13;P43;P07
BCL11A	Q9H165	_ELAGNTS[Phospho (STY)]SPPLSPGRPSPM[Oxidation (M)]QR_.3		NaN	NaN	NaN	NaN	NaN	NaN	NaN	11383.6	NaN	NaN	NaN	NaN	NaN	NaN	NaN	NaN	NaN	NaN	NaN	NaN	NaN	NaN	NaN	NaN	NaN	41238.7	NaN	NaN	NaN	NaN	NaN	NaN	NaN	NaN	NaN	NaN	NaN	NaN	NaN	NaN	NaN	NaN	NaN	NaN	0.84	P25;P26
BCL11A	Q9H165	_ELAGNTSS[Phospho (STY)]PPLSPGR_.2		4118.13	NaN	NaN	NaN	2898.39	NaN	29815.6	NaN	NaN	NaN	NaN	NaN	NaN	NaN	3900.25	NaN	NaN	19238.4	31161.1	6534.44	NaN	NaN	33657.3	25276.2	NaN	NaN	NaN	NaN	45385.9	NaN	NaN	NaN	NaN	NaN	NaN	NaN	NaN	NaN	NaN	NaN	NaN	NaN	NaN	NaN	0.994	P31;P19;P18;P01;P11;P23;P08;P07;P10;P6
BCL11A	Q9H165	_GCS[Phospho (STY)]PGESASGGLSK_.2		9693.69	9581.25	6957.6	4348.96	5216.24	6231.42	42072.8	7354.3	18299.8	1720.36	4131.55	3946.04	1799.8	3653.72	12982.4	13014.8	3539.49	21931.6	26644.2	11296.9	1338.27	10569.4	17751.2	22568.7	NaN	6951.76	8428.1	NaN	45663.2	4774.31	8069.03	12242.2	NaN	1535.81	NaN	5336.58	17080.4	5757.62	7493.56	NaN	NaN	NaN	13432.3	5829.54	1	P48;P31;P19;P12;P18;P25;P01;P40;P11;P26;P23;P37;P08;P16;P13;P42;P44;P38;P04;P45;P39;P32;P43;P34;P30;P35;P36;P49;P02;P41;P07;P15;P10;P6;P27;P22;P14
BCL11A	Q9H165	_LLLGS[Phospho (STY)]PSSLSPFSK_.2		NaN	NaN	3037.98	NaN	NaN	NaN	3707.48	3434.19	NaN	NaN	3972.27	NaN	1587.68	NaN	865.893	2007.26	NaN	NaN	NaN	4855.96	624.128	6342.77	NaN	1691.77	NaN	6068.17	4183.47	NaN	NaN	572.072	1068.62	NaN	NaN	NaN	NaN	632.937	1631.06	18224.3	NaN	NaN	NaN	NaN	1045.26	NaN	1	P48;P31;P19;P12;P18;P25;P26;P23;P37;P16;P13;P42;P39;P43;P34;P30;P36;P15;P27
BCL11A	Q9H165	_LLLGSPSSLS[Phospho (STY)]PFSK_.2		NaN	NaN	NaN	NaN	NaN	NaN	6274.5	NaN	NaN	NaN	NaN	NaN	NaN	NaN	NaN	NaN	NaN	NaN	NaN	NaN	NaN	NaN	NaN	6244.47	NaN	NaN	NaN	NaN	NaN	NaN	NaN	NaN	NaN	NaN	NaN	NaN	NaN	NaN	NaN	NaN	NaN	NaN	NaN	NaN	0.948	P19;P23
BCL11A	Q9H165	_SGTGS[Phospho (STY)]GGSTPHISGPGPGRPSSK_.3;_SGTGS[Phospho (STY)]GGSTPHISGPGPGR_.3		NaN	NaN	NaN	NaN	NaN	NaN	NaN	NaN	NaN	NaN	24056.7	NaN	NaN	NaN	10548.3	NaN	NaN	6541.34	NaN	NaN	NaN	NaN	NaN	NaN	NaN	NaN	NaN	NaN	NaN	NaN	NaN	NaN	NaN	NaN	NaN	8527.14	NaN	NaN	NaN	NaN	NaN	NaN	NaN	NaN	1	P48;P18;P18;P08;P13
BCL11A	Q9H165	_AVDKPPS[Phospho (STY)]PSPIEMK_.2;_AVDKPPS[Phospho (STY)]PSPIEMK_.3;_AVDKPPS[Phospho (STY)]PSPIEM[Oxidation (M)]K_.2;_AVDKPPS[Phospho (STY)]PSPIEM[Oxidation (M)]K_.3		31516	17107	56691.3	5473.65	15289.2	5938.43	74222.4	21433.1	35870.7	NaN	42193.9	NaN	23633.9	30801.3	39844.5	83564.9	21216.8	37076.3	89276.6	97039.2	5587.22	55181.8	43855.5	104781	NaN	44143.3	54939.4	NaN	63977	7495.01	15590.8	28387.5	NaN	NaN	NaN	54411	22434.6	26406.6	20815.4	NaN	NaN	NaN	46072.9	27702.3	1	P31;P19;P48;P12;P18;P25;P01;P26;P23;P37;P08;P16;P13;P42;P39;P43;P34;P36;P49;P02;P41;P07;P15;P10;P6;P27;P18;P41;P22;P48;P31;P19;P12;P25;P01;P11;P26;P23;P37;P08;P16;P13;P42;P44;P38;P04;P45;P39;P32;P43;P34;P30;P36;P49;P02;P07;P15;P10;P27
BCL11A	Q9H165	_ELAGNT[Phospho (STY)]SSPPLSPGR_.2		NaN	NaN	NaN	NaN	NaN	NaN	NaN	NaN	NaN	NaN	NaN	NaN	NaN	NaN	NaN	3377.53	NaN	NaN	NaN	NaN	NaN	NaN	NaN	NaN	NaN	NaN	NaN	NaN	NaN	NaN	NaN	19532.1	NaN	NaN	NaN	NaN	NaN	NaN	NaN	NaN	NaN	NaN	NaN	NaN	0.82	P42;P22
BCL11A	Q9H165	_FST[Phospho (STY)]PPGELDGGISGR_.2		25563.6	NaN	NaN	NaN	NaN	NaN	104825	NaN	NaN	NaN	24767.3	NaN	19027.1	NaN	14802.7	30494.3	NaN	59471.5	86911.9	78286.6	NaN	46249.8	64891.2	30718.7	NaN	94662.3	68434.3	NaN	69506.3	8508.66	NaN	NaN	NaN	3466.54	NaN	28697.1	NaN	27196.2	NaN	NaN	NaN	NaN	NaN	NaN	0.982	P48;P31;P19;P12;P18;P01;P40;P11;P26;P23;P08;P13;P42;P43;P34;P30;P36;P07;P10
BCL11B	Q9C0K0	_ELAGNSSTPPPVS[Phospho (STY)]PGR_.2		5108.49	14917.9	NaN	47195.5	NaN	35040.6	NaN	14606.1	NaN	45391	12713.1	29997.5	69898.6	NaN	NaN	NaN	84173.7	NaN	NaN	NaN	39828.5	NaN	NaN	NaN	NaN	NaN	NaN	NaN	NaN	8871.33	97808.5	NaN	22329.4	61074	NaN	NaN	NaN	NaN	NaN	26358.3	NaN	NaN	NaN	NaN	1	P48;P12;P25;P01;P40;P03;P37;P16;P38;P04;P45;P33;P34;P35;P02;P14
BCL11B	Q9C0K0	_LLNPFQPS[Phospho (STY)]PK_.2		NaN	1665.77	NaN	NaN	NaN	NaN	NaN	2569.7	NaN	NaN	1222.56	NaN	NaN	NaN	NaN	NaN	NaN	NaN	NaN	NaN	NaN	NaN	NaN	NaN	NaN	NaN	NaN	NaN	NaN	1137.2	1742.4	NaN	NaN	7238.07	NaN	NaN	NaN	NaN	NaN	1048.86	NaN	NaN	NaN	NaN	1	P48;P12;P25;P40;P03;P16;P02
BCL11B	Q9C0K0	_ALDKDS[Phospho (STY)]PPPSSR_.2;_ALDKDS[Phospho (STY)]PPPSSR_.3		5718.11	12220.7	NaN	NaN	NaN	16609.1	NaN	9258.09	NaN	33645.6	12287.8	26011.4	NaN	NaN	NaN	NaN	23551.6	NaN	NaN	NaN	NaN	NaN	NaN	NaN	NaN	NaN	NaN	NaN	NaN	6418.34	29749.4	NaN	NaN	NaN	NaN	NaN	NaN	NaN	NaN	NaN	NaN	NaN	NaN	NaN	1	P40;P03;P37;P38;P34;P48;P12;P25;P01;P16;P04;P45;P35;P02;P14
BCL11B	Q9C0K0	_ELAGNSST[Phospho (STY)]PPPVSPGR_.2		NaN	NaN	NaN	NaN	NaN	NaN	NaN	NaN	NaN	NaN	NaN	NaN	27636.1	NaN	NaN	NaN	NaN	NaN	NaN	NaN	NaN	NaN	NaN	NaN	NaN	NaN	NaN	NaN	NaN	2828.85	NaN	NaN	NaN	NaN	NaN	NaN	NaN	NaN	NaN	NaN	NaN	NaN	NaN	NaN	0.936	P12;P34
BCL11B	Q9C0K0	_SPFLSTPPLPPMPPGGT[Phospho (STY)]PPPQPPAK_.3		NaN	NaN	NaN	NaN	NaN	7039.66	NaN	NaN	NaN	NaN	7598.37	NaN	62151.3	NaN	NaN	NaN	NaN	NaN	NaN	NaN	9830.47	NaN	NaN	NaN	NaN	NaN	NaN	NaN	NaN	656.719	12896.9	NaN	NaN	23604.4	NaN	NaN	NaN	NaN	NaN	NaN	NaN	NaN	NaN	NaN	1	P48;P12;P40;P37;P16;P04;P34
BCL11B	Q9C0K0	_FST[Phospho (STY)]PPGDLLDGGLSGR_.2		NaN	NaN	NaN	NaN	NaN	NaN	NaN	20373.3	NaN	19058	10169.1	30119.2	72593.4	NaN	NaN	NaN	33219.6	NaN	NaN	NaN	19722.1	NaN	NaN	NaN	NaN	NaN	NaN	NaN	NaN	5382.49	40240	NaN	18961.4	89679.6	NaN	NaN	NaN	NaN	NaN	NaN	NaN	NaN	NaN	NaN	0.989	P48;P12;P25;P40;P37;P16;P45;P33;P34;P35;P6;P14
BCL6	P41182	_GLVSPQS[Phospho (STY)]PQK_.2		NaN	8351.22	NaN	NaN	5457.77	NaN	NaN	9288.4	NaN	NaN	8725.82	NaN	NaN	NaN	NaN	NaN	NaN	NaN	NaN	NaN	NaN	NaN	NaN	1566.02	NaN	NaN	NaN	NaN	NaN	4462.26	1293.38	NaN	NaN	NaN	NaN	NaN	NaN	NaN	NaN	NaN	NaN	NaN	NaN	NaN	1	P48;P19;P12;P25;P16;P02;P24;P6
BCL9	O00512	_IPVEGPLS[Phospho (STY)]PSR_.2		NaN	1573.48	NaN	897.773	1059.61	NaN	NaN	2361.17	NaN	NaN	3536.26	NaN	NaN	NaN	NaN	NaN	NaN	NaN	NaN	996.802	NaN	NaN	NaN	NaN	NaN	NaN	NaN	NaN	NaN	1236.29	NaN	NaN	NaN	5310.92	NaN	NaN	NaN	NaN	NaN	NaN	NaN	NaN	NaN	NaN	0.98	P48;P31;P12;P25;P40;P38;P02;P6
BCL9	O00512	_AVT[Phospho (STY)]PVSQGSNSSSADPK_.2		913.585	NaN	NaN	905.741	NaN	621.141	NaN	2077	677.726	NaN	1287.42	NaN	NaN	NaN	940.472	NaN	879.706	NaN	NaN	1043.3	NaN	NaN	NaN	1102.39	NaN	NaN	NaN	NaN	NaN	839.971	930.085	NaN	NaN	2496.03	NaN	NaN	NaN	NaN	NaN	1015.91	NaN	NaN	NaN	NaN	1	P48;P31;P19;P12;P18;P25;P01;P40;P03;P16;P38;P04;P45;P32
BCL9L	Q86UU0	_SVS[Phospho (STY)]VDSGEQR_.2		2925.51	NaN	NaN	2650.8	NaN	2080.83	2668.76	NaN	3105.4	NaN	NaN	NaN	1312.57	3895.33	1681.37	1808.96	3009.04	5150.06	5656.31	1771.18	2735.85	4102.9	NaN	2433.74	NaN	8069.36	2043.58	4816.04	3512.85	NaN	859.472	NaN	NaN	NaN	NaN	2221.6	1933.36	3730.36	6503.08	NaN	8173.62	NaN	4365.37	NaN	0.999	P31;P19;P18;P01;P11;P26;P23;P37;P08;P21;P16;P13;P42;P38;P04;P45;P39;P32;P43;P34;P30;P36;P49;P41;P07;P15;P47
BCLAF1	Q9NYF8	_AEGEPQEES[Phospho (STY)]PLKSK_.2;_AEGEPQEES[Phospho (STY)]PLK_.2;_KAEGEPQEES[Phospho (STY)]PLKSK_.3;_KAEGEPQEES[Phospho (STY)]PLK_.2;_KAEGEPQEES[Phospho (STY)]PLK_.3		127790	316615	297503	212733	395943	161957	224695	323589	171079	143668	419658	125597	326635	117887	157940	309355	255492	234654	177775	168013	151821	261142	162443	198037	97902.7	134456	156536	212422	145428	171245	207249	150960	65313.3	229862	202922	177355	162564	236273	184161	119812	201235	NaN	224359	241545	1	P48;P25;P48;P31;P19;P12;P18;P25;P01;P40;P11;P03;P26;P23;P37;P08;P21;P16;P13;P42;P44;P38;P04;P45;P46;P39;P32;P43;P33;P34;P30;P35;P36;P49;P02;P41;P07;P05;P15;P24;P20;P10;P6;P47;P27;P22;P14;P9;P48;P31;P25;P40;P37;P42;P38;P43;P34;P36;P27;P48;P19;P12;P18;P25;P01;P40;P11;P03;P26;P23;P37;P21;P16;P13;P42;P44;P38;P04;P45;P46;P39;P32;P43;P33;P34;P30;P35;P36;P49;P02;P07;P05;P15;P24;P20;P10;P6;P47;P27;P22;P1…
BCLAF1	Q9NYF8	_NTPSQHSHSIQHS[Phospho (STY)]PER_.4		NaN	NaN	NaN	NaN	NaN	NaN	NaN	NaN	NaN	NaN	1850.23	NaN	NaN	NaN	NaN	NaN	NaN	NaN	NaN	NaN	NaN	NaN	NaN	NaN	NaN	NaN	NaN	NaN	NaN	116.138	NaN	NaN	NaN	NaN	NaN	NaN	NaN	NaN	NaN	NaN	NaN	NaN	NaN	NaN	1	P48;P12
BCLAF1	Q9NYF8	_YS[Phospho (STY)]PSQNSPIHHIPSR_.3		NaN	NaN	NaN	NaN	NaN	NaN	5480.06	NaN	NaN	NaN	NaN	NaN	NaN	NaN	NaN	NaN	NaN	NaN	NaN	NaN	NaN	NaN	NaN	NaN	NaN	NaN	NaN	NaN	NaN	4035.49	7802.1	NaN	NaN	NaN	NaN	NaN	NaN	NaN	NaN	NaN	NaN	NaN	NaN	NaN	0.988	P12;P23;P16
BCLAF1	Q9NYF8	_YS[Phospho (STY)]PSQNS[Phospho (STY)]PIHHIPSR_.3;_YS[Phospho (STY)]PS[Phospho (STY)]QNSPIHHIPSR_.3		6331.05	25024.5	NaN	NaN	NaN	NaN	NaN	11649.6	NaN	NaN	37516.3	NaN	NaN	NaN	6056.29	NaN	NaN	NaN	NaN	NaN	NaN	NaN	NaN	10659.7	NaN	NaN	NaN	NaN	NaN	15350.7	NaN	NaN	NaN	NaN	NaN	NaN	NaN	NaN	NaN	NaN	NaN	NaN	NaN	NaN	1	P48;P19;P12;P18;P25;P01;P02;P08;P45;P36;P14
BCLAF1	Q9NYF8	_YS[Phospho (STY)]PS[Phospho (STY)]QNSPIHHIPSR_.3		NaN	NaN	NaN	NaN	NaN	NaN	NaN	NaN	NaN	NaN	NaN	7353.75	NaN	NaN	NaN	NaN	7374.89	5336.97	NaN	NaN	NaN	NaN	NaN	NaN	NaN	NaN	3903.33	NaN	NaN	NaN	NaN	NaN	NaN	NaN	NaN	NaN	NaN	NaN	NaN	NaN	NaN	NaN	NaN	NaN	0.84	P08;P45;P36;P14
BCLAF1	Q9NYF8	_YS[Phospho (STY)]PSQNS[Phospho (STY)]PIHHIPSR_.3		6331.05	25024.5	NaN	NaN	NaN	NaN	NaN	11649.6	NaN	NaN	37516.3	NaN	NaN	NaN	6056.29	NaN	NaN	NaN	NaN	NaN	NaN	NaN	NaN	10659.7	NaN	NaN	NaN	NaN	NaN	15350.7	NaN	NaN	NaN	NaN	NaN	NaN	NaN	NaN	NaN	NaN	NaN	NaN	NaN	NaN	1	P48;P19;P12;P18;P25;P01;P02
BCLAF1	Q9NYF8	_FNDS[Phospho (STY)]EGDDTEETEDYR_.2;_QKFNDS[Phospho (STY)]EGDDTEETEDYR_.3		3290.67	12189.3	5530.09	NaN	25936.1	3411.07	6670.59	6535.82	NaN	NaN	12457.5	NaN	NaN	2783.56	1490.54	4120.79	2936.59	792.151	NaN	NaN	NaN	2666.71	NaN	3263.56	NaN	3232.55	NaN	NaN	NaN	3099.77	1943.42	NaN	NaN	2661.48	NaN	NaN	NaN	NaN	NaN	NaN	NaN	NaN	NaN	NaN	1	P48;P19;P12;P18;P25;P01;P40;P26;P23;P08;P16;P42;P04;P45;P43;P49;P02;P27;P48;P25;P6
BCLAF1	Q9NYF8	_SFATAS[Phospho (STY)]HR_.2		2464.3	NaN	NaN	NaN	NaN	NaN	NaN	NaN	NaN	NaN	NaN	NaN	NaN	NaN	13177.5	NaN	NaN	NaN	NaN	NaN	NaN	NaN	2963.43	NaN	NaN	2527.49	NaN	NaN	NaN	NaN	NaN	NaN	NaN	NaN	NaN	1607.2	NaN	NaN	NaN	1995.06	NaN	NaN	NaN	NaN	1	P18;P01;P03;P26;P13;P10
BCLAF1	Q9NYF8	_ETQS[Phospho (STY)]PEQVK_.2;_KETQS[Phospho (STY)]PEQVK_.2		48498	79290.8	68315.1	39754	105805	77477.7	53108.5	78065.7	58084.5	62239.9	68137.7	29992.6	80400.8	71292.5	42954.4	64384.6	67037.2	81767.5	66945	60807.1	46166.3	68901.1	55054.5	56316.2	81622.6	70656.5	67110.3	NaN	83711.6	57084.1	65856.6	70746.6	14656.1	48496.5	NaN	44624.7	42071.1	63535.6	57097.8	32051.1	42191.2	NaN	91507.4	91372.5	1	P48;P31;P19;P12;P18;P25;P01;P40;P11;P03;P26;P23;P37;P08;P21;P16;P13;P42;P44;P38;P04;P45;P39;P32;P43;P34;P30;P35;P36;P49;P02;P41;P07;P15;P10;P6;P27;P22;P14;P48;P31;P19;P12;P18;P25;P01;P40;P11;P03;P26;P23;P37;P08;P16;P13;P42;P44;P38;P04;P45;P32;P43;P33;P34;P35;P36;P49;P02;P41;P07;P15;P20;P10;P6;P27;P22;P14
BCLAF1	Q9NYF8	_DLFDYS[Phospho (STY)]PPLHK_.2		NaN	NaN	NaN	NaN	NaN	NaN	20802.9	NaN	NaN	NaN	NaN	NaN	NaN	NaN	2946.89	5856.28	NaN	NaN	NaN	NaN	5809.46	NaN	7400.43	11658.4	NaN	NaN	NaN	NaN	11008.6	8712.84	32232.2	NaN	NaN	NaN	NaN	1340.31	NaN	NaN	NaN	NaN	NaN	NaN	NaN	NaN	1	P19;P12;P18;P23;P37;P16;P13;P42;P07;P10
BCLAF1	Q9NYF8	_STFREES[Phospho (STY)]PLR_.2;_STFREES[Phospho (STY)]PLR_.3		NaN	40002	70564.6	34436.3	24979.8	NaN	10242.8	38336.4	9904.42	26699	158652	NaN	NaN	NaN	16193.8	49404.5	17823.4	NaN	NaN	28985.7	NaN	63657.7	NaN	16582.3	NaN	24645.8	34203.6	NaN	NaN	15463.4	7511.05	9244.99	NaN	NaN	NaN	NaN	5858.28	NaN	34698.3	NaN	NaN	NaN	NaN	31944.6	1	P48;P31;P19;P12;P18;P25;P26;P23;P16;P42;P44;P38;P45;P32;P43;P35;P36;P02;P41;P15;P6;P27;P22;P40;P11;P37;P13;P34;P10
BCLAF1	Q9NYF8	_QKS[Phospho (STY)]PEIHR_.2;_QKS[Phospho (STY)]PEIHR_.3		NaN	79408.3	59907	41558	61355.6	25678.8	41665.6	23940.8	14606.7	53578.8	68664	22581.7	61208	24171.3	27026.4	19493.6	12871.5	32509.2	NaN	39674.1	24337.9	36534.6	20033.7	43495	45533.4	34712.3	27049.7	NaN	52333.7	59305.9	23761.6	45977.4	14372.1	34821.7	28327.6	52827.6	27238.7	NaN	36867.1	18998.3	NaN	NaN	NaN	26972.9	1	P01;P11;P48;P31;P19;P12;P18;P25;P40;P03;P26;P23;P37;P08;P16;P13;P42;P44;P38;P04;P45;P46;P32;P43;P33;P34;P35;P36;P49;P02;P41;P07;P05;P15;P24;P20;P10;P6;P27;P22;P14;P9
BCLAF1	Q9NYF8	_IDIS[Phospho (STY)]PSTLRK_.2;_IDIS[Phospho (STY)]PSTLR_.2;_RIDIS[Phospho (STY)]PSTLR_.2		202120	213439	86682.5	134303	134739	341137	355911	192038	365957	79844	230878	162007	306529	95407.6	66639.8	146794	243669	354491	263753	185641	108927	177351	302272	206756	195646	143927	204495	215511	243701	139506	209657	153249	127145	288812	146229	123404	128387	165437	35094.3	326207	155261	NaN	101302	109270	1	P48;P42;P43;P48;P31;P19;P12;P18;P25;P01;P40;P11;P03;P26;P23;P37;P08;P21;P16;P13;P42;P44;P38;P04;P45;P39;P32;P43;P33;P34;P30;P35;P36;P49;P02;P41;P07;P05;P15;P20;P10;P6;P47;P27;P22;P14;P48;P40;P37;P43;P34;P02
BCLAF1	Q9NYF8	_SSSSSASPS[Phospho (STY)]SPSSR_.2		2279.87	NaN	NaN	NaN	NaN	NaN	NaN	NaN	NaN	NaN	NaN	NaN	NaN	NaN	NaN	NaN	NaN	NaN	NaN	NaN	1750.01	NaN	NaN	NaN	NaN	NaN	NaN	NaN	NaN	3640.83	NaN	NaN	NaN	NaN	NaN	NaN	NaN	NaN	NaN	NaN	NaN	NaN	NaN	NaN	0.914	P12;P01;P37
BCLAF1	Q9NYF8	_SSSSSASPSS[Phospho (STY)]PSSR_.2		NaN	NaN	NaN	NaN	NaN	3918.66	NaN	NaN	NaN	NaN	NaN	NaN	NaN	NaN	NaN	NaN	NaN	2988.38	2884.17	NaN	NaN	NaN	NaN	NaN	NaN	NaN	NaN	NaN	NaN	NaN	NaN	NaN	NaN	NaN	NaN	NaN	NaN	NaN	NaN	NaN	NaN	NaN	NaN	NaN	0.862	P11;P08;P04
BCLAF1	Q9NYF8	_Y[Phospho (STY)]SPSQNSPIHHIPSR_.3		NaN	NaN	NaN	NaN	NaN	NaN	4780.92	NaN	NaN	NaN	9775.85	NaN	6658.5	NaN	1394.78	3871.16	2014.88	NaN	NaN	3157.45	NaN	NaN	NaN	NaN	NaN	NaN	NaN	NaN	NaN	NaN	NaN	NaN	NaN	NaN	NaN	NaN	NaN	NaN	NaN	NaN	NaN	NaN	NaN	NaN	0.982	P48;P31;P18;P23;P42;P45;P34
BCR	P11274	_ASASRPQPAPADGADPPPAEEPEARPDGEGS[Phospho (STY)]PGK_.4		2242.94	1381.15	NaN	NaN	NaN	NaN	1238.15	3973.75	NaN	NaN	11473.5	NaN	NaN	NaN	3548.94	5380.63	NaN	NaN	NaN	11793.6	NaN	2733.77	NaN	NaN	NaN	4575.54	3098.28	NaN	NaN	1833.94	NaN	NaN	NaN	NaN	NaN	NaN	NaN	7866.74	3933.1	NaN	NaN	NaN	4383	NaN	1	P48;P31;P12;P18;P25;P01;P26;P23;P42;P39;P43;P30;P36;P02;P41
BCR	P11274	_SQS[Phospho (STY)]TSEQEKR_.2		NaN	NaN	NaN	NaN	NaN	NaN	NaN	NaN	NaN	NaN	NaN	NaN	NaN	NaN	NaN	NaN	NaN	NaN	NaN	NaN	NaN	380.036	NaN	NaN	NaN	1158.72	NaN	NaN	NaN	NaN	NaN	NaN	NaN	NaN	NaN	NaN	NaN	NaN	NaN	NaN	NaN	NaN	NaN	NaN	0.999	P26;P43
BCR	P11274	_VS[Phospho (STY)]PSPTTYR_.2		25162.7	5265.49	NaN	NaN	NaN	11989.3	30782.3	NaN	NaN	NaN	2490.53	NaN	10072.5	NaN	23664.5	14257.8	15497.1	43334.9	23677.8	31329.4	5877.23	NaN	20868.3	NaN	NaN	24517.5	25852	NaN	13335.3	3087.64	11043.8	NaN	NaN	5985.44	NaN	12430.5	27952.7	NaN	16577.8	NaN	NaN	NaN	20060.9	NaN	1	P48;P31;P12;P18;P01;P40;P11;P26;P23;P37;P08;P16;P13;P42;P04;P45;P39;P34;P36;P02;P41;P07;P15;P10
BCR	P11274	_RQS[Phospho (STY)]MTVK_.2		4419.34	NaN	NaN	NaN	NaN	NaN	NaN	NaN	NaN	NaN	NaN	NaN	NaN	NaN	6020.15	1335.36	NaN	1440.58	5515.03	5512.09	NaN	NaN	NaN	NaN	NaN	7521.7	NaN	NaN	NaN	NaN	NaN	NaN	NaN	803.161	NaN	2161.03	3732.16	NaN	NaN	NaN	NaN	NaN	2826.77	NaN	1	P31;P18;P01;P40;P11;P26;P08;P13;P42;P39;P15
BEND5	Q7L4P6	_GPEELGAGPES[Phospho (STY)]PPR_.2		227.524	1256.9	NaN	NaN	NaN	NaN	872.296	636.732	NaN	NaN	1766.67	NaN	NaN	NaN	505.244	NaN	NaN	812.826	1108.94	1395.17	NaN	NaN	NaN	694.726	NaN	NaN	NaN	NaN	NaN	964.134	NaN	NaN	NaN	754.768	NaN	591.178	NaN	NaN	NaN	NaN	NaN	NaN	NaN	NaN	1	P48;P31;P19;P12;P18;P25;P01;P40;P11;P23;P08;P13;P02;P27
BET1	O15155	_SLS[Phospho (STY)]IEIGHEVK_.2		NaN	644.043	NaN	NaN	NaN	NaN	889.228	1646.01	NaN	NaN	2882.99	NaN	NaN	NaN	NaN	NaN	NaN	NaN	NaN	866.638	NaN	NaN	NaN	241.127	NaN	1229.41	NaN	NaN	NaN	830.699	NaN	NaN	NaN	1945.88	NaN	NaN	NaN	NaN	NaN	NaN	NaN	NaN	NaN	NaN	1	P48;P31;P19;P12;P25;P40;P26;P23;P02
BET1L	Q9NYM9	_AQS[Phospho (STY)]PGAVEEILDR_.2		977.592	819.629	NaN	NaN	NaN	NaN	1752.34	1525.73	NaN	NaN	NaN	NaN	NaN	NaN	505.461	NaN	445.948	NaN	NaN	1027.26	821.702	489.565	NaN	761.893	NaN	2083.43	598.795	NaN	419.735	1166.28	901.817	NaN	3067.02	9460.19	NaN	460.441	NaN	1163.46	386.643	4573.7	239.417	NaN	NaN	NaN	1	P31;P19;P12;P18;P25;P01;P40;P03;P26;P23;P37;P21;P16;P13;P45;P43;P33;P30;P36;P02;P41;P07
BICD2	Q8TD16	_S[Phospho (STY)]PILLPK_.2		3421.34	7296.79	4952.54	7880.26	4640.31	6882.99	5011.88	6121.22	NaN	1777	7100.2	556.539	7654.75	869.674	2403.32	6851.79	9946.01	5251.27	5591.45	6240.54	1731.05	4422.94	NaN	5380.84	1660.84	3462.37	3765.5	3347.23	4334.1	2698.95	2189.27	NaN	NaN	4828.35	NaN	2825.7	1673.41	2737.45	1667.08	2101.69	3860.49	NaN	4351.52	NaN	1	P48;P31;P19;P12;P18;P25;P01;P40;P11;P03;P26;P23;P37;P08;P21;P16;P13;P42;P38;P04;P45;P39;P43;P34;P30;P35;P36;P49;P02;P41;P07;P15;P20;P6;P47;P27;P14
BICRA	Q9NZM4	_GGS[Phospho (STY)]PAPLPAK_.2		10882	7415.13	NaN	4792.9	7056.75	4015.3	4872.61	8412.46	9460.36	5770.82	8211.52	4134.72	7009.09	8360.51	9028.34	5697.04	8353.8	9061.7	7966.96	7430.62	NaN	4969.14	5651.29	8523.7	NaN	10187.3	5585.73	NaN	7446.62	5070.89	5801.66	7838.32	NaN	NaN	NaN	5865.05	6235.6	9682.23	NaN	NaN	NaN	NaN	8934.87	6156.7	1	P48;P31;P19;P12;P18;P25;P01;P11;P26;P23;P08;P16;P13;P42;P44;P38;P04;P45;P39;P32;P43;P34;P30;P35;P36;P49;P02;P07;P15;P10;P6;P22;P14
BIN1	O00499	_S[Phospho (STY)]PSPPDGSPAATPEIR_.2		NaN	NaN	NaN	NaN	896.373	NaN	NaN	NaN	NaN	NaN	NaN	NaN	NaN	NaN	4274.56	NaN	NaN	NaN	5051.34	NaN	NaN	NaN	NaN	4788.71	NaN	10397.5	NaN	NaN	NaN	916.718	NaN	NaN	NaN	NaN	NaN	1252.07	NaN	NaN	NaN	NaN	NaN	NaN	NaN	NaN	0.95	P19;P12;P18;P11;P26;P13;P6
BIN1	O00499	_GNKSPS[Phospho (STY)]PPDGSPAATPEIR_.3		NaN	NaN	NaN	NaN	NaN	6448.95	NaN	NaN	NaN	NaN	NaN	NaN	NaN	NaN	NaN	NaN	NaN	2964.88	NaN	NaN	NaN	NaN	NaN	NaN	NaN	NaN	NaN	NaN	NaN	NaN	NaN	NaN	NaN	NaN	NaN	NaN	NaN	NaN	NaN	NaN	NaN	NaN	NaN	NaN	0.806	P08;P04
BIN2	Q9UBW5	_S[Phospho (STY)]LVISPPVR_.2		NaN	NaN	NaN	NaN	NaN	28179.6	NaN	NaN	NaN	25745	NaN	NaN	33497	NaN	NaN	NaN	76448.5	NaN	NaN	NaN	53467	NaN	NaN	NaN	36586	3398.25	NaN	89053.4	NaN	NaN	24028.7	NaN	NaN	NaN	34629.6	NaN	NaN	NaN	6354.72	NaN	107568	NaN	NaN	NaN	1	P26;P37;P21;P16;P04;P45;P34;P35;P41;P05;P20;P47
BIN2	Q9UBW5	_TAS[Phospho (STY)]EGSEQPK_.2		NaN	NaN	NaN	NaN	NaN	2514.21	NaN	NaN	NaN	6042.41	NaN	NaN	1802.72	NaN	NaN	NaN	4433.03	636.508	NaN	NaN	4462.25	NaN	NaN	NaN	18824.5	NaN	NaN	20447.3	NaN	NaN	5540.64	NaN	NaN	NaN	15955.4	NaN	NaN	NaN	NaN	NaN	6077.42	NaN	NaN	NaN	1	P37;P08;P21;P16;P04;P45;P34;P35;P05;P20;P47
BIN2	Q9UBW5	_PSSGNIPSSPTASGGGS[Phospho (STY)]PTSPR_.2;_PSSGNIPSSPTASGGGS[Phospho (STY)]PTSPR_.3		NaN	NaN	NaN	NaN	NaN	32669.2	NaN	NaN	NaN	NaN	NaN	NaN	NaN	NaN	NaN	NaN	NaN	NaN	NaN	NaN	88450.2	NaN	NaN	NaN	84233.5	NaN	NaN	NaN	NaN	NaN	107798	NaN	NaN	NaN	NaN	NaN	NaN	NaN	NaN	NaN	NaN	NaN	NaN	NaN	1	P37;P16;P04;P20;P21;P41
BIN2	Q9UBW5	_ASLGTGTAS[Phospho (STY)]PR_.2		1494.62	NaN	NaN	NaN	NaN	67181.4	NaN	NaN	NaN	58679.7	NaN	NaN	57742.6	NaN	NaN	NaN	135292	NaN	NaN	NaN	44367.8	NaN	NaN	NaN	58721.3	NaN	NaN	NaN	NaN	NaN	85151.4	NaN	NaN	NaN	84001.8	NaN	NaN	NaN	NaN	NaN	118533	NaN	NaN	NaN	1	P01;P37;P21;P16;P04;P45;P34;P35;P05;P20
BIN2	Q9UBW5	_ASLGTGT[Phospho (STY)]ASPR_.2		NaN	NaN	NaN	NaN	NaN	NaN	NaN	NaN	NaN	NaN	NaN	NaN	NaN	NaN	NaN	NaN	NaN	2488.52	NaN	NaN	NaN	NaN	NaN	NaN	NaN	2045.68	NaN	NaN	NaN	NaN	NaN	NaN	NaN	NaN	NaN	NaN	NaN	NaN	NaN	NaN	NaN	NaN	NaN	NaN	0.986	P26;P08
BIRC6	Q9NR09	_SDS[Phospho (STY)]VTGHTSQK_.2		NaN	730.572	NaN	NaN	NaN	1172.73	391.759	NaN	NaN	NaN	387.809	NaN	NaN	NaN	763.937	NaN	NaN	751.056	1029.46	647.336	NaN	NaN	848.219	697.44	1081.41	NaN	421.603	NaN	1273.4	591.286	NaN	NaN	NaN	320.51	NaN	503.626	NaN	NaN	NaN	NaN	NaN	NaN	NaN	NaN	0.999	P48;P31;P19;P12;P18;P40;P11;P23;P08;P13;P04;P36;P02;P07;P24;P20;P10
BLNK	Q8WV28	_HS[Phospho (STY)]PPFSK_.2;_SSQRHS[Phospho (STY)]PPFSK_.3		19705.2	92100.5	NaN	NaN	63416.1	NaN	89459.8	34016.2	NaN	NaN	38621.2	NaN	NaN	NaN	67807.5	6539.9	NaN	50284	17138	5082.14	NaN	11906.4	NaN	NaN	NaN	NaN	NaN	NaN	41844.2	77347.8	NaN	NaN	NaN	NaN	NaN	27912.8	16668.2	NaN	NaN	NaN	NaN	NaN	11466.2	NaN	1	P48;P31;P12;P18;P25;P01;P11;P23;P08;P13;P42;P39;P02;P07;P15;P6;P48;P43
BLNK	Q8WV28	_STKPNSSTPAS[Phospho (STY)]PPGTASGR_.3		NaN	6504.08	NaN	NaN	3402.8	NaN	6815.66	10004	NaN	NaN	11773.4	NaN	NaN	NaN	4964.78	NaN	NaN	7251.48	590.961	NaN	NaN	2145.9	NaN	NaN	NaN	NaN	NaN	NaN	NaN	5485.87	NaN	NaN	NaN	NaN	NaN	NaN	NaN	11516.4	NaN	NaN	NaN	NaN	4522.87	NaN	1	P48;P12;P18;P25;P11;P23;P08;P39;P43;P30;P02;P6
BLNK	Q8WV28	_NSGAWETKS[Phospho (STY)]PPPAAPSPLPR_.3		NaN	NaN	NaN	NaN	NaN	NaN	NaN	1009.59	NaN	NaN	3617.9	NaN	NaN	NaN	NaN	NaN	NaN	NaN	NaN	NaN	NaN	NaN	NaN	NaN	NaN	NaN	NaN	NaN	NaN	NaN	NaN	NaN	NaN	NaN	NaN	NaN	NaN	NaN	NaN	NaN	NaN	NaN	NaN	NaN	0.905	P48;P25
BLNK	Q8WV28	_KPTT[Phospho (STY)]PLK_.2		NaN	3283.1	NaN	NaN	NaN	NaN	515.597	3369.56	NaN	NaN	4114.16	NaN	NaN	NaN	1415.12	758.431	NaN	NaN	511.836	NaN	NaN	1624.24	NaN	NaN	NaN	NaN	NaN	NaN	NaN	3001.57	NaN	NaN	NaN	NaN	NaN	989.45	NaN	NaN	NaN	NaN	NaN	NaN	NaN	NaN	0.999	P48;P12;P18;P25;P11;P23;P13;P42;P43;P02
BMI1	P35226	_KSS[Phospho (STY)]VNGSSATSSG_.2		383.844	NaN	NaN	NaN	NaN	NaN	NaN	411.531	NaN	NaN	NaN	NaN	NaN	1834.02	582.424	NaN	NaN	413.323	NaN	686.908	NaN	NaN	NaN	NaN	NaN	NaN	NaN	NaN	1127.82	NaN	NaN	NaN	NaN	NaN	NaN	NaN	NaN	NaN	NaN	NaN	NaN	NaN	NaN	NaN	0.906	P31;P18;P25;P01;P08;P49;P07
BNIP2	Q12982	_KGS[Phospho (STY)]ITEYTAAEEK_.2		NaN	2566.39	5004.09	6234.55	3754.37	1672.84	6062.38	1097.59	704.732	2561.55	2505.99	801.907	3423.52	3359.02	4427.07	5167.12	3513.18	2314.43	4406.74	4237.7	3404.84	3374.67	5152.42	4100.39	1163.14	3561.41	3724.33	NaN	3010.55	1267.55	3490.22	2903.92	NaN	5989.67	NaN	2267.72	3893.23	NaN	5219.06	1917.41	NaN	NaN	NaN	NaN	1	P48;P31;P19;P12;P18;P25;P40;P11;P03;P26;P23;P37;P08;P16;P13;P42;P38;P04;P45;P32;P43;P34;P35;P36;P49;P02;P41;P07;P15;P20;P10;P6;P27;P22;P14
BOD1L1	Q8NFC6	_RGS[Phospho (STY)]LSQEMAK_.2		2200.29	NaN	NaN	NaN	NaN	NaN	NaN	NaN	NaN	NaN	118.073	NaN	2494.78	2691.18	3195.49	609.827	NaN	NaN	NaN	1140.56	NaN	NaN	NaN	1049.2	NaN	3421.22	NaN	NaN	NaN	NaN	NaN	NaN	NaN	NaN	NaN	717.384	2468.48	NaN	NaN	NaN	NaN	NaN	NaN	NaN	1	P48;P31;P19;P18;P01;P26;P13;P42;P34;P49;P15
BOD1L1	Q8NFC6	_DKDVTLS[Phospho (STY)]PVK_.2;_DVTLS[Phospho (STY)]PVK_.2		6934.39	9385.06	18694.3	17968.7	NaN	8027.49	14997.4	4723.04	10389.8	7878.78	9586.05	7145	22441.5	8459.54	9632.54	17778.8	16184.3	11244.6	9733.8	18097.9	9157.73	10507.9	11993.6	25018.8	NaN	13570.9	11172.5	NaN	8736.85	5206.37	21401.9	8932.14	NaN	15806.7	NaN	8939.96	7852.88	18775.9	7076.56	7395.31	NaN	NaN	10993.5	5353.49	1	P48;P31;P19;P12;P18;P25;P01;P40;P11;P03;P26;P23;P37;P08;P16;P13;P42;P44;P38;P04;P45;P39;P32;P43;P34;P30;P35;P36;P49;P02;P41;P07;P15;P10;P27;P22;P14;P19;P18;P40;P11;P23;P08;P16;P13;P42;P45;P34;P07;P27
BOD1L1	Q8NFC6	_TQLS[Phospho (STY)]PSIKR_.2;_TQLS[Phospho (STY)]PSIK_.2		10886.6	11004.2	15075	16705.2	NaN	17411.3	18173.9	7864.72	NaN	7006.79	10451.6	10835.2	26071.1	NaN	13253.1	23692.9	18354.4	27087.5	15859.4	15127.9	9187.35	7900.01	23608.8	38762.4	NaN	17091.8	7895.72	NaN	15959.2	6080.19	40590.9	21799.4	NaN	14986.8	16187.5	12687.5	13167.7	12600.5	NaN	8360.49	NaN	NaN	NaN	NaN	1	P48;P31;P25;P40;P42;P38;P45;P43;P34;P35;P36;P27;P48;P31;P19;P12;P18;P25;P01;P40;P11;P03;P26;P23;P37;P08;P16;P13;P42;P38;P04;P45;P43;P34;P30;P36;P02;P07;P05;P15;P10;P27;P22;P14
BOD1L1	Q8NFC6	_TQLSPS[Phospho (STY)]IKR_.2;_TQLSPS[Phospho (STY)]IK_.2		3739.92	NaN	NaN	2308.02	NaN	NaN	1901.78	NaN	6137.22	NaN	NaN	NaN	NaN	17475.9	10059.4	NaN	7069.21	NaN	NaN	5484.1	NaN	6677.89	NaN	8691.78	NaN	11084.8	NaN	NaN	NaN	NaN	4435.41	NaN	NaN	NaN	NaN	6256.08	5477.86	NaN	17704.7	NaN	NaN	NaN	NaN	NaN	1	P31;P19;P18;P01;P26;P23;P16;P13;P38;P45;P32;P43;P49;P41;P15;P18;P16
BOD1L1	Q8NFC6	_EVS[Phospho (STY)]PPGAR_.2		46139.3	11879.6	34831.3	40451.9	9775.79	54265.7	41973.9	21872.9	56413.8	35877	7006.66	31533.1	66969.1	35443.8	50674.1	40566.2	62908.5	59241.8	45053.2	47589.7	40643.6	30251.3	45737.6	41945.5	NaN	46101.1	35658.5	51942.2	55546.1	9219.5	58513.1	53073.7	7725.92	25124.1	30659	47254.4	44920.9	51233.7	40058.5	17259.3	70582.9	NaN	53205.6	46814.3	1	P48;P31;P19;P12;P18;P25;P01;P40;P11;P03;P26;P23;P37;P08;P21;P16;P13;P42;P44;P38;P04;P45;P46;P39;P32;P43;P33;P34;P30;P35;P36;P49;P02;P41;P07;P05;P15;P24;P10;P6;P47;P27;P22;P14;P9
BPTF	Q12830	_S[Phospho (STY)]PILEEK_.2		11199.3	25278.6	20510.1	7198.69	27364.3	12593.3	15413	21903.5	23565.3	16235.4	27628.6	6579.18	30564.5	10287.9	18265.1	30555.5	29914.6	21251.2	21700.6	19913.1	16838.3	17403.8	23335.8	29463.5	10286.5	15969.7	18979.4	25492.1	15053.3	12846.2	31072.1	11949.1	14589.8	31161.9	24993.7	22534.3	19213.2	23279	29402.9	11923.5	12695.9	NaN	25912.1	15885.4	1	P48;P31;P19;P12;P18;P25;P01;P40;P11;P03;P26;P23;P37;P08;P21;P16;P13;P42;P44;P38;P04;P45;P46;P39;P32;P43;P33;P34;P30;P35;P36;P49;P02;P41;P07;P05;P15;P24;P20;P10;P6;P47;P27;P22;P14;P9
BPTF	Q12830	_VQS[Phospho (STY)]PSQTR_.2		5702.99	NaN	NaN	NaN	6809.7	6410.47	3313.03	3047.99	NaN	NaN	10188.6	NaN	2884.05	NaN	4417.47	NaN	4976.59	6801.85	4153.6	5428.25	4206.59	4641.87	3444.56	4705.25	NaN	4840.23	2311.64	4854.66	7632.27	4180.66	5723.44	NaN	NaN	4518.09	NaN	4106.47	2689.78	NaN	NaN	1060.23	NaN	NaN	3580.81	5003.26	1	P48;P31;P19;P12;P18;P25;P01;P40;P11;P03;P26;P23;P37;P08;P16;P13;P44;P04;P45;P39;P43;P34;P36;P07;P15;P10;P6;P47
BPTF	Q12830	_SNGELS[Phospho (STY)]ESPGAGK_.2		NaN	NaN	NaN	NaN	15310.1	NaN	NaN	NaN	NaN	NaN	NaN	NaN	2784.35	NaN	NaN	2575	NaN	NaN	1781.37	NaN	759.344	2102.48	2500.35	NaN	NaN	NaN	NaN	NaN	NaN	NaN	1646.27	NaN	NaN	NaN	NaN	NaN	1984.46	NaN	NaN	NaN	NaN	NaN	NaN	NaN	0.963	P11;P37;P16;P42;P43;P34;P15;P10;P6
BPTF	Q12830	_SNGELSES[Phospho (STY)]PGAGK_.2		1544.67	NaN	NaN	NaN	NaN	NaN	2726.95	7415.58	NaN	NaN	6291.52	NaN	NaN	NaN	NaN	2596.25	NaN	2370.42	NaN	2542.4	NaN	NaN	NaN	2320.94	NaN	NaN	NaN	NaN	NaN	NaN	1858.21	NaN	NaN	4989.52	NaN	NaN	NaN	NaN	NaN	NaN	NaN	NaN	NaN	NaN	0.997	P48;P31;P19;P25;P01;P40;P23;P08;P16;P42
BRAF	P15056	_SAS[Phospho (STY)]EPSLNR_.2		19506.1	24153.8	11262.7	15182.4	20785.4	8794.66	18433.2	35132.1	24579.7	NaN	34020.6	NaN	NaN	NaN	18983.9	19736.8	15443.6	23342	17723.5	22732.5	11278.8	21691.9	17044	27780.8	NaN	18967.7	20245.7	NaN	16949	17370.6	9267.41	NaN	21524.4	44885.2	NaN	14081.5	18121.7	20728.5	NaN	20926.5	NaN	NaN	23998.3	NaN	1	P48;P31;P19;P12;P18;P25;P01;P40;P11;P03;P26;P23;P37;P08;P16;P13;P42;P38;P04;P45;P39;P32;P43;P33;P30;P36;P02;P07;P15;P24;P10;P6;P27;P9
BRAP	Q7Z569	_ECINAAPDS[Phospho (STY)]PSK_.2		NaN	10013.6	NaN	6503.34	NaN	NaN	3781.68	NaN	NaN	NaN	NaN	2500.8	NaN	NaN	NaN	NaN	NaN	NaN	2057.94	NaN	NaN	NaN	NaN	NaN	NaN	NaN	NaN	NaN	NaN	NaN	NaN	NaN	NaN	NaN	NaN	NaN	NaN	NaN	NaN	NaN	NaN	NaN	NaN	NaN	0.999	P11;P23;P38;P02;P14
BRAP	Q7Z569	_ECINAAPDSPS[Phospho (STY)]K_.2		NaN	NaN	NaN	NaN	NaN	NaN	NaN	NaN	NaN	NaN	NaN	NaN	NaN	NaN	NaN	NaN	NaN	NaN	NaN	NaN	NaN	NaN	NaN	NaN	NaN	NaN	NaN	NaN	NaN	5623.35	NaN	NaN	1540.74	9073.35	NaN	NaN	NaN	NaN	NaN	NaN	NaN	NaN	NaN	NaN	1	P12;P40;P33
BRAT1	Q6PJG6	_GS[Phospho (STY)]PNTASAEATLPR_.2		NaN	NaN	NaN	NaN	NaN	NaN	475.615	NaN	NaN	NaN	3027.56	NaN	NaN	NaN	1347.53	NaN	1884.52	1219.96	544.238	2795.52	NaN	NaN	NaN	1311.03	NaN	NaN	1941.11	NaN	NaN	NaN	NaN	NaN	NaN	10683.4	NaN	NaN	NaN	NaN	NaN	2690.91	NaN	NaN	NaN	NaN	1	P48;P31;P19;P18;P40;P11;P03;P23;P08;P45;P36
BRD1	O95696	_IVEYS[Phospho (STY)]PPSAPR_.2		7112.44	10577.8	3040.21	9246.63	4035.85	6422.41	6827.76	15050.8	NaN	4821.62	19596.1	NaN	9101.75	NaN	2348.34	8860.55	10529.3	NaN	7231.26	NaN	5610.13	NaN	9234.22	7930.98	NaN	9013.27	5392.27	NaN	NaN	5568.67	8154.79	5225.39	2763.02	11124.5	NaN	4639.66	3830.95	3770.56	NaN	NaN	NaN	NaN	4141.57	NaN	1	P48;P19;P12;P18;P25;P01;P40;P11;P26;P23;P37;P16;P13;P42;P38;P04;P45;P39;P33;P34;P30;P35;P36;P02;P15;P10;P6;P27;P22
BRD3	Q15059	_SES[Phospho (STY)]PPPLSDPK_.2		57799.3	84957.4	88636.6	106861	62333.2	57709.4	65385.2	85553.2	114420	67727.4	139778	64670.3	122074	94097.9	105071	147364	154324	104321	104549	121760	88314.1	90324.6	91538.9	110657	26294.6	118980	111217	56394	76076	44602.7	146435	75041.3	23422.4	58282.9	44841.6	66661.4	49991.9	107349	110243	24095.9	61020.5	NaN	114887	70660.6	1	P48;P31;P19;P12;P18;P25;P01;P40;P11;P03;P26;P23;P37;P08;P21;P16;P13;P42;P44;P38;P04;P45;P39;P32;P43;P33;P34;P30;P35;P36;P49;P02;P41;P07;P05;P15;P20;P10;P6;P47;P27;P22;P14
BRD4	O60885	_IHS[Phospho (STY)]PIIR_.2		14015.7	18374.7	14526.4	5362	10647.3	1724.17	11370.6	14666.8	NaN	10402.3	23433.8	4920.83	8037.31	8383.57	17293.6	7498.62	2199.08	12625.7	6945.37	7936.54	4873.82	10558.4	7072.45	12038.9	15021.1	13668.8	11663.6	11227.4	NaN	7436.56	2803.64	11102.9	2950.81	10174.3	7234.64	5574.04	3302.18	34819.4	13662.1	1689.01	NaN	NaN	NaN	NaN	1	P48;P31;P19;P12;P18;P25;P01;P40;P11;P03;P26;P23;P37;P08;P16;P13;P42;P38;P04;P45;P43;P33;P34;P30;P35;P36;P49;P02;P41;P05;P15;P24;P20;P10;P6;P47;P27;P22;P14;P9
BRD4	O60885	_MPDEPEEPVVAVSS[Phospho (STY)]PAVPPPTK_.3		NaN	NaN	NaN	NaN	NaN	NaN	NaN	15841.3	NaN	NaN	25521.8	NaN	NaN	NaN	NaN	NaN	NaN	NaN	NaN	NaN	NaN	NaN	NaN	NaN	NaN	NaN	NaN	NaN	NaN	NaN	NaN	NaN	NaN	NaN	NaN	NaN	NaN	NaN	NaN	NaN	NaN	NaN	NaN	NaN	0.813	P48;P25
BRD4	O60885	_SKPPPTYES[Phospho (STY)]EEEDK_.3		3324.99	NaN	NaN	NaN	NaN	NaN	2616.87	1575.34	NaN	NaN	NaN	NaN	NaN	NaN	3825.77	NaN	NaN	1178.54	NaN	NaN	NaN	NaN	NaN	770.008	NaN	NaN	NaN	NaN	NaN	1533.83	763.981	NaN	NaN	NaN	NaN	NaN	NaN	NaN	NaN	NaN	NaN	NaN	NaN	NaN	1	P19;P12;P18;P25;P01;P23;P08;P16
BRD4	O60885	_SKPPPT[Phospho (STY)]YESEEEDK_.2		12861	NaN	NaN	NaN	NaN	NaN	NaN	NaN	NaN	NaN	NaN	NaN	NaN	NaN	NaN	NaN	NaN	NaN	NaN	NaN	NaN	NaN	NaN	NaN	NaN	NaN	NaN	NaN	NaN	5591.62	NaN	NaN	NaN	NaN	NaN	NaN	NaN	NaN	NaN	NaN	NaN	NaN	NaN	NaN	0.917	P12;P01
BRD7	Q9NPI1	_EREDS[Phospho (STY)]GDAEAHAFK_.3		300.056	1831.48	1239.24	1103.49	457.615	NaN	1210.2	937.253	NaN	231.372	4215.28	NaN	844.712	NaN	1022.11	488.315	5.38694	NaN	NaN	374.552	458.707	910.245	NaN	376.839	NaN	NaN	NaN	NaN	NaN	1151.33	183.653	NaN	NaN	NaN	NaN	415.309	NaN	347.863	NaN	NaN	NaN	NaN	NaN	NaN	1	P48;P31;P19;P12;P18;P25;P01;P23;P37;P16;P13;P42;P38;P45;P43;P34;P30;P35;P02;P6;P27
BRF1	Q92994	_GLSSAGGGS[Phospho (STY)]PHR_.2		NaN	NaN	NaN	NaN	NaN	NaN	NaN	NaN	NaN	NaN	NaN	NaN	NaN	NaN	298.429	NaN	NaN	2839.07	1623.98	NaN	NaN	NaN	NaN	NaN	NaN	NaN	NaN	NaN	NaN	NaN	NaN	NaN	NaN	NaN	NaN	NaN	NaN	NaN	NaN	NaN	NaN	NaN	NaN	NaN	1	P18;P11;P08
BRMS1	Q9HCU9	_AAVS[Phospho (STY)]PQKR_.2;_AAVS[Phospho (STY)]PQK_.2		9303.26	36011	10932.8	18650.7	44808.4	23222.5	6515.29	30357.2	36773	22821.5	53779.6	19850.2	30159.5	NaN	18316.2	34150	48326.6	22919.4	23814.4	47731.6	27807.3	28330	31623.8	39594.5	20419.7	28443.2	11007	NaN	16235.6	29915.9	58509.8	30454.7	34499.3	50437.1	NaN	48854.4	19476	23493.7	4088.05	57128.7	NaN	NaN	34330.2	69904.8	1	P48;P31;P19;P12;P18;P25;P01;P40;P11;P03;P26;P23;P37;P08;P16;P13;P42;P44;P38;P04;P45;P46;P39;P32;P43;P33;P34;P30;P35;P36;P02;P41;P07;P15;P24;P20;P10;P6;P27;P22;P14;P48;P31;P19;P12;P18;P25;P01;P40;P11;P03;P26;P23;P37;P08;P16;P13;P42;P38;P04;P45;P39;P43;P33;P35;P36;P02;P07;P24;P20;P10
BUD13	Q9BRD0	_HDTPDSS[Phospho (STY)]PR_.2		243.989	NaN	NaN	NaN	NaN	718.027	1746.24	927.462	NaN	NaN	NaN	NaN	NaN	NaN	NaN	NaN	NaN	NaN	NaN	1005.91	NaN	NaN	NaN	NaN	NaN	NaN	NaN	NaN	NaN	NaN	NaN	NaN	NaN	NaN	NaN	NaN	NaN	NaN	NaN	NaN	NaN	NaN	NaN	NaN	0.987	P31;P25;P01;P23;P04
BUD13	Q9BRD0	_HGTPDPS[Phospho (STY)]PR_.2		NaN	NaN	NaN	NaN	NaN	NaN	1438.28	NaN	NaN	NaN	772.476	NaN	NaN	NaN	NaN	NaN	NaN	1250.33	NaN	1887.87	NaN	NaN	NaN	NaN	NaN	NaN	NaN	NaN	NaN	NaN	1732.79	NaN	1572.41	2450.78	NaN	NaN	NaN	NaN	NaN	5691.38	NaN	NaN	NaN	NaN	0.995	P48;P31;P40;P03;P23;P08;P16;P33
BUD13	Q9BRD0	_HGT[Phospho (STY)]PDPS[Phospho (STY)]PR_.2		4918.35	12018.2	6190.87	7216.58	8069.15	3652.19	2647.08	5263.45	NaN	4845.55	7565.76	4287.25	8642.51	NaN	2724	3720.06	5654.43	6125.65	3469.13	4471.08	5245.46	4564.15	NaN	2681.31	NaN	2474.2	1193.63	1441.39	4709.58	6318.91	7401.63	3610.33	NaN	8908.14	NaN	1171.49	226.768	235.35	NaN	5934.5	NaN	NaN	5440.49	NaN	1	P48;P31;P19;P12;P18;P25;P01;P40;P11;P03;P26;P23;P37;P08;P16;P13;P42;P38;P04;P45;P39;P43;P34;P30;P35;P36;P02;P07;P15;P6;P47;P27;P22;P14
BUD13	Q9BRD0	_HDTPDPS[Phospho (STY)]PR_.2		NaN	NaN	NaN	NaN	NaN	NaN	2337.79	NaN	NaN	NaN	841.311	NaN	NaN	NaN	NaN	NaN	NaN	2039.52	NaN	NaN	NaN	NaN	NaN	NaN	NaN	NaN	NaN	NaN	NaN	NaN	NaN	NaN	NaN	3822.52	NaN	NaN	NaN	NaN	NaN	5970.74	NaN	NaN	NaN	NaN	0.996	P48;P40;P03;P23;P08
BUD13	Q9BRD0	_HDT[Phospho (STY)]PDPS[Phospho (STY)]PR_.2		NaN	5444.55	NaN	4098.5	NaN	NaN	934.239	NaN	NaN	NaN	3389.67	NaN	NaN	NaN	NaN	NaN	NaN	933.74	NaN	NaN	NaN	NaN	NaN	399.32	NaN	NaN	NaN	NaN	NaN	2040.15	1518.13	NaN	NaN	NaN	NaN	NaN	NaN	NaN	NaN	NaN	NaN	NaN	NaN	NaN	1	P48;P19;P12;P23;P08;P16;P38;P02
BUD13	Q9BRD0	_HDTPDPS[Phospho (STY)]PLR_.2		768.176	NaN	6052.5	4034.18	NaN	NaN	6355.15	3545.35	NaN	NaN	4812.21	NaN	9907.5	NaN	2285.33	4854.46	1947.24	NaN	1184.91	2464.58	1742.03	1671.63	1406.84	3360.5	NaN	NaN	NaN	NaN	NaN	1974.78	3555.78	NaN	1960.85	9410.92	NaN	1468.01	NaN	NaN	NaN	5485.96	NaN	NaN	NaN	NaN	1	P48;P31;P19;P12;P18;P25;P01;P40;P11;P03;P23;P37;P16;P13;P42;P38;P45;P43;P33;P34;P10;P27
BUD13	Q9BRD0	_HDT[Phospho (STY)]PDPS[Phospho (STY)]PLR_.2		2757.66	10598.2	NaN	8599.17	6123.5	NaN	4733.94	5905.01	NaN	NaN	9851.57	NaN	11907.7	NaN	3951.04	NaN	6181.7	2863.32	1835.33	2311.42	3307.71	1590.62	NaN	3492.98	NaN	1832.21	NaN	NaN	NaN	2857.69	3791.48	NaN	NaN	9176.24	NaN	NaN	NaN	NaN	NaN	3589.12	NaN	NaN	5595.15	NaN	1	P48;P31;P19;P12;P18;P25;P01;P40;P11;P03;P26;P23;P37;P08;P16;P38;P45;P39;P43;P34;P02;P6
BUD13	Q9BRD0	_HDS[Phospho (STY)]PDPS[Phospho (STY)]PPR_.2		8967.84	10501.8	15501.8	14808.9	10483	7224.53	9495.81	10691.9	NaN	NaN	6232.82	3304.18	16093.6	NaN	6074.06	NaN	NaN	7747.33	6895.18	4054.6	7509.57	5088.29	NaN	4053.24	NaN	NaN	NaN	NaN	5049.52	4800.55	9806.36	NaN	NaN	9156.33	NaN	2823.13	253.86	NaN	NaN	7046.32	NaN	NaN	2620.02	NaN	1	P48;P31;P19;P12;P18;P25;P01;P40;P11;P03;P23;P37;P08;P16;P13;P38;P04;P39;P43;P34;P02;P07;P15;P6;P27;P14
BUD13	Q9BRD0	_HDSPDPS[Phospho (STY)]PPR_.2		NaN	NaN	NaN	NaN	NaN	NaN	NaN	NaN	NaN	NaN	NaN	NaN	NaN	NaN	1587.62	NaN	NaN	NaN	NaN	NaN	NaN	NaN	NaN	1767.12	NaN	NaN	NaN	NaN	NaN	NaN	NaN	NaN	1571.93	NaN	NaN	NaN	NaN	NaN	NaN	9398.38	NaN	NaN	NaN	NaN	0.999	P19;P18;P03;P33
BUD13	Q9BRD0	_HDS[Phospho (STY)]PDPS[Phospho (STY)]PPR_.2		8967.84	10501.8	15501.8	14808.9	10483	7224.53	9495.81	10691.9	NaN	NaN	6232.82	3304.18	16093.6	NaN	6074.06	NaN	NaN	7747.33	6895.18	4054.6	7509.57	5088.29	NaN	4053.24	NaN	NaN	NaN	NaN	5049.52	4800.55	9806.36	NaN	NaN	9156.33	NaN	2823.13	253.86	NaN	NaN	7046.32	NaN	NaN	2620.02	NaN	1	P48;P31;P19;P12;P18;P25;P01;P40;P11;P03;P23;P37;P08;P16;P13;P38;P04;P39;P43;P34;P02;P07;P15;P6;P27;P14
BUD13	Q9BRD0	_RPQHNSSGAS[Phospho (STY)]PR_.3		NaN	NaN	846.805	526.591	3362.85	NaN	NaN	NaN	NaN	NaN	1009	NaN	NaN	NaN	NaN	NaN	NaN	NaN	203.689	466.107	NaN	NaN	NaN	NaN	NaN	911.785	NaN	NaN	308.055	558.656	430.938	NaN	NaN	345.38	NaN	NaN	NaN	NaN	NaN	NaN	NaN	NaN	NaN	NaN	1	P48;P31;P12;P40;P11;P26;P16;P38;P07;P6;P27
BUD13	Q9BRD0	_VHNNS[Phospho (STY)]PDTSR_.2		NaN	2153.43	NaN	NaN	NaN	4823.63	NaN	NaN	NaN	969.438	966.752	NaN	NaN	2445.62	NaN	NaN	NaN	1469.02	NaN	2383.69	1471.94	856.906	NaN	1509.52	NaN	1808.93	NaN	NaN	3363.99	1166.87	NaN	NaN	NaN	2782.17	NaN	1266.11	NaN	NaN	NaN	NaN	NaN	NaN	NaN	NaN	1	P48;P31;P19;P12;P40;P26;P37;P08;P13;P04;P43;P35;P49;P02;P07
BUD13	Q9BRD0	_HDS[Phospho (STY)]PDLAPNVTYSLPR_.3		NaN	NaN	NaN	NaN	NaN	NaN	3379.97	NaN	NaN	NaN	6934.24	NaN	1347.87	NaN	NaN	NaN	NaN	NaN	NaN	NaN	NaN	NaN	NaN	NaN	NaN	NaN	NaN	NaN	NaN	1603.13	NaN	NaN	NaN	5475.13	NaN	NaN	NaN	NaN	NaN	NaN	NaN	NaN	NaN	NaN	1	P48;P12;P40;P23;P34
BUD13	Q9BRD0	_YEYDPDIS[Phospho (STY)]PPR_.2		17001.8	17512.5	17050.6	20707.6	9565.26	21765.8	29225.9	26959.9	NaN	12661.9	28288.6	18268	53495.8	12208.5	6634.07	21744	36370.7	18134.6	13906.4	27271.2	14164.7	21579.2	25568.2	17057.8	NaN	19326.4	21806.7	11032.4	14897.9	9740.6	21370.8	17714.6	25877.2	77217.2	NaN	8881.9	10130.3	16402.1	NaN	37676.3	NaN	NaN	17857.4	11269	1	P48;P31;P19;P12;P18;P25;P01;P40;P11;P03;P26;P23;P37;P08;P16;P13;P42;P44;P38;P04;P45;P39;P43;P33;P34;P30;P35;P36;P49;P02;P07;P15;P10;P6;P47;P27;P22;P14
BUD13	Q9BRD0	_ATDSDLSS[Phospho (STY)]PR_.2		5799.2	NaN	NaN	NaN	NaN	8593.93	7760.04	8063.85	7445.79	NaN	4570.83	NaN	7995.93	NaN	5350.02	5260.66	8436.54	6287.04	5953.91	5738.18	NaN	NaN	NaN	3116.34	NaN	9439.82	6516.13	NaN	5705.4	NaN	8752.63	NaN	3674.95	9905.55	NaN	4049.08	NaN	NaN	NaN	4372.42	NaN	NaN	6407.68	NaN	1	P48;P31;P19;P18;P25;P01;P40;P11;P03;P26;P23;P08;P16;P13;P42;P04;P45;P39;P32;P33;P34;P36;P07
BUD13	Q9BRD0	_HGT[Phospho (STY)]PDPSPR_.2		6955.48	4264.07	8295.89	5008.92	NaN	8771.08	6873.03	3764.85	4164.27	8395.03	3509.76	NaN	11729.3	6871.31	11669.1	7157.88	8993	9605.96	7245.85	5461.67	5771.47	6679.69	5267.07	6054.31	NaN	6398.99	6082.46	NaN	9767.79	3749.82	6524.57	10121.3	NaN	4922.83	NaN	6058.04	NaN	7755.94	5111.16	2737.4	NaN	NaN	6429.53	NaN	1	P48;P31;P19;P12;P18;P25;P01;P40;P11;P03;P26;P23;P37;P08;P16;P13;P42;P38;P04;P45;P39;P32;P43;P34;P30;P35;P36;P49;P02;P41;P07;P10;P27;P22
BUD13	Q9BRD0	_HGT[Phospho (STY)]PDPS[Phospho (STY)]PR_.2		4918.35	12018.2	6190.87	7216.58	8069.15	3652.19	2647.08	5263.45	NaN	4845.55	7565.76	4287.25	8642.51	NaN	2724	3720.06	5654.43	6125.65	3469.13	4471.08	5245.46	4564.15	NaN	2681.31	NaN	2474.2	1193.63	1441.39	4709.58	6318.91	7401.63	3610.33	NaN	8908.14	NaN	1171.49	226.768	235.35	NaN	5934.5	NaN	NaN	5440.49	NaN	1	P48;P31;P19;P12;P18;P25;P01;P40;P11;P03;P26;P23;P37;P08;P16;P13;P42;P38;P04;P45;P39;P43;P34;P30;P35;P36;P02;P07;P15;P6;P47;P27;P22;P14
BUD13	Q9BRD0	_HDT[Phospho (STY)]PDPSPR_.2		NaN	1883.12	2296.69	NaN	NaN	NaN	2631.62	NaN	NaN	NaN	1990.54	NaN	NaN	NaN	1030.82	NaN	NaN	4927.13	3889.13	NaN	NaN	NaN	NaN	3839.72	NaN	NaN	NaN	NaN	NaN	2568.1	3316.19	NaN	NaN	2818.77	NaN	NaN	NaN	NaN	NaN	NaN	NaN	NaN	NaN	NaN	1	P48;P19;P12;P18;P40;P11;P23;P08;P16;P02;P27
BUD13	Q9BRD0	_HDT[Phospho (STY)]PDPS[Phospho (STY)]PR_.2		NaN	5444.55	NaN	4098.5	NaN	NaN	934.239	NaN	NaN	NaN	3389.67	NaN	NaN	NaN	NaN	NaN	NaN	933.74	NaN	NaN	NaN	NaN	NaN	399.32	NaN	NaN	NaN	NaN	NaN	2040.15	1518.13	NaN	NaN	NaN	NaN	NaN	NaN	NaN	NaN	NaN	NaN	NaN	NaN	NaN	1	P48;P19;P12;P23;P08;P16;P38;P02
BUD13	Q9BRD0	_HDT[Phospho (STY)]PDPSPLR_.2		4893.69	5778.02	9507.9	5807.68	4282.01	4384	8532.19	4066.52	NaN	5704.97	5830.63	1787.55	14796.5	NaN	6511.49	8600.36	7675.29	5446.76	5093.52	4764.41	4415.8	5685.75	NaN	5664.57	NaN	4445.72	5822.23	NaN	2685.87	2946.11	6559.97	3781.12	NaN	8429.4	NaN	3743.42	3443.86	5658.6	4922.26	1820.47	NaN	NaN	5122.1	NaN	1	P48;P31;P19;P12;P18;P25;P01;P40;P11;P03;P26;P23;P37;P08;P16;P13;P42;P38;P04;P45;P39;P43;P34;P30;P35;P36;P02;P41;P07;P15;P6;P27;P22;P14
BUD13	Q9BRD0	_HDT[Phospho (STY)]PDPS[Phospho (STY)]PLR_.2		2757.66	10598.2	NaN	8599.17	6123.5	NaN	4733.94	5905.01	NaN	NaN	9851.57	NaN	11907.7	NaN	3951.04	NaN	6181.7	2863.32	1835.33	2311.42	3307.71	1590.62	NaN	3492.98	NaN	1832.21	NaN	NaN	NaN	2857.69	3791.48	NaN	NaN	9176.24	NaN	NaN	NaN	NaN	NaN	3589.12	NaN	NaN	5595.15	NaN	1	P48;P31;P19;P12;P18;P25;P01;P40;P11;P03;P26;P23;P37;P08;P16;P38;P45;P39;P43;P34;P02;P6
C15orf39	Q6ZRI6	_KPTAEAS[Phospho (STY)]PVK_.2		NaN	NaN	NaN	NaN	NaN	NaN	NaN	657.286	NaN	NaN	1076.54	NaN	NaN	NaN	NaN	438.782	NaN	80.4881	253.868	NaN	NaN	NaN	NaN	NaN	NaN	NaN	NaN	NaN	667.323	1079.72	467.725	NaN	NaN	640.369	NaN	238.878	NaN	NaN	NaN	741.299	NaN	NaN	NaN	NaN	1	P48;P12;P25;P40;P11;P03;P08;P16;P13;P42;P07
C18orf25	Q96B23	_SRS[Phospho (STY)]ESETSTMAAK_.2		NaN	NaN	NaN	924.63	NaN	NaN	NaN	NaN	NaN	NaN	508.376	NaN	NaN	NaN	252.39	NaN	NaN	NaN	NaN	NaN	NaN	NaN	NaN	NaN	NaN	NaN	NaN	NaN	NaN	500.335	NaN	NaN	NaN	NaN	NaN	NaN	NaN	NaN	NaN	NaN	NaN	NaN	NaN	NaN	0.995	P48;P12;P18;P38
C18orf25	Q96B23	_RDS[Phospho (STY)]SESQLASTESDKPTTGR_.3		NaN	NaN	NaN	NaN	NaN	NaN	5625.54	NaN	NaN	NaN	3803.37	NaN	3847.77	NaN	NaN	NaN	NaN	NaN	NaN	2838.54	NaN	2529.25	NaN	1200.44	NaN	NaN	NaN	NaN	NaN	NaN	NaN	NaN	NaN	2908.52	NaN	NaN	NaN	NaN	NaN	NaN	NaN	NaN	NaN	NaN	0.996	P48;P31;P19;P40;P23;P43;P34
C1orf52	Q8N6N3	_RT[Phospho (STY)]PDPAK_.2		4872.6	2313.99	NaN	2059.14	5301.6	2803.54	NaN	2230.49	NaN	NaN	1729.07	3003.86	NaN	3939.36	3867.6	NaN	NaN	NaN	NaN	1664.75	NaN	NaN	NaN	NaN	NaN	NaN	NaN	NaN	NaN	NaN	189.1	NaN	NaN	1363.06	NaN	1349.61	473.617	NaN	1365.3	2425.12	NaN	NaN	NaN	NaN	1	P48;P31;P18;P25;P01;P40;P03;P16;P13;P38;P04;P49;P02;P41;P15;P6;P14
C2CD5	Q86YS7	_NQTYSFS[Phospho (STY)]PSK_.2		2233.65	8948.98	2595.28	4586.27	NaN	NaN	NaN	5350.65	NaN	NaN	NaN	NaN	NaN	NaN	2338.55	3969.32	4276.4	2760.31	NaN	4803.38	NaN	NaN	NaN	NaN	NaN	NaN	NaN	NaN	NaN	4069.33	2603.75	NaN	5233.05	17019.6	NaN	NaN	NaN	NaN	NaN	5481.08	NaN	NaN	NaN	NaN	0.993	P31;P12;P18;P25;P01;P40;P03;P08;P16;P42;P38;P45;P33;P02;P27
C2CD5	Q86YS7	_TGMGSGS[Phospho (STY)]AGK_.2		807.204	NaN	NaN	NaN	NaN	NaN	NaN	765.257	NaN	NaN	1168.38	NaN	NaN	NaN	1206.85	NaN	NaN	NaN	NaN	NaN	NaN	NaN	NaN	NaN	NaN	NaN	NaN	NaN	NaN	NaN	NaN	NaN	NaN	1040.4	NaN	NaN	NaN	NaN	NaN	NaN	NaN	NaN	NaN	NaN	0.904	P48;P18;P25;P01;P40
C2CD5	Q86YS7	_AS[Phospho (STY)]PVGDGNFR_.2		1795.62	8845.37	1775.81	NaN	8245.34	NaN	NaN	4413.01	NaN	NaN	9018.65	NaN	NaN	NaN	2096.56	740.973	2018.64	939.513	NaN	1910.15	NaN	NaN	1818.67	1710.97	NaN	NaN	704.638	NaN	NaN	4030.53	NaN	NaN	1873.27	9031.97	1343.95	956.525	NaN	701.036	NaN	3021.15	NaN	NaN	NaN	NaN	1	P48;P31;P19;P12;P18;P25;P01;P40;P03;P08;P13;P42;P44;P45;P33;P30;P36;P02;P05;P10;P6;P27
C9orf40	Q8IXQ3	_IDAGTMAEPSAS[Phospho (STY)]PSK_.2;_KIDAGTMAEPSAS[Phospho (STY)]PSK_.2		NaN	NaN	NaN	NaN	20598.2	NaN	NaN	NaN	NaN	NaN	7465.54	NaN	NaN	NaN	NaN	NaN	NaN	NaN	NaN	NaN	NaN	NaN	NaN	NaN	NaN	NaN	NaN	NaN	NaN	4741.23	NaN	NaN	NaN	NaN	NaN	NaN	NaN	NaN	NaN	NaN	NaN	NaN	NaN	NaN	0.982	P48;P12;P6;P48;P12
C9orf78	Q9NZ63	_VGDTEKPEPERS[Phospho (STY)]PPNR_.3		7460.56	19415.8	12421.9	17434.1	11616.5	5562.41	7514.21	16587.5	NaN	NaN	36549.2	NaN	16250.3	1757.95	5652.13	6641.73	6806.09	3450.13	3101.73	8100.53	12085.1	6524.95	NaN	6272.19	NaN	6904.11	3963.4	NaN	2688.11	21281.1	10879.4	NaN	3250.26	19611.7	NaN	3881.58	NaN	NaN	NaN	3352.03	NaN	NaN	2855.52	NaN	1	P48;P31;P19;P12;P18;P25;P01;P40;P11;P03;P26;P23;P37;P08;P16;P13;P42;P38;P04;P45;P39;P43;P33;P34;P36;P49;P02;P07;P24;P6;P27
CAD	P27708	_RLS[Phospho (STY)]SFVTK_.2		643.393	NaN	NaN	NaN	NaN	NaN	NaN	NaN	NaN	NaN	NaN	NaN	NaN	NaN	NaN	NaN	NaN	NaN	NaN	3146.16	NaN	NaN	NaN	NaN	NaN	NaN	NaN	NaN	NaN	NaN	511.316	NaN	NaN	NaN	NaN	NaN	1559.19	NaN	NaN	1451.9	NaN	NaN	921.64	NaN	0.969	P31;P01;P03;P16;P39;P15
CAD	P27708	_RLSS[Phospho (STY)]FVTK_.2		NaN	NaN	NaN	NaN	NaN	NaN	NaN	NaN	NaN	NaN	NaN	NaN	2769.68	NaN	414.341	2317.4	NaN	NaN	2257.11	NaN	NaN	825.25	888.107	747.554	NaN	NaN	NaN	NaN	NaN	NaN	915.454	NaN	NaN	NaN	NaN	NaN	NaN	NaN	NaN	NaN	NaN	NaN	NaN	NaN	0.91	P19;P18;P11;P16;P42;P43;P34;P10
CAD	P27708	_AS[Phospho (STY)]DPGLPAEEPK_.2;_IHRAS[Phospho (STY)]DPGLPAEEPK_.3		10300.3	152398	37605.7	39521	243664	24733.7	17128.3	79379.1	NaN	6605.27	189854	15174.6	25197.3	10617.9	15612.7	34436.2	15397.7	18339.1	40498.1	15150	5654.72	6019.89	46230.4	14712.1	18823.9	12458.1	10901.3	267.628	18553.9	64220.5	22517.9	21025.1	27127.4	149700	NaN	10611.4	12866.2	5970.62	14130.1	107771	37002.9	NaN	19137.3	NaN	1	P48;P31;P19;P12;P18;P25;P01;P40;P11;P03;P26;P23;P37;P08;P21;P16;P13;P42;P38;P04;P45;P46;P39;P43;P33;P34;P30;P35;P36;P49;P02;P41;P07;P15;P24;P20;P10;P6;P27;P22;P14;P48;P31;P12;P18;P25;P01;P40;P26;P23;P37;P13;P42;P38;P39;P43;P33;P34;P35;P36;P02;P41;P47;P27
CALD1	Q05682	_VTS[Phospho (STY)]PTKV_.2		2147.11	248646	NaN	2529.29	484826	NaN	NaN	220452	NaN	NaN	92423.3	NaN	NaN	NaN	NaN	2488.27	NaN	5073.26	NaN	4331.19	NaN	NaN	NaN	2456.96	NaN	NaN	NaN	5408.98	NaN	NaN	3599.36	NaN	3035.76	5236.96	NaN	NaN	NaN	NaN	NaN	NaN	NaN	NaN	NaN	NaN	1	P48;P31;P19;P25;P01;P40;P08;P16;P42;P38;P33;P02;P6;P47
CAMK2D	Q13557	_ESTESSNTT[Phospho (STY)]IEDEDVK_.2		1388.08	NaN	NaN	NaN	9647.07	NaN	NaN	NaN	NaN	NaN	4251.15	NaN	NaN	NaN	NaN	NaN	NaN	NaN	NaN	1565.21	NaN	NaN	NaN	NaN	NaN	NaN	NaN	NaN	NaN	1819.51	NaN	NaN	NaN	NaN	NaN	NaN	NaN	NaN	NaN	NaN	NaN	NaN	NaN	3684.23	0.998	P48;P31;P12;P01;P44;P6
CAMSAP1	Q5T5Y3	_S[Phospho (STY)]IQGEDIPDQR_.2		NaN	3405.38	NaN	NaN	NaN	NaN	NaN	7008.64	NaN	NaN	6108.08	NaN	NaN	NaN	NaN	NaN	NaN	NaN	NaN	NaN	NaN	NaN	NaN	NaN	NaN	NaN	NaN	NaN	NaN	340.038	NaN	NaN	NaN	NaN	NaN	NaN	NaN	NaN	NaN	NaN	NaN	NaN	NaN	NaN	1	P48;P12;P25;P02
CANX	P27824	_QKS[Phospho (STY)]DAEEDGGTVSQEEEDR_.3;_S[Phospho (STY)]DAEEDGGTVSQEEEDR_.2		29382.4	43862.4	NaN	27322.1	59909	23328.5	39781.4	NaN	NaN	NaN	23394.2	27988.2	17979.2	NaN	18003	26110.8	NaN	30304.1	46549.9	14998.4	12013.3	11480.1	NaN	14771.2	43112	15717.3	41408.5	20793.5	36161.9	14978	21889.7	NaN	NaN	12439.4	NaN	16802.5	16211.9	NaN	NaN	NaN	NaN	NaN	14256.8	NaN	1	P48;P31;P19;P12;P18;P01;P40;P11;P26;P23;P37;P08;P16;P13;P42;P38;P04;P39;P43;P34;P02;P07;P15;P20;P6;P47;P14;P11;P23;P08;P04;P36
CANX	P27824	_QKSDAEEDGGTVS[Phospho (STY)]QEEEDR_.3;_SDAEEDGGTVS[Phospho (STY)]QEEEDRKPK_.3;_SDAEEDGGTVS[Phospho (STY)]QEEEDR_.2		26674.5	24663.6	7550.6	58677.8	62232.4	26836.8	24572.7	21312.7	10900.6	9498.32	32166.8	23049.1	16872.8	10060.9	24562	15325.7	10054.8	36511.3	54654.8	9606.17	12854	7373.95	NaN	18721	35051.9	12199.8	11140.1	20069	45328.2	9691.28	28156.8	36487.1	NaN	7945.81	75157.3	11643	14803.2	NaN	10835.9	15448.2	NaN	NaN	NaN	13577.7	1	P48;P31;P12;P18;P25;P40;P26;P23;P37;P08;P42;P04;P45;P43;P34;P02;P20;P48;P12;P18;P25;P01;P23;P37;P13;P42;P38;P36;P49;P15;P48;P31;P19;P12;P18;P25;P01;P40;P11;P03;P26;P23;P37;P08;P16;P13;P42;P44;P04;P45;P32;P43;P34;P35;P36;P49;P02;P41;P07;P05;P15;P20;P6;P47;P27;P22;P14
CANX	P27824	_AEEDEILNRS[Phospho (STY)]PR_.3		55247.8	263170	137486	420490	248273	32840.6	92142.7	307543	8838.27	131771	792164	77240.6	230157	318448	13116.2	142631	33490.9	47364.7	122377	260670	92827.6	153472	10897.8	35231.3	178766	242420	171944	NaN	57432.9	103426	21236	2922.07	14339	272062	33420.1	43496.3	17645.7	NaN	130420	12309.8	NaN	NaN	NaN	56217.5	1	P48;P31;P19;P12;P18;P25;P01;P40;P11;P03;P26;P23;P37;P08;P16;P13;P42;P44;P38;P04;P45;P46;P32;P43;P33;P34;P35;P36;P49;P02;P41;P07;P05;P15;P24;P20;P10;P6;P27;P22;P14
CAP1	Q01518	_PQTS[Phospho (STY)]PSPK_.2		20378.2	20783.5	10184.1	8999.99	41317.6	17142.7	27491.9	16907.3	34433.9	20464.2	15187.9	21550.9	NaN	26466.8	28495.8	9828.34	11462.1	29642	25536.9	22465.8	15753.8	12250.4	47550.9	47002.8	73102.5	19933.5	6990.6	97086.5	35585.5	12768.7	20832.5	84864.4	8087.37	12145.6	123900	19133	16301.8	12538.8	17298.3	10915.7	109558	NaN	10565.5	NaN	1	P48;P31;P19;P12;P18;P25;P01;P40;P11;P03;P26;P23;P37;P08;P21;P16;P13;P42;P38;P04;P45;P39;P32;P43;P33;P30;P35;P36;P49;P02;P41;P07;P05;P15;P24;P20;P10;P6;P47;P27;P22;P14
CAP1	Q01518	_GYADS[Phospho (STY)]PSK_.2		NaN	NaN	NaN	3826.06	23109.5	NaN	NaN	6559.36	3326.32	NaN	NaN	NaN	NaN	NaN	NaN	NaN	NaN	NaN	NaN	NaN	NaN	NaN	20985	17135.3	NaN	6551.42	NaN	NaN	NaN	46420.9	NaN	20696.9	18862.7	NaN	NaN	NaN	NaN	NaN	NaN	45013.7	NaN	NaN	13815.6	NaN	0.982	P19;P12;P25;P03;P26;P38;P39;P32;P33;P10;P6;P22
CAP1	Q01518	_GYADSPS[Phospho (STY)]K_.2		NaN	10219.2	NaN	NaN	NaN	6018.22	NaN	9624.27	NaN	NaN	10424.5	NaN	NaN	NaN	NaN	NaN	8952.64	NaN	NaN	6668.5	NaN	NaN	NaN	NaN	NaN	9843.52	3663.63	NaN	NaN	NaN	NaN	NaN	20136.3	NaN	NaN	NaN	NaN	NaN	NaN	NaN	NaN	NaN	NaN	NaN	0.973	P48;P31;P25;P26;P04;P45;P33;P36;P02
CAP2	P40123	_SHTPSPT[Phospho (STY)]SPK_.2		NaN	28984.7	NaN	NaN	27294.6	NaN	NaN	NaN	NaN	NaN	NaN	NaN	NaN	NaN	NaN	NaN	NaN	NaN	NaN	NaN	NaN	NaN	NaN	NaN	NaN	NaN	NaN	NaN	NaN	NaN	NaN	NaN	NaN	NaN	NaN	NaN	NaN	NaN	NaN	NaN	NaN	NaN	NaN	NaN	0.859	P02;P6
CARHSP1	Q9Y2V2	_ERS[Phospho (STY)]PSPLR_.2		NaN	52366	78908.8	119970	44917.8	NaN	26064.4	48073.4	50808	NaN	80670.5	42310.6	29529.4	54970.1	55068.3	43651.9	30940.9	8529.64	9293.22	27160	23222.5	19996	NaN	29337.7	7641.22	28661.8	18927.5	12527.9	47141.2	31365.1	27651.1	35398.6	17766.3	44105.8	NaN	44323.9	22394	NaN	21457.8	14761.8	11268.7	NaN	11544	17736.5	1	P48;P31;P19;P12;P18;P25;P40;P11;P03;P26;P23;P37;P08;P21;P16;P13;P42;P44;P38;P45;P39;P32;P43;P33;P34;P36;P49;P02;P41;P07;P15;P20;P6;P47;P27;P22;P14
CARHSP1	Q9Y2V2	_ERS[Phospho (STY)]PS[Phospho (STY)]PLR_.2		5378.66	43252.6	16438.7	106347	28353.7	NaN	2700.36	19191.3	NaN	11911.1	27030.1	26975.7	NaN	NaN	26718.3	NaN	2972.87	707.094	NaN	NaN	6110.18	NaN	5263.29	NaN	NaN	NaN	NaN	NaN	6242.95	9742.02	3423.33	NaN	NaN	7372.15	NaN	NaN	NaN	NaN	NaN	3024.14	NaN	NaN	NaN	NaN	1	P48;P12;P18;P25;P01;P40;P03;P23;P37;P08;P16;P38;P45;P35;P02;P07;P10;P6;P27;P14
CARHSP1	Q9Y2V2	_ERS[Phospho (STY)]PS[Phospho (STY)]PLR_.2		5378.66	43252.6	16438.7	106347	28353.7	NaN	2700.36	19191.3	NaN	11911.1	27030.1	26975.7	NaN	NaN	26718.3	NaN	2972.87	707.094	NaN	NaN	6110.18	NaN	5263.29	NaN	NaN	NaN	NaN	NaN	6242.95	9742.02	3423.33	NaN	NaN	7372.15	NaN	NaN	NaN	NaN	NaN	3024.14	NaN	NaN	NaN	NaN	1	P48;P12;P18;P25;P01;P40;P03;P23;P37;P08;P16;P38;P45;P35;P02;P07;P10;P6;P27;P14
CARHSP1	Q9Y2V2	_GNVVPS[Phospho (STY)]PLPTRR_.2;_GNVVPS[Phospho (STY)]PLPTRR_.3;_GNVVPS[Phospho (STY)]PLPTR_.2		644761	1.23281e+06	410168	1.19565e+06	1.36005e+06	546912	297518	1295756	1363547	392871	626777	784635	373734	1.32733e+06	597811	453323	944752	339176	217438	689980	394091	205780	2.03128e+06	333587	199651	583564	314326	187322	1.05102e+06	791603	739886	683647	941913	2.64263e+06	287614	581436	587341	272852	592352	1.19374e+06	406078	305696	251908	454399	1	P48;P31;P18;P40;P39;P34;P41;P27;P25;P43;P48;P31;P19;P12;P18;P25;P01;P40;P11;P03;P26;P23;P37;P08;P21;P16;P13;P42;P44;P38;P04;P45;P46;P39;P32;P43;P33;P34;P30;P35;P36;P49;P02;P41;P07;P05;P15;P24;P28;P20;P10;P6;P47;P27;P22;P14;P9
CARHSP1	Q9Y2V2	_TFS[Phospho (STY)]ATVR_.2		369881	575685	443471	585279	906186	136789	117141	730391	894336	347399	417354	474750	145146	1154365	342596	388811	346523	206984	120375	366316	233795	192819	NaN	209197	177436	345340	141192	NaN	NaN	200702	372901	NaN	465759	1.25109e+06	240223	537818	304771	NaN	613695	477068	355556	408008	313701	452696	1	P48;P31;P19;P12;P18;P25;P01;P40;P11;P03;P26;P23;P37;P08;P21;P16;P13;P42;P44;P38;P04;P45;P46;P39;P32;P43;P33;P34;P35;P36;P49;P02;P41;P05;P15;P24;P28;P20;P6;P27;P14;P9
CARMIL2	Q6F5E8	_TDLETS[Phospho (STY)]PGAAPR_.2		NaN	NaN	NaN	NaN	NaN	NaN	NaN	NaN	NaN	NaN	NaN	NaN	NaN	NaN	2029.49	NaN	NaN	NaN	NaN	NaN	NaN	NaN	NaN	3249.82	NaN	NaN	NaN	NaN	NaN	NaN	NaN	NaN	1767.62	7001.33	NaN	NaN	NaN	NaN	NaN	NaN	NaN	NaN	NaN	NaN	0.999	P19;P18;P40;P33
CARMIL2	Q6F5E8	_GS[Phospho (STY)]PSPAAPGPPAGPLPR_.2		NaN	NaN	NaN	16290.3	NaN	24512.7	NaN	18588.3	NaN	8277.29	NaN	NaN	33222.1	NaN	10398.9	NaN	50015.4	NaN	NaN	NaN	NaN	NaN	NaN	NaN	NaN	NaN	NaN	NaN	NaN	7723.16	20657.3	NaN	NaN	74761.8	NaN	NaN	NaN	NaN	16995.5	NaN	NaN	NaN	NaN	NaN	0.999	P12;P18;P25;P40;P16;P38;P04;P45;P34;P35;P41
CARMIL2	Q6F5E8	_TDLET[Phospho (STY)]SPGAAPR_.2		NaN	NaN	NaN	NaN	3535.75	NaN	NaN	NaN	NaN	NaN	NaN	NaN	NaN	NaN	NaN	NaN	1590.83	NaN	NaN	NaN	NaN	NaN	NaN	NaN	NaN	NaN	NaN	NaN	NaN	NaN	NaN	7228.4	NaN	NaN	NaN	1220.78	NaN	NaN	NaN	NaN	NaN	NaN	NaN	NaN	0.958	P13;P45;P6;P22
CASC3	O15234	_SEANDAVNS[Phospho (STY)]STK_.2		NaN	NaN	NaN	NaN	NaN	NaN	NaN	NaN	NaN	NaN	NaN	NaN	NaN	NaN	NaN	NaN	NaN	NaN	NaN	NaN	NaN	NaN	NaN	NaN	NaN	NaN	NaN	NaN	NaN	NaN	1182.21	NaN	NaN	NaN	NaN	320.211	NaN	NaN	NaN	NaN	NaN	NaN	NaN	NaN	0.89	P16;P13
CASC3	O15234	_QS[Phospho (STY)]GDGQESTEPVENK_.2;_STVTGERQS[Phospho (STY)]GDGQESTEPVENK_.3		NaN	NaN	NaN	15934.9	12574.4	6254.54	NaN	11604.6	NaN	NaN	14839.9	NaN	NaN	NaN	2856.56	7084.02	NaN	7731.23	4039.58	5723.86	3425.45	NaN	NaN	1164.92	NaN	NaN	2315.56	NaN	NaN	NaN	NaN	NaN	NaN	NaN	NaN	NaN	NaN	NaN	NaN	NaN	NaN	NaN	NaN	NaN	1	P18;P11;P08;P04;P6;P48;P31;P19;P18;P25;P37;P42;P38;P36
CASC3	O15234	_YGS[Phospho (STY)]PPQR_.2		13967.5	24560.4	8240.53	23058	26460.4	17631.5	14081.3	18378.9	10280.6	9351.08	11070.9	11352.3	11806.1	7631.14	11037.7	8680.26	12992.5	24461.5	9956.86	11146.3	6955.38	5873.15	14259.9	15601.8	14438.9	9928.69	8683.19	NaN	20439.2	15405.1	17907.8	12942.3	4855.99	14354.2	NaN	9167.07	14241.8	9797.07	9419.47	10541.9	18089.5	NaN	8321.81	NaN	1	P48;P31;P19;P12;P18;P25;P01;P40;P11;P03;P26;P23;P37;P08;P21;P16;P13;P42;P38;P04;P45;P39;P32;P43;P33;P34;P30;P35;P36;P49;P02;P41;P07;P15;P20;P10;P6;P27;P22;P14
CBFA2T3	O75081	_SSS[Phospho (STY)]AGPEGPQLDVPR_.2		13599.5	NaN	8124.73	NaN	NaN	NaN	9184.74	3282.76	NaN	NaN	4633.19	NaN	NaN	NaN	13393.4	8661.86	NaN	16018.8	6176.21	7946.52	3474.12	17563.8	19526.5	3958.36	NaN	8733.88	12065.6	NaN	NaN	1149.01	5693.25	NaN	NaN	NaN	NaN	7020.99	3574.72	27435.1	13075.9	NaN	NaN	NaN	10428.6	18733.8	1	P48;P31;P19;P12;P18;P25;P01;P11;P26;P23;P37;P08;P16;P13;P42;P44;P39;P43;P30;P36;P41;P15;P10;P27
CBL	P22681	_VERPPS[Phospho (STY)]PFSMAPQASLPPVPPR_.3;_VERPPS[Phospho (STY)]PFSM[Oxidation (M)]APQASLPPVPPR_.3		NaN	NaN	NaN	NaN	NaN	NaN	4344.63	NaN	NaN	NaN	NaN	NaN	NaN	NaN	459.765	NaN	NaN	NaN	NaN	NaN	3976.95	NaN	NaN	NaN	NaN	NaN	NaN	NaN	NaN	5464.23	NaN	NaN	NaN	NaN	NaN	NaN	NaN	NaN	NaN	NaN	NaN	NaN	NaN	NaN	0.936	P12;P18;P37;P12;P23
CBL	P22681	_VERPPSPFS[Phospho (STY)]MAPQASLPPVPPR_.3		2368.22	NaN	NaN	5993.32	NaN	NaN	NaN	9244.18	NaN	NaN	21744.4	NaN	NaN	NaN	NaN	NaN	NaN	NaN	NaN	NaN	NaN	NaN	NaN	NaN	NaN	NaN	NaN	NaN	NaN	NaN	NaN	NaN	NaN	NaN	NaN	NaN	NaN	NaN	NaN	NaN	NaN	NaN	NaN	NaN	0.908	P48;P25;P01;P38
CBX1	P83916	_ADS[Phospho (STY)]DSEDKGEESKPK_.3		1387.84	2823.98	NaN	4450.76	8932.01	NaN	413.783	NaN	NaN	NaN	2850.9	NaN	NaN	NaN	824.678	NaN	NaN	NaN	NaN	NaN	719.795	NaN	518.676	367.226	191.278	NaN	NaN	NaN	376.572	1629.46	913.229	NaN	NaN	530.227	NaN	NaN	NaN	NaN	NaN	608.635	NaN	NaN	NaN	NaN	1	P48;P19;P12;P18;P01;P40;P03;P23;P37;P16;P38;P02;P07;P20;P10;P6
CBX3	Q13185	_LTWHS[Phospho (STY)]CPEDEAQ_.2		NaN	NaN	NaN	7113.81	NaN	NaN	783.374	NaN	NaN	NaN	633.059	NaN	NaN	NaN	NaN	NaN	NaN	NaN	NaN	NaN	NaN	NaN	NaN	740.42	NaN	NaN	NaN	NaN	NaN	NaN	NaN	NaN	NaN	7028.19	NaN	NaN	NaN	NaN	NaN	5071.2	NaN	NaN	NaN	NaN	0.998	P48;P19;P40;P03;P23;P38
CBX3	Q13185	_KS[Phospho (STY)]LSDSESDDSK_.2;_RKS[Phospho (STY)]LSDSESDDSK_.3		5180.85	3540.05	10887.7	9154.22	2130.63	2567.76	1369.7	4075.1	NaN	13994.3	6353.08	NaN	12106.9	21741.3	5865.82	3721.05	3816.18	1811.74	7841.02	11995.3	7849.79	11424.6	NaN	1540.41	3746.96	12484.7	5549.25	NaN	11630.1	2362.47	NaN	NaN	NaN	4234.33	NaN	2683.69	2377.61	4094.32	NaN	NaN	NaN	NaN	NaN	NaN	1	P11;P07;P48;P31;P19;P12;P18;P25;P01;P40;P11;P26;P23;P37;P08;P13;P42;P38;P04;P45;P43;P34;P30;P35;P36;P49;P02;P07;P15;P20;P6;P27
CBX3	Q13185	_KSLS[Phospho (STY)]DSESDDSK_.2;_SLS[Phospho (STY)]DSESDDSK_.2		74384.4	63434	52881.7	63124.7	107471	83616.7	69468	63899.1	69233.5	73719.1	56786.9	31343.4	78500.9	87711.5	77153.9	56353	59405.3	104228	142043	68269	63348.5	89346.7	66468.9	50708.1	80092.3	73952.7	86621	126948	64613.4	35444.4	85911.8	48991.9	12440.9	50109.2	NaN	36520.2	60047.2	54334.5	58816.4	25459.9	94012.8	NaN	117297	72757	1	P48;P31;P19;P12;P18;P25;P01;P40;P11;P03;P26;P23;P37;P08;P16;P13;P42;P44;P38;P04;P45;P32;P43;P34;P35;P36;P02;P41;P07;P15;P10;P6;P27;P22;P14;P48;P31;P19;P12;P18;P25;P01;P40;P11;P03;P26;P23;P37;P08;P21;P16;P13;P42;P44;P38;P04;P45;P46;P39;P32;P43;P33;P34;P30;P35;P36;P49;P02;P41;P15;P24;P20;P10;P6;P47;P27;P22;P14;P9
CBX3	Q13185	_SLSDS[Phospho (STY)]ESDDSK_.2		NaN	2687.68	4288.99	NaN	4369.89	NaN	2326.02	NaN	NaN	NaN	3670.41	NaN	NaN	NaN	3248.85	NaN	NaN	2792.59	NaN	NaN	NaN	NaN	NaN	NaN	NaN	NaN	NaN	NaN	NaN	1988.43	NaN	NaN	232.553	2855.59	NaN	NaN	NaN	NaN	NaN	NaN	NaN	NaN	NaN	NaN	0.999	P48;P12;P18;P40;P23;P08;P33;P02;P6;P27
CBX8	Q9HC52	_VDDKPSS[Phospho (STY)]PGDSSK_.2		1319.68	NaN	NaN	2094.67	NaN	755.187	1282.41	2168.79	NaN	NaN	2383.84	NaN	NaN	NaN	1218.17	NaN	NaN	1311.1	NaN	NaN	NaN	NaN	NaN	NaN	NaN	NaN	NaN	NaN	NaN	2092.2	NaN	NaN	NaN	1276.87	NaN	NaN	NaN	NaN	NaN	NaN	NaN	NaN	NaN	NaN	0.993	P48;P12;P18;P25;P01;P40;P23;P08;P38;P04
CBX8	Q9HC52	_HGS[Phospho (STY)]GPPSSGGGLYR_.2		NaN	NaN	NaN	NaN	NaN	NaN	NaN	NaN	NaN	NaN	3386.29	NaN	NaN	NaN	1638.96	NaN	NaN	NaN	NaN	NaN	NaN	NaN	NaN	3561.22	NaN	NaN	NaN	NaN	NaN	NaN	NaN	NaN	NaN	NaN	NaN	NaN	NaN	NaN	NaN	NaN	NaN	NaN	NaN	NaN	1	P48;P19;P18
CC2D1A	Q6P1N0	_KQNS[Phospho (STY)]PVAPTAQPK_.2;_KQNS[Phospho (STY)]PVAPTAQPK_.3		346.425	1671.65	423.819	845.151	NaN	NaN	612.874	1696.12	NaN	NaN	NaN	NaN	NaN	NaN	408.046	465.951	393.253	315.262	373.305	832.48	NaN	NaN	NaN	NaN	NaN	NaN	535.564	NaN	616.356	965.662	NaN	NaN	NaN	682.279	NaN	NaN	NaN	NaN	NaN	NaN	NaN	NaN	NaN	NaN	1	P31;P12;P18;P25;P01;P40;P11;P23;P08;P42;P38;P45;P36;P02;P07;P27;P48;P39;P15
CCAR1	Q8IX12	_EIS[Phospho (STY)]TPTHWSK_.2		NaN	2458.19	NaN	NaN	NaN	NaN	NaN	NaN	NaN	NaN	NaN	NaN	NaN	NaN	NaN	2182.54	NaN	NaN	2193.75	NaN	NaN	NaN	NaN	NaN	NaN	NaN	2246.75	NaN	NaN	NaN	NaN	NaN	NaN	1709.36	NaN	NaN	NaN	NaN	NaN	NaN	NaN	NaN	NaN	NaN	0.88	P40;P11;P42;P36;P02
CCAR1	Q8IX12	_EIST[Phospho (STY)]PTHWSK_.2		NaN	NaN	NaN	NaN	NaN	NaN	NaN	NaN	NaN	NaN	8231.49	NaN	NaN	NaN	5656.17	NaN	NaN	NaN	NaN	4135.33	NaN	NaN	NaN	NaN	NaN	NaN	NaN	NaN	NaN	1972.96	NaN	NaN	NaN	NaN	NaN	NaN	NaN	NaN	NaN	NaN	NaN	NaN	NaN	NaN	1	P48;P31;P12;P18
CCDC137	Q6PK04	_VQAGPGS[Phospho (STY)]PR_.2		8870.98	17218.2	6571.25	14505.1	19804.3	12492.4	5827.74	19075.4	3280.76	5341.79	16586.1	4835.92	14056.3	4734.38	4726.97	6538.47	7043.35	12718.1	8949.7	7167.91	4496.8	5854.81	5128.5	8286.32	NaN	10583.8	7854.15	5670.81	7645.79	12817.7	4757.96	9596.46	700.482	11035.2	NaN	5161.79	4762.27	NaN	5817.69	3286.86	NaN	NaN	NaN	7620.15	1	P48;P31;P19;P12;P18;P25;P01;P40;P11;P03;P26;P23;P37;P08;P16;P13;P42;P44;P38;P04;P45;P32;P43;P33;P34;P35;P36;P49;P02;P41;P07;P15;P10;P6;P47;P27;P22;P14
CCDC149	Q6ZUS6	_SRS[Phospho (STY)]PLLK_.2		NaN	2858.7	NaN	NaN	NaN	NaN	NaN	2335.44	NaN	NaN	3599.74	NaN	NaN	NaN	NaN	NaN	NaN	NaN	NaN	NaN	NaN	NaN	NaN	NaN	NaN	NaN	NaN	NaN	NaN	NaN	NaN	NaN	NaN	NaN	NaN	NaN	NaN	NaN	NaN	NaN	NaN	NaN	NaN	NaN	0.982	P48;P25;P02
CCDC6	Q16204	_LDQPVSAPPS[Phospho (STY)]PR_.2		1334.7	26812.2	7937.7	11469.4	34811.2	NaN	4400.18	25319.7	NaN	NaN	43875.8	NaN	5208.04	NaN	8336.13	9808.96	6006.02	5522.25	5110.13	2906.05	NaN	NaN	3324.16	5361.55	NaN	NaN	NaN	NaN	2292.36	12777.9	NaN	NaN	11871.4	34108	NaN	NaN	NaN	10535.3	NaN	15653.5	4117.08	NaN	9353.24	NaN	1	P48;P31;P19;P12;P18;P25;P01;P40;P11;P03;P23;P08;P21;P42;P38;P45;P39;P33;P34;P30;P02;P07;P10;P6;P27
CCDC6	Q16204	_SNS[Phospho (STY)]PDKFK_.2		2988.37	10331.3	3430.15	NaN	11669.1	2585.34	3748.22	8051.44	1797.09	1628.17	9319.19	3028.1	2594.24	2072.18	4311.15	3286.96	1988.46	3149.32	3173.99	3002.27	1371.91	1401	2625.25	7991.15	4531.99	1912.67	2080.35	3433.38	3297.15	10371.6	2554.15	NaN	4621.41	10489	NaN	3055.84	3176.15	1902.17	NaN	5757.77	3252.55	NaN	2381.86	NaN	1	P48;P31;P19;P12;P18;P25;P01;P40;P11;P03;P26;P23;P37;P08;P21;P16;P13;P42;P04;P45;P39;P32;P43;P33;P34;P30;P35;P36;P49;P02;P07;P15;P20;P10;P6;P47;P27;P14
CCDC6	Q16204	_SGGIVIS[Phospho (STY)]PFR_.2		343.234	2960.63	NaN	NaN	NaN	NaN	745.501	3023.13	NaN	NaN	1528.6	NaN	NaN	NaN	NaN	NaN	NaN	NaN	NaN	NaN	NaN	NaN	NaN	791.303	NaN	NaN	NaN	NaN	NaN	1755.47	NaN	NaN	2373.73	8559.74	NaN	NaN	NaN	NaN	NaN	7566.01	NaN	NaN	NaN	NaN	1	P48;P19;P12;P25;P01;P40;P03;P23;P33;P02
CCDC61	Q9Y6R9	_T[Phospho (STY)]PPVQPPPTR_.2		5816.65	12294.8	6904.74	NaN	9003	13784.4	11326.1	7511.8	5619.38	1942.61	6155.73	NaN	14664.4	NaN	7051.14	13750.5	13688.3	10057.4	11348.7	9984.89	1772.25	NaN	8319.64	5741.27	5456.82	5674.11	7276.79	7289.95	6609.38	5710.35	8799.22	2617.23	2691.11	9311.51	NaN	5277.67	8433.87	4972.12	2076.65	6882.69	NaN	NaN	5737.77	3179.82	1	P48;P31;P19;P12;P18;P25;P01;P40;P11;P03;P26;P23;P37;P08;P16;P13;P42;P44;P04;P45;P39;P32;P33;P34;P30;P35;P36;P02;P41;P07;P15;P20;P10;P6;P47;P27;P22
CCDC82	Q8N4S0	_HLS[Phospho (STY)]QEDNDLNK_.2		983.02	NaN	1.1251	4378.55	1.48315	NaN	1028.4	260.666	NaN	150.666	629.651	2023.41	NaN	1.05097	574.082	205.923	NaN	500.34	521.134	250.551	NaN	344.474	NaN	683.602	NaN	NaN	81.8159	NaN	NaN	169.125	632.831	NaN	957.734	3469.35	NaN	243.804	NaN	NaN	NaN	1998.37	NaN	NaN	NaN	NaN	1	P48;P31;P19;P12;P18;P25;P01;P40;P11;P03;P23;P08;P16;P13;P42;P38;P43;P33;P35;P36;P49;P02;P07;P6;P27;P14
CCDC86	Q9H6F5	_QPEYSPES[Phospho (STY)]PR_.2		3661.38	19078.2	NaN	2024.42	16480.9	12814.5	6682.57	23630.1	NaN	3440.26	24306.1	NaN	18252.3	NaN	2049.81	12045.4	13092.5	9630.1	9030.59	3838.09	3951.03	2185.9	NaN	2634.39	NaN	5786.41	1373.7	NaN	NaN	6933.45	5285.68	NaN	NaN	8290.49	NaN	NaN	1649.53	NaN	NaN	1456.67	NaN	NaN	4312.73	1827.73	1	P48;P31;P19;P12;P18;P25;P01;P40;P11;P03;P26;P23;P37;P08;P16;P42;P44;P38;P04;P45;P39;P43;P34;P35;P36;P02;P15;P6
CCDC86	Q9H6F5	_LGGLRPES[Phospho (STY)]PESLTSVSR_.3		6042.53	NaN	NaN	NaN	NaN	5933.62	17401.5	26347.5	NaN	2922.91	59137.4	NaN	41418.8	NaN	2891.34	13451.5	11409.7	4459.92	7143.35	14572.5	11354.4	13052.7	NaN	5694.02	NaN	11378.6	NaN	NaN	NaN	15953.3	8651.12	NaN	NaN	27190.4	NaN	3667.23	NaN	11528.8	NaN	NaN	NaN	NaN	6031.39	NaN	1	P48;P31;P19;P12;P18;P25;P01;P40;P11;P26;P23;P37;P08;P16;P13;P42;P04;P45;P39;P43;P34;P30;P35
CCDC86	Q9H6F5	_KGS[Phospho (STY)]SSQAPASK_.2		NaN	NaN	NaN	NaN	NaN	NaN	NaN	NaN	NaN	NaN	NaN	NaN	NaN	NaN	NaN	NaN	NaN	NaN	114.694	NaN	NaN	NaN	NaN	NaN	NaN	882.424	NaN	NaN	NaN	NaN	NaN	NaN	NaN	NaN	NaN	NaN	NaN	NaN	NaN	NaN	NaN	NaN	NaN	NaN	0.991	P11;P26
CCDC86	Q9H6F5	_ALVEFESNPEETREPGS[Phospho (STY)]PPSVQR_.3		NaN	NaN	NaN	NaN	NaN	NaN	NaN	19343.5	NaN	NaN	64116.1	NaN	NaN	NaN	NaN	NaN	NaN	NaN	NaN	2659.85	NaN	NaN	NaN	NaN	NaN	NaN	NaN	NaN	NaN	14364.3	NaN	NaN	NaN	30366.5	NaN	1384.33	NaN	NaN	NaN	NaN	NaN	NaN	NaN	NaN	1	P48;P31;P12;P25;P40;P13
CCDC86	Q9H6F5	_AGLGS[Phospho (STY)]PERPPK_.2		4107.22	55423.6	5709.24	18557.9	57293.8	7899.72	5560.36	40315	NaN	4637.77	45681.7	3622.12	17298.3	932.461	1522.46	6969.52	9196.72	6032.6	3821.18	3425.99	3335.85	4022.88	791.798	3967.88	1828.02	7232.25	2423.07	NaN	771.345	25939.5	5650.25	2138.37	2300.95	37464.9	NaN	1971.64	3257.41	7119.42	NaN	NaN	NaN	NaN	NaN	1312.77	1	P48;P31;P19;P12;P18;P25;P01;P40;P11;P26;P23;P37;P08;P16;P13;P42;P44;P38;P04;P45;P43;P33;P34;P30;P35;P36;P49;P02;P07;P15;P20;P10;P6;P27;P22;P14
CCDC86	Q9H6F5	_LQQGAGLESPQGQPEPGAAS[Phospho (STY)]PQR_.3		26138.7	115696	77953.1	71738.7	124939	106717	48439.2	129619	26052.3	35972.4	154051	22534.9	191380	64561.3	10475.6	95491.2	125240	58157.1	69862.7	44181.1	37692.8	53904.9	29096.7	28106.8	15314.1	76483.8	51153	58856	30138	67455.8	49680.9	21877.1	16998.2	110168	15632	24004	17007.7	51162.3	48227.1	13374.9	33043.3	NaN	59243.6	44450.6	1	P48;P31;P19;P12;P18;P25;P01;P40;P11;P03;P26;P23;P37;P08;P21;P16;P13;P42;P44;P38;P04;P45;P39;P32;P43;P33;P34;P30;P35;P36;P49;P02;P41;P07;P05;P15;P20;P10;P6;P47;P27;P22;P14
CCDC9	Q9Y3X0	_S[Phospho (STY)]GPLEESER_.2		4319.34	NaN	9668.09	6860.69	NaN	5047.58	NaN	1058.44	1877.78	4004.31	NaN	NaN	6033.51	4442.28	4421.88	9054.9	7602.05	4202.99	10787.9	7353.22	6329.77	NaN	4044.56	1959.57	6996.2	8234.67	NaN	6911.1	12550.6	626.609	7432.25	7434.94	4128.31	14845.2	3886.31	904.498	4903.1	NaN	NaN	7289.17	18622.5	NaN	9791.43	NaN	1	P31;P19;P12;P18;P25;P01;P40;P11;P03;P26;P37;P08;P21;P16;P13;P42;P38;P04;P45;P39;P32;P33;P34;P35;P49;P07;P05;P15;P20;P10;P47;P27;P22
CCDC9	Q9Y3X0	_S[Phospho (STY)]PGTPRPPGASK_.2		1556.31	7010.45	2119.02	7575.46	3510.22	735.289	1976.34	5331.7	NaN	NaN	8895.68	NaN	NaN	NaN	4779.3	2630.09	1464.28	1445.85	NaN	NaN	1264.16	NaN	NaN	2951.27	NaN	NaN	NaN	NaN	1525.24	7064.83	2113.39	NaN	NaN	7253.02	NaN	456.248	NaN	NaN	NaN	2547.32	NaN	NaN	NaN	NaN	1	P48;P19;P12;P18;P25;P01;P40;P03;P23;P37;P08;P16;P13;P42;P38;P04;P45;P02;P07;P6;P27
CCM2	Q9BSQ5	_GIITDS[Phospho (STY)]FGR_.2		773.848	NaN	NaN	NaN	NaN	NaN	858.176	NaN	NaN	NaN	3007.09	NaN	NaN	NaN	1075.05	NaN	NaN	NaN	NaN	NaN	NaN	NaN	NaN	NaN	NaN	NaN	NaN	NaN	NaN	NaN	NaN	NaN	NaN	3271.62	NaN	NaN	NaN	NaN	NaN	NaN	NaN	NaN	NaN	NaN	0.988	P48;P18;P01;P40;P23
CCNK	O75909	_KPS[Phospho (STY)]PQPSSPR_.2		1489.12	NaN	NaN	NaN	NaN	842.092	NaN	NaN	NaN	NaN	349.935	NaN	NaN	NaN	813.064	NaN	NaN	NaN	851.172	943.656	NaN	NaN	NaN	NaN	NaN	NaN	NaN	NaN	NaN	NaN	642.1	NaN	NaN	972.93	NaN	NaN	NaN	NaN	NaN	NaN	NaN	NaN	NaN	NaN	0.993	P48;P31;P18;P01;P40;P11;P16;P04
CCNK	O75909	_KPSPQPSS[Phospho (STY)]PR_.2		2199.5	3052.71	1205.52	2770.15	2748.87	1954.74	1702.17	3058.78	NaN	2562.35	3938.77	860.514	3254.03	NaN	NaN	1305.78	1754.84	1918.66	1686.05	2410.38	1314.8	1324.83	NaN	1750.72	NaN	NaN	1533.47	NaN	2811.75	2913.04	1499.56	NaN	NaN	3620.11	NaN	NaN	NaN	NaN	NaN	1349.46	NaN	NaN	NaN	NaN	1	P48;P31;P19;P12;P25;P01;P40;P11;P03;P23;P37;P08;P16;P42;P38;P04;P45;P43;P34;P35;P36;P02;P07;P6;P27;P14
CCNK	O75909	_AVVVS[Phospho (STY)]PKEENK_.2;_AVVVS[Phospho (STY)]PK_.2		92203.4	82399.4	39439.9	38212.1	79809.3	88707.2	85333.5	70651.4	85595.4	50138.5	59123.4	58225.5	76675.6	43025.7	62838	58893.7	77095	135843	93191	57649.9	46471	45273.5	91874.2	101818	50637.9	60349.4	36417.3	77845.5	82137	62106.9	100984	56604.6	20182.8	55921.4	NaN	71208	98344.3	20404.2	86571.4	34591.1	NaN	NaN	104540	41046.8	1	P48;P31;P19;P12;P18;P25;P01;P40;P11;P26;P23;P37;P16;P13;P42;P44;P38;P04;P45;P46;P39;P32;P43;P33;P34;P30;P35;P36;P49;P02;P41;P07;P15;P20;P10;P6;P47;P27;P22;P14;P48;P31;P19;P12;P18;P25;P01;P40;P11;P03;P26;P23;P37;P08;P16;P13;P42;P44;P38;P04;P45;P46;P32;P43;P33;P34;P30;P35;P36;P49;P02;P41;P07;P15;P24;P20;P10;P6;P27;P22;P14;P9
CCNL1	Q9UK58	_AEEKS[Phospho (STY)]PISINVK_.2;_AEEKS[Phospho (STY)]PISINVK_.3		NaN	NaN	23878.2	NaN	13826	4507.69	NaN	14254.2	6114.03	7836.9	NaN	7756.31	NaN	15680.6	7008.48	13744.6	11669.2	6962.95	NaN	NaN	8516.45	NaN	NaN	10256.6	4025.09	11530.4	NaN	NaN	4570.32	NaN	NaN	NaN	8493.53	NaN	NaN	NaN	4852.62	NaN	11213.2	NaN	NaN	NaN	NaN	NaN	1	P19;P18;P25;P26;P37;P08;P42;P04;P45;P32;P33;P35;P49;P41;P07;P15;P20;P6;P27;P14;P48;P31;P12;P01;P40;P11;P03;P23;P16;P13;P44;P43;P34;P36;P02;P10;P22
CCNL2	Q96S94	_GLLPGGTQVLDGTSGFS[Phospho (STY)]PAPK_.2		NaN	NaN	NaN	NaN	NaN	NaN	NaN	NaN	NaN	NaN	NaN	NaN	NaN	NaN	279.18	NaN	NaN	NaN	NaN	NaN	2614.34	3098.1	NaN	NaN	5575.04	NaN	NaN	NaN	NaN	NaN	NaN	NaN	NaN	NaN	NaN	NaN	NaN	NaN	NaN	NaN	NaN	NaN	NaN	NaN	0.898	P18;P37;P43;P20
CCNL2	Q96S94	_LVES[Phospho (STY)]PKEGK_.2		NaN	NaN	4148.68	2892.2	NaN	NaN	NaN	5216.72	942.643	4096.42	6373.76	NaN	5119.26	2353.62	852.331	4927.93	3690.05	NaN	NaN	4606.09	2419.57	6156.08	NaN	NaN	NaN	1823.9	3777.17	3378.27	NaN	NaN	NaN	NaN	946.327	3179.47	NaN	NaN	NaN	4798.6	1377.96	NaN	NaN	NaN	8452.5	780.485	1	P48;P31;P18;P25;P40;P26;P37;P21;P42;P44;P38;P45;P39;P32;P43;P33;P34;P30;P35;P36;P49;P41;P47;P27;P14
CCNL2	Q96S94	_GSKPS[Phospho (STY)]PLSVK_.2		16660	28667.8	33621.2	17997.7	23048.2	14742.7	21018.4	31947.7	18415	23976.2	41361.1	14892	40913.8	13425.6	21406.1	35053	29091.4	17967	14661.1	23019.2	19849.4	23412.8	15273.1	28124.4	NaN	26599	16844.1	NaN	6815.13	14752.9	11251.9	16114.9	12035.3	37484.7	NaN	18633.5	21740	37538.2	22029.1	6922.13	12783	NaN	23138.5	9097.6	1	P48;P31;P19;P12;P18;P25;P01;P40;P11;P03;P26;P23;P37;P08;P21;P16;P13;P42;P44;P38;P04;P45;P39;P32;P43;P33;P34;P30;P35;P36;P49;P02;P41;P07;P15;P10;P6;P27;P22;P14
CCNL2	Q96S94	_ADS[Phospho (STY)]PVNGLPK_.2;_AKADS[Phospho (STY)]PVNGLPK_.2		7137.29	3436.78	2092.92	5376.1	4878.54	5215.48	4837.08	7503.88	9748.77	1408.03	13098.5	NaN	9892.83	2765.94	6820.03	20714.5	4927.41	8082.29	6993.37	8013.39	3808.12	4237.96	7594.2	9407.24	3728.93	5033.89	3502.77	3854.46	956.897	3660.34	4547.34	4108.98	1272.1	12945.3	NaN	7598.75	2821.01	1602.83	4656.73	2339.02	NaN	NaN	1100.86	NaN	1	P48;P31;P19;P12;P18;P25;P01;P40;P11;P03;P26;P23;P37;P08;P16;P13;P38;P04;P45;P32;P43;P33;P34;P35;P36;P49;P02;P41;P07;P15;P20;P10;P6;P47;P27;P22;P48;P31;P18;P25;P40;P26;P37;P42;P38;P45;P39;P43;P33;P34;P30;P35;P36;P49;P02;P6;P22
CCNT2	O60583	_QGQSQAASSSSVTS[Phospho (STY)]PIK_.2		NaN	NaN	NaN	NaN	NaN	NaN	1555.94	4803.86	NaN	NaN	4515.43	NaN	NaN	NaN	1651.89	NaN	NaN	3136.08	NaN	NaN	NaN	NaN	NaN	NaN	NaN	NaN	NaN	NaN	NaN	2058.11	NaN	NaN	NaN	NaN	NaN	NaN	NaN	NaN	NaN	NaN	NaN	NaN	NaN	NaN	0.99	P48;P12;P18;P25;P23;P08
CCNT2	O60583	_S[Phospho (STY)]PVGLSSDGISSSSSSSR_.2		NaN	NaN	NaN	NaN	563.434	NaN	1178.63	NaN	NaN	NaN	715.051	NaN	NaN	NaN	583.55	NaN	NaN	2034.18	NaN	NaN	NaN	NaN	NaN	714.994	NaN	NaN	NaN	NaN	NaN	529.257	1496.24	NaN	NaN	NaN	NaN	NaN	NaN	NaN	NaN	NaN	NaN	NaN	NaN	NaN	0.999	P48;P19;P12;P18;P23;P08;P16;P6
CCNY	Q8ND76	_S[Phospho (STY)]ASADNLTLPR_.2		NaN	NaN	NaN	NaN	NaN	NaN	NaN	NaN	33152.4	NaN	NaN	NaN	NaN	NaN	NaN	NaN	NaN	NaN	NaN	NaN	NaN	NaN	NaN	NaN	18176.5	NaN	NaN	NaN	NaN	NaN	NaN	NaN	NaN	NaN	14297.9	NaN	NaN	NaN	NaN	NaN	NaN	NaN	NaN	12812	0.815	P44;P32;P05;P20
CCNY	Q8ND76	_SAS[Phospho (STY)]ADNLTLPR_.2		21798.5	26734.7	10887.7	33294.5	21518.7	NaN	24689.3	33572.4	NaN	NaN	33724.1	NaN	21647.6	31866.1	31744.9	14154.7	22141	22790.7	22513.5	31528.5	11395.7	22955.2	55252.7	16729.6	NaN	26893.2	24055.9	NaN	34078.7	13821.9	NaN	NaN	NaN	32952.8	NaN	14267.7	16550.3	25591.9	NaN	NaN	23798.8	NaN	20342.5	NaN	1	P48;P31;P19;P12;P18;P25;P01;P40;P11;P26;P23;P37;P08;P21;P13;P42;P38;P45;P39;P43;P34;P30;P36;P49;P02;P07;P15;P10;P6;P27
CCP110	O43303	_DSEGFNS[Phospho (STY)]PK_.2		558.718	NaN	NaN	NaN	NaN	NaN	186.832	NaN	NaN	NaN	911.542	NaN	NaN	NaN	NaN	NaN	NaN	NaN	NaN	NaN	NaN	NaN	NaN	NaN	NaN	NaN	NaN	NaN	NaN	NaN	NaN	NaN	NaN	NaN	NaN	NaN	NaN	NaN	NaN	NaN	NaN	NaN	NaN	NaN	0.918	P48;P01;P23
CCSAP	Q6IQ19	_AHS[Phospho (STY)]VDVEK_.2		3914.79	NaN	1817.72	377.367	1.02547	1557.33	1343.88	381.393	NaN	3546.79	409.031	NaN	2052.29	4139.96	2640.22	1508.79	1896.83	2752.95	3559.89	3496.05	2544.89	2358.76	1484.45	1999.81	1574.05	2726.69	1053.97	1184.79	7059.8	NaN	2190.94	432.83	NaN	781.412	NaN	2711.99	3530.58	1750.73	548.479	NaN	4959.43	NaN	3507.16	559.302	1	P48;P31;P19;P18;P25;P01;P40;P11;P26;P23;P37;P08;P21;P16;P13;P42;P44;P38;P04;P45;P39;P43;P34;P30;P35;P36;P49;P41;P07;P15;P20;P10;P6;P47;P27;P22
CCT8	P50990	_PAGGPKPPS[Phospho (STY)]GK_.2		769.193	1155.17	NaN	NaN	NaN	164.696	NaN	578.655	NaN	NaN	692.705	NaN	NaN	NaN	370.396	NaN	NaN	943.137	1497.42	NaN	NaN	NaN	NaN	NaN	NaN	NaN	NaN	NaN	NaN	1600.09	NaN	NaN	NaN	NaN	NaN	226.904	NaN	NaN	NaN	2147.83	NaN	NaN	NaN	NaN	1	P48;P12;P18;P25;P01;P11;P03;P08;P13;P04;P35;P02;P27
CD2BP2	O95400	_KGPGQPSS[Phospho (STY)]PQR_.2		8906.88	14488	6748.48	12661.3	NaN	8554.78	9832.43	11448.3	NaN	NaN	10505.2	NaN	NaN	NaN	9647.21	5749.99	NaN	11250	6693.59	12497	9239.22	NaN	NaN	10645.2	10535.8	NaN	10519.4	NaN	10513.8	10676	10079	NaN	6908.48	NaN	NaN	7604.71	NaN	NaN	NaN	11168.6	NaN	NaN	NaN	NaN	1	P48;P31;P19;P12;P18;P25;P01;P11;P03;P23;P37;P08;P16;P13;P42;P38;P04;P33;P36;P02;P07;P20;P27
CD2BP2	O95400	_HSLDS[Phospho (STY)]DEEEDDDDGGSSK_.2		NaN	NaN	NaN	1842.81	4381.34	NaN	NaN	NaN	NaN	NaN	NaN	NaN	NaN	NaN	NaN	NaN	NaN	NaN	NaN	NaN	NaN	NaN	NaN	NaN	NaN	NaN	NaN	NaN	NaN	NaN	NaN	NaN	NaN	NaN	NaN	NaN	NaN	NaN	NaN	NaN	NaN	NaN	NaN	NaN	0.999	P38;P6
CD34	P28906	_LGEDPYYTENGGGQGYSSGPGTS[Phospho (STY)]PEAQGK_.3		NaN	NaN	NaN	NaN	NaN	NaN	12537	NaN	NaN	NaN	NaN	NaN	NaN	NaN	NaN	NaN	NaN	9165.45	NaN	NaN	NaN	7372.5	NaN	NaN	NaN	6145.73	NaN	NaN	NaN	NaN	NaN	NaN	NaN	NaN	NaN	NaN	NaN	32674.9	NaN	NaN	NaN	NaN	4850.18	NaN	0.996	P26;P23;P08;P39;P43;P30
CD44	P16070	_LVINS[Phospho (STY)]GNGAVEDR_.2		NaN	NaN	NaN	NaN	NaN	NaN	NaN	NaN	NaN	NaN	NaN	NaN	NaN	NaN	NaN	NaN	NaN	NaN	NaN	NaN	NaN	NaN	NaN	NaN	NaN	NaN	NaN	NaN	NaN	NaN	NaN	NaN	NaN	NaN	NaN	NaN	NaN	NaN	115.284	NaN	3783.31	NaN	NaN	NaN	1	P23;P21;P43;P34;P41;P24
CD44	P16070	_KPS[Phospho (STY)]GLNGEASK_.2;_KPS[Phospho (STY)]GLNGEASK_.3		NaN	NaN	NaN	502.515	NaN	25522.1	1043.93	NaN	NaN	3647.79	NaN	NaN	19435.6	NaN	NaN	NaN	11447.8	NaN	5862.42	2287.72	4730.8	4416.48	NaN	444.759	6369.03	3180.78	2360.11	5335.97	3992.28	NaN	2051.19	NaN	NaN	1009.67	NaN	NaN	3240.81	NaN	NaN	NaN	27921	NaN	NaN	NaN	1	P31;P19;P40;P11;P26;P23;P37;P21;P16;P38;P04;P45;P43;P34;P35;P36;P07;P15;P20;P47;P08;P42
CD44	P16070	_S[Phospho (STY)]QEMVHLVNK_.2;_S[Phospho (STY)]QEM[Oxidation (M)]VHLVNK_.2		91.9689	NaN	1733.81	10711.6	NaN	6964.67	9973.83	NaN	NaN	1978.64	246.205	7723.56	15211.3	NaN	336.44	1299.7	2213.36	4095.56	2660.14	536.585	896.995	1519.67	NaN	1350.33	6065.83	469.363	1382.16	4664.52	403.305	NaN	1489.55	NaN	NaN	3858.3	NaN	159.103	679.151	NaN	1064.93	2416.09	45700.5	NaN	NaN	NaN	1	P31;P19;P18;P01;P40;P11;P03;P26;P23;P37;P08;P16;P13;P42;P04;P45;P43;P34;P35;P36;P41;P07;P15;P24;P20;P10;P27;P14;P48;P31;P19;P40;P11;P03;P23;P08;P21;P16;P13;P38;P04;P45;P43;P34;P36;P15;P24;P20;P47;P27;P14
CD97	P48960	_ALRAS[Phospho (STY)]ESGI_.2		NaN	NaN	NaN	NaN	NaN	NaN	NaN	NaN	NaN	2111.34	NaN	NaN	NaN	50784.1	NaN	5718.92	5843.56	NaN	NaN	NaN	NaN	10328.5	NaN	NaN	NaN	NaN	6087.52	NaN	6858.45	NaN	NaN	NaN	NaN	3554.96	NaN	NaN	NaN	6056.87	8056.78	NaN	NaN	NaN	NaN	NaN	1	P40;P42;P45;P43;P30;P35;P36;P49;P41;P07
CD99	P14209	_ENAEQGEVDMES[Phospho (STY)]HR_.2;_ENAEQGEVDMES[Phospho (STY)]HR_.3;_ENAEQGEVDM[Oxidation (M)]ES[Phospho (STY)]HR_.3		NaN	NaN	NaN	NaN	NaN	NaN	NaN	NaN	290.704	NaN	NaN	NaN	NaN	NaN	NaN	NaN	NaN	NaN	NaN	NaN	NaN	NaN	NaN	NaN	NaN	NaN	NaN	NaN	NaN	NaN	NaN	NaN	NaN	NaN	NaN	NaN	2951.78	NaN	NaN	NaN	NaN	NaN	NaN	NaN	1	P32;P15;P31;P18;P01;P11;P26;P23;P37;P08;P21;P16;P13;P38;P04;P45;P39;P43;P34;P30;P35;P36;P10;P18;P11;P26;P23;P08;P39;P43;P30;P36;P10;P27
CDC20	Q12834	_EAAGPAPS[Phospho (STY)]PMR_.2		NaN	NaN	NaN	NaN	6850.44	2957.19	NaN	4153.85	NaN	NaN	5768.01	NaN	NaN	NaN	2918.02	3223.27	NaN	NaN	NaN	NaN	NaN	NaN	NaN	2864.44	NaN	NaN	NaN	NaN	NaN	NaN	NaN	NaN	NaN	5233.4	NaN	6925.5	716.359	NaN	NaN	NaN	NaN	NaN	NaN	NaN	1	P48;P19;P18;P25;P40;P13;P42;P04;P15;P6
CDC20	Q12834	_ENQPENSQT[Phospho (STY)]PTKK_.2		NaN	NaN	NaN	NaN	NaN	NaN	NaN	1996.96	NaN	NaN	1336.8	NaN	NaN	NaN	NaN	NaN	NaN	NaN	NaN	NaN	NaN	NaN	NaN	NaN	NaN	NaN	NaN	NaN	NaN	NaN	NaN	NaN	NaN	1488.06	NaN	NaN	NaN	NaN	NaN	NaN	NaN	NaN	NaN	NaN	0.99	P48;P25;P40
CDC20	Q12834	_VQTT[Phospho (STY)]PSKPGGDR_.2		NaN	NaN	NaN	NaN	NaN	NaN	NaN	NaN	NaN	NaN	5167.58	NaN	NaN	NaN	NaN	NaN	NaN	NaN	NaN	NaN	NaN	NaN	NaN	2652.55	NaN	NaN	NaN	NaN	NaN	4657.23	NaN	NaN	NaN	6630.17	NaN	NaN	NaN	NaN	NaN	NaN	NaN	NaN	NaN	NaN	1	P48;P19;P12;P40
CDC5L	Q99459	_TPSNGAEGLT[Phospho (STY)]PR_.2		NaN	NaN	NaN	NaN	NaN	NaN	NaN	308.529	NaN	NaN	275.05	NaN	NaN	NaN	NaN	NaN	NaN	NaN	NaN	NaN	3.91395	NaN	NaN	61.5047	NaN	NaN	1.1511	NaN	NaN	NaN	NaN	NaN	NaN	NaN	NaN	NaN	NaN	NaN	NaN	NaN	NaN	NaN	NaN	NaN	1	P48;P19;P25;P37;P36
CDCA5	Q96FF9	_APS[Phospho (STY)]PTKPLR_.2		19067.5	32038.7	8288.13	25082	23124.3	7496.84	16925.7	20812.3	10226.1	NaN	18783.6	23386.5	8822.46	NaN	5349.21	11579.7	9992.97	9314.23	10636.9	18924.4	5364.26	9552.87	20113.8	32187.6	NaN	9056.45	NaN	NaN	10157.8	19359.7	15222	9122.8	18121.3	32876.4	NaN	16049.8	24907.4	9952.02	NaN	18194.8	NaN	NaN	7000.21	2604.07	1	P48;P31;P19;P12;P18;P25;P01;P40;P11;P03;P26;P23;P37;P08;P16;P13;P42;P44;P38;P04;P45;P39;P32;P43;P33;P34;P30;P02;P07;P15;P10;P6;P27;P22;P14
CDCA7L	Q96GN5	_RSS[Phospho (STY)]IGLR_.2		NaN	NaN	8719.19	NaN	NaN	NaN	1941.9	NaN	NaN	NaN	NaN	NaN	3616.19	NaN	NaN	6197.33	NaN	NaN	NaN	NaN	NaN	NaN	NaN	2913.97	NaN	2723.17	879.615	NaN	NaN	NaN	NaN	NaN	NaN	3917.89	NaN	NaN	NaN	3199.35	2212.78	NaN	NaN	NaN	NaN	NaN	1	P19;P40;P26;P23;P42;P34;P30;P36;P41;P27
CDCA8	Q53HL2	_IYNIS[Phospho (STY)]GNGSPLADSK_.2		NaN	NaN	NaN	NaN	NaN	NaN	NaN	NaN	NaN	NaN	NaN	NaN	NaN	NaN	554.165	NaN	NaN	NaN	NaN	NaN	NaN	NaN	NaN	NaN	NaN	NaN	NaN	NaN	NaN	NaN	NaN	NaN	NaN	NaN	NaN	NaN	NaN	2355.17	NaN	NaN	NaN	NaN	NaN	NaN	0.925	P18;P30
CDCA8	Q53HL2	_IYNISGNGS[Phospho (STY)]PLADSK_.2		NaN	10306.8	NaN	NaN	NaN	NaN	NaN	13197.9	NaN	NaN	16613.3	NaN	NaN	NaN	NaN	10578	NaN	NaN	NaN	NaN	NaN	6337.45	NaN	3608.62	NaN	NaN	NaN	NaN	NaN	6356.86	2655.96	NaN	NaN	13586.8	NaN	NaN	NaN	NaN	NaN	NaN	NaN	NaN	NaN	NaN	1	P48;P19;P12;P25;P40;P16;P42;P43;P02
CDK1;CDK2;CDK3	P06493;P24941;Q00526	_IGEGT[Phospho (STY)]YGVVYK_.2		NaN	3024.06	5074.68	NaN	2015.78	4754.96	NaN	3634.43	NaN	NaN	5324.19	NaN	NaN	NaN	NaN	5357.24	NaN	NaN	NaN	2722.42	NaN	NaN	10880.9	5060.48	NaN	NaN	NaN	NaN	NaN	1444.56	NaN	NaN	14706.7	13588.2	NaN	2891.04	NaN	NaN	NaN	21011.5	NaN	NaN	NaN	NaN	1	P48;P31;P19;P12;P25;P40;P03;P13;P42;P04;P33;P02;P24;P10;P6;P27
CDK1;CDK2;CDK3	P06493;P24941;Q00526	_IGEGTY[Phospho (STY)]GVVYK_.2		19514.9	96129.5	66881.1	63954.8	109816	15789.2	30793.7	127134	10496.4	17092.9	141432	17875	21472.1	9817.79	3386.86	42352.1	64348.8	21138	22580.2	61753.9	23135.7	18136.9	34578.1	17931.1	6132.35	20872.5	25951.9	NaN	16887.7	28196.8	23662.8	29507.1	27076.5	237892	14840.9	6144.07	14033	NaN	9877.08	35034.2	NaN	NaN	NaN	13951.3	1	P48;P31;P19;P12;P18;P25;P01;P40;P11;P03;P26;P23;P37;P08;P16;P13;P42;P44;P38;P04;P45;P46;P32;P43;P33;P34;P35;P36;P49;P02;P41;P07;P05;P15;P24;P20;P10;P6;P27;P22;P14
CDK11A	Q9UQ88	_S[Phospho (STY)]PPRPPR_.2		91685.2	33326.1	29371.8	242560	19744.1	36943.8	64069.9	71786.4	34685.6	54934.4	56342.1	23045	47552.3	62924.8	50141.9	46919.8	55099.4	94604.5	44577.6	74887.2	44984.7	68338.6	24119.6	46705.6	267426	63697.3	42647.1	58702.6	33919.7	37115.5	37300.8	19909.4	28969.5	182976	6635.5	32691.8	41251.1	45963.5	28272.2	31786.8	23232.9	NaN	50521	14585.9	1	P48;P31;P19;P12;P18;P25;P01;P40;P11;P03;P26;P23;P37;P08;P21;P16;P13;P42;P44;P38;P04;P45;P39;P32;P43;P33;P34;P30;P35;P36;P49;P02;P41;P07;P05;P15;P20;P10;P6;P47;P27;P22;P14
CDK11A	Q9UQ88	_RDS[Phospho (STY)]LEEGELR_.2;_RDS[Phospho (STY)]LEEGELR_.3		245.938	3027.98	NaN	1597.77	1052.98	NaN	1638.59	1574.95	NaN	NaN	NaN	NaN	5545.02	NaN	NaN	NaN	NaN	NaN	NaN	1640.44	1434.21	2175.35	246.39	NaN	1.51821	1234.31	1258.63	NaN	185.892	1297.4	1132.8	414.811	NaN	1546.9	NaN	NaN	401.431	NaN	NaN	NaN	190.462	NaN	947.315	NaN	1	P31;P12;P25;P01;P40;P26;P23;P37;P21;P16;P38;P04;P39;P43;P34;P36;P02;P07;P15;P20;P10;P6;P22;P14;P48;P19;P18;P11;P03;P13;P35
CDK11A	Q9UQ88	_EYGS[Phospho (STY)]PLK_.2		28200.8	63062.3	NaN	73098.1	66897.3	40565.9	60291.1	64168	65999.1	35693.7	51725.8	90675.8	91912.8	21898.8	40921.9	58925.7	61408	58739.3	39908.8	39707	36557.2	27943.9	36709.5	58837.3	27783.1	34134.1	39593.8	49970.4	23306.8	27908.3	49748.2	34352.4	43667.1	102165	44045.9	32603	46054.9	48432.7	62114.8	106203	71399.6	NaN	74159.4	37087	1	P48;P31;P19;P12;P18;P25;P01;P40;P11;P03;P26;P23;P37;P08;P21;P16;P13;P42;P44;P38;P04;P45;P46;P39;P32;P43;P33;P34;P30;P35;P36;P49;P02;P41;P07;P05;P15;P24;P20;P10;P6;P47;P22;P14
CDK11A	Q9UQ88	_REDS[Phospho (STY)]MEDR_.2		961.672	176.624	NaN	NaN	228.807	39.4495	1480.48	NaN	NaN	NaN	147.937	NaN	NaN	NaN	488.755	NaN	NaN	1357.28	827.426	NaN	NaN	NaN	NaN	472.056	NaN	NaN	NaN	NaN	450.433	446.768	206.955	NaN	NaN	NaN	NaN	NaN	NaN	NaN	NaN	156.305	NaN	NaN	NaN	NaN	1	P48;P19;P12;P18;P01;P11;P03;P23;P08;P16;P13;P04;P02;P07;P6
CDK11A	Q9UQ88	_AYT[Phospho (STY)]PVVVTQWYR_.2		3713.28	1320.66	NaN	NaN	NaN	4578.95	4343.33	NaN	NaN	NaN	4130.24	NaN	NaN	NaN	222.273	NaN	NaN	NaN	NaN	3732.53	2512.86	2832	NaN	2247.61	NaN	2206.27	2167.52	NaN	NaN	759.03	NaN	NaN	NaN	5650.44	NaN	238.168	NaN	NaN	NaN	NaN	NaN	NaN	NaN	NaN	1	P48;P31;P19;P12;P18;P01;P40;P26;P23;P37;P13;P04;P43;P36;P02
CDK11A	Q9UQ88	_AY[Phospho (STY)]TPVVVTQWYR_.2		NaN	NaN	NaN	NaN	NaN	NaN	NaN	NaN	NaN	NaN	NaN	NaN	NaN	905.751	NaN	NaN	NaN	NaN	1539.54	NaN	NaN	NaN	NaN	NaN	1019.49	NaN	NaN	NaN	NaN	NaN	NaN	NaN	NaN	NaN	NaN	NaN	NaN	NaN	NaN	NaN	NaN	NaN	NaN	NaN	0.825	P11;P49;P20
CDK12	Q9NYV4	_NSS[Phospho (STY)]PAPPQPAPGK_.2		32703.6	36404	14365.5	25093.4	41511.5	41234.3	19527	35976.4	34157.9	22264.5	23114	24125.9	33349.6	24216.1	20028.2	16688	29247.3	41959.5	34159.7	21110.4	19920.5	18599.8	29755.1	19271	24356.2	27471.5	22375.5	38209.6	32943.1	20268.1	19140.4	37999.7	15642.3	25084.1	NaN	18181.1	25610.7	24605.8	32736.7	20907	NaN	NaN	18590.8	17248.2	1	P48;P31;P19;P12;P18;P25;P01;P40;P11;P03;P26;P23;P37;P08;P16;P13;P42;P44;P38;P04;P45;P39;P32;P43;P33;P34;P30;P35;P36;P49;P02;P41;P07;P15;P20;P10;P6;P47;P27;P22;P14
CDK12	Q9NYV4	_GS[Phospho (STY)]PVFLPR_.2		12007.4	12214.2	2807.58	4871.49	6116.39	10921.4	11145	8832.65	NaN	2727.41	10321.1	NaN	11677.7	1577.84	3256.63	4223.87	7752.32	13994.4	11206.6	5747.22	3531.9	5487.78	10217.9	8124.66	4445.95	4583.73	6198.42	2180.71	7039.55	5706.18	4871.19	8756.19	3899.36	11408.6	NaN	4482.13	3914.5	5077.32	1173.15	9242.79	NaN	NaN	3650.46	NaN	1	P48;P31;P19;P12;P18;P25;P01;P40;P11;P03;P26;P23;P37;P08;P16;P13;P42;P38;P04;P45;P39;P43;P33;P34;P30;P35;P36;P49;P02;P41;P07;P15;P20;P10;P6;P47;P27;P22
CDK12	Q9NYV4	_EEIVT[Phospho (STY)]PK_.2		1746.44	1796.68	NaN	NaN	206.818	1702.12	1463.62	1620.64	NaN	NaN	1050.93	NaN	NaN	NaN	1365.61	NaN	32.3771	2734.5	1109.51	137.191	NaN	NaN	NaN	2011.78	NaN	NaN	NaN	NaN	NaN	1985.49	685.608	NaN	NaN	507.058	NaN	555.147	NaN	NaN	NaN	1414.5	862.843	NaN	NaN	NaN	1	P48;P31;P19;P12;P18;P25;P01;P40;P11;P03;P23;P08;P21;P16;P13;P04;P45;P02;P6
CDK12	Q9NYV4	_AIT[Phospho (STY)]PPQQPYK_.2		9350.3	20685.7	12224.7	14905.1	11032.7	15483	12336.9	22150.1	17770.1	8077.05	24460	14268.3	18756.1	18046.4	7520.83	17062.2	23506.1	19369.8	19215.2	12845.3	9668.81	15885.2	6590.23	11527.2	7982.7	18516	17696.4	19096.8	10606.6	12519.7	14548.7	10695.4	22632.8	37012.6	18297.9	10253.7	5505.29	15553.2	14897.7	17948.2	16715.5	NaN	13850.4	6495.19	1	P48;P31;P19;P12;P18;P25;P01;P40;P11;P03;P26;P23;P37;P08;P21;P16;P13;P42;P44;P38;P04;P45;P39;P32;P43;P33;P34;P30;P35;P36;P49;P02;P41;P07;P05;P15;P24;P20;P10;P6;P47;P27;P22;P14
CDK12	Q9NYV4	_LYNSEESRPYT[Phospho (STY)]NK_.2;_LYNSEESRPYT[Phospho (STY)]NK_.3		NaN	NaN	NaN	NaN	NaN	657.273	NaN	NaN	NaN	NaN	1593.33	NaN	NaN	NaN	919.038	NaN	NaN	NaN	382.325	NaN	NaN	NaN	NaN	NaN	NaN	NaN	NaN	NaN	NaN	NaN	NaN	NaN	NaN	NaN	NaN	NaN	NaN	NaN	NaN	NaN	877.102	NaN	NaN	NaN	1	P12;P01;P48;P18;P11;P21;P04
CDK13	Q14004	_DDS[Phospho (STY)]PVSHR_.2		7672.23	3995.43	NaN	NaN	5935.08	3977.38	5257.26	NaN	1308.68	NaN	2023.19	NaN	2216.87	NaN	3802.85	1283.16	943.932	6299.27	4283.59	2716.34	1323.35	NaN	3623.77	6340.84	NaN	1837	NaN	NaN	4973.52	3188.53	4082.36	6038.05	NaN	2168.2	NaN	2934.96	2528.01	NaN	NaN	3923.71	NaN	NaN	NaN	NaN	1	P48;P31;P19;P12;P18;P01;P40;P11;P03;P26;P23;P37;P08;P16;P13;P42;P04;P45;P32;P34;P02;P07;P15;P10;P6;P22
CDK13	Q14004	_GGDVS[Phospho (STY)]PSPYSSSSWR_.2		5828.61	6545.08	8899.19	2192.35	6109.84	NaN	5938.62	7855.04	NaN	NaN	14935.1	NaN	12178.1	4763.88	3366.8	7814.65	7068.32	2567.36	3546.67	8632.96	3258.98	8481.31	7101.92	5356.71	NaN	3162	4841.31	NaN	3857.89	4262.66	4683.09	2583.71	NaN	8894.93	NaN	3702.49	4729.07	4101.71	NaN	NaN	NaN	NaN	5591.96	NaN	1	P48;P31;P19;P12;P18;P25;P01;P40;P11;P26;P23;P37;P08;P16;P13;P42;P38;P45;P39;P43;P34;P30;P36;P49;P02;P07;P15;P10;P6;P27;P22
CDK13	Q14004	_SPYS[Phospho (STY)]PVLR_.2		NaN	NaN	NaN	NaN	NaN	NaN	NaN	NaN	NaN	NaN	3575.25	NaN	NaN	NaN	NaN	NaN	NaN	NaN	NaN	NaN	NaN	NaN	NaN	1898.52	NaN	NaN	NaN	NaN	NaN	NaN	NaN	NaN	NaN	NaN	NaN	NaN	NaN	NaN	NaN	NaN	NaN	NaN	NaN	NaN	0.99	P48;P19
CDK13	Q14004	_QTDPST[Phospho (STY)]PQQESSKPLGGIQPSSQTIQPK_.3		3737.02	NaN	NaN	NaN	NaN	NaN	NaN	NaN	NaN	NaN	8288.15	NaN	NaN	NaN	NaN	NaN	NaN	NaN	NaN	NaN	NaN	NaN	NaN	NaN	NaN	NaN	NaN	NaN	NaN	NaN	NaN	NaN	NaN	NaN	NaN	NaN	NaN	NaN	NaN	NaN	NaN	NaN	NaN	NaN	0.922	P48;P01
CDK13	Q14004	_ILELT[Phospho (STY)]PEPDRPR_.2;_ILELT[Phospho (STY)]PEPDRPR_.3		NaN	NaN	NaN	NaN	121.239	NaN	NaN	NaN	NaN	NaN	1673.96	NaN	NaN	NaN	17.5293	NaN	NaN	NaN	NaN	324.232	NaN	NaN	NaN	NaN	NaN	68.9131	NaN	NaN	NaN	NaN	NaN	NaN	NaN	NaN	NaN	NaN	NaN	NaN	NaN	NaN	NaN	NaN	NaN	NaN	1	P12;P25;P48;P31;P18;P01;P40;P26;P23;P16;P13;P02;P6
CDK13	Q14004	_LYSSEESRPYT[Phospho (STY)]NK_.2;_LYSSEESRPYT[Phospho (STY)]NK_.3		NaN	2049.64	NaN	NaN	NaN	NaN	1524	NaN	NaN	NaN	6942.35	NaN	NaN	NaN	4074.23	1423.72	NaN	433.773	1233.83	2188.97	NaN	NaN	NaN	2508.1	NaN	NaN	NaN	NaN	NaN	1175.26	NaN	NaN	NaN	NaN	NaN	NaN	NaN	NaN	NaN	NaN	NaN	NaN	NaN	NaN	1	P01;P13;P48;P31;P19;P12;P18;P11;P23;P08;P42;P02
CDK14	O94921	_RHS[Phospho (STY)]SPSSPTSPK_.3		2454.83	NaN	NaN	NaN	NaN	NaN	NaN	NaN	NaN	NaN	NaN	NaN	NaN	NaN	NaN	NaN	NaN	NaN	NaN	1853.86	NaN	1027.06	NaN	1471.81	NaN	NaN	NaN	NaN	NaN	NaN	NaN	NaN	NaN	NaN	NaN	1663.9	1554.67	NaN	NaN	NaN	NaN	NaN	NaN	NaN	0.959	P31;P19;P01;P13;P43;P15
CDK14	O94921	_ADS[Phospho (STY)]YEKLEK_.2		NaN	NaN	NaN	NaN	NaN	NaN	NaN	1674.08	NaN	NaN	3580.3	NaN	NaN	NaN	18050.9	7705.2	NaN	NaN	NaN	3396.09	NaN	NaN	NaN	NaN	NaN	NaN	NaN	NaN	NaN	NaN	NaN	NaN	NaN	NaN	NaN	NaN	NaN	NaN	NaN	NaN	NaN	NaN	10719.3	NaN	1	P48;P31;P18;P25;P42;P39
CDK14	O94921	_TLS[Phospho (STY)]ESFSR_.2		3935.09	7076.62	1487.19	NaN	2582.32	NaN	597.259	7123.83	NaN	NaN	5007.82	NaN	NaN	NaN	3179.4	2267.01	NaN	NaN	NaN	3828.58	NaN	1534.19	NaN	4394.16	NaN	NaN	NaN	NaN	NaN	1329.08	NaN	NaN	NaN	NaN	NaN	2264.23	3152.04	NaN	NaN	NaN	NaN	NaN	NaN	NaN	1	P48;P31;P19;P12;P18;P25;P01;P23;P13;P42;P43;P02;P15;P6;P27
CDK7	P50613	_SFGS[Phospho (STY)]PNR_.2		28492.4	34116.7	37714.3	46504	30083.2	36587.2	41101.2	34868.1	59472.9	33338.9	27939.2	43119.1	53713.3	29679.3	30529.7	45032.1	44473	53701	45576.9	38805.4	28390.5	59448.1	34614.6	51043.7	41073.1	41913.6	34582.9	NaN	41929.5	18168.5	28672.1	41371.9	74573.2	90798	29382.6	29319.9	34073.9	NaN	48828.3	62158.5	NaN	NaN	NaN	44021.1	1	P48;P31;P19;P12;P18;P25;P01;P40;P11;P03;P26;P23;P37;P08;P16;P13;P42;P44;P38;P04;P45;P46;P32;P43;P33;P34;P35;P36;P49;P02;P41;P07;P05;P15;P24;P20;P10;P6;P27;P22;P14;P9
CDK7	P50613	_AYT[Phospho (STY)]HQVVTR_.2		6764.15	3807.71	NaN	5424.42	2992.14	2777.97	2816.43	2603.26	NaN	5949.62	5127.4	NaN	6983.71	1701.69	5363.91	2788.05	3314.98	1662.95	6073.71	2681.9	2300.3	6127.9	4836.51	8771.67	NaN	4406.77	2189.02	NaN	1237.55	1542.26	1474.01	NaN	NaN	6266.53	NaN	5160.62	3869.56	5054.11	3530.01	5109.62	NaN	NaN	NaN	2094.11	1	P48;P31;P19;P12;P18;P25;P01;P40;P11;P03;P26;P23;P37;P08;P16;P13;P42;P44;P38;P04;P45;P43;P34;P30;P35;P36;P49;P02;P41;P07;P15;P10;P6;P9
CDK9	P50750	_KGS[Phospho (STY)]QITQQSTNQSR_.2;_KGS[Phospho (STY)]QITQQSTNQSR_.3		NaN	NaN	NaN	NaN	NaN	NaN	NaN	NaN	NaN	NaN	NaN	NaN	NaN	NaN	2252.23	NaN	NaN	1578.77	3421.99	NaN	NaN	NaN	NaN	NaN	NaN	NaN	NaN	NaN	NaN	NaN	NaN	NaN	NaN	NaN	NaN	NaN	NaN	NaN	NaN	NaN	NaN	NaN	NaN	NaN	0.999	P48;P01;P07;P18;P11;P08
CDKN1B	P46527	_VSNGS[Phospho (STY)]PSLER_.2		12708.9	NaN	NaN	12547.8	NaN	4503.39	5937.33	NaN	NaN	9046.73	NaN	NaN	NaN	NaN	6397.31	4730.66	6962.56	10656	1649.18	5610.15	NaN	NaN	NaN	NaN	NaN	NaN	6595.54	NaN	4870.54	NaN	6394.22	NaN	NaN	NaN	NaN	2647.2	NaN	NaN	15276	NaN	NaN	NaN	NaN	NaN	0.998	P31;P18;P01;P11;P23;P08;P16;P13;P42;P38;P04;P45;P35;P36;P41;P07;P24;P9
CDKN2AIP	Q9NXV6	_GIS[Phospho (STY)]SSNEGVEEPSK_.2		NaN	NaN	NaN	NaN	NaN	NaN	3312.91	NaN	NaN	NaN	NaN	NaN	NaN	NaN	4956.37	3637.14	NaN	8975.97	3682.81	NaN	NaN	3611.9	NaN	NaN	3643.76	NaN	3796.92	NaN	4456.44	NaN	NaN	NaN	NaN	NaN	8980.82	1114.76	410.351	NaN	4479.89	NaN	NaN	NaN	NaN	NaN	1	P18;P11;P23;P08;P13;P42;P43;P36;P41;P07;P05;P15;P20
CDS2	O95674	_VDGETAS[Phospho (STY)]DSESR_.2		NaN	2635.51	5598.02	3869.05	6372.03	4510.31	6678.68	NaN	5334.46	5744.34	1630.09	4919.37	5405.87	6544.71	9267.62	4457.36	4129.65	9362.68	11244.1	6156.75	4508.74	4282.77	2857.82	6782.4	NaN	7151.16	6903.65	NaN	11175.4	2252.81	6770.47	9675.11	NaN	4366.85	NaN	4640.1	5828.28	NaN	9084.93	NaN	NaN	NaN	NaN	6572.95	1	P48;P31;P19;P12;P18;P40;P11;P26;P23;P37;P08;P16;P13;P42;P44;P38;P04;P45;P32;P43;P34;P35;P36;P49;P02;P41;P07;P15;P10;P6;P27;P22;P14
CDYL	Q9Y232	_ILVPKS[Phospho (STY)]PVK_.2		NaN	NaN	6854.49	2165.09	NaN	NaN	NaN	13358.5	NaN	NaN	20958.6	NaN	1930.7	5822.22	673.376	3705.06	NaN	NaN	NaN	4688.6	473.768	10186.1	NaN	NaN	NaN	2481.3	NaN	NaN	NaN	212.763	NaN	NaN	NaN	838.177	NaN	NaN	NaN	5092.56	767.473	NaN	NaN	NaN	8118.35	NaN	1	P48;P31;P12;P18;P25;P40;P26;P37;P42;P38;P39;P43;P34;P30;P49;P41;P27
CEBPE	Q15744	_APS[Phospho (STY)]PAGPLHK_.2		8122.93	NaN	NaN	NaN	NaN	NaN	NaN	NaN	NaN	20202	NaN	NaN	637.824	4235.32	11461.8	NaN	2237.3	NaN	NaN	8149.38	NaN	NaN	1415.63	5668.96	81680.6	431.46	NaN	6413.4	8843.53	NaN	2922.75	1106.3	NaN	NaN	47220	6384.59	6569.04	11448.7	NaN	NaN	24655.7	NaN	3497.11	NaN	1	P31;P19;P18;P01;P26;P21;P16;P13;P45;P39;P34;P30;P35;P49;P07;P05;P15;P20;P10;P47;P22
CENPB	P07199	_TPAAPAS[Phospho (STY)]PAAVPSEGSGGSTTGWR_.3		NaN	NaN	NaN	NaN	NaN	NaN	NaN	3501.6	NaN	NaN	8236.71	NaN	NaN	NaN	NaN	NaN	NaN	NaN	3538.57	NaN	NaN	NaN	NaN	NaN	NaN	2110.49	NaN	NaN	NaN	NaN	NaN	NaN	NaN	NaN	NaN	NaN	NaN	NaN	NaN	NaN	NaN	NaN	1879.5	NaN	1	P48;P25;P11;P26;P39
CENPC	Q03188	_TSVSQNVIPSS[Phospho (STY)]AQK_.2		2005.75	NaN	NaN	NaN	NaN	NaN	NaN	NaN	NaN	NaN	NaN	NaN	NaN	NaN	NaN	NaN	NaN	NaN	NaN	NaN	NaN	NaN	NaN	2595.94	NaN	NaN	NaN	NaN	NaN	NaN	NaN	NaN	NaN	NaN	NaN	NaN	NaN	2384.61	NaN	NaN	NaN	NaN	NaN	NaN	0.876	P19;P01;P30
CENPC	Q03188	_TIS[Phospho (STY)]PAESTALLQGR_.2		NaN	NaN	NaN	NaN	NaN	NaN	NaN	NaN	NaN	NaN	NaN	NaN	NaN	NaN	1892.02	NaN	NaN	NaN	NaN	NaN	NaN	NaN	5401.08	NaN	NaN	NaN	NaN	NaN	NaN	NaN	NaN	NaN	NaN	NaN	NaN	2201.84	NaN	NaN	NaN	NaN	NaN	NaN	NaN	NaN	0.997	P18;P13;P10
CENPC	Q03188	_SEES[Phospho (STY)]PVYSNSSVR_.2		5353.84	8967.65	11016.3	4391.6	NaN	9158.92	4174.09	10315.1	NaN	NaN	11882.9	NaN	16609.1	NaN	2880.3	15878.9	18708.2	4950.24	7018.9	9956.93	6470.53	5915.98	10506	6373.96	NaN	14048.1	5518.68	NaN	3003.86	4431.87	10602.1	4387.81	NaN	8697.34	NaN	5998.42	NaN	6140.02	NaN	NaN	6101.89	NaN	NaN	9616.06	1	P48;P31;P19;P12;P18;P25;P01;P40;P11;P26;P23;P37;P08;P21;P16;P13;P42;P44;P38;P04;P45;P43;P34;P30;P36;P02;P07;P10;P27;P22
CENPC	Q03188	_TSVLEES[Phospho (STY)]GPSR_.2		1767.75	NaN	2333.23	NaN	NaN	NaN	NaN	NaN	NaN	NaN	2751.95	NaN	NaN	NaN	4539.01	NaN	NaN	NaN	2736.18	1668.07	1001.27	NaN	NaN	1744.37	NaN	NaN	1805.9	NaN	NaN	604.332	1890.7	1874.13	NaN	NaN	NaN	NaN	NaN	NaN	NaN	NaN	NaN	NaN	2981.37	NaN	1	P48;P31;P19;P12;P18;P01;P11;P37;P16;P39;P36;P27;P22
CENPC	Q03188	_ILATDVSSKNT[Phospho (STY)]PDSKK_.3;_ILATDVSSKNT[Phospho (STY)]PDSK_.3		NaN	NaN	NaN	NaN	NaN	NaN	NaN	6549.05	NaN	NaN	10721.5	NaN	NaN	NaN	NaN	NaN	NaN	NaN	NaN	1104.63	NaN	2002.8	NaN	NaN	NaN	1717.92	NaN	NaN	NaN	NaN	NaN	NaN	NaN	11447.6	NaN	NaN	NaN	NaN	NaN	NaN	NaN	NaN	NaN	NaN	0.997	P48;P31;P25;P26;P43;P48;P40
CENPF	P49454	_GS[Phospho (STY)]PLLGPVVPGPSPIPSVTEK_.3		NaN	NaN	NaN	NaN	NaN	NaN	NaN	NaN	NaN	NaN	241.911	NaN	NaN	NaN	NaN	NaN	NaN	NaN	NaN	NaN	NaN	NaN	NaN	NaN	NaN	NaN	NaN	NaN	NaN	260.711	NaN	NaN	NaN	NaN	NaN	NaN	NaN	NaN	NaN	NaN	NaN	NaN	NaN	NaN	1	P48;P12
CENPF	P49454	_LALS[Phospho (STY)]PLSLGK_.2		NaN	1200.05	1127.16	NaN	NaN	NaN	431.834	4404.11	NaN	NaN	2466.28	NaN	NaN	NaN	NaN	NaN	771.13	NaN	NaN	924.212	NaN	NaN	NaN	443.545	NaN	NaN	NaN	NaN	NaN	771.441	806.853	NaN	NaN	3983.96	NaN	NaN	NaN	NaN	NaN	NaN	NaN	NaN	NaN	NaN	1	P48;P31;P19;P12;P25;P40;P23;P16;P45;P02;P6;P27
CENPF	P49454	_S[Phospho (STY)]PVDSGTILR_.2		NaN	6274.76	NaN	NaN	3898.99	NaN	1005.61	4849.56	NaN	NaN	5650.99	NaN	NaN	NaN	NaN	1955.41	NaN	NaN	NaN	1005.77	NaN	NaN	NaN	1228.42	NaN	NaN	NaN	NaN	NaN	2369.69	2739.76	NaN	NaN	2615.81	NaN	NaN	NaN	NaN	NaN	NaN	NaN	NaN	NaN	NaN	0.998	P48;P31;P19;P12;P25;P40;P23;P16;P42;P02;P6
CENPF	P49454	_LEADQS[Phospho (STY)]PK_.2		232.278	3166.15	NaN	7396.51	11460.1	515.698	279.12	3293.26	1421.67	NaN	3600.1	8881.86	5143.64	NaN	NaN	2080.18	1200.21	NaN	994.562	1391.3	934.757	NaN	9658.63	1422.32	NaN	1169.59	316.881	2.3243	NaN	2112.92	3310.75	6069.39	NaN	4170.21	NaN	709.582	5839.79	NaN	NaN	1860.19	NaN	NaN	NaN	NaN	1	P48;P31;P19;P12;P25;P01;P40;P11;P03;P26;P23;P37;P16;P13;P42;P38;P04;P45;P32;P34;P36;P02;P15;P10;P6;P47;P22;P14
CENPF	P49454	_KET[Phospho (STY)]PSAPAK_.2		NaN	NaN	NaN	NaN	NaN	NaN	NaN	1883.75	NaN	NaN	2313.7	NaN	NaN	NaN	NaN	NaN	NaN	NaN	NaN	NaN	NaN	NaN	NaN	NaN	NaN	NaN	NaN	NaN	NaN	2416.23	NaN	NaN	NaN	728.469	NaN	NaN	NaN	NaN	NaN	NaN	NaN	NaN	NaN	NaN	1	P48;P12;P25;P40
CEP131	Q9UPN4	_SVS[Phospho (STY)]VVTGSEQK_.2		NaN	2729.49	NaN	NaN	NaN	NaN	NaN	3377.8	NaN	NaN	1423.72	NaN	NaN	NaN	1351.03	NaN	NaN	NaN	2895.16	NaN	NaN	NaN	NaN	4884.33	NaN	2247.6	NaN	NaN	NaN	NaN	NaN	NaN	NaN	NaN	NaN	3223.72	NaN	NaN	NaN	NaN	NaN	NaN	NaN	NaN	0.994	P48;P19;P18;P25;P11;P26;P13;P02
CEP131	Q9UPN4	_SNS[Phospho (STY)]TTQVSQPR_.2		2234.77	NaN	2938.79	NaN	6521.11	2310.77	1579.9	4886.29	6469.9	NaN	3771.52	NaN	NaN	NaN	4556.95	2778.93	3177.95	2985.68	5665.34	3225.71	NaN	NaN	10919.8	5471.36	NaN	4026.41	NaN	NaN	2775.1	3142.26	3533.31	NaN	2651.27	5577.53	NaN	4504.67	2380.98	NaN	NaN	4216.66	NaN	NaN	NaN	NaN	1	P48;P31;P19;P12;P18;P25;P01;P40;P11;P03;P26;P23;P08;P16;P13;P42;P04;P45;P32;P33;P07;P15;P10;P6;P27
CEP170	Q5SW79	_SKTS[Phospho (STY)]PVVSGSSSK_.2		NaN	NaN	NaN	NaN	NaN	NaN	NaN	NaN	NaN	NaN	1693.37	NaN	NaN	NaN	NaN	NaN	NaN	NaN	NaN	NaN	NaN	NaN	NaN	NaN	NaN	NaN	NaN	NaN	NaN	1518.92	NaN	NaN	NaN	NaN	NaN	NaN	NaN	NaN	NaN	NaN	NaN	NaN	NaN	NaN	0.999	P48;P12
CEP170	Q5SW79	_LGEAS[Phospho (STY)]DSELADADK_.2		NaN	3641.99	NaN	NaN	NaN	NaN	NaN	2620.41	NaN	NaN	6296.09	NaN	NaN	NaN	573.793	NaN	NaN	NaN	NaN	NaN	NaN	NaN	NaN	718.015	NaN	NaN	NaN	NaN	NaN	1999.66	NaN	NaN	NaN	NaN	NaN	NaN	NaN	NaN	NaN	NaN	NaN	NaN	NaN	NaN	1	P48;P19;P12;P18;P25;P02
CEP170	Q5SW79	_LGS[Phospho (STY)]LSAR_.2		8455.99	13569.4	NaN	NaN	31100.2	NaN	2115.78	12044.9	NaN	NaN	16480.1	NaN	NaN	19855	24275.2	10048.5	NaN	7993.65	13141.9	7967.21	NaN	5550.03	6067.38	9992.28	NaN	12490.6	NaN	NaN	4791.42	7214.84	NaN	NaN	NaN	12800.4	NaN	6639.92	9227.7	15020.2	14026.2	6601.2	13056.7	NaN	12040.7	NaN	1	P48;P31;P19;P12;P18;P25;P01;P40;P11;P03;P26;P23;P08;P21;P13;P42;P39;P43;P30;P49;P02;P41;P07;P15;P10;P6
CEP170	Q5SW79	_S[Phospho (STY)]DSEATISR_.2		7567.56	29352.6	4745.73	5035.9	31200.9	NaN	4327.32	30779.1	NaN	1978.27	16194.7	31877.8	NaN	8053.75	14838.4	NaN	NaN	7203.74	7416.27	7584.53	NaN	8374.82	7500.09	NaN	NaN	6891.94	3070.65	NaN	5662.58	24097.2	NaN	11929.3	NaN	5199.83	NaN	15407.4	25205.7	NaN	NaN	3353.77	NaN	NaN	NaN	NaN	0.997	P48;P31;P12;P18;P25;P01;P40;P11;P03;P26;P23;P08;P13;P38;P43;P35;P36;P49;P02;P07;P15;P10;P6;P27;P22;P14
CEP170	Q5SW79	_SDS[Phospho (STY)]EATISR_.2		NaN	NaN	NaN	NaN	NaN	NaN	NaN	NaN	NaN	NaN	NaN	NaN	NaN	NaN	NaN	8351.11	NaN	NaN	NaN	NaN	NaN	NaN	NaN	NaN	3432.68	NaN	NaN	NaN	NaN	NaN	952.007	NaN	NaN	NaN	NaN	NaN	NaN	NaN	NaN	NaN	NaN	NaN	NaN	NaN	0.842	P16;P42;P20
CEP170	Q5SW79	_SSPVNNHHS[Phospho (STY)]PGQTPTLGQPEAR_.3		NaN	NaN	NaN	NaN	NaN	NaN	NaN	NaN	NaN	NaN	10074.4	NaN	NaN	NaN	NaN	NaN	NaN	NaN	NaN	NaN	NaN	NaN	NaN	NaN	NaN	NaN	NaN	NaN	NaN	2809.35	NaN	NaN	NaN	NaN	NaN	NaN	NaN	NaN	NaN	NaN	NaN	NaN	NaN	NaN	1	P48;P12
CEP170	Q5SW79	_HDDGTQS[Phospho (STY)]DSENAGAHR_.3		723.254	8463.99	NaN	NaN	10952.1	NaN	957.779	NaN	NaN	NaN	2849.31	NaN	NaN	NaN	NaN	NaN	NaN	742.86	NaN	NaN	NaN	NaN	NaN	1273.91	NaN	NaN	NaN	NaN	NaN	3679.31	NaN	NaN	NaN	NaN	NaN	NaN	NaN	NaN	NaN	NaN	NaN	NaN	NaN	NaN	1	P48;P19;P12;P01;P23;P08;P02;P6
CEP170	Q5SW79	_SSGS[Phospho (STY)]LGHRPSQEMDK_.3		NaN	NaN	NaN	NaN	NaN	NaN	NaN	NaN	NaN	NaN	NaN	NaN	NaN	NaN	2328.84	NaN	NaN	NaN	NaN	NaN	NaN	NaN	NaN	NaN	NaN	NaN	NaN	NaN	NaN	2150.41	NaN	NaN	NaN	NaN	NaN	NaN	NaN	NaN	NaN	NaN	NaN	NaN	NaN	NaN	0.908	P12;P18
CEP250	Q9BV73	_LHS[Phospho (STY)]PGATSTAELGSR_.2;_LHS[Phospho (STY)]PGATSTAELGSR_.3		NaN	1129.97	NaN	2196.24	NaN	NaN	1479.22	1102.46	NaN	NaN	2984.89	NaN	NaN	NaN	672.646	1596.39	NaN	NaN	NaN	NaN	NaN	1481.52	NaN	NaN	NaN	NaN	NaN	NaN	NaN	NaN	NaN	NaN	676.257	2748.16	NaN	NaN	NaN	NaN	NaN	NaN	NaN	NaN	NaN	NaN	0.998	P48;P18;P25;P40;P23;P42;P38;P43;P33;P02;P12;P01;P39;P35
CEP250	Q9BV73	_AAQAGS[Phospho (STY)]LEISK_.2		NaN	1204.18	1959.62	1151.23	NaN	949.688	559.3	NaN	NaN	NaN	2625.42	NaN	2721.21	NaN	NaN	2577.01	2993.09	NaN	897.636	1389.24	NaN	786.741	NaN	929.466	NaN	NaN	NaN	NaN	NaN	358.091	NaN	NaN	NaN	1576.58	NaN	NaN	512.311	1703.53	NaN	NaN	NaN	NaN	1377.78	NaN	1	P48;P31;P19;P12;P40;P11;P23;P42;P38;P04;P45;P39;P43;P34;P30;P02;P15;P27
CETN2	P41208	_RMS[Phospho (STY)]PKPELTEEQK_.3;_RM[Oxidation (M)]S[Phospho (STY)]PKPELTEEQK_.3		6030.21	12275.3	6342.85	10144.6	5307.5	1745.87	13058	2526.4	3183.39	3247.25	8196.78	8736.68	4157.53	NaN	10015.9	3950.47	NaN	3155.42	3594.92	3871.2	3693.7	1951.97	3529.09	9219.91	7524.59	5944.22	2965.8	NaN	4919.45	9334.3	7175.74	NaN	963.04	3941.29	NaN	10077.2	4900.54	6161.37	8820.94	1540.2	NaN	NaN	NaN	NaN	1	P48;P31;P19;P12;P18;P25;P01;P40;P11;P03;P26;P23;P37;P08;P16;P13;P42;P38;P34;P30;P35;P02;P15;P20;P10;P27;P14;P48;P31;P19;P12;P18;P25;P01;P40;P11;P26;P23;P37;P08;P16;P13;P42;P38;P04;P32;P43;P33;P34;P35;P36;P02;P41;P07;P15;P20;P6;P14
CFL1	P23528	_KS[Phospho (STY)]STPEEVK_.2		6337.31	NaN	NaN	12652	NaN	9409.31	4172.5	5917.56	NaN	NaN	NaN	NaN	NaN	19807.7	NaN	NaN	NaN	NaN	NaN	NaN	NaN	NaN	NaN	NaN	NaN	NaN	NaN	NaN	NaN	NaN	NaN	NaN	NaN	NaN	NaN	NaN	NaN	NaN	NaN	NaN	NaN	NaN	NaN	NaN	0.978	P25;P01;P23;P38;P04;P49
CFL1	P23528	_KSS[Phospho (STY)]TPEEVK_.2		424.332	NaN	NaN	NaN	5944.77	629.061	NaN	3764.34	NaN	NaN	NaN	NaN	NaN	941.532	933.153	889.336	NaN	522.715	2004.25	1918.6	792.468	NaN	NaN	NaN	1850.42	870.927	NaN	NaN	3887.43	NaN	873.233	NaN	NaN	NaN	NaN	NaN	NaN	NaN	NaN	NaN	NaN	NaN	NaN	NaN	1	P31;P18;P25;P01;P11;P26;P37;P08;P16;P42;P04;P49;P07;P20;P6
CFL1	P23528	_AS[Phospho (STY)]GVAVSDGVIK_.2		1045.93	4503.14	8845.79	4446.06	8659.22	NaN	2900.39	5518.37	NaN	2509.61	8507.21	857.955	NaN	NaN	752.383	6200.21	3240.78	3194.44	NaN	4743.39	2959.14	2096.62	NaN	NaN	1899.91	3405.9	859.224	NaN	1627.73	1596.39	2428.96	NaN	NaN	4605.6	NaN	374.725	1460.71	NaN	6417.26	NaN	NaN	NaN	NaN	NaN	1	P48;P31;P12;P18;P25;P01;P40;P26;P23;P37;P08;P16;P13;P42;P38;P45;P43;P35;P36;P02;P41;P07;P15;P20;P6;P27;P14
CFL1	P23528	_KSST[Phospho (STY)]PEEVKK_.3;_KSST[Phospho (STY)]PEEVK_.2;_SST[Phospho (STY)]PEEVK_.2		NaN	NaN	28881.7	NaN	13166	NaN	NaN	9846.69	NaN	29270.2	16640.9	24127.9	NaN	NaN	NaN	4071.91	NaN	32624	58490	26747.2	19922.2	NaN	NaN	24380.3	NaN	NaN	NaN	NaN	58577.7	15588.7	NaN	31410.8	18921.6	22043.7	NaN	NaN	NaN	NaN	NaN	35113.1	NaN	NaN	NaN	NaN	1	P48;P12;P40;P31;P19;P12;P40;P11;P03;P37;P08;P33;P35;P07;P27;P22;P14;P48;P25;P40;P03;P42;P33;P6
CHAF1A	Q13111	_LNSEAS[Phospho (STY)]PSR_.2		6401.93	16088.2	5056.41	NaN	17918.9	10322.7	6970.15	12423.5	4645.03	4542.87	8007.96	4050.98	7809.91	NaN	1884.63	3972.96	7718.96	8311.98	6248.71	9209.85	3292.43	6342.29	3216.95	9597.83	NaN	8161.52	6033.25	NaN	7268.16	10841.5	9695.74	NaN	6014.78	15645.8	NaN	3817.52	6508.18	5277.6	NaN	9161.39	2698.92	NaN	8230.57	NaN	0.997	P48;P31;P19;P12;P18;P25;P01;P40;P11;P03;P26;P23;P37;P08;P21;P16;P13;P42;P04;P45;P39;P32;P43;P33;P34;P30;P35;P36;P02;P07;P15;P10;P6;P27;P14
CHAF1A	Q13111	_LNSEASPS[Phospho (STY)]R_.2		NaN	NaN	NaN	NaN	NaN	NaN	NaN	NaN	NaN	NaN	NaN	NaN	NaN	NaN	NaN	NaN	NaN	NaN	NaN	NaN	NaN	NaN	NaN	NaN	5544.56	NaN	NaN	NaN	NaN	NaN	NaN	14060.4	NaN	NaN	NaN	NaN	NaN	NaN	NaN	NaN	NaN	NaN	NaN	NaN	0.926	P20;P22
CHAF1A	Q13111	_S[Phospho (STY)]CPELTSGPR_.2		NaN	4893.24	NaN	3476.71	NaN	1577.35	2983.62	1630.72	NaN	NaN	1044.69	NaN	NaN	NaN	NaN	1394.03	NaN	942.132	941.7	778.975	NaN	NaN	NaN	3157.42	NaN	NaN	NaN	NaN	NaN	1707.89	2983.28	NaN	NaN	5004.15	NaN	NaN	NaN	NaN	NaN	1572.83	NaN	NaN	NaN	NaN	1	P48;P31;P19;P12;P25;P40;P11;P03;P23;P08;P16;P42;P38;P04;P02
CHAF1A	Q13111	_GLLSNHTGS[Phospho (STY)]PR_.2		NaN	4074.99	NaN	NaN	4390.08	NaN	1441.08	NaN	NaN	NaN	4275.37	NaN	NaN	NaN	NaN	NaN	229.028	NaN	NaN	NaN	NaN	NaN	NaN	2727.66	NaN	NaN	NaN	NaN	NaN	1799.62	1237.51	NaN	NaN	2818.25	NaN	NaN	NaN	NaN	NaN	NaN	NaN	NaN	NaN	NaN	1	P48;P19;P12;P40;P23;P16;P45;P02;P6
CHAF1A	Q13111	_S[Phospho (STY)]PSTTYLHTPTPSEDAAIPSK_.3		NaN	NaN	NaN	NaN	NaN	NaN	11610.1	16135.4	NaN	NaN	17448.2	NaN	NaN	NaN	NaN	NaN	NaN	NaN	NaN	8585.23	NaN	NaN	NaN	NaN	NaN	NaN	NaN	NaN	NaN	6763.32	NaN	NaN	NaN	27190.9	NaN	NaN	NaN	NaN	NaN	NaN	NaN	NaN	NaN	NaN	0.995	P48;P31;P12;P25;P40;P23
CHAF1A	Q13111	_ATLTAS[Phospho (STY)]PLGAS_.2		NaN	NaN	NaN	NaN	NaN	NaN	NaN	NaN	NaN	NaN	1475.78	NaN	NaN	NaN	NaN	NaN	NaN	NaN	NaN	NaN	NaN	NaN	NaN	NaN	NaN	NaN	NaN	NaN	NaN	261.703	NaN	NaN	NaN	NaN	NaN	NaN	NaN	NaN	NaN	NaN	NaN	NaN	NaN	NaN	0.996	P48;P12
CHAF1A	Q13111	_SLPAT[Phospho (STY)]PQGK_.2		NaN	9725.71	NaN	4400.29	6463.67	2859.39	3782.14	15819.1	NaN	NaN	14043.9	NaN	NaN	NaN	10829.8	4663.25	5524.21	8202.68	NaN	4669.3	NaN	1757.96	NaN	4797.15	NaN	5291.44	NaN	NaN	NaN	4219.48	NaN	NaN	3574.91	24433.1	NaN	NaN	NaN	NaN	NaN	7549.37	NaN	NaN	NaN	NaN	0.993	P48;P31;P19;P12;P18;P25;P40;P03;P26;P23;P08;P42;P38;P04;P45;P43;P33;P02;P6
CHAF1B	Q13112	_GSS[Phospho (STY)]PGPRPVEGTPASR_.3		NaN	31575.3	NaN	NaN	NaN	NaN	NaN	NaN	9127.99	NaN	78010.2	NaN	NaN	NaN	NaN	NaN	NaN	NaN	NaN	NaN	NaN	NaN	NaN	NaN	NaN	NaN	NaN	NaN	NaN	NaN	NaN	NaN	NaN	NaN	NaN	NaN	NaN	NaN	NaN	NaN	NaN	NaN	NaN	NaN	0.996	P48;P32;P02
CHAF1B	Q13112	_TQDPSS[Phospho (STY)]PGTTPPQAR_.2		11815.9	24734.9	NaN	17791.4	NaN	15635.8	16670.7	27029.6	NaN	6781.08	20776.7	NaN	13538.1	13243	NaN	19248	NaN	20285.6	22304.6	14988.7	NaN	17926.5	20105.1	15830.4	NaN	15713.5	14126.7	NaN	17551.3	14102.9	11559.2	NaN	NaN	23949.9	NaN	NaN	NaN	NaN	NaN	9599.3	NaN	NaN	NaN	NaN	1	P48;P31;P19;P12;P25;P01;P40;P11;P03;P26;P23;P08;P16;P42;P38;P04;P43;P34;P35;P36;P49;P02;P07;P10
CHAMP1	Q96JM3	_LAPVPS[Phospho (STY)]PEPQKPAPVSPESVK_.3		13400.7	NaN	NaN	NaN	NaN	NaN	NaN	NaN	NaN	NaN	50469.7	6140.47	25354.6	22215.5	13203.5	34004.2	NaN	NaN	16688	NaN	14557	20297.2	4558.19	NaN	NaN	19709.7	NaN	NaN	11618.7	14600.9	6498.68	1312.6	NaN	NaN	NaN	12156.9	6938.31	20449	20726.8	NaN	3194.89	NaN	17758.7	NaN	1	P48;P12;P18;P01;P11;P26;P37;P21;P16;P13;P42;P39;P43;P34;P30;P49;P41;P07;P15;P10;P22;P14
CHAMP1	Q96JM3	_LAPVPS[Phospho (STY)]PEPQKPAPVSPES[Phospho (STY)]VK_.3;_LAPVPS[Phospho (STY)]PEPQKPAPVS[Phospho (STY)]PESVK_.3		NaN	14408.6	3278.65	17753.3	8659.98	NaN	NaN	29719.5	NaN	5204.87	48083.9	NaN	23809.8	NaN	6322.93	16900.6	37263.4	NaN	17142.9	20483.6	NaN	29901.7	NaN	8999.24	NaN	NaN	23950.5	NaN	NaN	13501	26147.2	NaN	NaN	32476.3	NaN	NaN	NaN	NaN	NaN	NaN	NaN	NaN	11598.3	8408.69	1	P19;P18;P11;P42;P36;P48;P31;P12;P18;P25;P40;P16;P44;P38;P45;P39;P43;P34;P35;P02;P6;P27
CHAMP1	Q96JM3	_LAPVPSPEPQKPAPVS[Phospho (STY)]PESVK_.3		NaN	NaN	NaN	18555.2	NaN	NaN	21726.6	20653.3	NaN	NaN	47412.4	NaN	25175.1	NaN	NaN	34339	NaN	NaN	15040.2	39753.2	12339.2	NaN	NaN	14186.2	NaN	NaN	NaN	NaN	NaN	13936.1	8011.43	NaN	NaN	7450.94	NaN	10134.2	NaN	19196.7	16105.8	NaN	NaN	NaN	NaN	NaN	0.999	P48;P31;P19;P12;P25;P40;P11;P23;P37;P16;P13;P42;P38;P34;P30;P41
CHAMP1	Q96JM3	_LAPVPS[Phospho (STY)]PEPQKPAPVS[Phospho (STY)]PESVK_.3		NaN	7690.28	1749.91	9475.46	4622.08	NaN	NaN	15862.1	NaN	2777.99	25663.8	NaN	12708	NaN	3374.73	NaN	19888.5	NaN	NaN	10932.7	NaN	15959.4	NaN	NaN	NaN	NaN	NaN	NaN	NaN	7205.88	13955.5	NaN	NaN	17333.5	NaN	NaN	NaN	NaN	NaN	NaN	NaN	NaN	6190.32	4487.96	1	P48;P31;P12;P18;P25;P40;P16;P44;P38;P45;P39;P43;P34;P35;P02;P6;P27
CHAMP1	Q96JM3	_LAPVPSPEPQKPAPVSPES[Phospho (STY)]VK_.3		NaN	NaN	18023.1	NaN	NaN	NaN	NaN	NaN	NaN	NaN	NaN	NaN	NaN	NaN	NaN	NaN	NaN	NaN	NaN	NaN	NaN	NaN	NaN	NaN	NaN	NaN	NaN	NaN	NaN	NaN	NaN	NaN	2401.4	6417.72	NaN	NaN	NaN	NaN	NaN	NaN	NaN	NaN	NaN	NaN	0.985	P40;P33;P27
CHAMP1	Q96JM3	_LAPVPS[Phospho (STY)]PEPQKPAPVSPES[Phospho (STY)]VK_.3		NaN	NaN	NaN	NaN	NaN	NaN	NaN	NaN	NaN	NaN	NaN	NaN	NaN	NaN	2948.2	7880.28	NaN	NaN	7993.23	NaN	NaN	NaN	NaN	4196.09	NaN	NaN	11167.4	NaN	NaN	NaN	NaN	NaN	NaN	NaN	NaN	NaN	NaN	NaN	NaN	NaN	NaN	NaN	NaN	NaN	0.997	P19;P18;P11;P42;P36
CHAMP1	Q96JM3	_TTS[Phospho (STY)]PEPR_.2		21282	24983.1	33656.3	29662.1	41842.1	26411.7	22031.3	16345.7	40953	36588.8	28242.3	10131.9	15819.5	47654.4	21452.8	23648.9	24069.1	32172.5	25511.6	47318.4	28995.3	40622.1	28325.6	26388.4	30347.7	42837.6	13702.7	59860.1	45083.2	12088	37004.1	37132.7	4544.79	13194.9	27294	18030.6	17861.8	32738.9	30904.9	5209.14	10242.4	NaN	40419.3	76912.3	1	P48;P31;P19;P12;P18;P25;P01;P40;P11;P03;P26;P23;P37;P08;P21;P16;P13;P42;P44;P38;P04;P45;P39;P32;P43;P33;P34;P30;P35;P36;P49;P02;P41;P07;P05;P15;P20;P10;P6;P47;P27;P22;P14
CHAMP1	Q96JM3	_TAPTLS[Phospho (STY)]PEHWK_.2		6861.55	15382.7	7120.79	11178	9231.7	NaN	8143.51	22889.5	NaN	NaN	73728.9	NaN	9207.81	NaN	2862.49	6598.89	NaN	2768.47	3459.78	11188.8	2888.92	4693.49	NaN	5053.21	NaN	4799.53	NaN	NaN	NaN	12256.1	4091.3	NaN	NaN	9408.58	NaN	2246.87	NaN	NaN	NaN	NaN	NaN	NaN	NaN	NaN	1	P48;P31;P19;P12;P18;P25;P01;P40;P11;P26;P23;P37;P08;P16;P13;P42;P38;P43;P34;P02;P6;P27
CHAMP1	Q96JM3	_AVPPVS[Phospho (STY)]PELR_.2		12296.9	43597	NaN	38291.8	26894.8	7952.12	17113.9	61579.4	NaN	NaN	131725	NaN	15917.4	5371.97	23833.6	16599.6	22045.4	27066	16601	44246.6	9257.61	14929	10213.2	11326.7	NaN	14636.3	10858	NaN	NaN	24738.7	20033.5	2092.11	NaN	24779.5	NaN	NaN	8768.26	NaN	NaN	3922.87	NaN	NaN	21605.4	5586.7	1	P48;P31;P19;P12;P18;P25;P01;P40;P11;P03;P26;P23;P37;P08;P16;P42;P44;P38;P04;P45;P39;P43;P34;P36;P49;P02;P15;P10;P6;P22
CHAMP1	Q96JM3	_KPGPPLS[Phospho (STY)]PEIR_.2;_KPGPPLS[Phospho (STY)]PEIR_.3		4715.8	7301.61	4631.84	6732.68	2232.83	NaN	6800.97	4746.73	NaN	1055.04	NaN	NaN	NaN	4506.67	2171.11	1791.82	NaN	NaN	1572.2	4252.88	846.516	NaN	3660.76	1771.86	850.688	3095.18	1638.29	1083.46	2848.39	4428.19	3008.13	2805.51	NaN	NaN	NaN	NaN	3149.97	NaN	5436.71	NaN	NaN	NaN	NaN	1058.33	1	P31;P19;P12;P18;P25;P01;P11;P26;P23;P37;P16;P42;P44;P38;P35;P36;P49;P02;P41;P07;P15;P20;P10;P6;P47;P27;P22;P48;P13;P39
CHAMP1	Q96JM3	_S[Phospho (STY)]PAGSPELR_.2		3328.57	NaN	NaN	NaN	NaN	NaN	4426.3	2360.2	NaN	NaN	1011.9	NaN	NaN	NaN	4183.95	NaN	NaN	9533.69	3606.18	NaN	1685.87	1405	NaN	NaN	1980.89	NaN	NaN	NaN	NaN	1321.03	NaN	NaN	NaN	NaN	NaN	2997.57	NaN	NaN	NaN	NaN	NaN	NaN	NaN	NaN	1	P48;P12;P18;P25;P01;P11;P23;P37;P08;P13;P43;P20
CHAMP1	Q96JM3	_SPAGS[Phospho (STY)]PELR_.2		3217.8	NaN	NaN	8806.11	NaN	3539.32	7415.79	6761.12	NaN	NaN	12983.3	NaN	NaN	NaN	6029.55	11584.2	5369.67	3815.58	NaN	4263.52	NaN	6813.64	NaN	5154.82	NaN	NaN	NaN	NaN	6893.41	NaN	NaN	NaN	NaN	NaN	NaN	6180.11	NaN	NaN	NaN	NaN	NaN	NaN	4398.13	NaN	1	P48;P31;P19;P18;P25;P01;P23;P08;P13;P42;P38;P04;P45;P39;P43;P07
CHAMP1	Q96JM3	_KPS[Phospho (STY)]GSPDLWK_.2		5396.58	NaN	NaN	NaN	NaN	NaN	NaN	NaN	NaN	NaN	NaN	NaN	NaN	NaN	NaN	NaN	NaN	NaN	NaN	NaN	NaN	NaN	NaN	NaN	NaN	NaN	NaN	NaN	NaN	NaN	4812.93	NaN	NaN	NaN	NaN	NaN	NaN	NaN	NaN	NaN	NaN	NaN	NaN	NaN	0.998	P01;P16
CHAMP1	Q96JM3	_KPSGS[Phospho (STY)]PDLWK_.2		NaN	NaN	NaN	4640.7	5412.9	NaN	4751.13	NaN	NaN	NaN	15277	NaN	NaN	NaN	NaN	4509.64	NaN	1701.97	1153.77	4881.42	3586.83	NaN	NaN	2225.71	NaN	NaN	NaN	NaN	NaN	4871.85	NaN	NaN	NaN	NaN	NaN	2370.55	1254.65	NaN	NaN	NaN	NaN	NaN	NaN	NaN	1	P48;P31;P19;P12;P11;P23;P37;P08;P13;P42;P38;P15;P6
CHAMP1	Q96JM3	_KTS[Phospho (STY)]PASLDFPESQK_.2		NaN	18687.5	9174.92	NaN	19073.9	NaN	NaN	20494	NaN	NaN	NaN	NaN	NaN	4797.25	2713.31	6302.71	NaN	NaN	NaN	NaN	NaN	NaN	NaN	3458.76	NaN	NaN	NaN	NaN	NaN	8992.4	NaN	NaN	NaN	NaN	NaN	NaN	2452.34	NaN	NaN	NaN	NaN	NaN	NaN	NaN	0.987	P19;P12;P18;P25;P42;P49;P02;P15;P6;P27
CHAMP1	Q96JM3	_GGS[Phospho (STY)]PDLWK_.2		NaN	31035.2	40268.3	44708.7	24677.2	16824	22505	36288.6	23660.5	14573.6	44659.7	16195.8	38871.7	23468	13137.5	35008.2	31207.7	24323	23165.6	28885.6	22151.7	28784.5	NaN	12747	12505.8	18412.8	25853	13084.7	28761.5	15722.7	21730.1	NaN	6497.66	15292	NaN	11734.1	11556.9	22186.2	14444.8	5852.61	10474	NaN	29316	35845.7	1	P48;P31;P19;P12;P18;P25;P40;P11;P03;P26;P23;P37;P08;P21;P16;P13;P42;P44;P38;P04;P45;P39;P32;P43;P33;P34;P30;P35;P36;P49;P02;P41;P07;P15;P20;P6;P47;P27;P14
CHAMP1	Q96JM3	_KPGPSGPSES[Phospho (STY)]PK_.2		NaN	NaN	NaN	NaN	NaN	NaN	NaN	NaN	NaN	NaN	5387.36	NaN	NaN	NaN	2628.13	NaN	NaN	NaN	NaN	NaN	NaN	NaN	NaN	NaN	NaN	NaN	NaN	NaN	NaN	3470.05	NaN	NaN	NaN	NaN	NaN	NaN	NaN	NaN	NaN	NaN	NaN	NaN	NaN	NaN	1	P48;P12;P18
CHAMP1	Q96JM3	_TAPPAS[Phospho (STY)]PEAR_.2		119057	84379	74780.6	51288.8	57791.1	68055	86202.6	120683	37496.3	33793.8	106044	32694.8	52223.8	49097.3	108142	75790	39746.3	138886	107375	76534.5	39886.3	60500.9	77132.4	47709.1	26917.9	35820.5	49465.5	25446.7	96771.3	76278	60347.7	20861.5	NaN	22287.1	6662.77	29192	50669.8	62904.8	26945	28872	NaN	NaN	75061.9	49860.8	1	P48;P31;P19;P12;P18;P25;P01;P40;P11;P03;P26;P23;P37;P08;P16;P13;P42;P44;P38;P04;P45;P39;P32;P43;P34;P30;P35;P36;P49;P02;P41;P07;P05;P15;P20;P10;P6;P47;P27;P22;P14
CHAMP1	Q96JM3	_CDILVQEELLAS[Phospho (STY)]PK_.2		NaN	NaN	NaN	NaN	NaN	NaN	1137.44	NaN	NaN	NaN	NaN	NaN	NaN	NaN	NaN	NaN	NaN	NaN	NaN	NaN	NaN	NaN	NaN	NaN	NaN	NaN	NaN	NaN	NaN	1155.99	NaN	NaN	NaN	1176.51	NaN	NaN	NaN	NaN	NaN	NaN	NaN	NaN	NaN	NaN	1	P12;P40;P23
CHAMP1	Q96JM3	_MDMTS[Phospho (STY)]PEQSR_.2		3650.43	NaN	NaN	NaN	NaN	NaN	1467.85	NaN	NaN	NaN	1775.41	NaN	NaN	NaN	3535.4	NaN	NaN	NaN	NaN	NaN	NaN	NaN	NaN	NaN	NaN	NaN	NaN	NaN	NaN	NaN	NaN	NaN	NaN	NaN	NaN	NaN	NaN	NaN	NaN	NaN	NaN	NaN	NaN	NaN	0.997	P48;P18;P01;P23
CHAMP1	Q96JM3	_ET[Phospho (STY)]DPVKSPPLPEHQK_.3		NaN	NaN	NaN	NaN	NaN	NaN	NaN	3789.06	NaN	NaN	NaN	NaN	NaN	NaN	1373.69	2186.31	NaN	NaN	NaN	NaN	NaN	NaN	NaN	NaN	NaN	NaN	NaN	NaN	NaN	3821.83	NaN	NaN	NaN	3692.76	NaN	NaN	NaN	NaN	NaN	NaN	NaN	NaN	NaN	NaN	0.904	P12;P18;P25;P40;P42
CHAMP1	Q96JM3	_KT[Phospho (STY)]SPASLDFPESQK_.2		3559.13	NaN	NaN	NaN	NaN	NaN	NaN	NaN	NaN	NaN	NaN	NaN	NaN	NaN	NaN	NaN	NaN	NaN	NaN	NaN	NaN	5170.5	NaN	NaN	NaN	NaN	NaN	NaN	NaN	NaN	NaN	NaN	NaN	NaN	NaN	NaN	NaN	4641.02	NaN	NaN	NaN	NaN	NaN	3268.16	0.93	P01;P44;P43;P30
CHCHD3	Q9NX63	_YS[Phospho (STY)]GAYGASVSDEELK_.2		NaN	NaN	NaN	NaN	NaN	16927.5	1789.16	NaN	NaN	2781.87	1037.37	NaN	17452.6	NaN	72.0211	2284.36	11672	2163.37	3655.85	NaN	2004.79	2275.98	NaN	1525.21	NaN	3697.67	2190.78	NaN	NaN	354.103	4328.24	NaN	NaN	9913.56	NaN	NaN	303.352	NaN	1253.1	NaN	NaN	NaN	1188.62	NaN	1	P48;P19;P12;P18;P40;P11;P26;P23;P37;P08;P16;P42;P04;P45;P39;P43;P34;P35;P36;P41;P15
CHD1	O14646	_SNLEGS[Phospho (STY)]LKDR_.2		1524.25	NaN	NaN	1305.5	NaN	NaN	NaN	NaN	NaN	NaN	NaN	NaN	NaN	NaN	8650.63	2120.68	1950.13	NaN	NaN	1721	1940.9	2233.71	1909.6	857.238	NaN	1963.25	NaN	NaN	NaN	NaN	NaN	NaN	NaN	4136.92	NaN	1066.22	NaN	2502.31	NaN	NaN	NaN	NaN	1201.24	NaN	1	P31;P19;P18;P01;P40;P26;P37;P13;P42;P38;P45;P39;P43;P30;P10
CHD1	O14646	_S[Phospho (STY)]PFEHSVEHK_.3		NaN	2534.66	NaN	NaN	NaN	NaN	2230.62	NaN	NaN	NaN	4494.21	NaN	NaN	NaN	1669.59	NaN	NaN	NaN	NaN	NaN	NaN	NaN	NaN	1311.09	NaN	NaN	NaN	NaN	NaN	1586.86	NaN	NaN	NaN	2467.67	NaN	NaN	NaN	NaN	NaN	NaN	NaN	NaN	NaN	NaN	1	P48;P19;P12;P18;P40;P23;P02
CHD1L	Q86WJ1	_GSVLIPGLVEGS[Phospho (STY)]TK_.2		4051.71	NaN	NaN	NaN	NaN	NaN	3541.62	NaN	NaN	NaN	NaN	NaN	NaN	NaN	1573.03	NaN	NaN	NaN	NaN	NaN	NaN	NaN	NaN	1440.14	NaN	NaN	NaN	NaN	NaN	NaN	NaN	NaN	NaN	NaN	NaN	NaN	NaN	NaN	NaN	NaN	NaN	NaN	NaN	NaN	0.905	P19;P18;P01;P23
CHD3	Q12873	_METEADAPS[Phospho (STY)]PAPSLGER_.2;_M[Oxidation (M)]ETEADAPS[Phospho (STY)]PAPSLGER_.2		13930.4	31268.2	7164.52	23545.2	50779.1	7755.15	23602.5	35550.4	7980.94	5931.55	64019.7	NaN	27257.2	NaN	6857.66	19358.6	22336.7	19629.2	17735.3	22523	12671.7	24359.4	15167.7	18148.7	NaN	16070.9	37899.5	NaN	17515.3	16507.8	9328.79	21227.9	NaN	NaN	NaN	9406.58	8926.96	37566.9	8357.58	NaN	NaN	NaN	31797.7	9691.26	1	P48;P31;P19;P12;P18;P25;P01;P11;P26;P23;P37;P08;P13;P42;P44;P38;P45;P39;P32;P43;P34;P30;P35;P36;P02;P41;P07;P15;P10;P6;P22;P31;P12;P18;P25;P01;P11;P23;P37;P08;P16;P42;P38;P04;P45;P43;P35;P36;P02;P07;P15;P10;P27;P22
CHD3	Q12873	_ELQGDGPPS[Phospho (STY)]SPTNDPTVK_.2		NaN	NaN	10318.2	NaN	NaN	NaN	NaN	NaN	NaN	NaN	NaN	14955.6	NaN	NaN	NaN	NaN	NaN	NaN	NaN	NaN	6929.06	NaN	NaN	NaN	NaN	NaN	NaN	NaN	NaN	NaN	NaN	NaN	NaN	NaN	NaN	NaN	NaN	NaN	NaN	NaN	NaN	NaN	NaN	NaN	0.853	P37;P27;P14
CHD3	Q12873	_ELQGDGPPSS[Phospho (STY)]PTNDPTVK_.2		7949.08	NaN	NaN	NaN	NaN	4690.68	10480.7	13863.9	NaN	NaN	NaN	NaN	NaN	NaN	7757.42	NaN	NaN	NaN	11083.6	10312.6	NaN	11680.5	NaN	18286.5	NaN	11988.8	15818.8	NaN	NaN	NaN	11550.2	NaN	NaN	5110.97	NaN	9758.2	NaN	NaN	NaN	NaN	NaN	NaN	NaN	NaN	0.997	P31;P19;P18;P25;P01;P40;P11;P26;P23;P16;P13;P04;P43;P36
CHD4	Q14839	_KMS[Phospho (STY)]QPGSPSPK_.2;_M[Oxidation (M)]S[Phospho (STY)]QPGSPSPK_.2		5074.24	26506.2	NaN	NaN	NaN	4762.66	2719.33	36288.4	NaN	NaN	30938.3	NaN	7765.43	NaN	6477.89	NaN	6683.84	1089.7	2673.49	6269.02	NaN	4807.27	6160.46	3231	NaN	NaN	4969.61	NaN	NaN	NaN	1609.84	1170.86	4659.36	NaN	NaN	3004.54	NaN	2329.69	NaN	NaN	NaN	NaN	NaN	NaN	1	P31;P19;P18;P01;P11;P23;P08;P16;P13;P04;P45;P34;P30;P10;P22;P48;P31;P19;P18;P25;P01;P11;P16;P04;P45;P43;P33;P34;P36;P02
CHD4	Q14839	_KMS[Phospho (STY)]QPGS[Phospho (STY)]PSPK_.2;_KM[Oxidation (M)]S[Phospho (STY)]QPGS[Phospho (STY)]PSPK_.2;_MS[Phospho (STY)]QPGS[Phospho (STY)]PSPK_.2		8991.86	3303.84	NaN	3438.73	NaN	8724.14	5425.85	4804.73	NaN	7046.1	3781.74	NaN	10285.6	NaN	8416.79	NaN	6141.95	6995.38	5631.88	3653.26	5007.35	NaN	NaN	NaN	NaN	NaN	NaN	NaN	NaN	NaN	5895.63	NaN	NaN	NaN	NaN	NaN	NaN	NaN	NaN	NaN	NaN	NaN	NaN	NaN	1	P48;P31;P18;P25;P01;P11;P23;P37;P08;P38;P04;P45;P34;P35;P02;P01;P11;P08;P16;P45;P25;P11;P23;P08;P04
CHD4	Q14839	_MSQPGS[Phospho (STY)]PSPK_.2;_M[Oxidation (M)]SQPGS[Phospho (STY)]PSPK_.2		94071.8	183618	193792	102655	252463	98293	110367	203719	146570	38018	170936	101941	97298.8	83620.1	60899.7	135173	69666	140879	143885	117799	26603.5	106197	134805	101473	72465	83303.5	118171	NaN	127436	121704	78739.4	70184.1	76368	135110	50037.2	80294.7	98650.9	58217.9	NaN	112988	55509.6	NaN	134857	61571.9	1	P48;P31;P19;P12;P18;P25;P01;P40;P11;P03;P26;P23;P37;P08;P21;P16;P13;P42;P44;P38;P04;P45;P39;P32;P43;P33;P34;P30;P35;P36;P49;P02;P07;P05;P15;P24;P20;P10;P6;P27;P22;P14;P9;P48;P31;P19;P01;P11;P26;P23;P08;P30;P49;P07;P15;P24;P6;P22
CHD4	Q14839	_KMS[Phospho (STY)]QPGS[Phospho (STY)]PSPK_.2;_KM[Oxidation (M)]S[Phospho (STY)]QPGS[Phospho (STY)]PSPK_.2;_MS[Phospho (STY)]QPGS[Phospho (STY)]PSPK_.2		8991.86	3303.84	NaN	3438.73	NaN	8724.14	5425.85	4804.73	NaN	7046.1	3781.74	NaN	10285.6	NaN	8416.79	NaN	6141.95	6995.38	5631.88	3653.26	5007.35	NaN	NaN	NaN	NaN	NaN	NaN	NaN	NaN	NaN	5895.63	NaN	NaN	NaN	NaN	NaN	NaN	NaN	NaN	NaN	NaN	NaN	NaN	NaN	1	P48;P31;P18;P25;P01;P11;P23;P37;P08;P38;P04;P45;P34;P35;P02;P01;P11;P08;P16;P45;P25;P11;P23;P08;P04
CHD4	Q14839	_M[Oxidation (M)]SQPGSPS[Phospho (STY)]PK_.2		NaN	NaN	NaN	NaN	NaN	NaN	NaN	NaN	NaN	NaN	NaN	NaN	NaN	NaN	NaN	NaN	NaN	NaN	NaN	NaN	NaN	10719.9	NaN	NaN	NaN	NaN	NaN	NaN	NaN	14514.8	NaN	NaN	NaN	NaN	NaN	NaN	NaN	NaN	5919.84	NaN	NaN	NaN	NaN	NaN	0.807	P12;P43;P41
CHD4	Q14839	_IEENS[Phospho (STY)]LKEEESIEGEK_.3		NaN	NaN	NaN	NaN	NaN	NaN	62.9516	NaN	NaN	NaN	1575.69	NaN	NaN	NaN	168.865	NaN	NaN	NaN	NaN	NaN	NaN	NaN	NaN	NaN	NaN	NaN	NaN	NaN	NaN	226.269	NaN	NaN	NaN	314.053	NaN	NaN	NaN	NaN	NaN	360.001	NaN	NaN	NaN	NaN	0.999	P48;P12;P18;P40;P03;P23;P16
CHD4	Q14839	_LGGFGS[Phospho (STY)]KR_.2		2436.21	NaN	4527.03	7053.42	NaN	NaN	1756.85	75.1415	NaN	2232.64	517.678	894.944	2161.64	5701.52	29528.1	9951.25	4303.58	2382.79	653.507	5290.66	4915.98	4530.19	4684.47	2196.76	NaN	5680.25	1851.83	NaN	355.589	NaN	2503.04	3119.5	681.049	11388.8	NaN	3412.29	NaN	3837.42	9628.65	1720.47	NaN	NaN	NaN	NaN	1	P48;P31;P19;P18;P25;P01;P40;P11;P03;P26;P23;P37;P08;P16;P13;P42;P38;P45;P43;P33;P34;P30;P35;P36;P49;P41;P07;P10;P27;P22;P14
CHD4	Q14839	_WGQPPS[Phospho (STY)]PTPVPRPPDADPNTPSPK_.3		NaN	NaN	NaN	NaN	NaN	NaN	19291.2	NaN	NaN	NaN	NaN	NaN	NaN	NaN	NaN	NaN	NaN	NaN	NaN	NaN	NaN	NaN	NaN	NaN	NaN	NaN	NaN	NaN	NaN	15649.9	NaN	NaN	NaN	40965.9	NaN	NaN	NaN	NaN	NaN	11853.2	NaN	NaN	NaN	NaN	0.997	P12;P40;P03;P23
CHD4	Q14839	_TPTPST[Phospho (STY)]PGDTQPNTPAPVPPAEDGIK_.3		NaN	NaN	NaN	NaN	22473.9	NaN	45862.1	NaN	NaN	NaN	NaN	NaN	NaN	NaN	NaN	NaN	NaN	NaN	NaN	NaN	NaN	NaN	NaN	NaN	NaN	NaN	NaN	NaN	NaN	NaN	NaN	NaN	NaN	NaN	NaN	NaN	NaN	NaN	NaN	NaN	NaN	NaN	NaN	NaN	0.85	P23;P6
CHD4	Q14839	_TPTPSTPGDTQPNT[Phospho (STY)]PAPVPPAEDGIK_.3		8458.92	22625.4	NaN	12419.1	NaN	11526.1	10260.3	25117.7	NaN	NaN	19045.2	NaN	14434.3	NaN	4262.46	12893.3	NaN	15674.8	11011.2	11959.6	NaN	NaN	NaN	7373.12	NaN	12972.6	NaN	NaN	8740.33	13854.6	NaN	NaN	15786.8	34746.6	NaN	6007.48	7679.11	13730.9	14279.1	17905.1	NaN	NaN	11838.9	NaN	1	P48;P31;P19;P12;P18;P25;P01;P40;P11;P03;P26;P23;P08;P13;P42;P38;P04;P39;P33;P34;P30;P02;P41;P07;P15
CHD4	Q14839	_WGQPPSPT[Phospho (STY)]PVPRPPDADPNTPSPK_.3		NaN	NaN	NaN	NaN	NaN	NaN	NaN	NaN	NaN	NaN	NaN	NaN	NaN	NaN	NaN	NaN	891.311	NaN	NaN	7655.43	NaN	NaN	NaN	NaN	NaN	NaN	NaN	NaN	NaN	NaN	NaN	NaN	NaN	NaN	NaN	NaN	NaN	NaN	NaN	NaN	NaN	NaN	NaN	NaN	0.89	P31;P45
CHD7	Q9P2D1	_RTS[Phospho (STY)]LSAEDAEVTK_.2		NaN	NaN	NaN	NaN	NaN	NaN	NaN	NaN	NaN	NaN	NaN	NaN	NaN	NaN	NaN	NaN	NaN	NaN	NaN	1198.62	NaN	NaN	NaN	2767.13	NaN	NaN	NaN	NaN	NaN	NaN	NaN	NaN	NaN	NaN	NaN	NaN	NaN	NaN	NaN	NaN	NaN	NaN	NaN	NaN	0.944	P31;P19
CHD7	Q9P2D1	_NIPS[Phospho (STY)]PGQLDPDTR_.2		6981.27	3682.24	3777.4	NaN	4638.08	NaN	4026.51	14359.1	NaN	NaN	11959.6	NaN	NaN	NaN	3005.11	5211.14	NaN	3796.1	3764.44	12249.7	NaN	3472.78	10471.5	8495.3	NaN	3451.05	3986.2	NaN	NaN	4980.34	NaN	4441.48	NaN	9867.55	NaN	4142.17	3194.67	2741.51	NaN	3723.55	NaN	NaN	2823.46	3956.14	1	P48;P31;P19;P12;P18;P25;P01;P40;P11;P03;P26;P23;P08;P13;P42;P44;P39;P43;P30;P36;P02;P15;P24;P10;P6;P27;P22
CHD8	Q9HCK8	_TAS[Phospho (STY)]PLPLRPDAPVEK_.2		NaN	NaN	NaN	NaN	NaN	NaN	NaN	NaN	NaN	NaN	3863.96	NaN	NaN	NaN	NaN	NaN	NaN	NaN	NaN	NaN	NaN	NaN	NaN	NaN	NaN	NaN	NaN	NaN	NaN	1493.09	NaN	NaN	NaN	NaN	NaN	NaN	NaN	NaN	NaN	NaN	NaN	NaN	NaN	NaN	1	P48;P12
CHD8	Q9HCK8	_VS[Phospho (STY)]PSDTTPLVSR_.2		1783.62	6068.64	NaN	5003.88	7324.28	2885.37	2891.04	6254.58	NaN	NaN	4669.69	NaN	3605.11	NaN	1724.94	812.566	1807.02	2036.08	1167.95	2632.41	1565.87	NaN	2118.91	2297.78	NaN	1705.16	928.425	NaN	2855.49	3158.76	951.59	1983.36	973.809	6187.21	NaN	1488.52	NaN	NaN	NaN	7625.43	NaN	NaN	1787.96	NaN	1	P48;P31;P19;P12;P18;P25;P01;P40;P11;P03;P26;P23;P37;P08;P16;P13;P42;P38;P04;P45;P39;P33;P34;P36;P02;P07;P10;P6;P22
CHERP	Q8IWX8	_SYS[Phospho (STY)]FIAR_.2		7894.05	NaN	NaN	2001.53	NaN	NaN	2183.68	NaN	NaN	1362.68	887.325	NaN	NaN	39657.9	9776.26	10997.9	5927.94	7543.82	5565.47	11364.6	4844.34	8645.98	25895.7	3665.69	NaN	16601.5	NaN	NaN	NaN	NaN	3620.47	13768.8	5262.62	26301.3	NaN	NaN	5650.46	NaN	13295.2	16964.7	11803.8	NaN	8633.45	NaN	1	P48;P31;P19;P18;P01;P40;P11;P03;P26;P23;P37;P08;P21;P16;P42;P38;P45;P39;P43;P33;P35;P49;P41;P15;P10;P22
CHMP2B	Q9UQN3	_ATIS[Phospho (STY)]DEEIER_.2		1196.4	NaN	NaN	NaN	NaN	NaN	NaN	NaN	NaN	NaN	6315.88	NaN	NaN	NaN	NaN	NaN	NaN	NaN	NaN	NaN	NaN	NaN	NaN	NaN	NaN	NaN	NaN	NaN	NaN	NaN	NaN	NaN	NaN	4483.62	NaN	NaN	NaN	NaN	NaN	NaN	NaN	NaN	NaN	NaN	0.996	P48;P01;P40
CHRAC1	Q9NRG0	_REEDEENDNDNES[Phospho (STY)]DHDEADS_.3		NaN	NaN	NaN	3108.3	NaN	NaN	NaN	NaN	NaN	NaN	891.834	NaN	NaN	NaN	NaN	NaN	NaN	NaN	NaN	NaN	NaN	NaN	NaN	NaN	NaN	NaN	NaN	NaN	NaN	NaN	NaN	NaN	NaN	NaN	NaN	NaN	NaN	NaN	NaN	NaN	NaN	NaN	NaN	NaN	0.986	P48;P38
CHTF18	Q8WVB6	_GDAASS[Phospho (STY)]PAPAASVGSSQGGAR_.2		5450.2	NaN	NaN	NaN	NaN	1612.72	NaN	NaN	NaN	NaN	NaN	NaN	NaN	NaN	NaN	NaN	NaN	NaN	NaN	3005.05	NaN	NaN	NaN	NaN	NaN	NaN	NaN	NaN	NaN	2564.64	NaN	NaN	NaN	NaN	NaN	NaN	NaN	NaN	NaN	NaN	NaN	NaN	NaN	NaN	0.922	P31;P12;P01;P04
CIAPIN1	Q6FI81	_KSS[Phospho (STY)]PSVKPAVDPAAAK_.3		NaN	10936.4	17964.6	7894.22	NaN	NaN	2256.3	11605.7	NaN	NaN	23583.6	NaN	5123.07	NaN	2999.33	14693.3	4719.44	NaN	NaN	NaN	3470.12	2129.13	NaN	NaN	NaN	NaN	NaN	NaN	NaN	6246.57	NaN	NaN	NaN	15845.7	NaN	NaN	NaN	NaN	NaN	NaN	NaN	NaN	NaN	NaN	1	P48;P12;P18;P25;P40;P23;P37;P42;P38;P45;P43;P34;P02;P27
CIT	O14578	_SESVVSGLDS[Phospho (STY)]PAK_.2		NaN	6661.74	NaN	NaN	NaN	NaN	4373.87	7038.19	NaN	NaN	6172.9	NaN	NaN	NaN	NaN	NaN	NaN	NaN	2829.72	NaN	NaN	NaN	NaN	NaN	NaN	NaN	NaN	NaN	NaN	NaN	1219.78	NaN	NaN	NaN	NaN	NaN	NaN	NaN	NaN	12037.5	NaN	NaN	NaN	NaN	0.992	P48;P25;P11;P03;P23;P16;P02
CKAP4	Q07065	_GGHGAAS[Phospho (STY)]PSEK_.2		NaN	NaN	NaN	NaN	NaN	NaN	NaN	NaN	NaN	NaN	1137.39	NaN	NaN	NaN	NaN	NaN	NaN	NaN	NaN	NaN	NaN	NaN	NaN	NaN	NaN	NaN	NaN	NaN	NaN	508.683	NaN	NaN	NaN	NaN	NaN	NaN	NaN	NaN	NaN	NaN	NaN	NaN	NaN	NaN	0.966	P48;P12
CLASP1	Q7Z460	_NSSNTSVGS[Phospho (STY)]PSNTIGR_.2		NaN	9976.55	NaN	3611.44	15403.5	NaN	NaN	11881.1	NaN	NaN	14508.2	NaN	NaN	NaN	2265.52	3528.4	NaN	NaN	NaN	NaN	NaN	NaN	NaN	3565.21	NaN	NaN	NaN	NaN	NaN	NaN	NaN	NaN	NaN	9015.63	NaN	NaN	NaN	NaN	NaN	NaN	NaN	NaN	NaN	NaN	0.995	P48;P19;P18;P25;P40;P42;P38;P02;P6
CLASP1	Q7Z460	_S[Phospho (STY)]QEDLNEPIKR_.2		77.9931	5647.6	147.362	92.364	5785.55	NaN	386.909	3612.88	NaN	NaN	5681.76	313.627	90.0324	NaN	66.0484	93.2967	NaN	NaN	NaN	268.561	NaN	NaN	NaN	34.5815	NaN	NaN	86.19	NaN	NaN	2033.65	NaN	NaN	619.768	1826.22	NaN	NaN	NaN	NaN	NaN	301.707	NaN	NaN	NaN	NaN	1	P48;P31;P19;P12;P18;P25;P01;P40;P03;P23;P42;P38;P04;P43;P33;P34;P36;P02;P6;P27;P14
CLASP1	Q7Z460	_DGGAAS[Phospho (STY)]PATEGR_.2		NaN	18045.2	NaN	NaN	8480.55	NaN	NaN	23887.1	NaN	NaN	27148.1	NaN	NaN	NaN	NaN	NaN	NaN	NaN	NaN	NaN	NaN	NaN	7406.86	752.923	NaN	NaN	NaN	NaN	NaN	5205.4	NaN	5687.98	NaN	16789.9	NaN	NaN	NaN	NaN	NaN	NaN	NaN	NaN	NaN	NaN	1	P48;P19;P12;P25;P40;P02;P10;P6;P22
CLASP1	Q7Z460	_SVSTTGS[Phospho (STY)]LQR_.2		NaN	NaN	NaN	NaN	NaN	NaN	NaN	NaN	NaN	NaN	1827.33	NaN	NaN	NaN	1987.97	NaN	NaN	NaN	NaN	NaN	NaN	NaN	NaN	NaN	NaN	NaN	NaN	NaN	NaN	1024.17	NaN	NaN	NaN	3608.66	NaN	NaN	NaN	NaN	NaN	NaN	NaN	NaN	NaN	NaN	0.998	P48;P12;P18;P40
CLASP1	Q7Z460	_S[Phospho (STY)]RSDIDVNAAASAK_.2;_S[Phospho (STY)]RSDIDVNAAASAK_.3		NaN	NaN	NaN	NaN	NaN	NaN	NaN	NaN	NaN	NaN	NaN	NaN	NaN	NaN	1334.22	1953.14	NaN	NaN	NaN	NaN	1417.84	NaN	NaN	2379.94	NaN	NaN	NaN	NaN	NaN	NaN	NaN	NaN	NaN	NaN	NaN	832.688	NaN	NaN	NaN	NaN	NaN	NaN	NaN	NaN	0.923	P45;P15;P19;P18;P37;P13;P42
CLASP1	Q7Z460	_SRS[Phospho (STY)]DIDVNAAASAK_.2		NaN	4525.09	NaN	NaN	3887.21	NaN	NaN	3026.58	NaN	NaN	3932.62	NaN	NaN	NaN	615.696	NaN	NaN	NaN	NaN	725.807	NaN	NaN	NaN	NaN	NaN	370.684	NaN	NaN	NaN	NaN	NaN	NaN	NaN	3218.66	NaN	NaN	NaN	NaN	NaN	NaN	NaN	NaN	NaN	NaN	1	P48;P31;P18;P25;P40;P26;P02;P6
CLASP1	Q7Z460	_RQS[Phospho (STY)]SGSATNVASTPDNR_.3		7876.22	NaN	NaN	NaN	NaN	NaN	NaN	NaN	NaN	NaN	NaN	NaN	NaN	NaN	6309.22	NaN	NaN	NaN	NaN	NaN	NaN	NaN	NaN	NaN	NaN	7205.91	NaN	NaN	NaN	NaN	NaN	NaN	NaN	13949.5	NaN	NaN	NaN	NaN	NaN	6787.31	NaN	NaN	NaN	NaN	0.814	P18;P01;P40;P03;P26
CLASP2	O75122	_SRS[Phospho (STY)]DIDVNAAAGAK_.2;_SRS[Phospho (STY)]DIDVNAAAGAK_.3		NaN	NaN	NaN	NaN	NaN	NaN	NaN	4705.85	NaN	NaN	9365.14	NaN	NaN	NaN	NaN	NaN	NaN	NaN	NaN	NaN	NaN	NaN	NaN	2242.54	NaN	NaN	NaN	NaN	NaN	NaN	NaN	NaN	NaN	6153.22	NaN	NaN	NaN	NaN	NaN	NaN	NaN	NaN	NaN	NaN	1	P12;P02;P6;P48;P19;P25;P40
CLASP2	O75122	_MVSQSQPGS[Phospho (STY)]R_.2		4042.43	8923.16	2518.5	7192.1	10506	3969.05	1241.93	11319	NaN	NaN	9409.13	4126.88	2430.63	NaN	2054.67	2753.73	2893.38	4696.52	3311.87	4778.72	NaN	2863.11	1087.22	3642.62	NaN	3286.3	NaN	NaN	NaN	6336.25	1713.61	2816.18	NaN	8042.14	NaN	NaN	3527.69	1362.74	NaN	3855.16	NaN	NaN	NaN	NaN	1	P48;P31;P19;P12;P18;P25;P01;P40;P11;P03;P26;P23;P08;P16;P42;P38;P04;P45;P43;P34;P30;P02;P15;P10;P6;P27;P22;P14;P9
CLASP2	O75122	_PSVSQGCS[Phospho (STY)]R_.2		NaN	NaN	NaN	NaN	NaN	NaN	354.524	NaN	NaN	NaN	NaN	NaN	NaN	NaN	NaN	NaN	NaN	NaN	NaN	NaN	NaN	NaN	NaN	NaN	NaN	NaN	NaN	NaN	NaN	596.524	NaN	NaN	NaN	NaN	NaN	NaN	NaN	NaN	NaN	NaN	NaN	NaN	NaN	NaN	1	P12;P23
CLASRP	Q8N2M8	_KIS[Phospho (STY)]PPSYAR_.2;_KIS[Phospho (STY)]PPSYAR_.3		18149.4	30528.7	35337.9	32487.3	33011.1	NaN	18494.8	36735.4	9647.31	12714.3	49360.7	16197.2	43726.4	15083.6	NaN	29761.2	9279.02	11718.1	10326.5	24001.6	10473.8	NaN	23308.3	37192.5	10754.2	18815.8	18879.8	NaN	7535.12	17417.5	8654.92	23379.5	14251.1	38551.5	NaN	26055.8	19162.3	NaN	26672.7	15859	13099.9	NaN	NaN	NaN	1	P48;P31;P19;P12;P25;P01;P40;P11;P03;P26;P23;P37;P08;P21;P16;P13;P42;P38;P45;P32;P33;P34;P35;P36;P49;P02;P41;P07;P15;P20;P10;P6;P27;P22;P14;P18;P43
CLASRP	Q8N2M8	_RDS[Phospho (STY)]PTYDPYK_.2		3610.78	14950.8	4084.72	NaN	10319.2	NaN	6891.35	2570.22	NaN	NaN	3934.89	5098.13	NaN	NaN	3733.52	2890.21	NaN	NaN	3632.97	NaN	NaN	NaN	5573.52	8406.28	NaN	NaN	1442.14	NaN	NaN	5454.08	4136.5	5431.8	NaN	4713.67	NaN	4764.72	3193.59	NaN	NaN	3843.07	NaN	NaN	NaN	NaN	0.998	P48;P19;P12;P18;P25;P01;P40;P11;P03;P23;P16;P13;P42;P36;P02;P15;P10;P6;P27;P22;P14
CLASRP	Q8N2M8	_SQS[Phospho (STY)]PSPSPAR_.2		NaN	NaN	NaN	NaN	NaN	NaN	NaN	NaN	NaN	NaN	NaN	NaN	NaN	NaN	NaN	NaN	NaN	NaN	NaN	NaN	NaN	NaN	NaN	NaN	NaN	NaN	NaN	NaN	NaN	NaN	NaN	NaN	NaN	781.411	NaN	NaN	NaN	NaN	NaN	648.607	NaN	NaN	NaN	NaN	0.959	P40;P03
CLASRP	Q8N2M8	_LTRPAAS[Phospho (STY)]PAVGEK_.2;_LTRPAAS[Phospho (STY)]PAVGEK_.3;_PAAS[Phospho (STY)]PAVGEK_.2		9963.32	16298.9	9523.13	5053.06	21101.2	11715.5	6771.87	14289.6	NaN	NaN	12053	NaN	7692	NaN	10461.1	8180.58	1992.89	17666	14168.4	4957.01	NaN	NaN	2919.02	8944.95	NaN	NaN	NaN	NaN	9179.29	14293.6	5088.61	NaN	4120.54	12717.4	NaN	8220.09	4843.42	3224.77	NaN	21148.6	NaN	NaN	3425.24	NaN	1	P48;P12;P18;P25;P01;P40;P42;P02;P10;P27;P31;P23;P38;P39;P33;P34;P30;P48;P31;P19;P12;P18;P25;P01;P40;P11;P03;P23;P08;P16;P13;P38;P04;P45;P33;P30;P02;P07;P15;P6
CLINT1	Q14677	_DREDS[Phospho (STY)]PER_.2		1883.78	680.348	NaN	784.355	2149.39	1170.22	1042.1	1162.7	1105.09	691.703	567.825	NaN	NaN	1480.42	929.084	546.104	390.951	805.709	680.063	1372.27	295.166	477.039	1090.99	1545.01	3065.82	500.763	255.986	NaN	1634.26	412.582	767.693	NaN	1084.41	2190.51	NaN	757.712	NaN	313.831	NaN	1141.18	NaN	NaN	NaN	NaN	1	P48;P31;P19;P12;P18;P25;P01;P40;P11;P03;P26;P23;P37;P08;P16;P13;P42;P38;P04;P45;P32;P43;P33;P30;P35;P36;P49;P02;P07;P24;P20;P10;P6;P27
CLIP2	Q9UDT6	_TGNESGSNLS[Phospho (STY)]DSGSVK_.2		NaN	NaN	NaN	NaN	NaN	NaN	1728.13	NaN	2788.46	NaN	376.056	NaN	NaN	NaN	3427.35	3387.84	NaN	1135.84	2212.18	NaN	NaN	NaN	2465.84	NaN	NaN	NaN	NaN	NaN	1901.18	NaN	NaN	NaN	NaN	NaN	NaN	NaN	NaN	NaN	2352.27	NaN	NaN	NaN	2483.75	NaN	0.997	P48;P18;P11;P23;P08;P42;P39;P32;P41;P07;P10
CLIP2	Q9UDT6	_IGFPSTS[Phospho (STY)]PAK_.2		NaN	NaN	NaN	NaN	NaN	NaN	NaN	NaN	NaN	NaN	11792.7	NaN	NaN	NaN	NaN	18870.9	NaN	NaN	6052.52	NaN	NaN	NaN	NaN	NaN	NaN	NaN	NaN	NaN	NaN	NaN	NaN	NaN	NaN	NaN	NaN	NaN	NaN	NaN	NaN	NaN	NaN	NaN	NaN	NaN	0.989	P48;P11;P42
CLIP2	Q9UDT6	_KIS[Phospho (STY)]GTTALQEALK_.2		NaN	NaN	NaN	NaN	NaN	NaN	NaN	NaN	NaN	NaN	NaN	NaN	NaN	NaN	NaN	NaN	NaN	NaN	834.215	4587.03	NaN	NaN	NaN	NaN	NaN	2655.63	NaN	NaN	1082.75	NaN	NaN	NaN	NaN	NaN	NaN	NaN	2669.66	NaN	NaN	NaN	NaN	NaN	NaN	NaN	1	P31;P11;P26;P07;P15
CLIP2	Q9UDT6	_QSS[Phospho (STY)]GPSSSPAAAAAPEK_.2		NaN	NaN	NaN	NaN	NaN	NaN	NaN	NaN	NaN	NaN	NaN	NaN	NaN	NaN	NaN	NaN	NaN	NaN	25571.4	NaN	NaN	NaN	NaN	NaN	NaN	26395.5	NaN	NaN	NaN	NaN	NaN	NaN	NaN	NaN	NaN	16313.2	NaN	NaN	NaN	NaN	NaN	NaN	NaN	NaN	0.766	P11;P26;P13
CLK3	P49761	_YRS[Phospho (STY)]PEPDPYLSYR_.3		NaN	NaN	NaN	NaN	NaN	NaN	4888.51	NaN	NaN	NaN	11985.5	NaN	NaN	NaN	NaN	3456.85	NaN	NaN	NaN	4044.4	NaN	4432.82	NaN	4336.2	NaN	NaN	NaN	NaN	NaN	4031.25	NaN	NaN	8117.86	8050.55	NaN	NaN	NaN	NaN	NaN	NaN	NaN	NaN	NaN	NaN	1	P48;P31;P19;P12;P40;P23;P42;P43;P33
CLK3	P49761	_Y[Phospho (STY)]RSPEPDPYLSYR_.3		NaN	NaN	NaN	NaN	NaN	NaN	NaN	3552.45	NaN	NaN	NaN	NaN	NaN	NaN	NaN	NaN	NaN	NaN	NaN	NaN	1685.89	NaN	NaN	NaN	NaN	1431.64	NaN	NaN	NaN	NaN	NaN	NaN	NaN	NaN	NaN	NaN	NaN	NaN	NaN	NaN	NaN	NaN	NaN	NaN	0.941	P25;P26;P37
CLN6	Q9NWW5	_HGS[Phospho (STY)]VSADEAAR_.2		17491.7	2468.08	24322.5	2483.21	2509.88	19024.2	11183.5	2786.74	10904.3	16212.9	3638.27	NaN	19673.4	31102.5	11190.8	18834.6	14728.5	22134	38587.3	16854.3	10466	19218.7	19673	10989.1	27566.3	16532.4	13324	15648.9	48865.9	1757.81	16274.9	13428.8	NaN	2026.34	18374.7	18031.1	22182.5	14777.2	14881.2	1150.87	13279.7	NaN	22271	16430.9	1	P48;P31;P19;P12;P18;P25;P01;P40;P11;P03;P26;P23;P37;P08;P21;P16;P13;P42;P44;P38;P04;P45;P39;P32;P43;P34;P30;P35;P36;P49;P02;P41;P07;P05;P15;P20;P10;P6;P47;P27;P22
CNK3/IPCEF1;IPCEF1	G9CGD6;Q8WWN9	_KSPS[Phospho (STY)]SPSVENSI_.2		NaN	NaN	NaN	2792.44	NaN	NaN	NaN	NaN	NaN	NaN	NaN	NaN	NaN	NaN	NaN	NaN	NaN	NaN	NaN	NaN	NaN	NaN	NaN	NaN	NaN	NaN	NaN	NaN	18552.7	NaN	NaN	NaN	NaN	NaN	NaN	NaN	NaN	NaN	NaN	NaN	NaN	NaN	NaN	NaN	0.998	P38;P07
CNOT2	Q9NZN8	_TNSMSSSGLGS[Phospho (STY)]PNR_.2;_TNSM[Oxidation (M)]SSSGLGS[Phospho (STY)]PNR_.2		2334.88	20521.1	3918.81	5773.88	30421.8	NaN	3511.08	21199.9	7065.66	NaN	24752.8	2040.62	NaN	NaN	5287.09	4899.11	4738.51	2904.85	2178.03	3248.79	NaN	NaN	4875.29	5765.61	NaN	1101.7	1562.42	NaN	NaN	8871.08	1816.59	3948.89	NaN	5645.98	NaN	3854.74	1818.78	NaN	5971.04	1468.23	NaN	NaN	NaN	NaN	1	P48;P31;P19;P12;P18;P25;P01;P40;P11;P03;P26;P23;P08;P16;P13;P42;P38;P45;P32;P36;P02;P41;P15;P10;P6;P27;P22;P14;P48;P19;P12;P18;P25;P40;P08;P02
CNOT3	O75175	_STDSEVSQS[Phospho (STY)]PAK_.2		1727.76	7989.4	2246.02	NaN	9632.8	2168.06	NaN	10675.4	NaN	NaN	8615.88	3117.06	1477.69	NaN	1308.92	4266.81	2138.28	NaN	1998.73	NaN	NaN	NaN	NaN	4510.48	NaN	NaN	NaN	NaN	1612.89	10076.3	2482.78	3049.96	2699.64	5384.22	NaN	1683.63	3328.35	NaN	NaN	4108.73	NaN	NaN	3571.99	NaN	1	P48;P19;P12;P18;P25;P01;P40;P11;P03;P16;P13;P42;P04;P45;P39;P33;P34;P02;P07;P15;P24;P6;P27;P22;P14
COASY	Q13057	_PAS[Phospho (STY)]PVAGSPK_.2		3234.86	NaN	NaN	NaN	NaN	4643.5	2952.01	NaN	NaN	NaN	NaN	3806.54	NaN	NaN	1784.36	355.529	NaN	6565.39	4253.4	NaN	NaN	NaN	2994.9	2183.69	NaN	NaN	NaN	NaN	3150.7	813.399	2379.81	2411.42	NaN	NaN	NaN	1289.74	2570.22	NaN	NaN	6327.88	6731.35	NaN	NaN	NaN	1	P19;P12;P18;P01;P11;P03;P23;P08;P21;P16;P13;P42;P04;P07;P15;P10;P22;P14
COG3	Q96JB2	_SGS[Phospho (STY)]TESLNPR_.2		3750.31	NaN	NaN	NaN	NaN	NaN	6240.76	NaN	NaN	NaN	NaN	NaN	NaN	NaN	3567.32	NaN	NaN	7864.83	5193.51	2437.25	NaN	NaN	NaN	24007	NaN	NaN	NaN	NaN	NaN	NaN	3866.42	NaN	NaN	NaN	NaN	NaN	NaN	NaN	NaN	NaN	NaN	NaN	NaN	NaN	0.98	P31;P19;P18;P01;P11;P23;P08;P16
COIL	P38432	_LGFSLTPS[Phospho (STY)]K_.2		NaN	NaN	NaN	NaN	NaN	NaN	NaN	3793.16	NaN	NaN	4340.26	NaN	NaN	NaN	NaN	NaN	NaN	NaN	NaN	NaN	NaN	NaN	NaN	NaN	NaN	NaN	NaN	NaN	NaN	651.135	NaN	NaN	NaN	NaN	NaN	NaN	NaN	NaN	NaN	NaN	NaN	NaN	NaN	NaN	0.955	P48;P12;P25
COIL	P38432	_LIIES[Phospho (STY)]PSNTSSTEPA_.2		NaN	NaN	NaN	NaN	NaN	NaN	NaN	NaN	NaN	NaN	607.946	NaN	NaN	NaN	NaN	NaN	NaN	NaN	NaN	NaN	NaN	NaN	NaN	NaN	NaN	NaN	NaN	NaN	NaN	130.055	NaN	NaN	NaN	NaN	NaN	NaN	NaN	NaN	NaN	NaN	NaN	NaN	1.4992	NaN	0.862	P48;P12;P39
COPA	P53621	_NLS[Phospho (STY)]PGAVESDVR_.2		NaN	1100.51	NaN	NaN	NaN	NaN	NaN	3552.93	NaN	NaN	4713.35	NaN	NaN	NaN	NaN	NaN	NaN	NaN	NaN	NaN	NaN	NaN	NaN	NaN	NaN	NaN	NaN	NaN	NaN	1356.93	NaN	NaN	4534.81	4396.65	NaN	NaN	NaN	NaN	NaN	3933.15	NaN	NaN	NaN	NaN	1	P48;P12;P25;P40;P03;P33;P02
COPA	P53621	_DADS[Phospho (STY)]QNPDAPEGK_.2		NaN	NaN	2602.24	NaN	NaN	NaN	NaN	NaN	NaN	NaN	NaN	NaN	NaN	NaN	4964.8	834.489	NaN	NaN	NaN	NaN	NaN	NaN	NaN	NaN	NaN	NaN	NaN	NaN	NaN	NaN	NaN	NaN	NaN	NaN	NaN	NaN	NaN	NaN	NaN	NaN	NaN	NaN	NaN	NaN	1	P18;P42;P27
COPB2	P35606	_STAQQELDGKPAS[Phospho (STY)]PTPVIVASHTANKEEK_.4;_STAQQELDGKPAS[Phospho (STY)]PTPVIVASHTANK_.3;_STAQQELDGKPAS[Phospho (STY)]PTPVIVASHTANK_.4		63180.1	NaN	NaN	NaN	NaN	NaN	NaN	14096.1	NaN	NaN	187265	NaN	NaN	NaN	NaN	12535.9	NaN	NaN	NaN	12017.9	NaN	NaN	NaN	2404.58	NaN	NaN	4470.47	NaN	NaN	16705.6	NaN	NaN	NaN	29501.9	NaN	NaN	9894.17	NaN	NaN	NaN	NaN	NaN	NaN	NaN	0.999	P48;P31;P19;P12;P25;P40;P42;P12;P36;P15;P48;P01;P42
COPB2	P35606	_STAQQELDGKPASPT[Phospho (STY)]PVIVASHTANK_.3		NaN	NaN	NaN	NaN	NaN	NaN	NaN	NaN	NaN	NaN	NaN	NaN	NaN	NaN	NaN	NaN	NaN	NaN	NaN	NaN	NaN	NaN	NaN	NaN	NaN	NaN	NaN	NaN	NaN	NaN	8845.48	NaN	NaN	18634.2	NaN	NaN	NaN	NaN	NaN	NaN	NaN	NaN	NaN	NaN	0.882	P40;P16
COPRS	Q9NQ92	_GTQSIPNDS[Phospho (STY)]PAR_.2		NaN	31552.5	NaN	NaN	40126.9	NaN	11205.6	26621.2	NaN	NaN	22192.5	NaN	NaN	NaN	NaN	NaN	NaN	NaN	NaN	NaN	NaN	NaN	NaN	NaN	NaN	NaN	NaN	NaN	4217.62	17762.8	NaN	NaN	NaN	NaN	NaN	NaN	NaN	NaN	NaN	NaN	NaN	NaN	NaN	NaN	1	P48;P12;P25;P23;P02;P07;P6
CPSF4	O95639	_SSS[Phospho (STY)]LIQLTSQNSSPNQQR_.2		NaN	NaN	NaN	NaN	NaN	NaN	NaN	NaN	NaN	NaN	7601.04	NaN	NaN	NaN	NaN	NaN	NaN	NaN	NaN	NaN	NaN	NaN	NaN	NaN	NaN	NaN	NaN	NaN	NaN	NaN	NaN	NaN	NaN	NaN	NaN	NaN	NaN	7088.66	NaN	NaN	NaN	NaN	NaN	NaN	0.895	P48;P30
CPSF7	Q8N684	_SSS[Phospho (STY)]TEPPPPVR_.2		NaN	NaN	NaN	NaN	NaN	NaN	27280.8	NaN	NaN	NaN	53170.7	NaN	NaN	NaN	NaN	NaN	NaN	NaN	NaN	NaN	NaN	NaN	NaN	NaN	NaN	NaN	NaN	NaN	NaN	NaN	NaN	NaN	NaN	NaN	NaN	NaN	NaN	NaN	NaN	NaN	NaN	NaN	NaN	NaN	0.979	P48;P23
CPSF7	Q8N684	_QEPS[Phospho (STY)]PKPNNK_.2		NaN	827.423	NaN	86.6103	1092.5	495.605	520.804	NaN	280.873	NaN	1036.94	NaN	NaN	532.192	1192.67	49.2747	92.3904	373.865	331.81	610.328	58.9619	144.613	284.026	677.496	NaN	72.0657	259.962	NaN	539.717	1002.07	208.448	NaN	382.974	657.5	NaN	370.795	NaN	196.485	NaN	354.807	NaN	NaN	NaN	NaN	1	P48;P31;P19;P12;P18;P40;P11;P03;P26;P23;P37;P08;P16;P13;P42;P38;P04;P45;P32;P43;P33;P30;P35;P36;P49;P02;P07;P20;P10;P6;P27;P14
CPSF7	Q8N684	_AT[Phospho (STY)]PSENLVPSSAR_.2;_DSSDSADGRAT[Phospho (STY)]PSENLVPSSAR_.3		8817.88	NaN	NaN	NaN	NaN	NaN	NaN	NaN	NaN	NaN	13189	NaN	NaN	NaN	5034.8	NaN	NaN	NaN	15149.6	NaN	NaN	NaN	NaN	7585.81	NaN	NaN	NaN	NaN	NaN	7563.24	NaN	NaN	NaN	NaN	NaN	NaN	NaN	NaN	NaN	NaN	NaN	NaN	NaN	NaN	0.999	P48;P19;P12;P18;P01;P11;P48;P18
CRAD	Q6ZU35	_RPPS[Phospho (STY)]PPGPEER_.3		NaN	7458.43	NaN	NaN	NaN	NaN	NaN	9886.32	NaN	NaN	15542.7	NaN	NaN	NaN	NaN	NaN	NaN	NaN	NaN	NaN	NaN	NaN	NaN	NaN	NaN	NaN	NaN	NaN	NaN	NaN	441.094	NaN	NaN	5863.52	NaN	NaN	NaN	NaN	NaN	845.968	NaN	NaN	NaN	NaN	1	P48;P25;P40;P03;P16;P35;P02
CREB1	P16220	_ILNDLS[Phospho (STY)]SDAPGVPR_.2		NaN	NaN	NaN	NaN	NaN	NaN	2061.51	NaN	NaN	NaN	4595.67	NaN	NaN	4982.45	1254.5	NaN	NaN	NaN	NaN	NaN	NaN	NaN	NaN	NaN	NaN	3626.42	NaN	NaN	NaN	NaN	NaN	NaN	NaN	NaN	NaN	NaN	NaN	NaN	NaN	NaN	NaN	NaN	NaN	NaN	1	P48;P18;P26;P23;P49
CREBBP	Q92793	_SIS[Phospho (STY)]PSALQDLLR_.2		NaN	NaN	NaN	NaN	NaN	NaN	267.885	NaN	NaN	NaN	492.09	NaN	NaN	NaN	138.234	NaN	NaN	NaN	NaN	NaN	NaN	NaN	NaN	NaN	NaN	NaN	NaN	NaN	NaN	NaN	NaN	NaN	NaN	NaN	NaN	NaN	NaN	NaN	NaN	NaN	NaN	NaN	NaN	NaN	1	P48;P18;P23
CRTC3	Q6UUV7	_S[Phospho (STY)]NPSIQATLNK_.2		NaN	2486.32	NaN	943.003	NaN	NaN	NaN	4811.46	NaN	NaN	3832.22	NaN	NaN	NaN	NaN	NaN	NaN	NaN	NaN	NaN	NaN	NaN	NaN	NaN	NaN	NaN	NaN	NaN	NaN	1928.34	NaN	NaN	NaN	NaN	NaN	NaN	NaN	NaN	1027.19	NaN	NaN	NaN	NaN	NaN	1	P48;P12;P25;P38;P02;P41
CSNK1E	P49674	_IQPAGNTS[Phospho (STY)]PR_.2		NaN	NaN	NaN	NaN	NaN	NaN	NaN	21671.5	NaN	NaN	19607.1	NaN	NaN	NaN	NaN	NaN	NaN	NaN	NaN	NaN	NaN	NaN	NaN	NaN	NaN	NaN	NaN	NaN	NaN	12832.3	NaN	NaN	NaN	NaN	NaN	NaN	NaN	5803.06	NaN	NaN	NaN	NaN	NaN	NaN	1	P48;P12;P25;P30
CSTF2T	Q9H0L4	_QGGSQPSSFS[Phospho (STY)]PGQSQVTPQDQEK_.3		NaN	NaN	NaN	NaN	NaN	7790.81	6029.32	15793.9	NaN	NaN	NaN	NaN	NaN	NaN	NaN	NaN	NaN	NaN	NaN	NaN	NaN	NaN	NaN	NaN	NaN	NaN	6762.54	NaN	NaN	NaN	NaN	NaN	NaN	NaN	NaN	NaN	NaN	NaN	NaN	NaN	NaN	NaN	NaN	NaN	0.966	P25;P23;P04;P36
CSTF3	Q12996	_RPNEDS[Phospho (STY)]DEDEEK_.2		309.48	127.127	1.13065	254.786	534.715	374.902	203.832	149.604	NaN	NaN	384.283	NaN	79.2425	NaN	NaN	NaN	NaN	NaN	NaN	NaN	NaN	NaN	NaN	43.0543	NaN	NaN	NaN	NaN	NaN	67.1232	NaN	NaN	NaN	NaN	NaN	NaN	NaN	NaN	NaN	NaN	NaN	NaN	NaN	NaN	1	P48;P19;P12;P25;P01;P11;P23;P08;P16;P38;P04;P45;P34;P02;P15;P10;P6;P27;P14
CTDSPL2	Q05D32	_KYS[Phospho (STY)]EVDDSLPSGGEKPSK_.3		NaN	NaN	NaN	NaN	NaN	NaN	NaN	NaN	NaN	NaN	NaN	NaN	NaN	NaN	NaN	NaN	NaN	NaN	NaN	18705.3	NaN	NaN	NaN	NaN	NaN	NaN	NaN	NaN	NaN	NaN	NaN	NaN	NaN	NaN	NaN	NaN	6676.79	NaN	NaN	NaN	NaN	NaN	NaN	NaN	0.998	P31;P15
CTDSPL2	Q05D32	_KAS[Phospho (STY)]QQSNQIQTQR_.3		NaN	NaN	NaN	NaN	NaN	NaN	NaN	NaN	NaN	NaN	NaN	NaN	NaN	NaN	2650.05	NaN	NaN	NaN	6233.27	2388.1	NaN	NaN	NaN	NaN	NaN	NaN	NaN	NaN	5058.64	NaN	NaN	NaN	NaN	NaN	NaN	NaN	NaN	NaN	NaN	NaN	NaN	NaN	NaN	NaN	1	P31;P18;P11;P07
CTNND1	O60716	_VGGS[Phospho (STY)]SVDLHR_.2		NaN	4032.71	NaN	NaN	5832.67	NaN	NaN	3278.55	NaN	NaN	5474.36	NaN	NaN	NaN	NaN	NaN	NaN	NaN	NaN	NaN	NaN	NaN	NaN	NaN	NaN	NaN	NaN	NaN	NaN	2239.75	NaN	NaN	NaN	NaN	NaN	NaN	NaN	NaN	NaN	NaN	NaN	NaN	NaN	NaN	1	P48;P12;P25;P02;P6
CTNND1	O60716	_GSLAS[Phospho (STY)]LDSLR_.2		NaN	NaN	NaN	NaN	NaN	NaN	NaN	NaN	NaN	NaN	1649.38	NaN	NaN	NaN	NaN	NaN	NaN	NaN	NaN	NaN	NaN	NaN	NaN	NaN	NaN	NaN	NaN	NaN	NaN	495.289	NaN	NaN	NaN	NaN	NaN	NaN	NaN	NaN	NaN	NaN	NaN	NaN	NaN	NaN	1	P48;P12
CTPS1	P17812	_SGSSS[Phospho (STY)]PDSEITELK_.2		12701.7	29456.3	NaN	NaN	23377.5	31182.8	22947.2	21160.7	18739	NaN	18196.3	NaN	17621.2	13065.6	10388.6	26550.5	19497.1	23258.3	38097.2	15557	NaN	NaN	35466.6	14930.5	NaN	12052	19664.7	NaN	17149	17404.8	6946	NaN	28310	31827.2	NaN	12339.6	13736.4	NaN	9828.44	77286.2	12937.3	NaN	NaN	NaN	1	P48;P31;P19;P12;P18;P25;P01;P40;P11;P03;P26;P23;P08;P21;P16;P13;P42;P04;P45;P32;P33;P34;P36;P49;P02;P41;P07;P15;P10;P6
CTR9	Q6PD62	_GEEGS[Phospho (STY)]DDDETENGPKPK_.2;_GEEGS[Phospho (STY)]DDDETENGPKPK_.3		NaN	NaN	NaN	2843.74	737.917	NaN	NaN	NaN	NaN	NaN	1253.67	NaN	NaN	NaN	NaN	NaN	NaN	NaN	NaN	NaN	NaN	NaN	NaN	NaN	NaN	NaN	NaN	NaN	NaN	NaN	NaN	NaN	NaN	NaN	NaN	NaN	NaN	NaN	NaN	NaN	NaN	NaN	NaN	NaN	1	P48;P38;P6;P18;P39
CTTN	Q14247	_LPSS[Phospho (STY)]PVYEDAASFK_.2		NaN	NaN	NaN	NaN	NaN	NaN	NaN	NaN	NaN	NaN	5701.58	NaN	NaN	NaN	NaN	NaN	NaN	NaN	NaN	NaN	NaN	NaN	NaN	NaN	5347.66	NaN	NaN	NaN	NaN	1612.88	NaN	NaN	NaN	NaN	NaN	NaN	NaN	NaN	NaN	NaN	NaN	NaN	NaN	NaN	0.999	P48;P12;P20
CTTN	Q14247	_TQT[Phospho (STY)]PPVSPAPQPTEER_.2		NaN	5290.77	NaN	NaN	NaN	NaN	NaN	2468.29	NaN	NaN	NaN	NaN	NaN	NaN	NaN	NaN	NaN	NaN	NaN	NaN	NaN	NaN	NaN	NaN	3788.96	NaN	NaN	11586.8	NaN	2602.62	NaN	NaN	NaN	NaN	17127.2	NaN	NaN	NaN	NaN	NaN	7868.41	NaN	NaN	NaN	0.996	P12;P25;P21;P02;P05;P20;P47
CUL4A	Q13619	_KGS[Phospho (STY)]FSALVGR_.2		NaN	NaN	NaN	NaN	NaN	NaN	NaN	NaN	NaN	NaN	1220.58	NaN	NaN	NaN	1198.8	NaN	NaN	NaN	4056.7	5015.81	NaN	NaN	NaN	NaN	NaN	6631.57	NaN	NaN	NaN	NaN	NaN	NaN	NaN	NaN	NaN	NaN	NaN	NaN	NaN	NaN	NaN	NaN	NaN	NaN	1	P48;P31;P18;P11;P26
CUL4B	Q13620	_SATDGNTSTT[Phospho (STY)]PPTSAK_.2		3010.49	NaN	NaN	NaN	NaN	4622.8	3377.37	6185.97	NaN	NaN	5171.01	NaN	NaN	NaN	1968.58	NaN	4292.44	4356.79	8795.88	3665.36	NaN	NaN	NaN	3947.32	NaN	NaN	NaN	NaN	NaN	3805.32	5039.82	NaN	NaN	6733.06	NaN	1671.65	NaN	NaN	NaN	4580.05	NaN	NaN	NaN	NaN	0.998	P48;P31;P19;P12;P18;P25;P01;P40;P11;P03;P23;P08;P16;P13;P04;P45
CUSTOS	Q96C57	_EKEES[Phospho (STY)]PQPR_.2		3451.21	4852.21	2603.32	4563.5	7428.46	3359.45	2744.79	7475.64	505.234	2418.01	4016.7	3456.57	NaN	2488.68	1036.91	1956.76	1676.37	3033.54	1994.09	2652.92	1190.38	2668.82	758.724	1339.48	1487.35	2441.92	2926.71	2230.66	2699.72	2584.09	1555.88	2463.58	2443.29	4504.93	NaN	460.591	NaN	3355.64	2593.56	2337.12	1126.79	NaN	NaN	1712.8	1	P48;P31;P19;P12;P18;P25;P01;P40;P11;P03;P26;P23;P37;P08;P21;P16;P13;P42;P44;P38;P04;P45;P32;P43;P33;P30;P35;P36;P49;P02;P41;P07;P20;P10;P6;P47;P27;P22;P14
CWC22	Q9HCG8	_S[Phospho (STY)]YDSSMESR_.2		4129.41	NaN	4255.54	5461.1	10534.3	NaN	NaN	7235.46	NaN	NaN	6114.57	NaN	3774.11	NaN	5130.4	3289.85	NaN	NaN	NaN	1972.94	2715.25	NaN	NaN	2108.67	NaN	1881.75	NaN	NaN	1734.7	2640.62	2121.51	1400.5	1002.15	NaN	NaN	NaN	1689.34	NaN	NaN	NaN	NaN	NaN	NaN	NaN	1	P48;P31;P19;P12;P18;P25;P01;P26;P37;P16;P42;P38;P33;P34;P07;P15;P6;P27;P22
CWC22	Q9HCG8	_RNS[Phospho (STY)]FSENEK_.2		4315.13	6432.08	6221.09	2940.66	6968.21	3934.39	3572.82	5677.13	2216.47	5317.25	4534.34	1157.07	6598.07	3605.11	3130.36	4275.97	4077.62	3722.72	3971.52	3968.82	3439.11	4288.85	3430.86	3138.53	2787.04	3165.41	4868.4	2194.06	3048.97	3844.33	2647.79	2909.77	3726.91	7245.41	NaN	2255.39	3643.23	3882.22	3509.41	5578.54	3481.61	NaN	4978.01	2117.27	1	P48;P31;P19;P12;P18;P25;P01;P40;P11;P03;P26;P23;P37;P08;P21;P16;P13;P42;P44;P38;P04;P45;P39;P32;P43;P33;P34;P30;P35;P36;P49;P02;P41;P07;P15;P20;P10;P6;P47;P27;P22;P14
CWC25	Q9NXE8	_MANSS[Phospho (STY)]PVLSK_.2;_M[Oxidation (M)]ANSS[Phospho (STY)]PVLSK_.2		6675.08	8123.71	NaN	3818.56	NaN	5587.59	5618.64	9760.3	NaN	3397.15	8834.07	NaN	10541.3	1728.48	6270.39	7901.32	7397.74	5289.49	NaN	3313.45	4023.26	2515.24	4203.11	7039.56	NaN	4279.6	2259.82	NaN	NaN	3716.73	3259.95	2681.7	NaN	8799.9	NaN	2862.04	4433.85	NaN	2905.24	NaN	NaN	NaN	NaN	NaN	1	P48;P31;P19;P12;P18;P25;P01;P40;P26;P23;P37;P08;P16;P13;P42;P38;P04;P45;P43;P34;P35;P36;P49;P02;P41;P15;P10;P22;P48;P19
CWF19L2	Q2TBE0	_STFAGS[Phospho (STY)]PER_.2		13842.8	15533.5	5971.34	12125.1	15368.4	10594.7	9795.77	9463.98	6377.3	7011.87	9779.74	16267.4	11460.2	4099.73	8010.1	7509.04	13198.3	12367.3	8626.35	7971.51	7511.02	5293.35	8269.02	8990.51	NaN	8522.76	6401.18	NaN	5838.5	6933.36	13166.9	5127.72	5420.98	12695	NaN	4458.91	11920.8	7072.84	NaN	6024.62	7845.03	NaN	7198.54	3028.54	1	P48;P31;P19;P12;P18;P25;P01;P40;P11;P03;P26;P23;P37;P08;P21;P16;P13;P42;P44;P38;P04;P45;P39;P32;P43;P33;P34;P30;P35;P36;P49;P02;P07;P15;P10;P6;P27;P22;P14
CXCR4	P61073	_TSAQHALTS[Phospho (STY)]VSR_.2		NaN	NaN	NaN	NaN	NaN	NaN	NaN	NaN	NaN	NaN	NaN	NaN	920.614	NaN	NaN	NaN	936.402	NaN	NaN	NaN	NaN	NaN	NaN	845.578	NaN	NaN	NaN	NaN	NaN	NaN	NaN	NaN	NaN	NaN	NaN	NaN	NaN	NaN	NaN	NaN	NaN	NaN	NaN	NaN	0.997	P19;P45;P34
CXCR4	P61073	_TSAQHALTSVS[Phospho (STY)]R_.2		NaN	NaN	3451.1	NaN	NaN	NaN	NaN	NaN	NaN	NaN	NaN	NaN	NaN	NaN	1563.15	2029.84	NaN	NaN	NaN	NaN	NaN	NaN	654.939	NaN	NaN	NaN	NaN	NaN	NaN	NaN	NaN	NaN	NaN	2621.69	NaN	NaN	NaN	NaN	NaN	NaN	NaN	NaN	NaN	NaN	0.958	P18;P40;P42;P10;P27
CYBA	P13498	_ERPQIGGT[Phospho (STY)]IK_.2;_ERPQIGGT[Phospho (STY)]IK_.3		1370.45	NaN	NaN	NaN	NaN	NaN	NaN	NaN	NaN	NaN	NaN	NaN	NaN	2943.21	NaN	NaN	NaN	NaN	NaN	NaN	NaN	NaN	3838.34	2774.71	7686.57	302.035	NaN	NaN	NaN	NaN	NaN	NaN	NaN	NaN	NaN	2585.6	1942.48	631.966	1184.23	NaN	NaN	NaN	NaN	NaN	1	P19;P01;P26;P13;P30;P49;P41;P15;P20;P10;P18;P11;P21;P42;P35;P05
CYFIP1	Q7L576	_SGDGEGT[Phospho (STY)]PVEHVR_.2		NaN	NaN	NaN	NaN	NaN	NaN	NaN	2959.17	NaN	NaN	2808.49	NaN	NaN	NaN	230.252	NaN	NaN	NaN	NaN	NaN	NaN	NaN	NaN	NaN	NaN	NaN	NaN	NaN	NaN	975.511	NaN	NaN	2311.05	3116.85	NaN	NaN	NaN	NaN	NaN	3020.77	NaN	NaN	NaN	NaN	1	P48;P12;P18;P25;P40;P03;P33
DAXX	Q9UER7	_DGDKS[Phospho (STY)]PMSSLQISNEK_.2		1407.9	NaN	2136.57	1761.24	3089.9	NaN	1389.01	801.973	NaN	NaN	5250.45	NaN	NaN	NaN	1266.81	NaN	NaN	NaN	NaN	NaN	388.621	NaN	NaN	NaN	NaN	NaN	NaN	NaN	NaN	1456.57	NaN	NaN	NaN	NaN	NaN	NaN	NaN	NaN	NaN	NaN	NaN	NaN	NaN	NaN	1	P48;P12;P18;P25;P01;P23;P37;P38;P6;P27
DBF4	Q9UBU7	_YSVGSLS[Phospho (STY)]PVSASVLK_.2		NaN	NaN	NaN	NaN	NaN	NaN	NaN	1615.04	NaN	NaN	920.948	NaN	NaN	NaN	NaN	NaN	NaN	NaN	NaN	NaN	NaN	NaN	NaN	NaN	NaN	NaN	NaN	NaN	NaN	506.819	NaN	NaN	NaN	4172.26	NaN	NaN	NaN	NaN	NaN	NaN	NaN	NaN	NaN	NaN	1	P48;P12;P25;P40
DBN1	Q16643	_LSS[Phospho (STY)]PVLHR_.2		475205	1.79528e+06	407322	482697	840697	27958.4	288006	1.28094e+06	555452	777915	2.06011e+06	247010	324027	565015	700539	172520	225896	105745	74570.2	412582	519369	322310	809909	1.26576e+06	20336.1	128443	528611	NaN	430751	722329	815021	868122	263458	305132	NaN	904812	612193	NaN	120358	78685.4	NaN	NaN	NaN	62705.2	1	P48;P31;P19;P12;P18;P25;P01;P40;P11;P03;P26;P23;P37;P08;P16;P13;P42;P44;P38;P04;P45;P32;P43;P33;P34;P35;P36;P49;P02;P41;P07;P15;P20;P10;P6;P27;P22;P14
DBN1	Q16643	_S[Phospho (STY)]PSDSSTASTPVAEQIER_.2		NaN	53150.9	NaN	NaN	85277	NaN	4433.11	33492.4	NaN	NaN	30200.8	NaN	NaN	NaN	NaN	NaN	NaN	NaN	NaN	18956.3	NaN	NaN	NaN	13949.5	NaN	NaN	NaN	NaN	NaN	25636.5	52923.2	13287.9	NaN	26812.6	NaN	10725.8	NaN	NaN	NaN	NaN	NaN	NaN	NaN	NaN	0.999	P48;P31;P19;P12;P25;P40;P23;P16;P13;P02;P6;P22
DBN1	Q16643	_M[Oxidation (M)]APTPIPT[Phospho (STY)]RSPSDSSTASTPVAEQIER_.3		NaN	NaN	NaN	NaN	NaN	NaN	110.771	18409.2	NaN	NaN	NaN	NaN	NaN	NaN	NaN	NaN	NaN	NaN	NaN	NaN	NaN	NaN	NaN	NaN	NaN	NaN	NaN	NaN	NaN	NaN	NaN	NaN	NaN	NaN	NaN	NaN	NaN	NaN	NaN	NaN	NaN	NaN	NaN	NaN	0.952	P25;P23
DBN1	Q16643	_EGTQASEGY[Phospho (STY)]FSQSQEEEFAQSEELCAK_.3		NaN	NaN	NaN	NaN	NaN	NaN	NaN	NaN	NaN	NaN	NaN	NaN	NaN	NaN	NaN	NaN	NaN	NaN	NaN	NaN	NaN	NaN	NaN	NaN	NaN	NaN	NaN	NaN	NaN	1067.29	NaN	NaN	NaN	16461.5	NaN	NaN	NaN	NaN	NaN	NaN	NaN	NaN	NaN	NaN	0.964	P12;P40
DBNL	Q9UJU6	_YQEQGGEAS[Phospho (STY)]PQR_.2		442.96	613.311	2011.28	417.481	602.938	360.559	194.238	1062.74	NaN	NaN	859.003	NaN	NaN	NaN	675.189	1350.88	231.913	610.855	NaN	376.444	NaN	NaN	355.256	360.334	NaN	NaN	NaN	NaN	NaN	662.944	NaN	311.653	511.314	1583.08	NaN	NaN	309.239	NaN	NaN	1403.9	NaN	NaN	NaN	NaN	1	P48;P31;P19;P12;P18;P25;P01;P40;P03;P23;P08;P42;P38;P04;P45;P33;P02;P15;P10;P6;P27;P22
DBNL	Q9UJU6	_AMS[Phospho (STY)]TTSISSPQPGK_.2;_AM[Oxidation (M)]S[Phospho (STY)]TTSISSPQPGK_.2		21634.4	47834.7	NaN	NaN	71616	NaN	NaN	39465.1	NaN	NaN	29427.9	NaN	NaN	67766.2	36200	26140.4	25764.3	7100.48	16414.1	34529	NaN	NaN	NaN	NaN	NaN	48781.9	NaN	NaN	13126	8960.37	13945.7	NaN	NaN	45129.2	NaN	NaN	24319.8	38652.1	78803.8	27959.8	158228	NaN	23535.3	NaN	1	P48;P31;P12;P18;P25;P01;P40;P11;P03;P26;P08;P21;P16;P42;P39;P30;P49;P02;P41;P15;P6;P48;P31;P18;P25;P01;P40;P26;P21;P45;P49;P02;P07
DBNL	Q9UJU6	_AMSTTSISS[Phospho (STY)]PQPGK_.2;_AM[Oxidation (M)]STTSISS[Phospho (STY)]PQPGK_.2		2953.82	3877.53	NaN	4419.49	9638.87	NaN	1494.79	NaN	NaN	NaN	8880.53	NaN	NaN	NaN	5990.18	8237.86	NaN	NaN	NaN	2942.75	NaN	NaN	NaN	8755.61	NaN	3586.29	NaN	NaN	NaN	2819.25	NaN	NaN	NaN	6987.42	NaN	3346.44	3147.79	NaN	NaN	NaN	NaN	NaN	NaN	NaN	1	P48;P31;P19;P12;P18;P01;P40;P26;P23;P13;P42;P38;P02;P15;P6;P19;P42
DBNL	Q9UJU6	_QLT[Phospho (STY)]QPETHFGR_.2;_QLT[Phospho (STY)]QPETHFGR_.3		NaN	5037.69	NaN	NaN	NaN	NaN	NaN	2848.86	NaN	NaN	3972.33	NaN	NaN	4378.56	NaN	NaN	NaN	NaN	NaN	1563.35	NaN	NaN	NaN	NaN	NaN	778.772	NaN	NaN	NaN	705.47	NaN	NaN	NaN	1930.83	NaN	NaN	NaN	NaN	NaN	NaN	NaN	NaN	NaN	NaN	1	P48;P31;P12;P25;P40;P26;P49;P02;P18;P21
DBR1	Q9UK59	_RLS[Phospho (STY)]DEHEPEQR_.3		945.904	6523.25	1673.2	1829.66	2700.55	298.139	NaN	4098.82	NaN	NaN	10142	NaN	1679.87	94.86	923.811	1494.77	NaN	NaN	NaN	NaN	309.472	NaN	NaN	NaN	NaN	NaN	NaN	NaN	189.145	3603.63	408.622	NaN	NaN	1703.54	NaN	NaN	NaN	NaN	NaN	NaN	NaN	NaN	NaN	NaN	1	P48;P12;P18;P25;P01;P40;P37;P16;P42;P38;P04;P34;P49;P02;P07;P6;P27
DCAF15	Q66K64	_SSGS[Phospho (STY)]PEPSPAIAK_.2		NaN	NaN	NaN	NaN	NaN	NaN	NaN	6427.8	NaN	NaN	5556.08	NaN	NaN	NaN	2681.2	7711.13	NaN	NaN	NaN	NaN	NaN	NaN	NaN	NaN	NaN	NaN	NaN	NaN	NaN	NaN	NaN	NaN	NaN	6767.34	NaN	NaN	NaN	NaN	NaN	NaN	NaN	NaN	NaN	NaN	0.991	P48;P18;P25;P40;P42
DCAF15	Q66K64	_ISGQLS[Phospho (STY)]PR_.2		572.021	2045.28	NaN	NaN	NaN	NaN	NaN	3489.57	NaN	NaN	3792.87	NaN	NaN	NaN	NaN	NaN	1526.31	NaN	657.207	NaN	NaN	NaN	NaN	NaN	NaN	764.494	NaN	NaN	NaN	1628.29	NaN	NaN	NaN	2444.86	NaN	NaN	NaN	NaN	NaN	NaN	NaN	NaN	NaN	NaN	1	P48;P12;P25;P01;P40;P11;P26;P45;P02
DCAF5	Q96JK2	_AEEPPS[Phospho (STY)]PPVPK_.2		640.608	3822.99	NaN	3696.08	2705.39	565.067	1588.49	7080.26	NaN	NaN	12021.4	867.953	NaN	NaN	1753	4839.25	3813.23	2624.87	1971.93	4557.15	71.2583	NaN	NaN	2857.17	NaN	2028.18	435.578	337.758	NaN	2973.78	1660.57	NaN	1.12882	11470.8	NaN	948.697	163.412	383.727	NaN	584.171	NaN	NaN	1542.27	NaN	1	P48;P31;P19;P12;P18;P25;P01;P40;P11;P03;P26;P23;P37;P08;P16;P13;P42;P38;P04;P45;P39;P33;P30;P36;P02;P15;P6;P47;P14
DCP1A	Q9NPI6	_ASSPS[Phospho (STY)]PLTIGTPESQR_.2		9022.67	9392.97	3662.53	9485.09	11288.1	NaN	7681.9	8736.37	NaN	5772.33	8222.4	NaN	NaN	NaN	3424.75	NaN	14432.1	11203	10328.5	8879.92	7323.59	NaN	NaN	6474.7	NaN	10795.9	NaN	NaN	NaN	5992.6	NaN	NaN	NaN	13638.6	NaN	NaN	NaN	NaN	NaN	22663.6	NaN	NaN	NaN	NaN	0.993	P48;P31;P19;P12;P18;P25;P01;P40;P11;P03;P26;P23;P37;P08;P38;P45;P35;P02;P6;P27
DCP1B	Q8IZD4	_SLS[Phospho (STY)]YEEPR_.2		5005.9	13097.8	7408.23	9123.45	11122.3	1315.91	4766.82	10968.3	5804.84	NaN	14562	4139.16	5966.17	6325.69	5993.12	9792.54	5303.46	6314.4	7412.36	10354.4	3103.9	7169.09	NaN	5763.6	NaN	7125.78	5950.48	NaN	6248.34	5195.7	7769.17	3305.58	NaN	4347.53	NaN	4610.94	3988.34	5211.39	9391.32	NaN	11698.5	NaN	14940.8	5084.57	1	P48;P31;P19;P12;P18;P25;P01;P40;P11;P26;P23;P37;P08;P21;P16;P13;P42;P44;P38;P04;P45;P39;P32;P43;P34;P30;P36;P49;P02;P41;P07;P15;P6;P27;P22;P14
DDA1	Q9BW61	_TDS[Phospho (STY)]PDMHEDT_.2		6686.17	7653.16	8346.2	5014.07	13901.5	6967.07	6299.38	10043.3	4204.1	2919.26	8228.51	2562.2	7777.81	3900.68	5688.95	10773.2	5377.44	7049.45	3835.76	6427.1	3082.59	6740.3	5971.25	4662.92	NaN	3687.12	4056.46	3476.19	4743	5343.26	2633.52	3004.02	2096.13	6028.42	NaN	2601.58	2470.82	4789.58	6365.27	2397.67	5089.71	NaN	6269.64	2755.29	1	P48;P31;P19;P12;P18;P25;P01;P40;P11;P03;P26;P23;P37;P08;P21;P16;P13;P42;P44;P38;P04;P45;P39;P32;P43;P33;P34;P30;P35;P36;P49;P02;P41;P07;P15;P10;P6;P47;P27;P22;P14
DDB2	Q92466	_SRS[Phospho (STY)]PLELEPEAK_.2;_SRS[Phospho (STY)]PLELEPEAK_.3;_S[Phospho (STY)]PLELEPEAK_.2		13543.9	16556.5	28283.3	15532.5	27546.4	20355.8	54610.8	13375.5	NaN	NaN	29437	2737.65	37098.9	2170	9651.99	36362.2	30433.8	42874.6	51588.7	51730.9	12416.9	57095.8	29327	51953.2	NaN	23195.1	41768.5	12605.4	17277.7	10951.1	24813.9	NaN	NaN	16188.5	NaN	9782.19	35408.8	61028.1	NaN	NaN	4789.87	NaN	41164.8	NaN	1	P19;P12;P25;P01;P26;P23;P16;P13;P38;P43;P34;P36;P02;P07;P15;P10;P6;P48;P11;P08;P42;P48;P31;P19;P12;P18;P25;P01;P40;P11;P26;P23;P37;P08;P21;P16;P13;P42;P38;P04;P45;P39;P43;P34;P30;P36;P49;P02;P15;P6;P47;P27;P14
DDX17	Q92841	_RDS[Phospho (STY)]ASYR_.2		24673.8	4855.86	24345.9	18295.2	6060.76	9432.08	3285.07	3691.1	6270.56	39508.3	3410.89	1356.31	11921.3	58209.7	23854.9	13826.9	13793	16463.3	19104.7	20766	26069	15126.6	10864.5	8765.54	33626.2	45954.2	3019.73	NaN	27654.7	2294.54	10299.9	29485.1	7418.81	19364.6	11995.2	8652.07	10569.2	NaN	24641.8	7596.5	NaN	NaN	NaN	6617.93	1	P48;P31;P19;P12;P18;P25;P01;P40;P11;P03;P26;P23;P37;P08;P16;P13;P42;P44;P38;P04;P45;P32;P43;P33;P34;P35;P36;P49;P02;P41;P07;P05;P15;P20;P10;P6;P27;P22;P14
DDX18	Q9NVP1	_VTKS[Phospho (STY)]PQK_.2		NaN	NaN	NaN	NaN	3133.49	NaN	NaN	NaN	NaN	NaN	834.292	NaN	NaN	NaN	NaN	NaN	NaN	NaN	NaN	NaN	NaN	154.301	NaN	NaN	NaN	NaN	NaN	NaN	NaN	711.781	NaN	NaN	NaN	NaN	NaN	NaN	NaN	NaN	NaN	NaN	NaN	NaN	NaN	NaN	1	P48;P12;P43;P6
DDX21	Q9NR30	_NEEPS[Phospho (STY)]EEEIDAPKPK_.2;_NEEPS[Phospho (STY)]EEEIDAPKPK_.3		NaN	38510.2	33059.9	11146.5	NaN	21744.8	9463.88	38024.8	NaN	NaN	71009.8	NaN	65530.4	894.082	3911.58	NaN	17953.1	10677.7	6110.14	8563.34	4589.15	13069.1	NaN	6518.77	NaN	6245.45	8195.42	7246.42	810.853	25938	NaN	NaN	NaN	62257.2	NaN	NaN	NaN	21843.7	18816.7	14809.9	8630.98	NaN	20644.4	NaN	1	P01;P16;P13;P42;P44;P33;P35;P15;P20;P10;P6;P22;P14;P48;P31;P19;P12;P18;P25;P40;P11;P03;P26;P23;P37;P08;P21;P38;P04;P45;P39;P43;P34;P30;P36;P49;P02;P41;P07;P47;P27
DDX21	Q9NR30	_AEPSEVDMNS[Phospho (STY)]PK_.2;_AEPSEVDM[Oxidation (M)]NS[Phospho (STY)]PK_.2;_KAEPSEVDMNS[Phospho (STY)]PK_.2		NaN	17936.9	NaN	NaN	33206	NaN	NaN	17279.6	NaN	NaN	30541.6	NaN	NaN	NaN	NaN	1030.07	NaN	NaN	NaN	NaN	NaN	NaN	NaN	NaN	NaN	NaN	NaN	NaN	NaN	9207.71	NaN	NaN	NaN	13935	NaN	NaN	NaN	NaN	NaN	NaN	NaN	NaN	NaN	NaN	1	P48;P12;P25;P40;P02;P6;P48;P12;P40;P48;P12;P25;P40;P42;P02
DDX21	Q9NR30	_EEPSQNDIS[Phospho (STY)]PK_.2;_KEEPSQNDIS[Phospho (STY)]PK_.2;_KKEEPSQNDIS[Phospho (STY)]PK_.3		2367.92	63797.7	24255.9	10126.5	43339.8	20785.3	4331.65	47305.5	NaN	7791.74	73525.5	NaN	30642.4	NaN	NaN	13028.3	3062.01	5900.42	1977.99	2815.4	NaN	2204.57	NaN	NaN	NaN	NaN	1618.47	NaN	NaN	40583.9	NaN	NaN	4291.74	25923.2	NaN	NaN	NaN	1814.08	NaN	4716.22	NaN	NaN	NaN	NaN	1	P48;P12;P25;P01;P40;P11;P03;P23;P08;P42;P04;P34;P02;P6;P48;P12;P25;P6;P27;P48;P31;P12;P25;P01;P40;P11;P23;P08;P42;P38;P04;P45;P43;P33;P34;P30;P35;P36;P02;P6;P27
DDX23	Q9BUQ8	_SSLS[Phospho (STY)]PGR_.2		12224.5	20801.2	22514.4	22395	24982.4	20242.9	22598.9	20804.8	33476	15046.4	18886.6	25241.2	27845.3	NaN	8114.59	18665.4	24521.2	21720.4	23188.6	20262.5	11696.4	34501.4	27746	26829.8	19595	10389.5	22023.6	NaN	14070.5	13247.6	24159	NaN	21654.6	25929.3	NaN	23375.7	25361.9	20634.9	17721.1	24298.7	26539.1	NaN	38402.7	25767.4	1	P48;P31;P19;P12;P18;P25;P01;P40;P11;P03;P26;P23;P37;P08;P21;P16;P13;P42;P44;P38;P04;P45;P46;P39;P32;P43;P33;P34;P30;P35;P36;P02;P41;P07;P15;P24;P20;P10;P6;P27;P14;P9
DDX23	Q9BUQ8	_DAS[Phospho (STY)]PSKEER_.2;_DRDAS[Phospho (STY)]PSKEER_.3		5840.9	9851.93	5459.75	14113	16723.3	13895.7	10508.9	342.624	16745.1	10319.8	17742.6	19331	8900.2	17027.2	7287.46	7199.41	5133.07	8951.61	8893.39	14343.4	9314.49	11957.9	13758.4	13676.8	7621.98	8589.41	7110.75	11972.9	13663.6	7241.8	8976.44	37313.8	17024.6	11747.8	6433.15	9099.67	NaN	10343.9	11087.7	7447.86	8480.72	NaN	NaN	7970.83	1	P48;P31;P19;P12;P18;P25;P01;P40;P11;P03;P26;P23;P37;P08;P21;P16;P13;P42;P44;P38;P04;P45;P32;P43;P33;P30;P35;P36;P49;P02;P41;P07;P05;P20;P10;P6;P47;P27;P22;P48;P31;P19;P12;P18;P01;P40;P11;P03;P26;P37;P08;P16;P13;P42;P44;P38;P04;P45;P34;P30;P35;P36;P49;P02;P10;P6;P27;P22;P14
DDX24	Q9GZR7	_AQAVS[Phospho (STY)]EEEEEEEGK_.2;_KAQAVS[Phospho (STY)]EEEEEEEGK_.2		2643.87	6990.65	1210.15	11615.7	23909	3667.82	3867.12	7526.09	NaN	151.077	10411.6	3833.85	5056.85	NaN	2896.67	1871.63	1152.25	1469.03	5224.36	938.33	1651.9	NaN	675.46	1370.23	1.475	3030.44	NaN	178.357	NaN	4759.54	1316.59	2764.79	NaN	3770.21	NaN	446.122	1743.96	NaN	3093.28	6288.02	NaN	NaN	3426.98	2259.16	1	P48;P31;P19;P12;P18;P25;P01;P40;P11;P03;P26;P23;P37;P08;P16;P13;P42;P44;P38;P04;P45;P39;P34;P35;P49;P02;P41;P15;P20;P10;P6;P47;P27;P22;P14;P48;P25;P26;P23;P38;P6
DDX3X	O00571	_FS[Phospho (STY)]GGFGAR_.2		395.041	574.49	577.526	1041.31	2127.34	NaN	NaN	440.701	NaN	NaN	1413.77	NaN	NaN	NaN	1618.27	1406.29	1173.87	243.251	2005.39	968.251	NaN	NaN	NaN	1601.2	NaN	NaN	NaN	NaN	776.467	460.113	1537.47	NaN	NaN	2417.5	NaN	419.032	226.217	NaN	361.669	1422.19	511.954	NaN	311.062	NaN	1	P48;P31;P19;P12;P18;P25;P01;P40;P11;P03;P08;P21;P16;P13;P42;P38;P45;P39;P02;P41;P07;P15;P6;P27
DDX3X	O00571	_QSSGASSSS[Phospho (STY)]FSSSR_.2		706.157	NaN	NaN	NaN	NaN	NaN	NaN	NaN	NaN	NaN	NaN	NaN	NaN	NaN	3155.04	NaN	NaN	NaN	1373.28	NaN	NaN	NaN	NaN	NaN	NaN	NaN	NaN	NaN	NaN	NaN	NaN	NaN	NaN	NaN	NaN	NaN	NaN	NaN	NaN	NaN	NaN	NaN	NaN	NaN	0.996	P18;P01;P11
DDX5	P17844	_AGPLS[Phospho (STY)]GKK_.2;_AGPLS[Phospho (STY)]GK_.2		2961.42	NaN	NaN	2192.12	NaN	NaN	NaN	443.394	NaN	1056.91	460.319	NaN	NaN	12805.8	32406.7	6587.98	2612.83	1794.82	1243.93	4605.14	1997.62	611.663	2158.68	2699.96	NaN	591.294	NaN	NaN	NaN	NaN	2297.66	NaN	1073.03	8026.86	NaN	531.897	4234.88	NaN	8294.85	5641.49	7207.65	NaN	6040.34	NaN	1	P48;P31;P19;P18;P25;P01;P40;P11;P03;P37;P08;P16;P13;P42;P38;P45;P39;P43;P33;P35;P49;P41;P15;P10;P18;P01;P40;P03;P26;P08;P21;P16;P13;P41
DDX51	Q8N8A6	_RVNDAEPGS[Phospho (STY)]PEAPQGK_.2;_RVNDAEPGS[Phospho (STY)]PEAPQGK_.3;_VNDAEPGS[Phospho (STY)]PEAPQGK_.2		10978.2	27931.2	12033.5	18263.9	33192.7	25515.7	12906.7	27299.8	7324.83	8867.7	23548	7174.33	26576.8	4863.98	7210.6	16009.4	16593.2	22989.2	20558.8	7882.71	6756.68	15153.5	13244.2	9098.77	5890.05	13358.5	10455	16751	9883.76	15534.2	9111.17	10911.7	5824.61	17321.5	NaN	5818.42	6371.83	18697.4	13716.7	9489.7	12927.3	NaN	10547.2	8738.49	1	P42;P38;P35;P6;P48;P31;P25;P40;P39;P02;P48;P31;P19;P12;P18;P25;P01;P40;P11;P03;P26;P23;P37;P08;P21;P16;P13;P42;P44;P38;P04;P45;P39;P32;P43;P33;P34;P30;P35;P36;P49;P02;P41;P07;P15;P20;P10;P6;P47;P27;P22;P14
DDX54	Q8TDD1	_IDDRDS[Phospho (STY)]DEEGASDR_.3		NaN	5449.38	NaN	6867.99	10266.6	1851.6	2511.05	3193.07	NaN	NaN	4901.68	NaN	2663.27	NaN	NaN	NaN	NaN	NaN	NaN	NaN	NaN	NaN	NaN	NaN	NaN	NaN	NaN	NaN	NaN	2166.17	NaN	NaN	NaN	495.238	NaN	NaN	NaN	NaN	NaN	NaN	NaN	NaN	NaN	NaN	1	P48;P12;P25;P40;P23;P38;P04;P34;P02;P6
DEF6	Q9H4E7	_WGS[Phospho (STY)]QGNR_.2		4201.54	6740.61	8904.93	9270.31	7026.41	10258.4	4840.85	8203.24	13815.8	17622.3	7209.39	3863.5	15732.9	7529.6	16405.8	8918.08	29789.5	7272.97	3697.45	5262.89	22872.5	6860.47	13734.1	15253.3	8551.88	5219.62	2394.46	22823	3439.66	3669.69	18124.2	9018.53	8906.61	24196.6	NaN	9847.23	5238.33	5519.37	12407.6	10657.3	32965.4	NaN	11969.1	NaN	1	P48;P31;P19;P12;P18;P25;P01;P40;P11;P03;P26;P23;P37;P08;P21;P16;P13;P42;P38;P04;P45;P39;P32;P43;P33;P34;P30;P35;P36;P49;P02;P41;P07;P15;P20;P10;P6;P47;P27;P22;P14;P9
DEF6	Q9H4E7	_TPS[Phospho (STY)]PNSNEQQK_.2		829.87	NaN	NaN	NaN	NaN	NaN	NaN	NaN	NaN	NaN	NaN	NaN	NaN	NaN	879.276	NaN	NaN	NaN	NaN	466.97	NaN	NaN	NaN	NaN	NaN	NaN	NaN	NaN	NaN	NaN	NaN	NaN	NaN	1911.76	NaN	NaN	NaN	NaN	NaN	NaN	NaN	NaN	NaN	NaN	0.971	P31;P18;P01;P40
DEK	P35659	_EES[Phospho (STY)]EEEEDEDDEEEEEEEKEK_.3		446.986	853.858	NaN	NaN	15411.2	710.424	482.041	NaN	NaN	NaN	163.702	NaN	NaN	NaN	206.652	NaN	NaN	90.6639	NaN	NaN	NaN	NaN	NaN	NaN	NaN	NaN	NaN	NaN	NaN	NaN	NaN	NaN	NaN	NaN	NaN	NaN	NaN	NaN	NaN	NaN	NaN	NaN	NaN	NaN	1	P48;P18;P01;P23;P08;P04;P02;P6
DEK	P35659	_S[Phospho (STY)]LIVEGK_.2		2666	9921.36	3128.58	2528.49	9729.52	3725.75	2703.76	3214.29	3831.07	391.283	3080.33	1567.02	2380.5	NaN	1260.39	4061.23	2340.1	5140.31	3510.72	2202.29	795.854	NaN	NaN	11673.9	3413.78	NaN	622.968	1492.92	1672.93	4302.45	8057.29	NaN	NaN	5298.08	26012.9	5810.62	5017.97	NaN	NaN	4585.33	7475.18	NaN	2109.56	688.771	1	P48;P31;P19;P12;P18;P25;P01;P40;P11;P03;P23;P37;P08;P21;P16;P13;P42;P44;P38;P04;P45;P39;P32;P34;P35;P36;P02;P07;P05;P15;P24;P20;P6;P47;P27;P14;P9
DENND4B	O75064	_SGS[Phospho (STY)]LGSAR_.2		8166.89	NaN	8647.96	2455.43	NaN	5939.93	7084.04	4079.98	11273.4	NaN	3859.47	NaN	4260.14	18686.7	11805	13038.5	5596.85	15566.3	11290.5	8840.59	4505.75	11204.7	NaN	13043.3	NaN	10455.3	4736.23	20809.7	15956.6	2025.89	NaN	NaN	NaN	5141.92	NaN	6846.94	9742.67	NaN	11113.8	4017.56	NaN	NaN	NaN	NaN	1	P48;P31;P19;P12;P18;P25;P01;P40;P11;P03;P26;P23;P37;P08;P13;P42;P38;P04;P45;P46;P32;P43;P34;P36;P49;P41;P07;P15;P47;P27;P9
DENND4C	Q5VZ89	_STS[Phospho (STY)]LSALVR_.2		1704.29	NaN	NaN	NaN	NaN	NaN	923.107	1083.13	NaN	NaN	1470.97	NaN	NaN	3422.55	547.908	1846.24	2877.18	NaN	3824.79	3295.11	NaN	NaN	NaN	NaN	NaN	3262.35	NaN	NaN	NaN	NaN	NaN	NaN	2778.87	8705.84	NaN	NaN	NaN	1964.03	NaN	4027.96	2458.75	NaN	1163.18	NaN	1	P48;P31;P18;P25;P01;P40;P11;P03;P26;P23;P21;P42;P45;P39;P33;P30;P49
DENND4C	Q5VZ89	_S[Phospho (STY)]PPLMAK_.2		3026.15	4968.37	NaN	2168.56	7688.88	3088.42	3906.01	3876.61	NaN	2542.61	7319.28	NaN	NaN	2807.75	3894.66	NaN	5527.69	3683.02	1013.99	3062.5	2590.03	2070.1	NaN	1801.23	NaN	2417.08	2647.56	NaN	3384.52	1670.56	3139.07	NaN	4188.26	8918.6	NaN	638.22	1346.99	NaN	NaN	5940.86	NaN	NaN	NaN	NaN	1	P48;P31;P19;P12;P18;P25;P01;P40;P11;P03;P26;P23;P37;P08;P16;P13;P38;P04;P45;P43;P33;P35;P36;P49;P02;P07;P15;P6
DENR	O43583	_LTVENS[Phospho (STY)]PKQEAGISEGQGTAGEEEEK_.3;_LTVENS[Phospho (STY)]PK_.2		14141	82334	15055.1	23820.9	87991.9	24131	20785.3	69407.2	17399.9	12087.9	65663.8	23970.2	13290.4	16700.9	7915.16	22412.5	19632.5	16626.5	30420.2	15224	9882.62	5514.39	21686.3	25150.2	3904.66	26527.1	5832.49	NaN	42990.4	34926.4	22735.3	22707.5	31310.4	116745	NaN	9404.88	19014.1	NaN	9054.15	55957.2	NaN	NaN	NaN	5321.61	1	P48;P31;P19;P12;P18;P25;P01;P40;P11;P37;P08;P16;P13;P42;P45;P43;P33;P35;P49;P02;P48;P31;P19;P12;P18;P25;P01;P40;P11;P03;P26;P23;P37;P08;P16;P13;P42;P44;P38;P04;P45;P32;P43;P33;P34;P35;P36;P49;P02;P41;P07;P15;P24;P20;P10;P6;P27;P22;P14;P9
DFFA	O00273	_AS[Phospho (STY)]PPGDLQNPK_.2		13522.9	27576.7	4898.17	41497	NaN	7749.02	25422.4	36865.3	17714.8	8305.63	30850.3	28391.9	12310.3	4404.79	18290.6	26876.3	13651.7	37153.2	21632.2	15951.8	19289.9	NaN	6333.48	27446.3	NaN	20147.5	18276.6	NaN	16473	19012.1	26943.9	NaN	14999.3	57985.4	NaN	5833.86	4456	17453.7	21015.4	18445.2	20616	NaN	13160.9	10259.7	1	P48;P31;P19;P12;P18;P25;P01;P40;P11;P03;P26;P23;P37;P08;P21;P16;P13;P42;P44;P38;P04;P45;P39;P32;P33;P34;P30;P35;P36;P49;P02;P41;P07;P15;P10;P27;P14
DGCR8	Q8WYQ5	_EQSSDLTPSGDVS[Phospho (STY)]PVKPLSR_.3		NaN	NaN	NaN	NaN	NaN	NaN	NaN	NaN	NaN	NaN	13452	NaN	NaN	NaN	NaN	NaN	NaN	NaN	NaN	5978.35	NaN	NaN	NaN	NaN	NaN	NaN	NaN	NaN	NaN	3106.11	NaN	NaN	NaN	NaN	NaN	NaN	NaN	NaN	NaN	NaN	NaN	NaN	NaN	NaN	1	P48;P31;P12
DHCR7	Q9UBM7	_AKS[Phospho (STY)]LDGVTNDR_.2;_S[Phospho (STY)]LDGVTNDR_.2		NaN	7119.82	NaN	4419.34	10712.8	NaN	NaN	6087.74	NaN	NaN	20676.6	NaN	NaN	NaN	NaN	NaN	NaN	NaN	NaN	NaN	NaN	NaN	NaN	NaN	NaN	NaN	NaN	NaN	NaN	2009.45	NaN	NaN	NaN	NaN	NaN	NaN	NaN	NaN	NaN	NaN	NaN	NaN	NaN	NaN	1	P48;P12;P25;P38;P02;P6;P48;P12;P25;P02
DHX16	O60231	_QQTEKPES[Phospho (STY)]EDEWER_.2;_QQTEKPES[Phospho (STY)]EDEWER_.3		NaN	NaN	NaN	NaN	NaN	NaN	NaN	NaN	NaN	NaN	NaN	NaN	NaN	NaN	585.562	NaN	NaN	1.80112	NaN	NaN	NaN	NaN	NaN	NaN	NaN	NaN	NaN	NaN	NaN	NaN	NaN	NaN	NaN	NaN	NaN	6.70488	NaN	NaN	NaN	1538.44	NaN	NaN	NaN	NaN	0.998	P48;P38;P18;P03;P08;P13
DHX16	O60231	_LGAAS[Phospho (STY)]LK_.2		NaN	NaN	NaN	NaN	NaN	NaN	NaN	NaN	NaN	NaN	NaN	NaN	NaN	3464.76	6423.34	NaN	NaN	NaN	NaN	NaN	336.309	NaN	NaN	NaN	NaN	1757.47	NaN	NaN	NaN	NaN	NaN	NaN	NaN	3584.47	NaN	NaN	NaN	NaN	NaN	3477.23	NaN	NaN	NaN	NaN	1	P18;P40;P03;P26;P37;P49
DHX57	Q6P158	_DLQEQDADAGS[Phospho (STY)]ER_.2		1090.76	NaN	NaN	542.178	245.998	400.113	761.556	364.363	NaN	NaN	588.563	NaN	NaN	NaN	1096.6	NaN	526.415	898.909	54.8386	792.737	455.587	NaN	NaN	1155.56	NaN	507.313	NaN	NaN	NaN	595.045	NaN	NaN	NaN	1921.11	NaN	NaN	NaN	NaN	NaN	NaN	NaN	NaN	NaN	NaN	1	P48;P31;P19;P12;P18;P25;P01;P40;P11;P26;P23;P37;P08;P38;P04;P45;P02;P6
DHX8	Q14562	_QSMDMS[Phospho (STY)]PIK_.2;_QSM[Oxidation (M)]DMS[Phospho (STY)]PIK_.2;_QSM[Oxidation (M)]DM[Oxidation (M)]S[Phospho (STY)]PIK_.2		3282.07	4300.73	7822.46	5849.35	11963.8	2513.83	4501.74	5116.12	NaN	1987.07	8947.4	NaN	7617.55	4122.74	2061.57	5212.62	5584.58	4550.23	3785.51	7085.89	2631.78	3993.12	NaN	3507.65	NaN	1815.52	2638.71	NaN	NaN	1270.16	1975.83	NaN	NaN	2804.44	NaN	NaN	935.518	2039.19	NaN	NaN	NaN	NaN	5775.75	NaN	1	P48;P31;P19;P12;P18;P25;P01;P40;P11;P26;P23;P37;P08;P16;P42;P38;P04;P45;P39;P43;P34;P30;P35;P36;P49;P02;P15;P6;P27;P48;P31;P19;P12;P25;P01;P40;P11;P23;P08;P16;P42;P45;P36;P31;P19;P12;P01;P40;P11;P26;P08;P45;P36;P27
DHX9	Q08211	_YDNGS[Phospho (STY)]GYR_.2		1605.88	NaN	NaN	1672.68	NaN	NaN	NaN	NaN	NaN	NaN	NaN	NaN	NaN	NaN	17272.1	3318.49	NaN	NaN	NaN	NaN	NaN	4028.25	NaN	NaN	NaN	NaN	NaN	NaN	NaN	NaN	NaN	NaN	NaN	21283.8	NaN	NaN	NaN	NaN	6848.79	NaN	NaN	NaN	NaN	NaN	1	P18;P01;P40;P42;P38;P43;P41
DIDO1	Q9BTC0	_S[Phospho (STY)]PPEGDTTLFLSR_.2		15514.5	51279.4	NaN	NaN	NaN	496030	NaN	72698.4	NaN	NaN	NaN	NaN	35474.9	NaN	2311.17	2154.66	NaN	173140	70896.8	110900	3304.11	5535.41	10083.4	8173.98	NaN	23144.1	NaN	NaN	5769.39	3680.31	5843.5	8365.02	NaN	NaN	NaN	4102.37	4969	NaN	991.714	NaN	NaN	NaN	1493.99	1569.38	1	P31;P19;P12;P18;P25;P01;P11;P26;P37;P08;P16;P13;P42;P44;P04;P39;P43;P34;P02;P41;P07;P15;P10;P6;P22
DIDO1	Q9BTC0	_SSS[Phospho (STY)]PAGETEGDREPQAR_.3		42078.4	16392.4	NaN	NaN	NaN	19084.5	NaN	11841.1	NaN	NaN	NaN	NaN	10515.4	NaN	28316.7	NaN	3417.82	NaN	NaN	8327.04	3741.02	NaN	NaN	NaN	NaN	10250.1	NaN	NaN	NaN	NaN	7730.92	NaN	NaN	2245.89	NaN	7628.63	15037	NaN	NaN	NaN	NaN	NaN	NaN	NaN	0.997	P31;P18;P25;P01;P40;P26;P37;P16;P13;P04;P45;P34;P02;P15
DKC1	O60832	_AGLES[Phospho (STY)]GAEPGDGDSDTTK_.2		NaN	NaN	NaN	NaN	9528.89	NaN	NaN	NaN	NaN	NaN	2945.61	NaN	NaN	NaN	3616.51	NaN	NaN	NaN	NaN	NaN	NaN	NaN	NaN	NaN	NaN	NaN	NaN	NaN	NaN	NaN	NaN	NaN	NaN	NaN	NaN	NaN	NaN	NaN	NaN	NaN	NaN	NaN	NaN	NaN	1	P48;P18;P6
DKC1	O60832	_AGLESGAEPGDGDS[Phospho (STY)]DTTKK_.3;_AGLESGAEPGDGDS[Phospho (STY)]DTTK_.2		NaN	NaN	NaN	NaN	32185.3	NaN	NaN	NaN	NaN	NaN	NaN	NaN	NaN	NaN	NaN	NaN	NaN	NaN	7785.67	NaN	NaN	NaN	NaN	NaN	NaN	NaN	NaN	NaN	NaN	NaN	NaN	NaN	NaN	NaN	NaN	NaN	NaN	NaN	NaN	2484.42	NaN	NaN	NaN	NaN	0.885	P18;P04;P11;P03;P6
DKC1	O60832	_AKEVELVS[Phospho (STY)]E_.2;_EVELVS[Phospho (STY)]E_.1;_EVELVS[Phospho (STY)]E_.2		32011.3	71459.5	104986	49021.2	NaN	51920.5	39134.6	63528.7	53467.8	22503.7	85030	21917.5	99245.9	83841.7	29636.1	89532.9	70891.7	83747.6	63935.7	41684.6	24855.4	59198.2	NaN	27694.4	NaN	57987.6	76995.8	74188.4	49928.2	28563.9	25501.7	NaN	24496.4	72134.8	29404.2	22127.2	27876.2	103550	62786.7	40681.6	1794031	NaN	83577.4	44919.8	1	P48;P31;P12;P18;P25;P40;P26;P37;P42;P45;P43;P33;P34;P35;P36;P49;P02;P41;P27;P48;P31;P19;P12;P18;P25;P01;P40;P11;P03;P26;P23;P37;P08;P16;P13;P42;P44;P38;P04;P45;P39;P32;P43;P33;P34;P30;P36;P49;P02;P41;P07;P05;P15;P47;P27;P14;P21;P35
DLGAP4	Q9Y2H0	_ANSWQLVET[Phospho (STY)]PEK_.2		NaN	NaN	NaN	NaN	NaN	NaN	NaN	NaN	NaN	NaN	1402.7	NaN	NaN	NaN	NaN	NaN	NaN	NaN	NaN	NaN	NaN	NaN	NaN	NaN	NaN	NaN	NaN	NaN	NaN	156.046	NaN	NaN	NaN	NaN	NaN	NaN	NaN	NaN	NaN	NaN	NaN	NaN	NaN	NaN	1	P48;P12
DMAP1	Q9NPF5	_RES[Phospho (STY)]ASSSSSVK_.2		1402.54	NaN	NaN	NaN	NaN	NaN	NaN	NaN	NaN	NaN	71.7622	NaN	NaN	NaN	NaN	NaN	NaN	428.438	591.686	422.476	252.374	NaN	NaN	347.553	NaN	125.299	NaN	NaN	500.427	NaN	439.154	NaN	NaN	NaN	NaN	NaN	NaN	NaN	NaN	NaN	NaN	NaN	NaN	NaN	1	P48;P31;P19;P01;P11;P26;P37;P08;P16;P07
DMAP1	Q9NPF5	_DTIIDVVGAPLT[Phospho (STY)]PNSR_.2		10627.9	7362.38	8837.47	7842.32	NaN	11986.5	9219.7	20670.8	12849.4	3113.43	NaN	5978.46	15251.6	3425.01	1301.55	6756.14	9198.67	11284.2	7692.27	10305.3	4400.01	15486.9	9146.84	7247.9	6696.63	9480.29	11478.7	NaN	5055.09	5533.58	4567.34	7998.34	13130.1	36829.6	NaN	3736.39	5751.66	NaN	1179.51	6911.13	NaN	NaN	NaN	1163.85	1	P31;P19;P12;P18;P25;P01;P40;P11;P03;P26;P23;P37;P08;P16;P13;P42;P44;P38;P04;P45;P32;P43;P33;P34;P35;P36;P49;P02;P41;P07;P15;P24;P20;P10;P27;P22;P14
DNAH17	Q9UFH2	_TT[Phospho (STY)]PANEVK_.1		NaN	257266	NaN	NaN	377901	124514	NaN	NaN	NaN	NaN	125802	NaN	NaN	NaN	62928.1	NaN	NaN	141676	NaN	NaN	NaN	NaN	NaN	110056	NaN	NaN	82614.3	NaN	NaN	113043	NaN	NaN	NaN	NaN	NaN	NaN	94114.2	NaN	NaN	NaN	NaN	NaN	NaN	NaN	0.983	P48;P19;P12;P18;P08;P04;P36;P02;P15;P6
DNAJC17	Q9NVM6	_QAQAQES[Phospho (STY)]EEEEESR_.2		NaN	NaN	NaN	4308.69	3442.81	NaN	NaN	NaN	NaN	NaN	1015.52	NaN	NaN	NaN	NaN	NaN	NaN	NaN	NaN	NaN	NaN	NaN	NaN	NaN	NaN	NaN	NaN	NaN	NaN	NaN	NaN	NaN	NaN	NaN	NaN	NaN	NaN	NaN	NaN	NaN	NaN	NaN	NaN	NaN	1	P48;P38;P6
DNAJC5	Q9H3Z4	_SLS[Phospho (STY)]TSGESLYHVLGLDK_.2		NaN	NaN	NaN	NaN	NaN	NaN	540.989	NaN	NaN	NaN	NaN	NaN	NaN	NaN	113.129	NaN	NaN	NaN	NaN	NaN	NaN	NaN	NaN	NaN	10889.3	NaN	NaN	NaN	NaN	NaN	NaN	NaN	NaN	822.57	NaN	NaN	NaN	NaN	NaN	NaN	NaN	NaN	NaN	NaN	1	P18;P40;P23;P20
DNAJC8	O75937	_RDS[Phospho (STY)]VLTSK_.2		534.045	NaN	NaN	NaN	NaN	2070.19	NaN	NaN	NaN	5535.34	NaN	NaN	NaN	NaN	1537.19	511.18	2770.68	480.916	596.948	NaN	6674.62	182.086	NaN	1180.38	2276.14	880.481	NaN	3996.14	NaN	NaN	2034.77	NaN	NaN	1668.57	NaN	1566.7	NaN	NaN	NaN	NaN	NaN	NaN	NaN	NaN	1	P19;P18;P01;P40;P11;P26;P37;P08;P16;P13;P42;P04;P45;P43;P35;P20;P47
DNM1L	O00429	_SKPIPIMPAS[Phospho (STY)]PQK_.2		2104.34	15328.3	6145.72	12693.9	NaN	NaN	2948.52	13839.6	NaN	NaN	25422.4	NaN	2158.61	NaN	1855.58	5291.41	NaN	533.272	NaN	2542.02	NaN	NaN	NaN	NaN	NaN	NaN	204.56	NaN	NaN	6465.32	NaN	NaN	NaN	10530.2	NaN	NaN	491.849	NaN	NaN	NaN	NaN	NaN	NaN	NaN	1	P48;P31;P12;P18;P25;P01;P40;P23;P08;P42;P38;P34;P36;P02;P15;P27
DNMT1	P26358	_SKS[Phospho (STY)]DGEAKPEPSPSPR_.3		2058.9	5260.65	12633.3	2041.24	2650.11	NaN	5439.71	3281.03	NaN	NaN	5306.03	NaN	NaN	NaN	NaN	8339.44	NaN	3922.23	3917.6	1925.15	870.006	6125.88	2407.48	1034.68	NaN	NaN	3719.87	NaN	5129.05	2760.89	590.71	NaN	NaN	1331.99	NaN	1755.87	NaN	5949.77	NaN	NaN	NaN	NaN	NaN	NaN	0.999	P48;P31;P19;P12;P25;P01;P40;P11;P23;P37;P08;P16;P13;P42;P38;P43;P30;P36;P02;P07;P10;P6;P27
DNMT1	P26358	_SDGEAKPEPSPS[Phospho (STY)]PR_.2		NaN	NaN	NaN	NaN	NaN	NaN	NaN	NaN	NaN	NaN	3194.89	NaN	NaN	NaN	NaN	NaN	NaN	NaN	NaN	NaN	NaN	NaN	NaN	NaN	NaN	NaN	NaN	NaN	NaN	1352.43	NaN	NaN	NaN	NaN	NaN	NaN	NaN	NaN	NaN	NaN	NaN	NaN	NaN	NaN	0.999	P48;P12
DNMT1	P26358	_EADDDEEVDDNIPEMPS[Phospho (STY)]PK_.2;_EADDDEEVDDNIPEM[Oxidation (M)]PS[Phospho (STY)]PK_.2		NaN	14633.1	NaN	2659.57	41753.2	2193.48	2489.66	23744.3	NaN	NaN	30087.8	NaN	NaN	NaN	NaN	NaN	NaN	NaN	NaN	NaN	NaN	NaN	NaN	NaN	NaN	NaN	338.238	NaN	NaN	6201.43	267.049	NaN	NaN	20244.3	NaN	NaN	NaN	NaN	NaN	NaN	NaN	NaN	NaN	NaN	1	P48;P12;P40;P23;P38;P6;P48;P12;P25;P40;P23;P16;P38;P04;P36;P02;P6
DNTT	P04053	_ASHLS[Phospho (STY)]PR_.2		100901	238646	155373	11597.2	257374	4634.81	291144	313131	59522.5	29907.8	312867	22532.3	7975.49	34225.7	61216.6	145485	29199.7	254787	133680	545223	58657.8	414206	88931.2	195249	NaN	167949	258417	NaN	141559	203659	99299.8	128683	12224.6	31106.7	NaN	70645.7	407348	NaN	21375	18898.1	NaN	NaN	331252	75713.4	1	P48;P31;P19;P12;P18;P25;P01;P40;P11;P03;P26;P23;P37;P08;P16;P13;P42;P44;P38;P04;P45;P39;P32;P43;P33;P34;P35;P36;P49;P02;P41;P07;P15;P10;P6;P27;P22;P14
DNTT	P04053	_DYSDSTNPGPPKT[Phospho (STY)]PPIAVQK_.3;_RDYSDSTNPGPPKT[Phospho (STY)]PPIAVQK_.3;_T[Phospho (STY)]PPIAVQK_.2		39845.5	52095.1	55762.1	4862	81079.6	NaN	253820	69098.9	NaN	9320.57	86487.7	8483.9	1991.82	9434.67	50974.8	74604.4	13758.8	206100	69937.1	276938	18012.5	167279	82693.6	82256.8	NaN	60815.7	246243	NaN	56432.6	29413.2	42947.5	38252.4	NaN	8504.54	NaN	33837	130778	287678	37641.9	8556.45	NaN	NaN	104467	22327.6	1	P48;P31;P19;P12;P18;P25;P01;P40;P11;P26;P23;P37;P08;P16;P13;P42;P44;P38;P45;P39;P43;P34;P30;P35;P36;P02;P41;P07;P15;P10;P6;P27;P22;P14;P48;P31;P19;P12;P18;P25;P26;P23;P37;P13;P42;P43;P36;P27;P48;P31;P19;P12;P18;P25;P01;P40;P11;P03;P26;P23;P37;P08;P16;P13;P42;P44;P45;P39;P43;P30;P35;P36;P49;P02;P41;P07;P15;P10;P6;P27;P22;P14
DOCK10	Q96BY6	_HANS[Phospho (STY)]VDTSFSK_.2		NaN	3813.19	NaN	347.298	2699.12	NaN	NaN	4567.8	NaN	NaN	6465.85	NaN	NaN	NaN	699.05	NaN	NaN	NaN	NaN	NaN	NaN	NaN	NaN	572.282	NaN	NaN	NaN	NaN	NaN	2144.36	NaN	NaN	NaN	1945.95	NaN	NaN	NaN	NaN	NaN	NaN	NaN	NaN	NaN	NaN	1	P48;P19;P12;P18;P25;P40;P38;P02;P6
DOCK10	Q96BY6	_ASLAS[Phospho (STY)]LDSNPSTNEK_.2		NaN	2224.33	NaN	NaN	4746.56	NaN	NaN	2924.79	NaN	NaN	3521.14	NaN	NaN	NaN	NaN	NaN	NaN	NaN	NaN	NaN	NaN	NaN	NaN	NaN	NaN	NaN	NaN	NaN	NaN	1697.61	NaN	NaN	NaN	NaN	NaN	NaN	NaN	NaN	NaN	NaN	NaN	NaN	NaN	NaN	1	P48;P12;P25;P02;P6
DOCK10	Q96BY6	_ASLASLDS[Phospho (STY)]NPSTNEK_.2		NaN	NaN	NaN	NaN	1696.95	NaN	NaN	1613.68	NaN	NaN	1919.47	NaN	NaN	NaN	NaN	NaN	NaN	NaN	NaN	NaN	NaN	NaN	NaN	193.202	NaN	NaN	NaN	NaN	NaN	604.14	NaN	NaN	NaN	NaN	NaN	NaN	NaN	NaN	NaN	NaN	NaN	NaN	NaN	NaN	0.984	P48;P19;P12;P25;P6
DOCK10	Q96BY6	_DMSQS[Phospho (STY)]PTSNFIR_.2;_DM[Oxidation (M)]SQS[Phospho (STY)]PTSNFIR_.2		NaN	6597.23	NaN	NaN	3544.13	NaN	NaN	5426.57	NaN	NaN	4988.21	NaN	NaN	NaN	NaN	NaN	NaN	NaN	NaN	NaN	NaN	NaN	NaN	NaN	NaN	NaN	NaN	NaN	NaN	3184.01	NaN	NaN	NaN	NaN	NaN	NaN	NaN	NaN	NaN	NaN	NaN	NaN	NaN	NaN	1	P48;P12;P25;P02;P6;P48;P12;P02
DOCK2	Q92608	_VEQEEPIS[Phospho (STY)]PGSTLPEVK_.2		46715.6	23539	52528.7	43211.2	16326	27359.7	NaN	NaN	37448	15646.4	48830.4	18596.8	31996.1	37277.7	17481.4	52206	42666.1	71706.7	42189.8	57081.1	21117.9	61086.8	NaN	22408.1	72908.1	NaN	76524.4	NaN	19185.6	17752.6	25863	31884.6	98068.4	288955	72468.3	NaN	25458	137555	21370.7	107770	NaN	NaN	43944	NaN	1	P48;P31;P19;P12;P18;P01;P40;P11;P03;P37;P08;P16;P42;P38;P04;P45;P39;P32;P43;P33;P34;P30;P35;P36;P49;P02;P41;P07;P05;P15;P20;P6;P27;P22;P14
DOCK2	Q92608	_S[Phospho (STY)]SVVFADEK_.2		NaN	NaN	NaN	NaN	NaN	NaN	2500.57	NaN	NaN	NaN	6947.33	NaN	NaN	NaN	NaN	NaN	NaN	NaN	NaN	NaN	NaN	NaN	NaN	NaN	NaN	NaN	NaN	NaN	NaN	NaN	NaN	NaN	NaN	NaN	NaN	NaN	NaN	NaN	NaN	NaN	NaN	NaN	NaN	NaN	0.986	P48;P23
DOCK2	Q92608	_RSS[Phospho (STY)]VVFADEK_.2;_SS[Phospho (STY)]VVFADEK_.2		13503.1	9751.25	33145.4	49645.3	NaN	NaN	2900.68	6304.92	NaN	20679.2	20726.1	28750	11981.5	8522.02	27208.2	32130.3	11547	6268.51	13993.1	29229.1	19111.1	11282.6	NaN	11809.9	NaN	24619.9	NaN	NaN	NaN	4458.52	15084.7	NaN	33459.6	86287.2	NaN	7419.02	10777.6	17886.6	38191.7	37993	NaN	NaN	20977.7	NaN	1	P48;P31;P19;P12;P18;P25;P01;P40;P11;P03;P26;P23;P37;P08;P16;P13;P42;P38;P45;P39;P43;P33;P34;P30;P35;P49;P02;P41;P15;P27;P14;P31;P18;P01;P40;P03;P26;P42;P38
DOCK2	Q92608	_SSS[Phospho (STY)]SVGGLSVSSR_.2		16689	26049.8	NaN	24283.5	NaN	NaN	NaN	19949.2	NaN	8761.59	26431.7	7969.49	NaN	NaN	24676.3	13392.6	19501.2	6850.72	22785.6	17175.5	14532.2	NaN	NaN	4655.57	20878.3	28923.6	NaN	NaN	NaN	6955.08	9098.94	NaN	16812	48618.3	NaN	10522	10661.7	NaN	17037.9	26749.1	34628	NaN	NaN	NaN	1	P48;P31;P19;P12;P18;P25;P01;P40;P11;P03;P26;P37;P08;P21;P16;P13;P42;P38;P45;P33;P35;P02;P41;P15;P20;P14
DOCK7	Q96N67	_MNS[Phospho (STY)]LTFKK_.2		NaN	NaN	NaN	NaN	NaN	NaN	NaN	608.28	NaN	NaN	3890.48	NaN	NaN	NaN	NaN	NaN	NaN	NaN	NaN	NaN	NaN	NaN	NaN	NaN	NaN	NaN	NaN	NaN	NaN	NaN	NaN	NaN	NaN	NaN	NaN	NaN	NaN	NaN	NaN	NaN	NaN	NaN	NaN	NaN	1	P48;P25
DOCK7	Q96N67	_SPS[Phospho (STY)]GSAFGSQENLR_.2		NaN	11481.4	NaN	NaN	NaN	NaN	NaN	14168	NaN	NaN	15857.4	NaN	NaN	NaN	1412.89	NaN	NaN	NaN	NaN	NaN	NaN	NaN	NaN	NaN	NaN	NaN	NaN	NaN	NaN	3671.71	NaN	NaN	NaN	NaN	NaN	NaN	NaN	NaN	NaN	NaN	NaN	NaN	NaN	NaN	1	P48;P12;P18;P25;P02
DOCK7	Q96N67	_SPSGSAFGS[Phospho (STY)]QENLR_.2		NaN	NaN	NaN	NaN	1493.23	NaN	NaN	2995.12	NaN	NaN	2988.55	NaN	NaN	NaN	NaN	NaN	NaN	NaN	NaN	NaN	NaN	NaN	NaN	NaN	NaN	NaN	NaN	NaN	NaN	1289.07	NaN	NaN	NaN	NaN	NaN	NaN	NaN	NaN	NaN	NaN	NaN	NaN	NaN	NaN	1	P48;P12;P25;P6
DOCK7	Q96N67	_S[Phospho (STY)]MSIDDTPR_.2;_S[Phospho (STY)]M[Oxidation (M)]SIDDTPR_.2		NaN	7805.16	NaN	NaN	12705.7	NaN	NaN	9063.65	NaN	NaN	10159.8	NaN	NaN	3886.53	840.112	NaN	NaN	NaN	NaN	NaN	NaN	NaN	NaN	NaN	NaN	NaN	NaN	NaN	NaN	2862.22	NaN	NaN	NaN	NaN	NaN	NaN	NaN	NaN	NaN	NaN	NaN	NaN	NaN	NaN	1	P48;P12;P18;P25;P49;P02;P6;P48;P12;P25;P02
DOCK7	Q96N67	_SMS[Phospho (STY)]IDDTPR_.2		NaN	2045.06	NaN	NaN	7008.72	NaN	NaN	2662.52	NaN	NaN	7507.57	NaN	NaN	NaN	NaN	NaN	NaN	NaN	NaN	NaN	NaN	NaN	NaN	NaN	NaN	NaN	NaN	NaN	NaN	NaN	NaN	NaN	NaN	NaN	NaN	NaN	NaN	NaN	NaN	NaN	NaN	NaN	NaN	NaN	1	P48;P25;P02;P6
DOCK7	Q96N67	_NSS[Phospho (STY)]IVGR_.2		NaN	4313.23	NaN	NaN	NaN	NaN	NaN	3075.97	NaN	NaN	3060.25	NaN	NaN	NaN	2053.23	1338.47	NaN	1631.32	1711.5	NaN	NaN	NaN	NaN	1849.38	NaN	NaN	NaN	NaN	NaN	1650.22	NaN	NaN	NaN	NaN	NaN	NaN	NaN	NaN	NaN	NaN	NaN	NaN	NaN	NaN	1	P48;P19;P12;P18;P25;P11;P08;P42;P02
DOCK7	Q96N67	_TTS[Phospho (STY)]GDDACNLTSFR_.2		NaN	NaN	NaN	NaN	1966.07	NaN	NaN	NaN	NaN	NaN	NaN	NaN	NaN	NaN	NaN	NaN	NaN	NaN	NaN	NaN	NaN	NaN	NaN	NaN	NaN	NaN	NaN	NaN	NaN	1356.36	NaN	NaN	NaN	NaN	NaN	NaN	NaN	NaN	NaN	NaN	NaN	NaN	NaN	NaN	0.993	P12;P6
DOCK8	Q8NF50	_KCETQLS[Phospho (STY)]QGS_.2		424.33	NaN	NaN	NaN	NaN	NaN	NaN	NaN	NaN	NaN	NaN	NaN	NaN	NaN	NaN	NaN	NaN	1391.15	1260.42	NaN	NaN	NaN	NaN	NaN	NaN	NaN	NaN	NaN	400.314	NaN	NaN	NaN	NaN	NaN	NaN	NaN	NaN	NaN	NaN	NaN	NaN	NaN	NaN	NaN	0.985	P01;P11;P08;P07
DOCK8	Q8NF50	_KCETQLSQGS[Phospho (STY)]_.2		NaN	NaN	NaN	NaN	NaN	NaN	NaN	NaN	NaN	NaN	NaN	NaN	NaN	NaN	341.582	99.1823	NaN	NaN	NaN	NaN	NaN	NaN	NaN	NaN	NaN	NaN	NaN	NaN	NaN	NaN	NaN	NaN	NaN	NaN	NaN	NaN	NaN	NaN	NaN	NaN	NaN	NaN	NaN	NaN	0.995	P18;P42;P24
DOCK8	Q8NF50	_ALS[Phospho (STY)]LEENGVGSNFK_.2		7136.78	NaN	NaN	NaN	NaN	NaN	5945.41	NaN	NaN	NaN	NaN	1448.04	1769.34	6366.23	2202.78	7045.83	3865.95	4999.5	5361.97	12261.4	2539.07	6144.32	5913.56	2707.26	11615.9	4815.86	6876.33	NaN	3458.4	NaN	1324.92	2472.34	7340.36	22402.7	NaN	980.69	2766.59	NaN	2306.59	10347.7	NaN	NaN	NaN	NaN	1	P31;P19;P18;P01;P40;P11;P03;P26;P23;P37;P08;P16;P13;P42;P45;P43;P33;P34;P36;P49;P41;P07;P15;P20;P10;P22;P14
DOCK8	Q8NF50	_VMSSS[Phospho (STY)]NPDLAGTHSAADEEVK_.3		5471.14	NaN	NaN	NaN	NaN	NaN	NaN	NaN	NaN	NaN	NaN	NaN	NaN	NaN	5248.27	NaN	NaN	4796.91	NaN	NaN	NaN	NaN	NaN	NaN	NaN	NaN	NaN	NaN	NaN	NaN	NaN	NaN	NaN	27857.1	NaN	NaN	NaN	NaN	NaN	NaN	NaN	NaN	NaN	NaN	0.992	P18;P01;P40;P08
DOK1	Q99704	_ADS[Phospho (STY)]HEGEVAEGK_.2		192.001	1057.69	167.533	262.02	903.744	NaN	662.211	556.714	NaN	224.199	1241.81	NaN	63.3335	121.042	676.843	275.797	NaN	2015.07	2277.51	214.172	58.8017	189.048	141.076	219.144	1568.58	1504.02	290.165	1379.16	531.229	610.724	NaN	334.96	NaN	486.418	NaN	NaN	69.1836	121.384	443.171	398.399	1829.72	NaN	660.062	NaN	1	P48;P31;P19;P12;P18;P25;P01;P40;P11;P03;P26;P23;P37;P08;P21;P42;P38;P39;P43;P34;P30;P35;P36;P49;P02;P41;P07;P15;P20;P10;P6;P47;P27;P22;P14
DOK3	Q7L591	_ATS[Phospho (STY)]LPSLDTPGELR_.2		133523	13214	65926.4	NaN	1581.28	NaN	141521	38094.5	169959	5246.38	20127.1	NaN	NaN	83238.2	27462.2	76520.7	NaN	146441	90843.4	134726	NaN	147235	78928.6	63337.3	56983.3	113173	122826	NaN	40300.6	8609.4	NaN	56217.3	NaN	NaN	NaN	26192.4	55931.7	NaN	47126.3	NaN	NaN	NaN	NaN	46067.8	1	P48;P31;P19;P12;P18;P25;P01;P11;P26;P23;P08;P13;P42;P44;P32;P43;P35;P36;P49;P02;P41;P07;P15;P20;P10;P6;P27;P22
DOT1L	Q8TEK3	_ASAGTPSLSAGVS[Phospho (STY)]PK_.2		1412.7	11619.4	5091.16	6221.38	NaN	NaN	4088.39	10913.5	NaN	NaN	17373.5	NaN	NaN	NaN	1051.89	5957.98	6029.93	3882.26	3784.71	NaN	1587.43	4944.04	NaN	NaN	NaN	3333.76	NaN	NaN	NaN	6915.63	NaN	NaN	NaN	8479.22	NaN	NaN	NaN	NaN	NaN	NaN	NaN	NaN	NaN	NaN	1	P48;P12;P18;P25;P01;P40;P11;P26;P23;P37;P08;P42;P38;P45;P43;P02;P27
DOT1L	Q8TEK3	_VAGPADAPMDS[Phospho (STY)]GAEEEK_.2		NaN	990.692	NaN	NaN	3046.8	NaN	772.593	1002.76	NaN	NaN	2072.59	NaN	NaN	NaN	406.592	301.984	NaN	NaN	NaN	NaN	NaN	NaN	NaN	NaN	NaN	NaN	NaN	NaN	NaN	852.653	NaN	NaN	NaN	NaN	NaN	NaN	NaN	NaN	NaN	NaN	NaN	NaN	NaN	NaN	1	P48;P12;P18;P25;P23;P42;P49;P02;P6
DOT1L	Q8TEK3	_PLS[Phospho (STY)]PGALQLAGEK_.2		707.973	1734.21	207.395	NaN	499.914	578.057	1508.07	1316.64	NaN	NaN	965.17	NaN	NaN	NaN	108.429	NaN	421.207	728.195	1153.57	467.41	NaN	557.983	1017.12	619.565	NaN	NaN	NaN	NaN	NaN	818.496	512.746	NaN	NaN	NaN	NaN	304.013	639.568	NaN	NaN	NaN	NaN	NaN	NaN	NaN	1	P48;P31;P19;P12;P18;P25;P01;P11;P23;P08;P16;P13;P04;P45;P43;P02;P15;P10;P6;P27
DPF2	Q92785	_VDDDS[Phospho (STY)]LGEFPVTNSR_.2		NaN	NaN	NaN	NaN	4599.73	NaN	NaN	11343	NaN	NaN	18002.1	NaN	NaN	NaN	3205.2	NaN	NaN	NaN	NaN	4557.94	NaN	NaN	NaN	NaN	NaN	NaN	NaN	NaN	NaN	NaN	NaN	NaN	NaN	8437.59	NaN	NaN	NaN	NaN	NaN	NaN	NaN	NaN	NaN	NaN	1	P48;P31;P18;P25;P40;P6
DPYSL2	Q16555	_GLYDGPVCEVSVT[Phospho (STY)]PK_.2		NaN	2564.8	NaN	1000.14	NaN	NaN	1825.98	2499.49	NaN	NaN	1682.18	NaN	NaN	NaN	203.599	NaN	NaN	NaN	NaN	NaN	NaN	NaN	NaN	527.257	NaN	NaN	NaN	NaN	NaN	1523.72	NaN	NaN	3865.64	9677.28	NaN	NaN	NaN	NaN	NaN	9484.79	NaN	NaN	NaN	NaN	1	P48;P19;P12;P18;P25;P40;P03;P23;P38;P33;P02
DPYSL2	Q16555	_TVT[Phospho (STY)]PASSAK_.2		17515.6	22748.7	4032.03	21029.7	31253.5	9192.82	8876.33	21446.2	10066.8	13782.8	23569.5	13206.8	4312.49	19358.3	13306.9	5492.05	23647.3	17439.3	11964.3	30377.6	9013.85	19284.7	19728.4	16978.7	NaN	20173.5	8938.48	NaN	6552.09	16549.2	18363.6	29693	30780.4	45888	NaN	10058.5	19529.5	NaN	NaN	29814.1	NaN	NaN	NaN	12219.6	1	P48;P31;P19;P12;P18;P25;P01;P40;P11;P03;P26;P23;P37;P08;P16;P13;P42;P44;P38;P04;P45;P32;P43;P33;P34;P35;P36;P49;P02;P07;P15;P10;P6;P27;P22;P14
DSN1	Q9H410	_IHLGSS[Phospho (STY)]PK_.2		18151.8	31981.8	NaN	32300.4	NaN	7166.31	20391.1	24201.1	NaN	17980.7	52083.7	NaN	NaN	6040.35	NaN	13940.6	15937.8	NaN	11139.9	24063.8	16783.6	NaN	NaN	31614.5	NaN	14537.1	NaN	7139	NaN	20103.3	23552.3	NaN	NaN	25182.7	NaN	NaN	NaN	24570.2	NaN	NaN	NaN	NaN	NaN	NaN	1	P48;P31;P19;P12;P25;P01;P40;P11;P26;P23;P37;P16;P42;P38;P04;P45;P30;P35;P49;P02;P47
DSN1	Q9H410	_SLHLS[Phospho (STY)]PQEQSASYQDR_.3		1908.2	6111.19	NaN	3570.49	NaN	NaN	3888.12	5374.9	NaN	NaN	5677.59	NaN	NaN	NaN	NaN	1079.52	NaN	NaN	355.286	4431.36	NaN	NaN	1248	4173.27	NaN	NaN	NaN	NaN	NaN	3628.69	NaN	NaN	NaN	4912.58	NaN	NaN	NaN	NaN	NaN	NaN	NaN	NaN	NaN	NaN	0.998	P48;P31;P19;P12;P25;P01;P40;P11;P23;P42;P38;P02;P10
DTL	Q9NZJ0	_ARS[Phospho (STY)]PINR_.2		910.805	5390.7	532.139	227.479	4774.45	816.269	1149.92	3779.04	NaN	NaN	4334.78	218.458	1227.13	NaN	NaN	515.302	755.042	895.181	758.692	1225.84	335.917	881.202	370.674	585.283	NaN	884.97	182.759	NaN	NaN	3675.65	827.824	NaN	921.259	2668.08	NaN	161.93	621.141	NaN	NaN	763.83	NaN	NaN	339.235	NaN	1	P48;P31;P19;P12;P25;P01;P40;P11;P03;P26;P23;P37;P08;P16;P13;P42;P38;P04;P45;P39;P43;P33;P34;P36;P02;P15;P10;P6;P27;P14
DTL	Q9NZJ0	_PGLVTVTSSQST[Phospho (STY)]PAK_.2		NaN	NaN	NaN	NaN	NaN	NaN	NaN	NaN	NaN	NaN	3617.84	NaN	NaN	NaN	NaN	NaN	NaN	NaN	NaN	NaN	NaN	NaN	NaN	NaN	NaN	NaN	NaN	NaN	NaN	NaN	NaN	NaN	NaN	3983.5	NaN	NaN	NaN	NaN	NaN	NaN	NaN	NaN	NaN	NaN	0.923	P48;P40
DTX3L	Q8TDB6	_QQFS[Phospho (STY)]PSMTER_.2		NaN	NaN	5924.77	2436.87	NaN	NaN	3334.63	6003.15	NaN	NaN	5937.48	NaN	NaN	10148.4	532.244	5721.91	NaN	NaN	NaN	NaN	NaN	NaN	NaN	NaN	NaN	NaN	3734.39	NaN	NaN	1730.57	NaN	NaN	NaN	NaN	NaN	NaN	NaN	NaN	2363.85	NaN	NaN	NaN	4104.51	NaN	1	P48;P12;P18;P25;P23;P42;P38;P39;P36;P49;P41;P27
DTX3L	Q8TDB6	_DSCIS[Phospho (STY)]PSEPETK_.2		NaN	NaN	2593.27	NaN	NaN	3700.5	5157.36	2650.89	NaN	NaN	1268	NaN	NaN	3850.83	NaN	6769.13	NaN	9029.38	NaN	2368.01	NaN	NaN	NaN	504.73	NaN	NaN	NaN	NaN	7723.26	1953.84	NaN	NaN	NaN	NaN	NaN	NaN	NaN	NaN	4857.79	NaN	5825.79	NaN	3989.83	NaN	0.999	P48;P31;P19;P12;P25;P23;P08;P21;P42;P04;P39;P49;P41;P07;P27
DTX3L	Q8TDB6	_AAS[Phospho (STY)]PPLK_.2		5315.72	19999.1	12798.4	NaN	6795.25	6988.89	8640.87	15288.5	NaN	NaN	19115.4	1573.43	10745.6	5475.84	1283.5	15853.2	5791.19	10161.6	NaN	4947.3	1489.44	1004.72	NaN	3088.39	NaN	2259.42	6893.47	NaN	15533	10160.4	1080.84	297.149	NaN	NaN	NaN	8623.35	1830.37	NaN	11983.3	6505.57	NaN	NaN	NaN	NaN	1	P48;P31;P19;P12;P18;P25;P01;P03;P26;P23;P37;P08;P16;P13;P42;P04;P45;P43;P34;P36;P49;P02;P41;P07;P15;P6;P27;P22;P14
DUT	P33316	_GSGGFGS[Phospho (STY)]TGKN_.2		NaN	NaN	NaN	NaN	NaN	NaN	NaN	2951.8	NaN	NaN	2115.25	NaN	NaN	NaN	NaN	NaN	NaN	NaN	NaN	NaN	NaN	NaN	NaN	NaN	NaN	NaN	NaN	NaN	NaN	NaN	NaN	NaN	NaN	NaN	NaN	NaN	NaN	NaN	NaN	NaN	NaN	NaN	NaN	NaN	0.963	P48;P25
DYNC1LI1	Q9Y6G9	_DFQEYVEPGEDFPAS[Phospho (STY)]PQR_.2		NaN	3930.28	NaN	NaN	NaN	NaN	NaN	NaN	NaN	NaN	NaN	NaN	NaN	NaN	1098.38	NaN	NaN	NaN	NaN	NaN	NaN	NaN	NaN	NaN	NaN	NaN	NaN	NaN	NaN	13583.7	12692.4	NaN	NaN	95888.5	NaN	6569.89	NaN	NaN	NaN	NaN	NaN	NaN	NaN	NaN	0.999	P12;P18;P40;P16;P13;P02;P6
DYNC1LI1	Q9Y6G9	_SVSSNVASVS[Phospho (STY)]PIPAGSK_.2		NaN	4952.22	NaN	NaN	7644.85	NaN	NaN	5370.6	NaN	NaN	3528.59	NaN	NaN	NaN	NaN	NaN	NaN	NaN	NaN	NaN	NaN	NaN	NaN	NaN	NaN	NaN	NaN	NaN	NaN	2602.33	NaN	NaN	5898.82	6609.24	6794.31	NaN	NaN	NaN	NaN	6289.44	NaN	NaN	NaN	NaN	1	P48;P12;P25;P40;P03;P33;P02;P05;P6
DYNC1LI1	Q9Y6G9	_KPVTVSPTTPTS[Phospho (STY)]PTEGEAS_.2		8808.03	23198.5	NaN	NaN	31139.3	NaN	14092.7	16311.4	NaN	NaN	19151.5	NaN	NaN	30037.7	19800.4	NaN	NaN	16857	14709.4	NaN	5504.3	15010.9	17156.4	9141.37	NaN	16858.3	NaN	NaN	18688.6	13614.8	NaN	NaN	NaN	11954.2	NaN	5404.45	NaN	NaN	NaN	NaN	NaN	NaN	NaN	NaN	0.998	P48;P19;P12;P18;P25;P01;P40;P11;P26;P23;P37;P08;P13;P43;P49;P02;P07;P10;P6
DYRK1A;DYRK1B	Q13627;Q9Y463	_IYQY[Phospho (STY)]IQSR_.2		20910.3	39426.3	39683.7	35536.6	91399	23335	28037.4	23463.5	19951.7	34515.7	49400.6	61040.4	38790.2	76994.8	38718.5	48110.3	37706.9	33594.9	41523.9	41585	39338.5	25925.4	53800.1	49207.3	35638.6	35652.2	28527.5	NaN	74682.7	16431.7	45693.3	40722.6	38247.8	77499.2	46473.1	32604.8	23529.7	41240.4	55247.6	61238	66632.2	NaN	48481.6	36544.8	1	P48;P31;P19;P12;P18;P25;P01;P40;P11;P03;P26;P23;P37;P08;P21;P16;P13;P42;P44;P38;P04;P45;P46;P39;P32;P43;P33;P34;P30;P35;P36;P49;P02;P41;P07;P05;P15;P24;P20;P10;P6;P27;P22;P14;P9
EBAG9	O00559	_KLS[Phospho (STY)]GDQITLPTTVDYSSVPK_.3		3411.2	NaN	11249.9	4512.45	NaN	NaN	2886.72	4830.95	NaN	796.303	4681.5	NaN	13032.7	NaN	535.029	3705.4	NaN	NaN	NaN	NaN	1835.97	2785.23	NaN	NaN	NaN	NaN	1991.84	NaN	NaN	1958.18	1925.98	NaN	4560.83	15710.1	NaN	NaN	1433.98	NaN	NaN	3508.48	NaN	NaN	1385.95	NaN	1	P48;P12;P18;P25;P01;P40;P03;P23;P37;P16;P42;P38;P39;P43;P33;P34;P35;P36;P15;P27
ECT2	Q9H8V3	_ANT[Phospho (STY)]PELKK_.2;_ANT[Phospho (STY)]PELK_.2		1899.73	2969.48	3302.89	4526.24	3261	4989.75	1546.79	5277.89	NaN	NaN	3858.63	3281.38	3268.85	NaN	365.552	2004.16	6450.96	1967.8	2545.24	2236.61	1408.04	1654.86	NaN	2986.14	NaN	NaN	835.13	NaN	NaN	2835.06	12837.9	NaN	8692.6	13708.9	NaN	1114.28	1379.74	NaN	NaN	7409.95	NaN	NaN	1761.48	NaN	1	P48;P31;P19;P12;P25;P40;P03;P37;P42;P38;P45;P39;P43;P33;P34;P36;P02;P15;P6;P27;P48;P31;P19;P12;P18;P25;P01;P40;P11;P03;P23;P08;P16;P13;P42;P04;P45;P43;P33;P02;P15;P6;P14
EDC3	Q96F86	_HNS[Phospho (STY)]WSSSSR_.2		3595.51	6757.29	2515.89	4913.65	7684.22	NaN	1207.6	3858.6	NaN	1372.47	4586.02	1366.38	NaN	NaN	1853.08	1512.91	NaN	1311.51	2046.18	NaN	1254.01	1651.13	NaN	2278.3	3411.24	1387.86	NaN	NaN	NaN	3403.44	NaN	NaN	3071.97	6206.87	NaN	NaN	1731.84	1222.49	NaN	3763.93	NaN	NaN	NaN	NaN	1	P48;P19;P12;P18;P25;P01;P40;P11;P03;P26;P23;P37;P08;P42;P38;P43;P33;P30;P35;P02;P15;P20;P6;P27;P14
EDC3	Q96F86	_HPNQAT[Phospho (STY)]PK_.2		NaN	NaN	NaN	755.811	NaN	NaN	NaN	NaN	NaN	NaN	1010.39	NaN	NaN	NaN	NaN	NaN	NaN	NaN	NaN	NaN	NaN	NaN	NaN	NaN	NaN	NaN	NaN	NaN	NaN	153.936	NaN	NaN	NaN	1709.11	NaN	NaN	NaN	NaN	NaN	NaN	NaN	NaN	NaN	NaN	1	P48;P12;P40;P38
EEF1D	P29692	_ATAPQTQHVS[Phospho (STY)]PMR_.2;_ATAPQTQHVS[Phospho (STY)]PMR_.3;_ATAPQTQHVS[Phospho (STY)]PM[Oxidation (M)]R_.2;_ATAPQTQHVS[Phospho (STY)]PM[Oxidation (M)]R_.3		58995.1	636565	273739	240721	656293	85079	115129	723047	60680.7	58138.7	831457	152722	144826	61493.5	86082.4	425408	139878	69846.4	57379.3	84574.5	40397.1	114468	85899.5	83660.7	45932.6	59260.8	88798.8	145165	39306.7	360919	51286.7	NaN	377830	857488	43500.1	52437.2	51167	29192.9	58544.2	205625	100894	NaN	44305.7	44960.6	1	P48;P12;P25;P40;P08;P42;P33;P34;P02;P41;P24;P20;P6;P31;P19;P18;P01;P11;P03;P26;P23;P37;P16;P13;P38;P04;P45;P46;P32;P43;P35;P36;P49;P07;P05;P15;P27;P14;P9;P48;P31;P12;P18;P25;P01;P40;P11;P03;P23;P37;P08;P21;P16;P13;P42;P44;P38;P04;P45;P46;P33;P34;P35;P36;P49;P02;P41;P07;P05;P24;P10;P6;P47;P27;P14;P9;P19;P26;P39;P32;P43;P30;P15;P20
EEF2	P13639	_AGETRFT[Phospho (STY)]DTR_.3;_FT[Phospho (STY)]DTRKDEQER_.3		NaN	NaN	NaN	2528.26	NaN	NaN	NaN	10592.2	NaN	NaN	69259.2	NaN	3352.87	NaN	NaN	5302.62	NaN	NaN	NaN	2695.53	NaN	5686.21	NaN	NaN	NaN	3723.92	NaN	NaN	NaN	NaN	NaN	NaN	NaN	2427.84	NaN	NaN	NaN	2278.13	NaN	NaN	NaN	NaN	NaN	NaN	1	P48;P43;P48;P31;P25;P40;P26;P42;P38;P43;P34;P30
EEF2K	O00418	_LEGVDGGQS[Phospho (STY)]PR_.2		NaN	11045.9	8180.94	2044.35	9838.03	4776.41	9078.51	13025.5	NaN	NaN	11701.2	1602.4	6315.68	NaN	1765.85	12940.7	8020.53	8680.87	10209.6	6911.93	2238.86	2049.49	1273.03	699.31	NaN	12297.2	5997.08	NaN	620.438	4596.46	3154.5	NaN	NaN	6453.43	NaN	698.343	2516.75	8506.09	3223.01	NaN	4117.44	NaN	NaN	986.168	1	P48;P31;P19;P12;P18;P25;P40;P11;P26;P23;P37;P08;P21;P16;P13;P42;P44;P38;P04;P45;P43;P34;P30;P36;P02;P41;P07;P15;P10;P6;P27;P14
EEF2K	O00418	_ESENSGDSGYPS[Phospho (STY)]EK_.2		NaN	4314.31	NaN	NaN	NaN	2113.92	1977.11	2304.22	NaN	NaN	2348.3	NaN	NaN	NaN	NaN	NaN	NaN	1880.62	3359.68	NaN	NaN	NaN	NaN	NaN	NaN	3191.09	NaN	NaN	NaN	2262.28	NaN	NaN	NaN	NaN	NaN	NaN	NaN	NaN	NaN	NaN	NaN	NaN	NaN	NaN	1	P48;P12;P25;P11;P26;P23;P08;P04;P02
EEF2K	O00418	_AS[Phospho (STY)]AVALEVQR_.2		NaN	1.03323	NaN	NaN	NaN	NaN	NaN	NaN	NaN	1.1235	NaN	NaN	NaN	NaN	NaN	NaN	NaN	NaN	3142.92	NaN	NaN	NaN	NaN	NaN	NaN	4145.89	NaN	NaN	NaN	NaN	NaN	NaN	NaN	NaN	NaN	NaN	NaN	NaN	NaN	NaN	NaN	NaN	NaN	NaN	1	P19;P11;P26;P23;P35;P02;P6
EFHD2	Q96C19	_ADLNQGIGEPQS[Phospho (STY)]PSR_.2;_RADLNQGIGEPQS[Phospho (STY)]PSR_.3		5379.91	17556.6	18639.5	NaN	59259	3031.41	8417.73	8698.17	NaN	NaN	29395.8	NaN	NaN	7234.9	2690.6	22598.2	NaN	13512.8	20302.7	6038.71	NaN	5235.27	11888.9	22476.7	19124.6	9660.11	5220.73	NaN	NaN	7569.91	2672.57	39100.1	NaN	7737.43	NaN	6159.54	6451.45	7767.85	7305.98	2921.89	NaN	NaN	8204.16	NaN	1	P31;P19;P12;P18;P25;P01;P40;P11;P03;P26;P23;P08;P16;P13;P42;P04;P46;P39;P43;P30;P36;P49;P02;P41;P15;P24;P20;P10;P6;P27;P22;P48;P42
EIF2A	Q9BY44	_PLS[Phospho (STY)]KTALK_.2		13644.6	36277.5	NaN	24503.1	NaN	12173.7	NaN	38845.6	NaN	NaN	17633.3	79869	NaN	NaN	88879.5	15975	25226.5	12759	NaN	15063.6	21311.8	25323.6	NaN	10739.4	NaN	21434.5	NaN	NaN	NaN	27286	22854.9	NaN	NaN	NaN	NaN	23254.4	NaN	39098.4	39524.1	NaN	NaN	NaN	NaN	NaN	1	P48;P31;P19;P12;P18;P25;P01;P26;P37;P08;P16;P13;P42;P38;P04;P45;P43;P30;P02;P41;P14
EIF2A	Q9BY44	_SDKS[Phospho (STY)]PDLAPTPAPQSTPR_.3		NaN	70661.9	33004.1	34813	NaN	10975.6	17900.5	59447.8	NaN	NaN	149811	NaN	39674.3	NaN	7187.91	38983.9	NaN	NaN	10727.5	15473.9	10571.6	17599.5	9393.01	11920.4	NaN	10335.4	12534.8	NaN	5813.95	37037.7	NaN	NaN	19740.8	51210.7	NaN	NaN	NaN	21633.1	21639.4	31636.6	21442.2	NaN	25806.5	10058.9	1	P48;P31;P19;P12;P18;P25;P40;P11;P03;P26;P23;P37;P21;P42;P44;P38;P04;P39;P43;P33;P34;P30;P36;P02;P41;P07;P10;P27
EIF2A	Q9BY44	_PLSKT[Phospho (STY)]ALK_.2		NaN	NaN	NaN	NaN	NaN	NaN	NaN	NaN	NaN	NaN	NaN	NaN	NaN	NaN	NaN	NaN	NaN	NaN	NaN	NaN	NaN	NaN	NaN	NaN	NaN	NaN	NaN	NaN	NaN	NaN	NaN	22158.6	24196.6	14362.2	NaN	NaN	NaN	NaN	NaN	NaN	NaN	NaN	NaN	NaN	0.934	P40;P33;P22
EIF2B4	Q9UI10	_AS[Phospho (STY)]PSTAGETPSGVK_.2		NaN	1572.33	NaN	NaN	NaN	NaN	NaN	1184.82	NaN	NaN	592.141	NaN	NaN	NaN	NaN	NaN	NaN	NaN	NaN	NaN	NaN	NaN	NaN	NaN	NaN	NaN	NaN	NaN	NaN	1265.85	NaN	NaN	NaN	567.153	NaN	NaN	NaN	NaN	NaN	NaN	NaN	NaN	NaN	NaN	0.998	P48;P12;P25;P40;P02
EIF2B5	Q13144	_GGS[Phospho (STY)]PQMDDIK_.2;_GGS[Phospho (STY)]PQM[Oxidation (M)]DDIK_.2		3603.75	21183.3	5933.71	4319.5	19202.2	3711.16	9707.07	7946.65	NaN	617.683	19260.4	4578.41	3914.91	NaN	5664.37	9613.5	2154.31	5200.1	9151.72	3786.98	726.474	817.09	NaN	9123.29	NaN	1909.37	2444.53	NaN	1228.49	12269.8	5282.86	NaN	2320.41	9047.17	NaN	2773.69	2568.87	1906.66	2424.32	8642.65	NaN	NaN	2194.54	NaN	1	P48;P31;P19;P12;P18;P25;P01;P40;P11;P03;P26;P23;P08;P16;P13;P42;P38;P04;P45;P39;P43;P33;P34;P30;P35;P36;P02;P41;P15;P6;P27;P14;P48;P31;P19;P12;P18;P25;P01;P40;P11;P26;P23;P37;P08;P16;P38;P04;P36;P02;P07;P6
EIF3A	Q14152	_LGDS[Phospho (STY)]SLSR_.2		6060.98	NaN	NaN	NaN	3967.08	10993.1	1007.94	2324.75	NaN	NaN	3071.86	NaN	NaN	NaN	4337.78	4512.1	6709.83	2866.82	6289.64	4196.58	4121.99	NaN	3205.63	7378.4	NaN	7177.97	NaN	NaN	NaN	NaN	1914.59	7434.03	NaN	NaN	NaN	5988.1	7161.41	NaN	NaN	NaN	12063.3	NaN	NaN	NaN	0.999	P48;P31;P19;P18;P25;P01;P11;P26;P23;P37;P08;P21;P16;P13;P42;P04;P45;P15;P10;P6;P22
EIF3A	Q14152	_LGDSS[Phospho (STY)]LSR_.2		5415.8	13828.4	NaN	17410.6	13829.7	8974.21	2691.89	11990.8	NaN	3892.23	9128.09	29762.3	NaN	NaN	4185.01	4677.48	3962.79	2882.47	NaN	3571.57	NaN	2553.35	NaN	5724.84	NaN	4507.63	NaN	NaN	NaN	4588.34	2135.4	2519.91	19817.2	51620.1	NaN	3218.53	4534.83	NaN	NaN	22424.8	NaN	NaN	NaN	NaN	1	P48;P31;P19;P12;P18;P25;P01;P40;P03;P26;P23;P08;P16;P13;P42;P38;P04;P45;P43;P33;P35;P02;P15;P6;P22;P14
EIF3A	Q14152	_RQT[Phospho (STY)]IEER_.2		NaN	NaN	NaN	NaN	NaN	NaN	NaN	NaN	NaN	NaN	1989.95	NaN	NaN	NaN	NaN	NaN	NaN	NaN	392.639	NaN	NaN	NaN	NaN	NaN	NaN	NaN	NaN	NaN	NaN	NaN	NaN	NaN	NaN	727.646	NaN	NaN	NaN	NaN	NaN	102.498	NaN	NaN	NaN	NaN	1	P48;P40;P11;P03
EIF3B	P55884	_TEPAAEAEAAS[Phospho (STY)]GPSESPSPPAAEELPGSHAEPPVPAQGEAPGEQAR_.4		NaN	NaN	NaN	NaN	NaN	NaN	NaN	NaN	NaN	NaN	NaN	NaN	NaN	NaN	NaN	57453.3	NaN	NaN	NaN	NaN	NaN	NaN	NaN	NaN	NaN	NaN	NaN	NaN	NaN	NaN	NaN	NaN	NaN	NaN	NaN	NaN	25037	NaN	NaN	NaN	NaN	NaN	NaN	NaN	0.785	P42;P15
EIF3B	P55884	_TEPAAEAEAASGPSES[Phospho (STY)]PSPPAAEELPGSHAEPPVPAQGEAPGEQAR_.4		NaN	NaN	NaN	NaN	NaN	NaN	NaN	NaN	NaN	NaN	NaN	NaN	NaN	NaN	NaN	NaN	NaN	NaN	NaN	NaN	NaN	NaN	NaN	NaN	NaN	NaN	NaN	NaN	NaN	NaN	NaN	NaN	NaN	181704	NaN	NaN	5762.3	NaN	NaN	NaN	NaN	NaN	NaN	NaN	0.964	P40;P15
EIF3B	P55884	_T[Phospho (STY)]EPAAEAEAASGPSESPSPPAAEELPGSHAEPPVPAQGEAPGEQAR_.4		NaN	42897	NaN	50039.1	32293.7	NaN	NaN	NaN	NaN	NaN	NaN	NaN	NaN	NaN	NaN	NaN	NaN	NaN	NaN	NaN	NaN	NaN	74146.6	NaN	NaN	NaN	NaN	NaN	NaN	NaN	NaN	NaN	NaN	NaN	NaN	NaN	NaN	NaN	22902.9	NaN	NaN	NaN	NaN	NaN	0.957	P38;P02;P41;P10;P6
EIF3C	Q99613	_QPLLLS[Phospho (STY)]EDEEDTKR_.3		NaN	16512.9	NaN	17024.1	23635.1	NaN	13316	29056.4	NaN	3457.25	66040.1	NaN	17990.2	NaN	2352.02	8523.07	NaN	1745.94	5793.26	13889.7	2288.43	4705.97	NaN	5567.89	NaN	8285.79	NaN	NaN	NaN	13002.4	NaN	NaN	3404.35	NaN	NaN	NaN	1083.3	NaN	NaN	9718.48	NaN	NaN	2796.31	NaN	1	P48;P31;P19;P12;P18;P25;P11;P03;P26;P23;P37;P08;P42;P38;P39;P43;P33;P34;P35;P02;P15;P6
EIF3G	O75821	_GIPLAT[Phospho (STY)]GDTSPEPELLPGAPLPPPK_.3		16151	NaN	17761.9	NaN	NaN	NaN	27794.1	NaN	NaN	NaN	84065.3	NaN	NaN	NaN	2068.17	NaN	NaN	NaN	NaN	28835.4	10187.8	32116.1	NaN	NaN	NaN	NaN	37701.2	NaN	NaN	NaN	15302.4	NaN	62163.2	NaN	NaN	NaN	12819.7	146955	NaN	NaN	NaN	NaN	19008.6	NaN	0.993	P48;P31;P18;P01;P23;P37;P16;P39;P43;P33;P30;P36;P15;P6;P27
EIF3M	Q7L2H7	_VVVSHS[Phospho (STY)]THR_.3		NaN	NaN	NaN	NaN	NaN	NaN	NaN	NaN	NaN	NaN	NaN	NaN	NaN	NaN	NaN	NaN	NaN	NaN	NaN	NaN	NaN	NaN	NaN	NaN	NaN	NaN	NaN	NaN	NaN	NaN	NaN	NaN	718.078	NaN	NaN	NaN	NaN	NaN	NaN	920.941	NaN	NaN	NaN	NaN	0.956	P03;P33
EIF4B	P23588	_AFGS[Phospho (STY)]GYR_.2		33119.9	NaN	31286.8	74436.1	NaN	NaN	17330.3	5592.08	23258.8	NaN	5283.25	20254.5	20875.6	83783.6	97723.8	41000.8	30989.7	37641.9	21812.5	31771.9	24996.3	19829.4	65008.5	28981.5	NaN	38574	9489.95	NaN	NaN	NaN	36240.5	57765	78150.8	206928	NaN	19991.8	13831.9	34671.8	NaN	181022	69619.8	NaN	38412.2	NaN	1	P48;P31;P19;P18;P25;P01;P40;P11;P03;P26;P23;P37;P08;P21;P16;P13;P42;P38;P45;P39;P32;P43;P33;P34;P30;P36;P49;P15;P10;P27;P22;P14
EIF4B	P23588	_TGS[Phospho (STY)]ESSQTGTSTTSSR_.2		NaN	NaN	10087.9	NaN	NaN	NaN	NaN	NaN	3943.21	NaN	6977.78	NaN	NaN	NaN	NaN	NaN	NaN	11362.3	NaN	NaN	NaN	NaN	NaN	NaN	NaN	5583.89	NaN	NaN	10703.9	NaN	NaN	NaN	NaN	18557.4	NaN	NaN	NaN	NaN	NaN	NaN	NaN	NaN	NaN	NaN	0.98	P48;P40;P26;P08;P32;P07;P27
EIF4B	P23588	_SQS[Phospho (STY)]SDTEQQSPTSGGGK_.2		5047.98	23090.4	NaN	NaN	51371.1	NaN	5743.97	15726.2	NaN	NaN	24714.8	NaN	NaN	NaN	4540.31	NaN	NaN	11116.2	5727.24	NaN	NaN	NaN	NaN	3524.43	NaN	NaN	NaN	NaN	NaN	12541.9	NaN	6801.7	NaN	14142	NaN	NaN	NaN	NaN	NaN	NaN	NaN	NaN	NaN	NaN	1	P48;P19;P12;P18;P25;P01;P40;P11;P23;P08;P02;P6;P22
EIF4B	P23588	_SQSSDTEQQS[Phospho (STY)]PTSGGGK_.2		331.471	4138	NaN	925.375	NaN	1290.79	568.284	3143.74	456.686	NaN	1922.46	NaN	NaN	NaN	70.2366	662.934	822.548	574.781	365.026	598.716	NaN	NaN	NaN	NaN	NaN	NaN	NaN	NaN	NaN	3077.27	777.831	NaN	NaN	4123.41	NaN	NaN	NaN	NaN	NaN	800.146	NaN	NaN	NaN	NaN	1	P48;P31;P12;P18;P25;P01;P40;P11;P03;P23;P08;P16;P42;P38;P04;P45;P32;P02
EIF4B	P23588	_YAALS[Phospho (STY)]VDGEDENEGEDYAE_.2		NaN	NaN	NaN	NaN	6254.2	NaN	NaN	NaN	NaN	NaN	14728.7	NaN	NaN	NaN	NaN	NaN	NaN	NaN	NaN	NaN	NaN	NaN	NaN	NaN	NaN	NaN	NaN	NaN	NaN	2346.49	NaN	NaN	NaN	4738.72	NaN	NaN	NaN	NaN	NaN	NaN	NaN	NaN	NaN	NaN	1	P48;P12;P40;P6
EIF4B	P23588	_T[Phospho (STY)]GSESSQTGTSTTSSR_.2		NaN	9629.18	NaN	NaN	NaN	NaN	NaN	NaN	NaN	NaN	NaN	NaN	NaN	NaN	NaN	NaN	NaN	NaN	NaN	NaN	NaN	NaN	NaN	NaN	NaN	NaN	NaN	NaN	NaN	NaN	NaN	NaN	NaN	NaN	NaN	NaN	2891.53	NaN	NaN	NaN	NaN	NaN	NaN	NaN	0.903	P02;P15
EIF4EBP1	Q13541	_NS[Phospho (STY)]PEDKR_.2		NaN	1504.67	NaN	3818.31	NaN	NaN	NaN	NaN	NaN	NaN	2426.99	NaN	NaN	NaN	NaN	241.063	NaN	373.564	142.405	157.199	405.671	244.619	NaN	671.25	NaN	1037.43	NaN	NaN	319.312	777.946	752.581	NaN	NaN	3252.95	NaN	NaN	NaN	NaN	NaN	NaN	NaN	NaN	NaN	NaN	1	P48;P31;P19;P12;P40;P11;P26;P37;P08;P16;P42;P38;P43;P02;P07;P27
EIF4EBP1	Q13541	_NS[Phospho (STY)]PVTKT[Phospho (STY)]PPR_.2		NaN	5233.91	NaN	17830.6	NaN	NaN	NaN	15191.9	NaN	NaN	9408.97	NaN	NaN	NaN	NaN	NaN	NaN	NaN	NaN	NaN	NaN	NaN	NaN	NaN	NaN	NaN	NaN	NaN	NaN	3943.68	NaN	NaN	NaN	11397	NaN	NaN	NaN	NaN	NaN	NaN	NaN	NaN	NaN	NaN	1	P48;P12;P25;P40;P38;P02
EIF4EBP1	Q13541	_NSPVTKT[Phospho (STY)]PPR_.2;_T[Phospho (STY)]PPRDLPTIPGVTSPSSDEPPM[Oxidation (M)]EASQSHLR_.4		NaN	NaN	NaN	9840.57	NaN	NaN	NaN	16144.6	NaN	NaN	13737.7	NaN	NaN	NaN	NaN	NaN	NaN	NaN	NaN	NaN	NaN	NaN	NaN	NaN	NaN	NaN	NaN	NaN	NaN	NaN	NaN	NaN	NaN	3022.59	NaN	NaN	NaN	NaN	NaN	NaN	NaN	NaN	NaN	NaN	0.995	P48;P25;P40;P38;P48;P25;P38
EIF4EBP1	Q13541	_NS[Phospho (STY)]PVTKT[Phospho (STY)]PPR_.2		NaN	5233.91	NaN	17830.6	NaN	NaN	NaN	15191.9	NaN	NaN	9408.97	NaN	NaN	NaN	NaN	NaN	NaN	NaN	NaN	NaN	NaN	NaN	NaN	NaN	NaN	NaN	NaN	NaN	NaN	3943.68	NaN	NaN	NaN	11397	NaN	NaN	NaN	NaN	NaN	NaN	NaN	NaN	NaN	NaN	1	P48;P12;P25;P40;P38;P02
EIF4ENIF1	Q9NRA8	_APS[Phospho (STY)]PPLSQVFQTR_.2		7024.94	5771.29	3711.4	7210.07	NaN	6195.55	5447.09	19201.3	NaN	1670.5	14066.5	1393.3	11789.5	3612.56	982.333	3323.23	1775.92	6358.87	4567.15	15350.5	2433.73	6744.34	2356.16	5666.65	NaN	7224.64	7610.33	NaN	4773.94	4200.43	4211.17	3763.74	4410.67	20583.8	NaN	1397.27	3361.16	NaN	1414.04	NaN	NaN	NaN	NaN	NaN	1	P48;P31;P19;P12;P18;P25;P01;P40;P11;P26;P23;P37;P08;P16;P13;P42;P38;P04;P45;P43;P33;P34;P35;P36;P49;P02;P41;P07;P15;P10;P6;P27;P22;P14
EIF4ENIF1	Q9NRA8	_S[Phospho (STY)]PAPVHR_.2		4524.5	NaN	NaN	2229.34	NaN	3079.83	1478.17	2014.12	NaN	3636.27	2274.77	1467.23	NaN	NaN	3407.17	NaN	NaN	3986.07	NaN	4286.54	1573.79	NaN	NaN	1536.77	NaN	2423.62	NaN	NaN	NaN	4474.09	4118.9	NaN	NaN	1416.17	NaN	NaN	7094.09	NaN	NaN	1813.85	NaN	NaN	NaN	NaN	1	P48;P31;P19;P12;P18;P25;P01;P40;P03;P26;P23;P37;P08;P16;P38;P04;P35;P15;P14
EIF4ENIF1	Q9NRA8	_SS[Phospho (STY)]PVESLKK_.2;_SS[Phospho (STY)]PVESLK_.2		NaN	NaN	NaN	NaN	NaN	NaN	NaN	NaN	NaN	NaN	17216.4	NaN	NaN	NaN	5808.67	NaN	NaN	NaN	NaN	8149	NaN	NaN	NaN	NaN	NaN	NaN	NaN	NaN	NaN	NaN	NaN	NaN	NaN	NaN	NaN	NaN	25237	NaN	NaN	NaN	NaN	NaN	NaN	NaN	0.92	P48;P31;P18;P48;P15
EIF4ENIF1	Q9NRA8	_SSS[Phospho (STY)]PVGLAK_.2		15088.2	36534.5	29820.8	25663.7	48897.4	13874.2	27614.2	60180.5	27289.4	17810.6	58290.4	13906.7	18802.6	18856.9	27741.6	36293.2	29490.2	27724.2	17976	35904.7	18903.3	16592.5	NaN	36744.6	NaN	30106.7	15407.9	NaN	14896.7	22138.6	28669	14313.4	12334.5	41617.1	13202.2	15652.4	38047.5	50185.7	24768.3	12333.1	NaN	NaN	39605.4	22829.8	1	P48;P31;P19;P12;P18;P25;P01;P40;P11;P03;P26;P23;P37;P08;P16;P13;P42;P44;P38;P04;P45;P39;P32;P43;P33;P34;P30;P35;P36;P49;P02;P41;P07;P05;P15;P24;P6;P27;P22;P14;P9
EIF4G1	Q04637	_SFS[Phospho (STY)]KEVEER_.2		2026.46	22384.6	8505.92	34722.5	50844.8	NaN	2541.38	66208.2	NaN	NaN	112136	4760.27	3296.48	NaN	1621.31	2714.9	NaN	NaN	1397.26	3450.08	1501.82	3061.93	NaN	2506.77	NaN	2665.95	2167.92	NaN	NaN	11872.8	NaN	NaN	8403.76	37075.8	NaN	NaN	NaN	NaN	3188.55	5919.62	NaN	NaN	NaN	NaN	1	P48;P31;P19;P12;P18;P25;P01;P40;P11;P03;P26;P23;P37;P42;P38;P43;P33;P34;P36;P02;P41;P6;P27;P14
EIF4G1	Q04637	_AAS[Phospho (STY)]LTEDRDR_.2;_AAS[Phospho (STY)]LTEDR_.2;_KAAS[Phospho (STY)]LTEDRDR_.3;_KAAS[Phospho (STY)]LTEDR_.2		40322.5	53031.4	37186.6	13740.4	88493.9	35090.6	48948.9	60960.2	19066.1	10657.1	87233.4	27482	15872.6	9757.28	40432.2	35391.7	9111.38	59334.1	52824	19168.3	8797.06	20821.5	38622.9	35310.8	35621.1	25672.4	10530.4	16606.1	37482.6	31525.1	16515	43734.8	4644.41	19811	35237.6	34068.7	26459.9	23283.5	15791.2	21920.7	85262.4	NaN	13304	NaN	1	P48;P31;P19;P12;P18;P25;P01;P40;P11;P26;P23;P37;P08;P21;P13;P42;P38;P45;P39;P43;P34;P30;P36;P49;P02;P41;P20;P10;P6;P47;P27;P22;P48;P31;P19;P12;P18;P25;P01;P40;P11;P03;P26;P23;P37;P08;P21;P16;P13;P42;P38;P04;P45;P46;P39;P32;P43;P33;P34;P30;P35;P36;P02;P41;P07;P05;P15;P24;P20;P10;P6;P47;P27;P22;P14;P9;P48;P12;P25;P43;P02;P27;P48;P31;P19;P12;P18;P25;P01;P40;P11;P26;P23;P08;P21;P13;P42;P04;P46;P43;P3…
EIF4G1	Q04637	_EAALPPVS[Phospho (STY)]PLK_.2		21263.1	95068	11579.8	NaN	26310.5	10835	23673.4	185409	NaN	1646.73	145149	3566.26	14240.2	7039.41	3591.15	32062.9	29691.9	39347.4	9242.34	15929.3	2868.83	22752.6	18474.9	9003.45	2188.39	9759.44	32617.9	3275.67	5414.53	44059.9	5875.04	5991.42	50850.9	192707	NaN	5672.04	3652.01	32885.7	1608.29	75953.4	4816.95	NaN	16091.4	NaN	1	P48;P31;P19;P12;P18;P25;P01;P40;P11;P03;P26;P23;P37;P08;P21;P16;P13;P42;P04;P45;P39;P43;P33;P34;P30;P35;P36;P49;P02;P41;P07;P15;P20;P10;P6;P47;P27;P22;P14
EIF4G1	Q04637	_AALS[Phospho (STY)]EEELEKK_.2		NaN	638.746	NaN	724.935	235.194	NaN	NaN	817.408	NaN	NaN	4240.96	NaN	NaN	NaN	600.926	NaN	NaN	NaN	NaN	NaN	NaN	NaN	NaN	NaN	NaN	69.7287	NaN	NaN	NaN	493.976	NaN	NaN	NaN	185.245	NaN	NaN	NaN	NaN	NaN	NaN	NaN	NaN	NaN	NaN	1	P48;P12;P18;P25;P40;P26;P38;P02;P6;P27
EIF4G1	Q04637	_EAEEES[Phospho (STY)]DHN_.2		NaN	496.578	NaN	345.081	195.598	NaN	NaN	NaN	NaN	NaN	922.131	NaN	NaN	NaN	NaN	NaN	NaN	61.712	NaN	220.898	183.909	155.753	NaN	279.971	NaN	124.423	NaN	NaN	NaN	82.016	NaN	NaN	NaN	470.294	NaN	NaN	NaN	80.6283	NaN	NaN	NaN	NaN	NaN	NaN	1	P48;P31;P19;P12;P40;P26;P37;P08;P38;P43;P30;P02;P6;P27
EIF4G2	P78344	_FS[Phospho (STY)]PTMGR_.2;_FS[Phospho (STY)]PTM[Oxidation (M)]GR_.2		9347.84	36702.8	4964.12	37546.9	32351.5	7068.61	12895.9	21437.8	NaN	NaN	27308.8	NaN	NaN	14072.5	10907.7	6208.76	5470.77	7479.01	5480.44	3115.92	2433.36	3468.06	23124	15897.9	NaN	2820.98	5162.6	NaN	4508.51	13668.9	2960.71	NaN	8029.52	18133	NaN	5639.65	NaN	NaN	NaN	10054.2	NaN	NaN	NaN	NaN	1	P48;P31;P19;P12;P18;P25;P01;P40;P11;P03;P26;P23;P37;P08;P16;P13;P42;P04;P45;P43;P33;P36;P49;P02;P07;P24;P27;P48;P19;P12;P18;P25;P01;P40;P23;P08;P13;P38;P02;P07;P24;P10;P6
EIF4G2	P78344	_TQT[Phospho (STY)]PPLGQTPQLGLK_.2		10537.6	19996.7	24684	35058	7921.46	14091.2	12473.3	44824.4	NaN	4445.9	46313	7556.64	17304.4	12896.1	4684.09	31980.7	27366	9258.5	5251.01	14472.6	5596.27	14292.3	15090.2	8276.29	5274.21	9185	21107.3	NaN	6921.68	12164.1	5672.54	18158.3	24171.7	85133.2	NaN	4157.14	6665.32	NaN	14171.9	20271.5	NaN	NaN	NaN	2375.17	1	P48;P31;P19;P12;P18;P25;P01;P40;P11;P03;P26;P23;P37;P08;P16;P13;P42;P44;P38;P04;P45;P46;P43;P33;P34;P35;P36;P49;P02;P41;P07;P15;P24;P20;P10;P6;P27;P22;P14
EIF4G3	O43432	_SPS[Phospho (STY)]PVLR_.2		NaN	13908.2	NaN	15100.6	NaN	NaN	NaN	24496.4	NaN	NaN	26689.3	NaN	NaN	NaN	18032	24278.5	NaN	NaN	NaN	23850.7	NaN	NaN	12303	21203.6	NaN	NaN	NaN	NaN	NaN	8531.99	NaN	NaN	NaN	NaN	NaN	NaN	NaN	NaN	NaN	NaN	NaN	NaN	NaN	NaN	1	P48;P31;P19;P12;P18;P25;P42;P38;P02;P10
EIF4G3	O43432	_RS[Phospho (STY)]PVPAQIAITVPK_.3;_S[Phospho (STY)]PVPAQIAITVPK_.2		7458.62	10935.5	NaN	13854.7	NaN	NaN	8735.25	26998.9	20102.1	NaN	23012	4234.95	5144.67	8577.6	3270.18	8970.74	3026.24	5655.63	3736	19184.3	1593.47	9368.37	6622.31	3533.09	NaN	7876.6	13750.2	NaN	8707.9	8315.91	1809.08	4067.7	NaN	13483.1	NaN	1635.71	5539.22	15693.4	NaN	NaN	NaN	NaN	7232.19	1925.12	1	P31;P12;P18;P25;P01;P23;P15;P48;P31;P19;P12;P18;P25;P01;P40;P11;P26;P23;P37;P08;P16;P13;P42;P44;P38;P45;P39;P32;P43;P34;P30;P36;P49;P02;P07;P15;P10;P22;P14
EIF5B	O60841	_KQSFDDNDS[Phospho (STY)]EELEDKDSK_.3		NaN	NaN	NaN	NaN	NaN	NaN	NaN	NaN	NaN	NaN	746.183	NaN	NaN	NaN	NaN	NaN	NaN	NaN	NaN	NaN	NaN	NaN	NaN	NaN	NaN	NaN	NaN	NaN	NaN	40.1356	NaN	NaN	NaN	NaN	NaN	NaN	NaN	NaN	NaN	NaN	NaN	NaN	NaN	NaN	0.993	P48;P12
EIF5B	O60841	_KWDGS[Phospho (STY)]EEDEDNSK_.2;_WDGS[Phospho (STY)]EEDEDNSKK_.2;_WDGS[Phospho (STY)]EEDEDNSK_.2		1933.47	5005.45	2106.74	7891.65	16455.3	1633.92	1176.73	3638.76	NaN	NaN	6864.43	NaN	3497.47	NaN	385.128	586.827	NaN	566.955	452.949	303.563	NaN	NaN	NaN	NaN	NaN	NaN	NaN	NaN	NaN	2690.11	NaN	NaN	NaN	2922.14	NaN	NaN	NaN	NaN	NaN	2763.85	NaN	NaN	NaN	NaN	1	P48;P19;P12;P25;P40;P11;P03;P38;P02;P6;P12;P25;P40;P38;P02;P6;P48;P31;P12;P18;P25;P01;P40;P03;P23;P08;P42;P04;P34;P02;P6;P27
EIF5B	O60841	_NKPGPNIES[Phospho (STY)]GNEDDDASFK_.3		3800.84	26607.4	9499.61	NaN	NaN	3829.01	7288.35	26137.4	NaN	3922.09	102052	4389.23	NaN	3109.2	2959.02	12674.9	6625.35	1853.85	4348.85	10473.9	4130.51	5195.71	2942.89	3362.43	NaN	5221.19	3349.66	NaN	847.69	14835.7	2917.59	474.696	4873.38	39996.2	NaN	2045.57	569.741	NaN	1410.44	8396.08	NaN	NaN	NaN	NaN	1	P48;P31;P19;P12;P18;P25;P01;P40;P11;P03;P26;P23;P37;P08;P16;P13;P42;P04;P45;P43;P33;P35;P36;P49;P02;P41;P07;P15;P10;P27;P22;P14
ELAVL1	Q15717	_NVALLSQLYHS[Phospho (STY)]PAR_.2		NaN	NaN	NaN	NaN	NaN	NaN	NaN	NaN	NaN	NaN	2188.87	NaN	NaN	NaN	NaN	NaN	NaN	NaN	NaN	NaN	NaN	NaN	NaN	NaN	NaN	NaN	NaN	NaN	NaN	1072.07	NaN	NaN	NaN	2748.96	NaN	NaN	NaN	NaN	NaN	NaN	NaN	NaN	NaN	NaN	1	P48;P12;P40
ELF1	P32519	_YADS[Phospho (STY)]PGASSPEQPK_.2		4504.41	3296.72	NaN	2526.64	NaN	6094.12	3820.6	4089.77	NaN	2126.18	3507.99	NaN	5802.45	NaN	4548.81	2240.3	4976.34	7244.15	2978.1	3657.83	3115.31	3527.43	7498.42	4456.14	NaN	3081.6	4102.28	NaN	1281.68	1419.6	1720.39	4954.34	NaN	NaN	NaN	2697.59	2262.72	1673.05	NaN	NaN	NaN	NaN	5043.09	2088.84	1	P48;P31;P19;P12;P18;P25;P01;P11;P26;P23;P37;P08;P16;P13;P42;P44;P38;P04;P45;P39;P43;P34;P30;P35;P36;P02;P07;P15;P10;P22
ELF1	P32519	_YADSPGAS[Phospho (STY)]SPEQPK_.2		NaN	NaN	NaN	NaN	NaN	NaN	NaN	NaN	NaN	NaN	NaN	NaN	NaN	NaN	NaN	NaN	NaN	NaN	NaN	NaN	NaN	NaN	NaN	NaN	NaN	NaN	NaN	NaN	NaN	10927.6	12133.7	NaN	NaN	NaN	NaN	NaN	NaN	NaN	6673.73	NaN	NaN	NaN	14069.2	NaN	0.98	P12;P16;P39;P41
ELF1	P32519	_YADSPGASS[Phospho (STY)]PEQPK_.2		10747.4	16748.5	NaN	NaN	NaN	NaN	11596.2	NaN	NaN	NaN	12229.8	NaN	NaN	NaN	14761.4	10938.6	NaN	18971.3	12845.3	8067.52	7729.9	10742.6	23392.6	22442.2	NaN	NaN	10369.5	NaN	12971	NaN	NaN	20109.6	NaN	6601.8	NaN	NaN	NaN	15054.9	NaN	NaN	NaN	NaN	NaN	NaN	0.999	P48;P31;P19;P18;P01;P40;P11;P23;P37;P08;P42;P43;P30;P36;P02;P07;P10;P22
ELF1	P32519	_TKPPRPDS[Phospho (STY)]PATTPNISVK_.3		5132.36	18485.9	9808.14	16192.8	9619	NaN	12892.6	13901.2	NaN	4003.53	80774.8	5101.13	41228.6	NaN	12382.9	12755.8	3363.85	3774.49	NaN	11426.5	5986.54	10907.3	13226.6	15104.9	1976.41	9731.12	8800.08	NaN	724.135	14882.2	6691.81	6233.81	NaN	9535.25	NaN	8564.49	4003.39	NaN	8909.62	NaN	NaN	NaN	NaN	NaN	1	P48;P31;P19;P12;P18;P25;P01;P40;P26;P23;P37;P08;P16;P13;P42;P38;P45;P43;P34;P35;P36;P02;P41;P07;P15;P20;P10;P6;P27;P22;P14
ELF1	P32519	_VSS[Phospho (STY)]SPGVK_.2		NaN	NaN	NaN	9878.51	NaN	NaN	NaN	20922.6	NaN	NaN	NaN	NaN	NaN	24319.9	NaN	NaN	NaN	NaN	NaN	NaN	17431.9	NaN	NaN	NaN	NaN	NaN	NaN	NaN	NaN	NaN	NaN	NaN	NaN	NaN	NaN	NaN	NaN	NaN	NaN	NaN	NaN	NaN	NaN	NaN	0.987	P25;P37;P38;P49
ELF1	P32519	_VSSS[Phospho (STY)]PGVK_.2		10932.6	NaN	NaN	NaN	19002.6	24142.1	9552.18	NaN	17773	15621.6	14100.8	NaN	19438.7	NaN	NaN	NaN	21402.3	26560.7	NaN	NaN	NaN	17072.5	6833.03	18651	23551.1	19084	14243.8	NaN	NaN	NaN	13854.1	25766.9	NaN	NaN	NaN	NaN	11189.7	22616.5	NaN	NaN	NaN	NaN	NaN	NaN	0.999	P48;P19;P01;P26;P23;P08;P16;P04;P45;P32;P43;P34;P30;P35;P36;P15;P20;P10;P6;P22
ELF4	Q99607	_STS[Phospho (STY)]PVTDPSIPIR_.2		NaN	NaN	NaN	NaN	NaN	21183.3	NaN	NaN	NaN	NaN	NaN	NaN	NaN	NaN	NaN	NaN	NaN	NaN	24521.9	NaN	NaN	14552.5	16792.5	NaN	NaN	NaN	NaN	NaN	NaN	NaN	NaN	NaN	NaN	NaN	NaN	NaN	NaN	NaN	NaN	NaN	NaN	NaN	NaN	NaN	0.883	P11;P04;P43;P10
ELFN2	Q5R3F8	_QLS[Phospho (STY)]ADAAVTR_.2		NaN	NaN	NaN	NaN	NaN	NaN	4729.96	NaN	NaN	NaN	NaN	NaN	NaN	2679.14	1065.77	NaN	NaN	9348	5394.78	1715.71	NaN	2463.38	NaN	NaN	NaN	8291.99	5159.44	NaN	3602.47	NaN	NaN	NaN	NaN	NaN	NaN	374.251	549.042	7876.28	NaN	NaN	NaN	NaN	1435.63	NaN	1	P31;P18;P11;P26;P23;P08;P13;P39;P43;P30;P36;P49;P07;P15
ELK3	P41970	_AAS[Phospho (STY)]PVLLSSNSQK_.2		26969.7	NaN	NaN	NaN	NaN	NaN	6666.38	NaN	37295	NaN	NaN	NaN	NaN	28275.9	25072.8	6876.51	NaN	7449.11	22738.3	37677.9	NaN	22944.5	NaN	13129.1	NaN	30899.9	11939.6	NaN	12718.2	NaN	NaN	NaN	NaN	NaN	NaN	20561.9	NaN	11690.2	4789.25	NaN	NaN	NaN	NaN	4388.92	1	P31;P19;P18;P01;P11;P26;P23;P08;P13;P42;P44;P32;P43;P30;P36;P49;P41;P07
ELMSAN1	Q6PJG2	_RAS[Phospho (STY)]QEANLLTLAQK_.3		3436.13	NaN	NaN	NaN	NaN	NaN	3134.55	NaN	NaN	NaN	3493.79	NaN	2762.57	NaN	1710.92	1457.96	709.424	1145.75	2289.85	6790.45	970.282	3338.94	2144.92	2571.61	NaN	3687.24	1173.11	NaN	NaN	1360.53	1793.71	NaN	NaN	2200.03	NaN	NaN	1877.48	1227.94	1090.85	NaN	NaN	NaN	1675.67	NaN	1	P48;P31;P19;P12;P18;P01;P40;P11;P26;P23;P37;P08;P16;P42;P45;P39;P43;P34;P30;P36;P41;P15;P10
ELMSAN1	Q6PJG2	_RES[Phospho (STY)]PSEER_.2		6802.37	NaN	NaN	NaN	NaN	3350.65	2932.66	NaN	2831.67	NaN	NaN	NaN	3086.68	NaN	5143.8	NaN	NaN	2980.08	3532.31	2681.95	NaN	1835.56	4177.81	3460.12	NaN	NaN	NaN	NaN	4290.63	984.471	1802.79	NaN	NaN	NaN	NaN	3234.85	NaN	NaN	NaN	NaN	NaN	NaN	3347.69	NaN	1	P31;P19;P12;P18;P01;P11;P23;P08;P16;P13;P04;P39;P32;P43;P34;P07;P10
ELOA	Q14241	_SYS[Phospho (STY)]PDHR_.2		11570.7	16898.9	6682.94	11004.1	20325.3	9142.54	6650.36	14533.5	5812.82	9585.38	12233.8	6205.73	11504	11983.8	6273.75	5420.8	7438.28	11398.1	6792.41	8880.06	6224.04	9836.05	5025.2	6891.22	NaN	10405.5	6104.88	NaN	9677.4	11119.6	4460.76	8676.47	5959.88	10478.2	NaN	7444.99	7712.92	10303.6	6508.24	6704.93	8536.73	NaN	8522.44	7505.95	1	P48;P31;P19;P12;P18;P25;P01;P40;P11;P03;P26;P23;P37;P08;P21;P16;P13;P42;P44;P38;P04;P45;P39;P32;P43;P33;P34;P30;P35;P36;P49;P02;P41;P07;P15;P10;P6;P27;P22;P14
EMD	P50402	_RLS[Phospho (STY)]PPSSSAASSYSFSDLNSTR_.3		NaN	NaN	NaN	NaN	NaN	NaN	2243.35	NaN	NaN	NaN	8536.69	NaN	NaN	NaN	NaN	NaN	NaN	NaN	NaN	NaN	NaN	NaN	NaN	NaN	NaN	NaN	NaN	NaN	NaN	3090.92	NaN	NaN	NaN	NaN	NaN	NaN	NaN	NaN	NaN	NaN	NaN	NaN	NaN	NaN	0.99	P48;P12;P23
EML3	Q32P44	_AIS[Phospho (STY)]SANLLVR_.2		3379.87	2632.21	NaN	NaN	NaN	NaN	1512.39	4699.94	NaN	1832.91	2250.08	NaN	NaN	4062.79	887.72	4271.33	NaN	4476.31	3271.65	4212.43	1093.35	3700.44	NaN	3560.68	NaN	6052.72	NaN	NaN	NaN	1167.23	NaN	NaN	NaN	3706.48	NaN	2176.61	NaN	NaN	4680.23	NaN	NaN	NaN	NaN	NaN	0.999	P48;P31;P19;P12;P18;P25;P01;P40;P11;P26;P23;P37;P08;P13;P42;P43;P35;P49;P02;P41
EML3	Q32P44	_VLGAGGAGPAPAT[Phospho (STY)]PSR_.2		NaN	NaN	NaN	NaN	NaN	NaN	925.31	NaN	NaN	NaN	NaN	NaN	NaN	NaN	1969.97	NaN	NaN	NaN	NaN	NaN	NaN	NaN	NaN	NaN	NaN	NaN	NaN	NaN	NaN	NaN	NaN	NaN	NaN	NaN	NaN	NaN	NaN	2842.83	NaN	NaN	NaN	NaN	NaN	NaN	1	P18;P23;P30
EML4	Q9HC35	_AS[Phospho (STY)]PSPQPSSQPLQIHR_.3		NaN	9129.64	NaN	NaN	14746	NaN	NaN	8571.11	NaN	NaN	18683	NaN	NaN	NaN	NaN	NaN	NaN	NaN	NaN	NaN	NaN	NaN	NaN	NaN	NaN	NaN	NaN	NaN	NaN	NaN	NaN	NaN	NaN	NaN	NaN	NaN	NaN	NaN	NaN	NaN	NaN	NaN	NaN	NaN	1	P48;P25;P02;P6
EML4	Q9HC35	_RPS[Phospho (STY)]PAEK_.2		315.842	NaN	NaN	NaN	NaN	586.924	NaN	270.231	NaN	NaN	1527.31	NaN	NaN	NaN	200.256	NaN	NaN	NaN	19.5576	38.754	NaN	NaN	NaN	NaN	NaN	NaN	NaN	NaN	NaN	382.621	NaN	NaN	NaN	NaN	NaN	NaN	NaN	NaN	1.18401	NaN	NaN	NaN	NaN	NaN	1	P48;P31;P12;P18;P25;P01;P11;P26;P37;P04;P45;P43;P49;P41
EMSY	Q7Z589	_PAS[Phospho (STY)]PASNVVVLPSGSTVYVK_.2		NaN	NaN	NaN	NaN	NaN	NaN	7211.59	NaN	NaN	NaN	NaN	NaN	NaN	NaN	1215.61	NaN	NaN	NaN	NaN	NaN	NaN	NaN	NaN	6108.35	NaN	NaN	NaN	NaN	5862.27	NaN	NaN	NaN	NaN	NaN	NaN	NaN	3682.18	NaN	NaN	NaN	NaN	NaN	NaN	NaN	0.998	P19;P18;P23;P07;P15
EMSY	Q7Z589	_TNS[Phospho (STY)]SSSSPVVLK_.2		1844.98	2384.43	NaN	3153.82	3622.67	NaN	2150.12	2317.92	NaN	1535.78	4049.57	NaN	NaN	5311.76	1097.38	2293.23	2770.2	2979.46	3888.58	2621.48	2000.89	2090.69	NaN	2867.49	NaN	3177.74	2098.46	NaN	2142.62	1176.58	2547.11	NaN	NaN	3744.02	NaN	1629.47	1538.29	NaN	1417.03	1226.63	NaN	NaN	NaN	3890.55	1	P48;P31;P19;P12;P18;P25;P01;P40;P11;P03;P26;P23;P37;P08;P16;P13;P42;P44;P38;P45;P43;P35;P36;P49;P02;P41;P07;P15;P6
ENO1	P06733	_IEEELGS[Phospho (STY)]K_.2		631.527	2101.81	NaN	1093.54	2431.58	NaN	1112.17	1573.94	NaN	NaN	1993.85	NaN	NaN	NaN	710.866	890.598	NaN	1805.41	1045.18	NaN	NaN	NaN	NaN	NaN	1122.63	402.711	NaN	NaN	NaN	1037.81	NaN	NaN	NaN	1707.15	NaN	NaN	NaN	NaN	NaN	1413.89	1189.31	NaN	NaN	NaN	1	P48;P12;P18;P25;P01;P40;P11;P03;P26;P23;P08;P21;P42;P38;P02;P20;P6
ENSA	O43768	_KSS[Phospho (STY)]LVTSK_.2;_SS[Phospho (STY)]LVTSK_.2		54550.7	4074.02	50620.7	80974.2	NaN	30342.6	8752.62	6271.54	34840.3	78754	5360.78	NaN	33597.8	164606	69767.8	65230.8	55641.8	60585.3	84443.1	82635.7	59133.6	24100.5	20099.1	15451.8	44413.5	182323	7681.15	NaN	101656	3048.29	51656.6	40764	45540.7	88797.3	37539.7	15270.5	91018.7	119254	79211.5	43692.7	227678	NaN	104738	23911.6	1	P48;P31;P19;P12;P18;P25;P01;P40;P11;P03;P26;P23;P37;P08;P16;P13;P42;P44;P38;P04;P45;P46;P39;P32;P43;P33;P34;P35;P36;P49;P02;P41;P07;P05;P15;P20;P10;P27;P22;P9;P31;P18;P01;P40;P11;P03;P26;P37;P08;P21;P16;P42;P38;P04;P45;P39;P32;P34;P30;P35;P49;P07;P15;P20;P27;P22
EP300	Q09472	_TEIKEEEDQPSTSATQSS[Phospho (STY)]PAPGQSK_.3		NaN	20047	15020.2	16274.4	27578	NaN	11370.6	NaN	NaN	NaN	22167.9	NaN	NaN	NaN	NaN	16786.1	NaN	10035.4	NaN	14239.1	NaN	NaN	NaN	15499.9	NaN	NaN	NaN	NaN	NaN	10394.8	NaN	NaN	NaN	18088.8	NaN	13698.7	NaN	NaN	NaN	NaN	NaN	NaN	NaN	NaN	0.982	P48;P31;P19;P12;P40;P23;P08;P13;P42;P38;P02;P6;P27
EP400	Q96L91	_ALS[Phospho (STY)]PVTSR_.2		5358.73	18346.1	10478.3	7730.31	22646.1	9220.54	9393.49	20300.8	11147	11981.9	24153.2	5701.92	19248.8	7915.12	10778.9	13462.3	21782.5	11488.2	7904.74	11595.6	11144.5	10914.2	10354	14261	6435.48	8891.93	9029.91	NaN	6807.67	7356.67	14407.3	6874.69	6423.81	24035.8	11510.6	7977.53	6708.2	25209.7	5659.96	7127.7	NaN	NaN	19879.8	6827.64	1	P48;P31;P19;P12;P18;P25;P01;P40;P11;P03;P26;P23;P37;P08;P16;P13;P42;P44;P38;P04;P45;P39;P32;P43;P33;P34;P30;P35;P36;P49;P02;P41;P07;P05;P15;P20;P10;P6;P27;P22;P14
EPB41	P11171	_SQVSEEEGKEVES[Phospho (STY)]DKEK_.3		NaN	NaN	NaN	NaN	NaN	NaN	NaN	NaN	NaN	NaN	NaN	NaN	NaN	NaN	474.257	NaN	NaN	NaN	NaN	NaN	NaN	NaN	NaN	NaN	NaN	NaN	NaN	NaN	NaN	1061.12	NaN	NaN	NaN	NaN	NaN	NaN	NaN	NaN	NaN	NaN	NaN	NaN	NaN	NaN	0.973	P12;P18;P37
EPB41	P11171	_IEVKEES[Phospho (STY)]PQSK_.2;_IEVKEES[Phospho (STY)]PQSK_.3		NaN	NaN	NaN	NaN	NaN	NaN	NaN	8171.94	NaN	NaN	9575.47	NaN	NaN	NaN	892.11	3245.49	1824.51	NaN	NaN	1141.36	NaN	NaN	NaN	NaN	NaN	NaN	NaN	NaN	NaN	2341.73	NaN	NaN	NaN	NaN	NaN	NaN	NaN	NaN	NaN	NaN	NaN	NaN	NaN	NaN	1	P40;P38;P48;P31;P12;P18;P25;P42;P45
EPB41	P11171	_S[Phospho (STY)]LDGAAAVDSADR_.2		NaN	2404.12	3688.64	NaN	NaN	1810.62	1076.77	2543.08	NaN	NaN	5180.51	NaN	NaN	4378.62	2227.46	5036.04	3383.78	1586.32	636.958	2069.84	2321.59	NaN	NaN	1697.83	NaN	1517.31	813.937	NaN	1649.65	1497.38	1507.38	NaN	1411.14	4253.48	NaN	NaN	NaN	NaN	NaN	NaN	21363.2	NaN	NaN	NaN	1	P48;P31;P19;P12;P18;P25;P40;P11;P26;P23;P37;P08;P21;P16;P42;P04;P45;P33;P36;P49;P02;P07;P27
EPB41	P11171	_LFSS[Phospho (STY)]FLK_.2		5847.1	NaN	NaN	NaN	NaN	10122	NaN	NaN	NaN	NaN	2671.56	NaN	NaN	NaN	1157.61	NaN	NaN	NaN	NaN	NaN	3142.82	NaN	17584.4	NaN	NaN	NaN	NaN	NaN	NaN	960.629	1816.34	NaN	10361.8	NaN	NaN	654.107	NaN	NaN	NaN	NaN	2764.79	NaN	NaN	NaN	1	P48;P12;P18;P01;P37;P21;P16;P13;P04;P33;P10
EPB41	P11171	_SQVS[Phospho (STY)]EEEGKEVESDKEK_.3		1309.79	NaN	NaN	NaN	20819.4	NaN	1834.15	3690.63	NaN	NaN	10160.4	NaN	NaN	NaN	7223.36	NaN	765.832	NaN	NaN	NaN	NaN	NaN	NaN	598.67	NaN	NaN	NaN	NaN	NaN	1819.44	NaN	NaN	NaN	NaN	NaN	NaN	NaN	NaN	NaN	NaN	NaN	NaN	NaN	NaN	1	P48;P19;P12;P18;P25;P01;P23;P45;P6
EPB41L2	O43491	_EVAENQQNQS[Phospho (STY)]SDPEEEK_.2		2975.18	NaN	NaN	NaN	NaN	NaN	NaN	2542.19	NaN	NaN	NaN	NaN	NaN	NaN	NaN	NaN	NaN	NaN	NaN	NaN	NaN	NaN	NaN	NaN	NaN	NaN	NaN	NaN	NaN	NaN	NaN	NaN	NaN	NaN	NaN	NaN	NaN	NaN	NaN	NaN	NaN	NaN	NaN	NaN	0.999	P25;P01
EPB41L2	O43491	_LVS[Phospho (STY)]PEQPPK_.2		4785.19	19580	NaN	612.803	21841.5	NaN	NaN	23496.4	NaN	NaN	23331.3	1892.63	NaN	NaN	NaN	NaN	NaN	NaN	NaN	5780.13	NaN	NaN	585.825	1861.71	NaN	NaN	NaN	NaN	NaN	9965.25	NaN	NaN	NaN	NaN	NaN	NaN	4409.59	NaN	NaN	NaN	NaN	NaN	NaN	NaN	1	P48;P31;P19;P12;P25;P01;P38;P02;P15;P10;P6;P14
EPB41L2	O43491	_EVRS[Phospho (STY)]PTK_.2		NaN	NaN	NaN	NaN	3471.96	NaN	NaN	NaN	NaN	NaN	2752.02	NaN	NaN	NaN	NaN	523.977	NaN	NaN	NaN	NaN	NaN	NaN	NaN	NaN	NaN	NaN	NaN	NaN	NaN	NaN	NaN	NaN	NaN	NaN	NaN	NaN	NaN	NaN	NaN	NaN	NaN	NaN	NaN	NaN	1	P48;P42;P6
EPB41L2	O43491	_EIS[Phospho (STY)]PGSGPGEIR_.2		3519.85	15836.7	1177.56	5249.19	15524	NaN	NaN	11676.8	NaN	NaN	17411	NaN	NaN	NaN	NaN	3091.05	NaN	NaN	NaN	5070.33	NaN	NaN	NaN	NaN	NaN	NaN	NaN	NaN	NaN	6632.54	NaN	NaN	NaN	NaN	NaN	NaN	1635.02	NaN	NaN	NaN	NaN	NaN	NaN	1604.25	1	P48;P31;P12;P25;P01;P42;P44;P38;P02;P15;P6;P27
EPB41L2	O43491	_EISPGS[Phospho (STY)]GPGEIR_.2		2984.05	12866.5	NaN	6503.04	NaN	NaN	NaN	12062.4	NaN	NaN	22316.5	NaN	NaN	NaN	NaN	NaN	NaN	NaN	NaN	NaN	NaN	NaN	NaN	866.159	NaN	NaN	NaN	NaN	NaN	5650.85	NaN	NaN	NaN	NaN	NaN	NaN	NaN	NaN	NaN	NaN	NaN	NaN	NaN	NaN	1	P48;P19;P12;P25;P01;P38;P02
EPB41L2	O43491	_QKS[Phospho (STY)]YTLVVAK_.2;_S[Phospho (STY)]YTLVVAK_.2		3192.62	23007.1	9199.64	6638.54	15409	NaN	NaN	22207.8	NaN	NaN	15062.3	NaN	NaN	NaN	1226.38	15144.5	NaN	NaN	NaN	9568.54	NaN	NaN	NaN	2370.77	NaN	NaN	NaN	NaN	NaN	4587.15	2933.64	NaN	NaN	8945.73	NaN	NaN	7969.19	NaN	NaN	9732.76	NaN	NaN	NaN	NaN	1	P48;P19;P12;P25;P01;P6;P27;P48;P31;P19;P12;P18;P25;P01;P40;P03;P16;P42;P38;P02;P15;P6;P27
EPB41L4B	Q9H329	_EETTGVCM[Oxidation (M)]YPPIKT[Phospho (STY)]RLIK_.3		NaN	1.69714e+06	5225292	3.19977e+06	NaN	NaN	NaN	4.05578e+06	NaN	1.04708e+06	4.78019e+06	NaN	4288338	NaN	568051	7449780	5317703	612279	NaN	4481926	1.45963e+06	NaN	NaN	798600	767568	2485258	2.41973e+06	NaN	NaN	NaN	1.09805e+06	NaN	NaN	NaN	NaN	1.3109e+06	NaN	3.91285e+06	NaN	NaN	NaN	NaN	4.60006e+06	3.14523e+06	1	P48;P31;P19;P18;P25;P26;P37;P08;P16;P13;P42;P44;P38;P45;P39;P34;P30;P35;P36;P02;P20;P27
EPRS	P07814	_EYIPGQPPLSQSSDSS[Phospho (STY)]PTR_.2		NaN	209452	NaN	NaN	198978	NaN	NaN	297593	NaN	NaN	318685	NaN	NaN	NaN	12541	92543.7	NaN	NaN	NaN	NaN	NaN	NaN	NaN	28672	NaN	NaN	NaN	NaN	NaN	114439	NaN	NaN	180727	427384	NaN	NaN	NaN	NaN	NaN	222277	NaN	NaN	NaN	NaN	0.998	P48;P19;P12;P18;P25;P40;P03;P42;P33;P02;P6
EPS15	P42566	_LDS[Phospho (STY)]PDPFK_.2		2195.07	4324.16	NaN	1974.46	1883.37	NaN	10894.4	1880.07	NaN	NaN	1259.16	NaN	NaN	NaN	2053.96	859.835	NaN	11458.5	9357.02	507.425	111.212	438.978	3037.04	2342.68	3464.26	NaN	1912.26	NaN	4166.48	2582.82	2187.73	NaN	820.331	839.573	NaN	703.631	NaN	1896.44	NaN	8011.56	17689.8	NaN	NaN	NaN	1	P48;P31;P19;P12;P18;P25;P01;P40;P11;P03;P23;P37;P08;P21;P16;P13;P42;P38;P43;P33;P30;P36;P02;P07;P20;P10;P6
EPS15L1	Q9UBC2	_TVFPGAVPVLPAS[Phospho (STY)]PPPKDSLR_.3;_TVFPGAVPVLPAS[Phospho (STY)]PPPK_.2		23830.9	16679.1	13497.7	8123.76	NaN	15639.1	16390.7	22782.9	NaN	2069.63	17372.7	8473.9	8739.33	10952.4	1469.09	7595.21	9079.29	15566	8426.32	13471.2	4218.69	6271.75	5996.85	10869.5	7495.82	7261.41	11646.9	NaN	11780.2	9442.87	6902.45	10863.1	8210.78	32162.3	NaN	1906.91	10318.2	NaN	1469.08	10231.4	NaN	NaN	NaN	NaN	1	P48;P31;P12;P18;P25;P40;P37;P42;P38;P43;P27;P48;P31;P19;P12;P18;P25;P01;P40;P11;P03;P26;P23;P37;P08;P16;P13;P42;P38;P04;P45;P43;P33;P34;P35;P36;P49;P02;P41;P07;P15;P20;P10;P6;P27;P22;P14
EPS15L1	Q9UBC2	_STPSHGSVSSLNSTGSLS[Phospho (STY)]PK_.3		5208.36	10831.5	5796.02	15213.2	22175.5	NaN	4769.33	10468	NaN	3660.41	14896.2	NaN	9817.03	NaN	4296.02	3549.69	3340.89	NaN	3188.78	7194.17	3589.55	NaN	NaN	5593.6	NaN	NaN	NaN	NaN	NaN	7177.81	NaN	2967.9	NaN	11850.4	NaN	2977.44	5390.53	NaN	7141.29	NaN	7361.4	NaN	7716.38	NaN	1	P48;P31;P19;P12;P18;P25;P01;P40;P11;P23;P37;P21;P13;P42;P38;P45;P39;P34;P35;P02;P41;P15;P6;P27;P22
ERC1	Q8IUD2	_TNS[Phospho (STY)]TGGSSGSSVGGGSGK_.2		940.988	NaN	NaN	NaN	NaN	NaN	NaN	1327.28	NaN	NaN	2800.19	NaN	NaN	NaN	595.435	NaN	NaN	NaN	NaN	NaN	NaN	NaN	NaN	NaN	NaN	NaN	NaN	NaN	NaN	1142.82	NaN	NaN	NaN	NaN	NaN	NaN	NaN	NaN	NaN	NaN	NaN	NaN	NaN	NaN	0.984	P48;P12;P18;P25;P01
ERCC5	P28715	_EPDATPPS[Phospho (STY)]PR_.2		14521.5	NaN	NaN	10255.2	NaN	22120.8	14268.9	NaN	NaN	NaN	NaN	NaN	13837.3	NaN	12660.5	NaN	19853.3	21296.4	12215.9	11013.8	NaN	NaN	17320.4	14208.1	9238.85	10150.5	NaN	NaN	NaN	4260.23	10576.9	NaN	NaN	NaN	NaN	8676.54	10505.2	11647.7	NaN	NaN	NaN	NaN	NaN	NaN	1	P31;P19;P12;P18;P01;P11;P26;P23;P08;P16;P13;P38;P04;P45;P34;P30;P15;P20;P10
ERCC5	P28715	_NAPAAVDEGS[Phospho (STY)]ISPR_.2		4272.13	NaN	NaN	NaN	7251.05	7393.8	NaN	NaN	NaN	NaN	NaN	NaN	NaN	NaN	NaN	NaN	NaN	NaN	NaN	NaN	NaN	NaN	NaN	NaN	NaN	NaN	NaN	NaN	NaN	2901.86	NaN	NaN	NaN	NaN	NaN	6287.45	NaN	NaN	10808	NaN	NaN	NaN	NaN	NaN	0.988	P12;P01;P13;P04;P41;P6
ERCC5	P28715	_NAPAAVDEGSIS[Phospho (STY)]PR_.2		3888.91	5049.46	NaN	16268.7	NaN	NaN	NaN	NaN	NaN	NaN	NaN	NaN	20536.5	2802.91	9198.12	11151.3	18078.7	10398.5	7225.28	16988.7	6062.19	6308.23	NaN	15338.8	8799.42	NaN	NaN	NaN	4512.6	NaN	7571.23	NaN	NaN	8427.52	NaN	NaN	NaN	NaN	NaN	NaN	13401.8	NaN	18386.4	NaN	1	P31;P19;P18;P01;P40;P11;P37;P08;P21;P16;P42;P38;P45;P39;P43;P34;P49;P02;P07;P20
ERCC5	P28715	_ELTPAS[Phospho (STY)]PTCTNSVSK_.2		NaN	NaN	NaN	5842.69	NaN	4740.9	4156	NaN	NaN	NaN	NaN	NaN	NaN	NaN	3673.38	4145.35	NaN	7733.6	NaN	NaN	NaN	NaN	NaN	5922.84	NaN	NaN	NaN	NaN	NaN	NaN	5737.48	NaN	NaN	NaN	NaN	NaN	NaN	3500.31	NaN	NaN	NaN	NaN	2635.01	NaN	0.999	P19;P18;P23;P08;P16;P42;P38;P04;P39;P30
ERCC6L	Q2NKX8	_NDIS[Phospho (STY)]PPGR_.2		415.073	7768.71	NaN	3207.28	NaN	649.634	1941.14	13462.6	NaN	NaN	16464.4	NaN	NaN	NaN	437.675	6393.82	5147.14	NaN	1407.65	4263.34	NaN	94.397	NaN	3219.31	NaN	1025.26	NaN	NaN	NaN	2132.92	NaN	NaN	4115.06	18816.2	NaN	NaN	NaN	NaN	NaN	5868.1	NaN	NaN	NaN	NaN	1	P48;P31;P19;P12;P18;P25;P01;P40;P11;P03;P26;P23;P42;P38;P04;P45;P43;P33;P02
ERG	P11308	_ALQNS[Phospho (STY)]PR_.2		37369	100309	NaN	NaN	101731	NaN	130740	128763	19480.4	10710.2	130537	NaN	827.942	30794.9	6945.74	9930.39	11574.9	128438	53097.2	213614	18074.4	151975	8941.47	25772.4	NaN	76639.3	107828	NaN	16451.7	15882.5	33259.1	28419.9	4476.01	14083.4	NaN	24234.8	20548.2	NaN	NaN	2034.03	NaN	NaN	21204.9	6877.52	1	P48;P31;P19;P12;P18;P25;P01;P40;P11;P03;P26;P23;P37;P08;P16;P13;P42;P44;P45;P39;P32;P43;P33;P34;P35;P36;P49;P02;P07;P15;P10;P6;P22
ERG	P11308	_NS[Phospho (STY)]PDECSVAK_.2		8890.94	NaN	NaN	NaN	NaN	2541.75	38822.1	NaN	7238.41	NaN	NaN	NaN	NaN	4458.33	4656.88	NaN	NaN	27130.9	17465.8	4464.19	NaN	2906.15	63835.5	9003.14	NaN	2326.8	4812.81	NaN	137333	492.424	9033.08	17610.8	NaN	NaN	NaN	1515.51	81138.8	NaN	NaN	14473.4	NaN	NaN	71797.8	NaN	1	P31;P19;P12;P18;P01;P11;P03;P26;P23;P08;P16;P13;P04;P39;P32;P43;P36;P49;P07;P15;P10;P22
ERICH1	Q86X53	_EEDGADAS[Phospho (STY)]EEDLTR_.2		608.521	1068.15	NaN	NaN	NaN	NaN	NaN	2933.76	NaN	NaN	NaN	NaN	NaN	NaN	1811.24	NaN	NaN	NaN	NaN	NaN	NaN	NaN	NaN	NaN	NaN	NaN	NaN	NaN	NaN	NaN	NaN	NaN	NaN	NaN	NaN	NaN	NaN	NaN	NaN	NaN	NaN	NaN	NaN	NaN	0.96	P18;P25;P01;P02
ESCO1	Q5FWF5	_LDSQVS[Phospho (STY)]PK_.2		8692.17	46158.8	13174.3	27516.2	39708.1	20088.5	15755	28117.2	2558.73	NaN	24728.1	23944.3	19277.5	NaN	NaN	19544.9	21614.7	14773.6	12232.5	8336.82	NaN	5026.39	6613.42	14535.7	NaN	7601.27	5469.89	NaN	NaN	23579.2	NaN	3599.48	16496.1	39269.4	NaN	3010.91	8854.28	8001.93	NaN	26231.5	5471.55	NaN	7751.94	NaN	1	P48;P31;P19;P12;P25;P01;P40;P11;P03;P26;P23;P08;P21;P13;P42;P38;P04;P45;P39;P32;P43;P33;P34;P30;P36;P02;P15;P10;P6;P27;P22;P14
ESF1	Q9H501	_FKIDSNIS[Phospho (STY)]PK_.2;_IDSNIS[Phospho (STY)]PK_.2		9449.09	44687.6	15015.4	32691.6	45401.5	23301.2	17627.8	32726.8	3385.68	NaN	43615.7	26436.5	21662.4	NaN	NaN	19982.6	24973.8	NaN	14146.7	9356.46	NaN	5560.32	7621.96	16873.3	NaN	NaN	NaN	NaN	NaN	23063.4	NaN	3138.19	19080.2	45957.2	NaN	3190.45	10161.1	NaN	NaN	30410.1	NaN	NaN	8644.12	NaN	1	P48;P31;P12;P25;P40;P42;P38;P02;P48;P31;P19;P12;P25;P01;P40;P11;P03;P23;P13;P42;P38;P04;P45;P39;P32;P43;P33;P34;P02;P15;P10;P6;P27;P22;P14
ESF1	Q9H501	_TLDSGTSEIVKS[Phospho (STY)]PR_.3		NaN	NaN	NaN	NaN	NaN	NaN	NaN	176.429	NaN	NaN	1355.83	NaN	NaN	NaN	NaN	NaN	NaN	NaN	NaN	NaN	NaN	NaN	NaN	NaN	NaN	NaN	NaN	NaN	NaN	NaN	NaN	NaN	NaN	844.258	NaN	NaN	NaN	NaN	NaN	NaN	NaN	NaN	NaN	NaN	0.999	P48;P25;P40
ESYT1	Q9BSJ8	_TLS[Phospho (STY)]PEFNER_.2		1707.73	5897.94	4329.42	10554.6	6682.97	4307.02	1641.86	6214.65	NaN	2409.01	8689.78	4836.65	10797.2	2771.05	1866.69	5253.04	7050.76	NaN	NaN	2671.44	4335.91	2559.42	NaN	1297.92	NaN	1493.43	NaN	NaN	2302.54	2060.97	3230	NaN	14988.3	24520.9	NaN	2395.05	NaN	NaN	NaN	20117.7	NaN	NaN	2031.95	NaN	1	P48;P31;P19;P12;P18;P25;P01;P40;P03;P26;P23;P37;P16;P13;P42;P38;P04;P45;P39;P43;P33;P34;P35;P49;P02;P07;P6;P27;P14
ETV6	P41212	_RLS[Phospho (STY)]PAER_.2		5063.95	22448.3	43555.2	17863.7	17682.2	5757.13	80541.5	20585.5	22821.6	59822.4	21566.5	14014.3	16880.6	24677.7	43815.5	28963.8	21592.8	49006	128717	12319.8	36549.4	49823.2	27076.5	25386.9	74979.6	105561	55922.7	54518.3	31463.9	11602	64549.4	14779.2	32527.3	61014	17675.1	25355.6	6661.79	77362.4	25498.9	31263.6	11351	NaN	32590	6895.85	1	P48;P31;P19;P12;P18;P25;P01;P40;P11;P03;P26;P23;P37;P08;P21;P16;P13;P42;P44;P38;P04;P45;P39;P32;P43;P33;P34;P30;P35;P36;P49;P02;P41;P07;P05;P15;P20;P10;P6;P47;P27;P22;P14
EVL	Q9UI08	_VQRPEDASGGSS[Phospho (STY)]PSGTSK_.3		2841.21	NaN	NaN	6340.31	NaN	3514.3	NaN	NaN	NaN	NaN	738.419	NaN	NaN	NaN	1973.33	NaN	3511.9	NaN	NaN	NaN	NaN	NaN	NaN	NaN	NaN	NaN	NaN	NaN	NaN	NaN	NaN	NaN	NaN	3010.49	NaN	NaN	NaN	NaN	NaN	4409.48	NaN	NaN	NaN	NaN	0.983	P48;P18;P01;P40;P03;P38;P04;P45
EVL	Q9UI08	_KEDESQMEDPSTS[Phospho (STY)]PSPGTR_.3;_KEDESQM[Oxidation (M)]EDPSTS[Phospho (STY)]PSPGTR_.3		15313.4	NaN	NaN	91140.3	NaN	NaN	NaN	NaN	NaN	NaN	14573	43299.6	NaN	NaN	14994.9	NaN	36992	NaN	NaN	15541.1	NaN	NaN	NaN	NaN	NaN	NaN	NaN	NaN	NaN	NaN	NaN	NaN	NaN	40813.3	NaN	NaN	NaN	NaN	NaN	NaN	NaN	NaN	NaN	NaN	1	P48;P31;P18;P01;P40;P38;P45;P14;P40;P38;P14
EVL	Q9UI08	_KEDESQM[Oxidation (M)]EDPSTSPS[Phospho (STY)]PGTR_.3		NaN	NaN	NaN	NaN	NaN	NaN	NaN	NaN	NaN	NaN	NaN	NaN	NaN	NaN	1951.47	NaN	NaN	NaN	NaN	NaN	1024.94	NaN	NaN	NaN	NaN	NaN	NaN	NaN	NaN	NaN	175.063	NaN	NaN	NaN	NaN	NaN	NaN	NaN	NaN	NaN	NaN	NaN	NaN	NaN	0.892	P18;P37;P16
EVL	Q9UI08	_SNS[Phospho (STY)]VEKPVSSILSR_.2;_SNS[Phospho (STY)]VEKPVSSILSR_.3		41820.5	NaN	NaN	90365.8	NaN	17961	35914.9	16619.7	NaN	22517.4	39479.3	NaN	NaN	30861.8	12834.7	NaN	56784.6	20413.4	NaN	98552.5	29198.1	NaN	NaN	15268.4	16300.3	NaN	NaN	57233.7	NaN	7345.07	12038.9	NaN	NaN	NaN	9217.19	14123.3	20358.1	NaN	NaN	NaN	61915.9	NaN	43029.8	NaN	1	P40;P26;P43;P34;P30;P41;P07;P10;P22;P14;P48;P31;P19;P12;P18;P25;P01;P23;P37;P08;P21;P16;P13;P38;P04;P45;P39;P35;P49;P05;P15;P20;P47
EVL	Q9UI08	_TPS[Phospho (STY)]VAKS[Phospho (STY)]PEAK_.2		NaN	NaN	NaN	4128.34	NaN	NaN	NaN	NaN	NaN	NaN	651.93	NaN	NaN	NaN	NaN	NaN	NaN	NaN	NaN	NaN	NaN	NaN	NaN	NaN	NaN	NaN	NaN	NaN	NaN	NaN	NaN	NaN	NaN	4945.68	NaN	NaN	NaN	NaN	NaN	NaN	NaN	NaN	NaN	NaN	0.964	P48;P40;P38
EVL	Q9UI08	_TPSVAKS[Phospho (STY)]PEAK_.2		423.502	NaN	2245.71	13125.9	NaN	1219.45	NaN	1144.89	NaN	2909.84	1538.13	NaN	2938.45	NaN	NaN	2386.35	8568.77	NaN	NaN	2499.22	NaN	1260.21	NaN	NaN	NaN	NaN	NaN	NaN	NaN	NaN	NaN	NaN	3216.23	7674.51	NaN	NaN	NaN	2515.17	NaN	NaN	NaN	NaN	NaN	NaN	1	P48;P31;P25;P01;P40;P42;P38;P04;P45;P43;P33;P34;P30;P35;P27
EVL	Q9UI08	_TPS[Phospho (STY)]VAKS[Phospho (STY)]PEAK_.2		NaN	NaN	NaN	4128.34	NaN	NaN	NaN	NaN	NaN	NaN	651.93	NaN	NaN	NaN	NaN	NaN	NaN	NaN	NaN	NaN	NaN	NaN	NaN	NaN	NaN	NaN	NaN	NaN	NaN	NaN	NaN	NaN	NaN	4945.68	NaN	NaN	NaN	NaN	NaN	NaN	NaN	NaN	NaN	NaN	0.998	P48;P40;P38
EVL	Q9UI08	_S[Phospho (STY)]PLQSQPHSR_.2		NaN	NaN	5252.34	13352.8	NaN	NaN	NaN	690.171	NaN	2359.53	2830.09	5571.38	2654.81	988.357	4131.67	4391.97	8709.74	NaN	NaN	NaN	NaN	NaN	NaN	NaN	NaN	1839.15	3592.06	NaN	NaN	260.322	NaN	NaN	4100.69	7609.22	NaN	NaN	NaN	3609.15	NaN	NaN	NaN	NaN	NaN	NaN	1	P48;P12;P18;P25;P40;P26;P42;P38;P45;P33;P34;P30;P35;P36;P49;P27;P14
EXO1	Q9UQ84	_SSS[Phospho (STY)]ADSLSTTK_.2		NaN	2553.45	NaN	NaN	NaN	NaN	NaN	4655.99	NaN	NaN	3779.89	NaN	NaN	NaN	NaN	NaN	NaN	NaN	NaN	NaN	NaN	NaN	NaN	NaN	NaN	NaN	NaN	NaN	NaN	1908.19	NaN	NaN	NaN	2324.32	NaN	NaN	NaN	NaN	NaN	NaN	NaN	NaN	NaN	NaN	0.999	P48;P12;P25;P40;P02
EXOC1	Q9NV70	_LTGS[Phospho (STY)]TSSLNK_.2		1911.13	NaN	NaN	4927.95	NaN	NaN	NaN	4626.66	NaN	NaN	3983.13	NaN	NaN	NaN	2094.6	NaN	NaN	NaN	2027.57	NaN	NaN	NaN	NaN	NaN	NaN	NaN	NaN	NaN	NaN	2529.57	NaN	NaN	NaN	6603.59	NaN	NaN	NaN	NaN	NaN	NaN	NaN	NaN	NaN	NaN	0.999	P48;P12;P18;P25;P01;P40;P11;P38
EXOC1	Q9NV70	_LTGSTSS[Phospho (STY)]LNK_.2		NaN	NaN	NaN	NaN	NaN	NaN	NaN	NaN	NaN	NaN	1188.81	NaN	NaN	NaN	1105.48	1721.37	NaN	NaN	NaN	NaN	NaN	NaN	NaN	650.277	NaN	NaN	NaN	NaN	NaN	565.757	465.934	NaN	NaN	1210.51	NaN	NaN	NaN	NaN	NaN	NaN	NaN	NaN	NaN	NaN	0.98	P48;P19;P12;P18;P40;P16;P42
EZH2	Q15910	_PST[Phospho (STY)]PTINVLESK_.2		9638.12	9579.74	NaN	NaN	NaN	NaN	6060.44	6796.91	NaN	NaN	4549.66	NaN	NaN	NaN	1745.14	NaN	NaN	NaN	10649.8	3909.39	NaN	NaN	NaN	8280.38	NaN	NaN	NaN	NaN	NaN	6034.6	NaN	NaN	NaN	11521.8	NaN	5359.5	3622.38	NaN	NaN	13860.6	NaN	NaN	NaN	NaN	0.989	P48;P31;P19;P12;P18;P25;P01;P40;P11;P03;P23;P13;P02;P15
EZH2	Q15910	_ESSIIAPAPAEDVDT[Phospho (STY)]PPR_.2;_VKESSIIAPAPAEDVDT[Phospho (STY)]PPR_.3		14407.7	22353.6	NaN	NaN	22849.6	18239.8	11742.4	28206.6	NaN	NaN	29855.2	14402.5	24272.3	NaN	3277.96	18168.9	NaN	NaN	NaN	NaN	4438.37	NaN	NaN	14325.7	NaN	NaN	NaN	NaN	10510.3	12266.4	12298	14262.7	28164.9	66807.4	NaN	7420.06	NaN	NaN	NaN	46267.9	NaN	NaN	NaN	NaN	1	P48;P19;P12;P18;P25;P01;P40;P03;P23;P37;P16;P13;P42;P04;P33;P34;P02;P07;P6;P22;P14;P48;P18;P25;P40;P42
FAF1	Q9UNN5	_RSS[Phospho (STY)]PAQTR_.2		NaN	NaN	NaN	2803.3	NaN	NaN	NaN	NaN	NaN	NaN	1245.96	NaN	NaN	NaN	NaN	NaN	NaN	NaN	NaN	NaN	1173.59	NaN	NaN	NaN	NaN	1753.24	NaN	NaN	NaN	NaN	915.488	NaN	NaN	3476.13	NaN	NaN	NaN	NaN	NaN	NaN	NaN	NaN	NaN	NaN	1	P48;P40;P26;P37;P16;P38
FAM110A	Q9BQ89	_SKS[Phospho (STY)]DLSER_.2		2797.89	1324.36	NaN	NaN	NaN	1027.83	NaN	1655.41	NaN	NaN	1224.29	NaN	NaN	NaN	978.686	3721.79	NaN	NaN	1932.73	4405.95	1005.93	NaN	NaN	1419.75	NaN	NaN	NaN	NaN	NaN	950.038	1054.09	NaN	NaN	2146.23	NaN	NaN	NaN	NaN	NaN	NaN	NaN	NaN	NaN	NaN	0.999	P48;P31;P19;P12;P18;P25;P01;P40;P11;P37;P16;P42;P04;P02
FAM117B	Q6P1L5	_SAS[Phospho (STY)]WGSTDQLK_.2		NaN	NaN	NaN	NaN	NaN	NaN	NaN	1715.11	NaN	NaN	4017.64	NaN	NaN	NaN	981.69	NaN	NaN	NaN	NaN	NaN	NaN	NaN	NaN	NaN	NaN	NaN	NaN	NaN	3318.3	NaN	NaN	NaN	NaN	11107.4	NaN	NaN	NaN	NaN	NaN	NaN	NaN	NaN	1724.5	NaN	0.997	P48;P18;P25;P40;P39;P07
FAM117B	Q6P1L5	_T[Phospho (STY)]SPTVATQTGASATSTR_.2		NaN	NaN	NaN	NaN	NaN	NaN	NaN	NaN	NaN	NaN	NaN	NaN	NaN	NaN	NaN	NaN	NaN	NaN	NaN	NaN	1240.1	4010.07	NaN	NaN	NaN	NaN	NaN	NaN	NaN	NaN	NaN	NaN	NaN	NaN	NaN	NaN	NaN	NaN	NaN	NaN	NaN	NaN	NaN	NaN	0.879	P37;P43
FAM122A	Q96E09	_IDFIPVSPAPS[Phospho (STY)]PTR_.2		2435.08	NaN	NaN	NaN	NaN	NaN	2248.22	NaN	NaN	NaN	NaN	NaN	NaN	NaN	497.293	NaN	NaN	NaN	2389.56	NaN	NaN	NaN	NaN	NaN	NaN	NaN	NaN	NaN	6296.79	2022.74	1688.53	NaN	NaN	NaN	NaN	NaN	NaN	NaN	NaN	NaN	NaN	NaN	NaN	NaN	0.996	P12;P18;P01;P11;P23;P16;P07
FAM122A	Q96E09	_SNS[Phospho (STY)]APLIHGLSDTSPVFQAEAPSAR_.3		8603.65	NaN	17072.8	NaN	NaN	NaN	NaN	13336.7	NaN	NaN	8850.63	NaN	NaN	NaN	1326.74	6242.76	NaN	NaN	NaN	NaN	NaN	NaN	NaN	4272.25	NaN	NaN	NaN	NaN	NaN	2649.38	NaN	NaN	NaN	4777.37	NaN	NaN	NaN	NaN	NaN	NaN	NaN	NaN	NaN	NaN	0.936	P48;P19;P12;P18;P25;P01;P40;P42;P6;P27
FAM122A	Q96E09	_RNS[Phospho (STY)]TTFPSR_.2		4288.78	1866.09	NaN	NaN	NaN	NaN	NaN	NaN	NaN	3459.19	NaN	NaN	NaN	NaN	3887	3768.31	NaN	615.414	NaN	2621.01	NaN	NaN	NaN	2461.76	NaN	NaN	NaN	NaN	2295.88	1024.04	NaN	NaN	NaN	NaN	NaN	1103.01	NaN	NaN	1579.22	NaN	NaN	NaN	NaN	NaN	0.996	P31;P19;P12;P18;P01;P08;P13;P42;P35;P02;P41;P07
FAM122A	Q96E09	_HGLLLPAS[Phospho (STY)]PVR_.2		NaN	2521.88	NaN	NaN	NaN	NaN	443.153	2238.2	NaN	NaN	6183.95	NaN	NaN	581.112	1354.91	NaN	NaN	NaN	NaN	1675.11	977.399	590.904	NaN	1004.46	NaN	1724.7	NaN	NaN	1428.32	2174.46	1478.37	NaN	1.32317	1230.03	NaN	166.34	81.9984	NaN	NaN	NaN	NaN	NaN	NaN	NaN	1	P48;P31;P19;P12;P18;P25;P40;P26;P23;P37;P16;P13;P43;P33;P49;P02;P07;P15;P27
FAM122A	Q96E09	_SNSAPLIHGLSDT[Phospho (STY)]SPVFQAEAPSAR_.3		NaN	NaN	NaN	5886.38	NaN	NaN	2602.01	NaN	NaN	2980.1	NaN	2467.06	NaN	NaN	NaN	NaN	NaN	NaN	1625.13	6484.29	3526.05	1876.89	2601.14	NaN	NaN	NaN	3860.17	NaN	NaN	NaN	NaN	NaN	NaN	3506.03	NaN	1070.19	2684.15	NaN	NaN	NaN	NaN	NaN	NaN	NaN	0.893	P31;P40;P11;P23;P37;P13;P38;P43;P35;P36;P15;P10;P14
FAM122B	Q7Z309	_RNS[Phospho (STY)]TTIMSR_.2		NaN	NaN	NaN	2727.53	NaN	NaN	2684.62	1787.99	NaN	NaN	2027.82	NaN	NaN	NaN	2150.25	NaN	NaN	1482.68	2551.23	1745.53	1833.03	2550.72	NaN	2827.93	NaN	4227.79	NaN	NaN	2061.18	1304.19	1621.73	NaN	NaN	NaN	NaN	938.665	NaN	NaN	NaN	NaN	NaN	NaN	NaN	NaN	1	P48;P31;P19;P12;P18;P25;P11;P26;P23;P37;P08;P16;P13;P38;P43;P07
FAM169A	Q9Y6X4	_TSQTSLTAS[Phospho (STY)]INK_.2		NaN	NaN	NaN	NaN	NaN	NaN	NaN	NaN	NaN	NaN	NaN	NaN	NaN	NaN	420.961	NaN	NaN	NaN	NaN	NaN	NaN	NaN	NaN	NaN	NaN	NaN	NaN	NaN	2511.46	NaN	NaN	NaN	NaN	NaN	NaN	NaN	NaN	NaN	NaN	NaN	NaN	NaN	NaN	NaN	0.987	P18;P07
FAM192A	Q9GZU8	_SSESGNS[Phospho (STY)]VKR_.2		NaN	NaN	NaN	NaN	NaN	NaN	NaN	NaN	NaN	NaN	NaN	NaN	NaN	NaN	NaN	593.225	NaN	NaN	NaN	NaN	NaN	NaN	NaN	NaN	NaN	464.962	NaN	NaN	NaN	NaN	NaN	NaN	NaN	958.175	NaN	NaN	NaN	NaN	NaN	NaN	NaN	NaN	NaN	NaN	1	P40;P26;P42
FAM193A	P78312	_LVLAES[Phospho (STY)]PQPK_.2		869.213	2738.36	3514.2	4285.5	4196.77	207.045	1508.53	4296.77	NaN	NaN	5073.52	316.244	1779.81	488.843	1437.67	5360.55	3414.11	1269.02	1137.74	2401.66	NaN	886.694	2894.13	3193.88	NaN	1368.52	1131.02	NaN	2881.92	2236.54	2030.04	NaN	NaN	2983.5	NaN	1509.19	778.586	NaN	NaN	NaN	NaN	NaN	2492.25	NaN	1	P48;P31;P19;P12;P18;P25;P01;P40;P11;P26;P23;P08;P16;P13;P42;P38;P04;P45;P39;P43;P34;P36;P49;P02;P07;P15;P10;P6;P27;P14
FAM53B	Q14153	_SSS[Phospho (STY)]FSLPSR_.2		38433.9	2850.94	16088.9	9913.01	NaN	3368.04	12847.4	3471.88	NaN	3292.39	5434.96	NaN	NaN	23023.3	NaN	17120.2	12193.2	36600.4	17340.1	44118.6	5300.25	27808.9	NaN	3563.71	NaN	35117.1	35163.3	NaN	10428.3	NaN	3083.75	NaN	NaN	4076.49	NaN	NaN	14880.3	31486.1	23490.5	NaN	NaN	NaN	30829.7	NaN	1	P48;P31;P19;P25;P01;P40;P11;P26;P23;P37;P08;P16;P42;P38;P04;P45;P39;P43;P30;P35;P36;P49;P02;P41;P07;P15;P27
FAM76B	Q5HYJ3	_ISNLS[Phospho (STY)]PEEEQGLWK_.2		6476.14	NaN	NaN	NaN	NaN	NaN	7126.7	NaN	NaN	NaN	NaN	3319.17	10253.2	NaN	2085.43	NaN	NaN	NaN	NaN	11352	5385.01	11254.3	NaN	5397.81	NaN	NaN	NaN	NaN	NaN	NaN	5716.38	NaN	NaN	NaN	NaN	NaN	NaN	NaN	948.604	NaN	NaN	NaN	3646.92	NaN	1	P31;P19;P18;P01;P23;P37;P16;P39;P43;P34;P41;P14
FAM91A1	Q658Y4	_KLS[Phospho (STY)]DASDER_.2		3351.04	4134.02	3234.86	NaN	3706.89	2792	3527.17	1423.83	NaN	NaN	1656.89	NaN	NaN	NaN	2726.84	2801.46	NaN	3608.47	4888.37	1565.09	832.471	1020.72	2024.7	1804.34	1570.44	1206.29	NaN	NaN	3472.05	2699.58	1394.02	585.283	NaN	758.058	NaN	NaN	2056.67	NaN	NaN	NaN	NaN	NaN	1647.04	NaN	1	P48;P31;P19;P12;P18;P25;P01;P40;P11;P26;P23;P37;P08;P16;P42;P04;P39;P43;P02;P07;P15;P20;P10;P6;P27;P22
FANCI	Q9NVI1	_TIETS[Phospho (STY)]PSLSR_.2		NaN	NaN	NaN	NaN	NaN	NaN	NaN	4153.93	NaN	NaN	5757.02	NaN	3866.7	NaN	NaN	NaN	NaN	NaN	NaN	1376.74	NaN	NaN	NaN	NaN	NaN	NaN	NaN	NaN	NaN	2149.44	NaN	NaN	NaN	9429.13	NaN	NaN	NaN	NaN	NaN	NaN	NaN	NaN	NaN	NaN	0.995	P48;P31;P12;P25;P40;P34
FARP1	Q9Y4F1	_VSAGEPGSHPS[Phospho (STY)]PAPR_.2		NaN	4103.32	NaN	NaN	2765.3	NaN	NaN	5687.04	NaN	NaN	5208.86	NaN	NaN	NaN	3365.83	NaN	NaN	NaN	NaN	NaN	NaN	NaN	NaN	1133.96	NaN	NaN	NaN	NaN	NaN	3394.36	NaN	2964.26	NaN	NaN	NaN	1023.86	NaN	NaN	NaN	NaN	NaN	NaN	NaN	NaN	1	P48;P19;P12;P18;P25;P13;P02;P6;P22
FASN	P49327	_ADEASELACPT[Phospho (STY)]PK_.2		NaN	36477.8	NaN	NaN	26286.2	NaN	NaN	23585	NaN	NaN	7999.16	NaN	NaN	NaN	NaN	NaN	NaN	NaN	NaN	NaN	NaN	NaN	NaN	NaN	NaN	NaN	NaN	NaN	NaN	19405.9	NaN	NaN	NaN	NaN	NaN	NaN	NaN	NaN	NaN	20795.2	NaN	NaN	NaN	NaN	0.999	P48;P12;P25;P03;P02;P6
FBL	P22087	_RVS[Phospho (STY)]ISEGDDK_.2		NaN	NaN	NaN	NaN	NaN	NaN	NaN	NaN	NaN	NaN	NaN	NaN	NaN	NaN	NaN	NaN	NaN	NaN	5466.29	NaN	NaN	NaN	NaN	NaN	NaN	NaN	NaN	NaN	NaN	NaN	NaN	NaN	NaN	NaN	NaN	782.57	NaN	NaN	NaN	NaN	NaN	NaN	NaN	NaN	1	P11;P13
FEN1	P39748	_VTGS[Phospho (STY)]LSSAK_.2		NaN	NaN	NaN	NaN	NaN	NaN	NaN	NaN	NaN	NaN	NaN	NaN	NaN	NaN	NaN	NaN	NaN	NaN	NaN	NaN	NaN	NaN	NaN	NaN	NaN	NaN	NaN	NaN	NaN	NaN	NaN	NaN	NaN	NaN	NaN	2234.82	5936.98	4451.48	NaN	NaN	NaN	NaN	5209.8	NaN	0.943	P13;P39;P30;P15
FEN1	P39748	_VTGSLS[Phospho (STY)]SAK_.2		NaN	NaN	NaN	NaN	NaN	NaN	411.942	NaN	NaN	NaN	NaN	NaN	NaN	10658.7	43637.5	NaN	4872.88	2089.97	3637.84	NaN	2426.47	NaN	NaN	NaN	NaN	NaN	NaN	NaN	NaN	NaN	2753.67	NaN	NaN	3499.59	NaN	2023.41	NaN	NaN	NaN	NaN	NaN	NaN	NaN	NaN	0.984	P18;P40;P11;P23;P37;P08;P16;P13;P45;P49
FGA	P02671	_PGSTGTWNPGS[Phospho (STY)]SER_.2		63041.2	NaN	NaN	NaN	NaN	NaN	NaN	NaN	NaN	NaN	NaN	NaN	NaN	NaN	NaN	NaN	NaN	NaN	NaN	NaN	NaN	NaN	NaN	NaN	NaN	NaN	NaN	20936.2	NaN	NaN	NaN	NaN	NaN	NaN	21625.3	NaN	NaN	NaN	NaN	NaN	NaN	NaN	NaN	NaN	0.995	P01;P05;P47
FIP1L1	Q6UN15	_AEFTS[Phospho (STY)]PPSLFK_.2		845.845	3447.16	NaN	NaN	NaN	1471.62	2020.17	7505.03	NaN	NaN	6121.88	NaN	NaN	NaN	NaN	2099.42	NaN	NaN	NaN	2751.96	NaN	1515.63	NaN	1478.02	NaN	NaN	1529.68	NaN	NaN	1689.04	1805.9	NaN	3476.7	15765.4	NaN	NaN	NaN	NaN	NaN	NaN	NaN	NaN	NaN	NaN	1	P48;P31;P19;P12;P25;P01;P40;P23;P16;P42;P04;P43;P33;P36;P02
FIP1L1	Q6UN15	_AES[Phospho (STY)]PDLRR_.2;_AES[Phospho (STY)]PDLR_.2		51251.5	50197.5	35645.4	45518.5	51467.2	40189.9	44114.9	60096.6	44447.9	44452.8	40137	26722.4	47003.8	36324.2	43715	35586.8	42483.9	60785.7	45988.7	54182.8	31602.5	48588.1	49945.4	41359.8	38528.3	50178.3	20995.9	64168.8	46249.6	29050.9	29177.1	37354.7	20951.9	54924.6	40650.3	29951.3	42464	50869.2	64570	29108.3	55302.8	NaN	63993.4	54944.2	1	P48;P31;P18;P25;P39;P30;P27;P48;P31;P19;P12;P18;P25;P01;P40;P11;P03;P26;P23;P37;P08;P21;P16;P13;P42;P44;P38;P04;P45;P46;P39;P32;P43;P33;P34;P30;P35;P36;P49;P02;P41;P07;P05;P15;P24;P20;P10;P6;P47;P27;P22;P14;P9
FIP1L1	Q6UN15	_DHS[Phospho (STY)]PTPSVFNSDEER_.3;_ERDHS[Phospho (STY)]PTPSVFNSDEER_.3		6178.15	19663.9	13352.2	29395.8	27982.5	4368.78	14426.6	15686.4	2009.49	4235.75	28726.2	6738.61	18653.7	5569.79	6161.2	12306.7	3085.06	2922.89	4224.51	15314.3	NaN	13745.5	15418.4	15131.6	NaN	10301.1	NaN	NaN	8023	10192.4	11661.6	7844.96	5758.91	22645.7	NaN	9387.34	9064.93	NaN	16165.6	11697.2	NaN	NaN	NaN	12562.7	1	P48;P31;P19;P12;P18;P25;P01;P40;P11;P03;P26;P23;P08;P16;P13;P42;P44;P38;P04;P45;P32;P43;P33;P34;P35;P49;P02;P41;P07;P15;P10;P6;P27;P22;P14;P48;P31;P12;P25;P01;P40;P26;P23;P08;P13;P38;P35;P02;P14
FIP1L1	Q6UN15	_HES[Phospho (STY)]EEGDSHR_.3		NaN	1003.06	NaN	NaN	4828.88	NaN	NaN	NaN	NaN	664.005	1018.82	NaN	NaN	NaN	NaN	NaN	NaN	NaN	NaN	NaN	392.251	NaN	NaN	805.188	NaN	260.563	NaN	NaN	NaN	NaN	684.424	NaN	NaN	728.502	NaN	NaN	NaN	NaN	NaN	NaN	NaN	NaN	NaN	NaN	1	P48;P19;P40;P26;P37;P16;P35;P02;P6
FKBP15	Q5T1M5	_RPS[Phospho (STY)]QEQSASASSGQPQAPLNR_.3		35584.6	NaN	65014.1	32520.7	NaN	17499.4	37216.4	27713.1	NaN	39211.2	36424.6	NaN	41219.5	NaN	35498.6	74304.1	22733.6	27046.9	35194.7	53191.8	23574.4	34314	35709.5	39854.3	70109.7	36007.7	39505.1	86580.8	NaN	13578.7	17091.1	33781.5	NaN	23605.8	75609	27085.5	55898.2	NaN	52708.4	NaN	108316	NaN	60174.8	NaN	1	P48;P31;P19;P12;P18;P25;P01;P40;P11;P26;P23;P37;P08;P21;P16;P13;P42;P38;P04;P45;P39;P43;P34;P35;P36;P41;P05;P15;P20;P10;P47;P27;P22
FKBP4	Q02790	_SNTAGS[Phospho (STY)]QSQVETEA_.2		NaN	NaN	NaN	NaN	NaN	NaN	NaN	NaN	NaN	NaN	NaN	NaN	NaN	NaN	NaN	NaN	NaN	NaN	NaN	NaN	NaN	NaN	NaN	NaN	NaN	NaN	NaN	NaN	NaN	NaN	NaN	NaN	NaN	12388.7	NaN	NaN	NaN	NaN	NaN	9229.05	NaN	NaN	NaN	NaN	0.983	P40;P03
FKBP4	Q02790	_SNTAGSQS[Phospho (STY)]QVETEA_.2		NaN	NaN	NaN	9789.43	NaN	NaN	NaN	NaN	NaN	NaN	752.036	11152.5	NaN	NaN	NaN	NaN	NaN	NaN	NaN	NaN	243.547	NaN	NaN	NaN	NaN	NaN	NaN	NaN	NaN	NaN	NaN	NaN	5199.44	28290.1	NaN	NaN	NaN	NaN	NaN	20937.1	NaN	NaN	NaN	NaN	1	P48;P40;P03;P37;P38;P33;P14
FKBP5	Q13451	_NNEES[Phospho (STY)]PTATVAEQGEDITSKK_.3		NaN	NaN	NaN	NaN	NaN	NaN	NaN	1081.36	NaN	NaN	2904.44	NaN	NaN	NaN	NaN	NaN	NaN	NaN	NaN	NaN	NaN	965.081	NaN	NaN	NaN	583.503	NaN	NaN	NaN	NaN	NaN	NaN	NaN	NaN	NaN	NaN	NaN	NaN	NaN	NaN	NaN	NaN	NaN	NaN	0.987	P48;P25;P26;P43
FLI1	Q01543	_S[Phospho (STY)]PPLGGAQTISK_.2		13832.5	24783.3	8000.58	4830.53	13694.4	11835.7	4883.21	12734.1	15789	1508.56	14411.9	5861.83	8043.97	2034.62	7239.25	8347.11	8306.97	10183.8	7616.53	12523.6	2637.45	NaN	15504.8	16022.6	NaN	6522.83	4397.14	NaN	NaN	9376.49	4385.97	18246.2	NaN	2207.51	NaN	10615.4	17990.1	NaN	2620.09	3789.36	NaN	NaN	6643.74	NaN	1	P48;P31;P19;P12;P18;P25;P01;P40;P11;P03;P26;P23;P37;P08;P16;P13;P42;P38;P04;P45;P39;P32;P34;P35;P36;P49;P02;P41;P15;P10;P6;P27;P22;P14
FLI1	Q01543	_ADMTASGS[Phospho (STY)]PDYGQPHK_.2;_ADMTASGS[Phospho (STY)]PDYGQPHK_.3;_ADM[Oxidation (M)]TASGS[Phospho (STY)]PDYGQPHK_.2		4014.13	5464.47	NaN	NaN	10805.7	NaN	1120.68	5314.52	NaN	NaN	8264.03	NaN	4743.28	NaN	3123.94	NaN	NaN	NaN	NaN	NaN	NaN	NaN	NaN	NaN	NaN	NaN	NaN	NaN	NaN	3333.65	NaN	NaN	NaN	NaN	NaN	NaN	NaN	NaN	NaN	NaN	NaN	NaN	NaN	NaN	1	P48;P12;P18;P25;P01;P23;P34;P02;P24;P6;P31;P37;P42;P26;P42
FLII	Q13045	_RKDS[Phospho (STY)]AQDDQAK_.3		NaN	1.00973	NaN	NaN	1.07085	NaN	NaN	NaN	NaN	NaN	NaN	NaN	NaN	304.404	NaN	NaN	NaN	NaN	NaN	101.778	NaN	NaN	NaN	NaN	NaN	NaN	NaN	NaN	NaN	NaN	NaN	NaN	NaN	NaN	NaN	NaN	NaN	NaN	NaN	166.799	NaN	NaN	NaN	NaN	1	P31;P11;P03;P37;P35;P49;P02;P07;P6;P27
FLII	Q13045	_NAEAVLQS[Phospho (STY)]PGLSGK_.2		NaN	5425.41	7286.61	7603.65	4819.15	6469.4	4686.17	6227.99	NaN	3120.4	6945.63	NaN	7656.9	NaN	1069.3	6391.39	9148.01	2830.17	2738.22	4280.15	2782.06	3410.51	2841.14	3354.15	NaN	3617.95	3370.4	NaN	1864.73	2948.26	3513.42	1462.17	16483.5	29122.3	NaN	1352.32	1964.86	NaN	NaN	17567.1	NaN	NaN	3836.4	NaN	1	P48;P31;P19;P12;P18;P25;P40;P11;P03;P26;P23;P37;P08;P16;P13;P42;P38;P04;P45;P39;P43;P33;P34;P35;P36;P02;P07;P15;P10;P6;P27;P22
FLNA	P21333	_AFGPGLQGGSAGS[Phospho (STY)]PAR_.2		NaN	NaN	NaN	1066.94	NaN	4108	NaN	7956.66	NaN	NaN	7087.55	NaN	NaN	NaN	NaN	NaN	6317.77	NaN	8403	NaN	NaN	NaN	NaN	NaN	NaN	NaN	NaN	NaN	NaN	1994.7	NaN	NaN	10558.4	16795.8	NaN	NaN	NaN	NaN	NaN	4110.64	NaN	NaN	NaN	NaN	0.999	P48;P12;P25;P40;P11;P03;P38;P04;P45;P33
FLNA	P21333	_VKES[Phospho (STY)]ITR_.2		NaN	NaN	NaN	NaN	NaN	NaN	NaN	NaN	NaN	NaN	NaN	NaN	NaN	NaN	NaN	NaN	NaN	NaN	1244.01	NaN	NaN	NaN	NaN	NaN	32380.7	NaN	NaN	81705.4	NaN	NaN	NaN	NaN	NaN	NaN	44385.3	2391.39	NaN	NaN	NaN	NaN	7033.85	NaN	2889.29	NaN	1	P11;P21;P13;P39;P05;P20;P47
FMNL1	O95466	_EAAAQEAGADTPGKGEPPAPKS[Phospho (STY)]PPK_.3;_GEPPAPKS[Phospho (STY)]PPK_.2;_GEPPAPKS[Phospho (STY)]PPK_.3		10142.7	15357.9	35901.4	73542.6	10317.7	8120.18	6462.9	33911.4	22617	28789.7	46032.4	4547.39	48802.6	12285	59772	51217.8	40683.9	33501.3	20043.2	40737.8	40058.6	30564.9	25169.6	15309.8	29509.4	17905.3	28406.2	55931.9	955.575	11301.4	5844.07	8792.11	19266.1	47707.6	NaN	14059.4	6636.38	46936	76852.9	17015.9	113874	NaN	27355.1	14913.7	1	P48;P31;P19;P12;P18;P25;P01;P40;P26;P23;P37;P16;P13;P42;P44;P38;P04;P45;P32;P43;P33;P34;P30;P36;P49;P41;P07;P15;P20;P47;P14;P31;P19;P12;P18;P25;P40;P11;P03;P26;P16;P13;P38;P45;P39;P32;P43;P33;P35;P36;P49;P02;P20;P10;P6;P47;P27;P48;P01;P23;P37;P08;P21;P42;P44;P04;P34;P30;P15;P22;P14
FMNL1	O95466	_NKPLEQS[Phospho (STY)]VEDLSK_.2		3424.92	10388.6	NaN	42217.2	8358.35	NaN	3349.72	11784.8	NaN	6932.8	13780.2	14849.7	6946.33	NaN	1841.5	1829.22	1705.69	NaN	NaN	NaN	1259.44	3959.87	6479.22	NaN	10513.4	NaN	3333.21	NaN	690.876	3644.26	674.486	4527.92	4645.38	15495.5	8446.42	NaN	1460.31	NaN	5644.63	9659.3	NaN	NaN	NaN	NaN	1	P48;P12;P18;P25;P01;P40;P03;P23;P37;P16;P42;P38;P45;P43;P33;P34;P35;P36;P02;P41;P07;P05;P15;P20;P10;P6;P22;P14
FMNL1	O95466	_LTPAHS[Phospho (STY)]R_.2		10776.1	NaN	NaN	2367.21	NaN	2328.91	NaN	NaN	1023.13	3899.81	672.278	NaN	3005.07	4112.57	28754.8	1487.52	1853.04	1011.37	4033.39	3230.74	2230.52	NaN	7162.67	5051.93	5985.48	3298.45	NaN	NaN	NaN	NaN	1553.31	5703.73	1918.25	3997.9	NaN	3866.47	9709.28	2026.86	5778.53	4385.48	22391.2	NaN	3425.1	NaN	1	P48;P31;P19;P18;P01;P40;P11;P03;P26;P37;P08;P21;P16;P13;P42;P38;P04;P45;P39;P32;P33;P34;P30;P35;P49;P41;P15;P20;P10;P22;P9
FMNL1	O95466	_RDS[Phospho (STY)]ELGPGVK_.2		7108.93	4060.35	13246.7	21978.8	2762.95	5902.93	5529.52	3896.9	4914.24	13484.1	7368.94	786.51	21110.1	1123.26	15523.5	11613.9	11593.9	2848.13	3129.6	10106.9	13481.5	8527.75	7694.11	7481.17	4421.68	5095.98	2430.41	10965.2	1185.58	2280.26	4804.19	1497.17	718.611	9832.86	966.434	5560.07	5343.09	3605.22	7836.61	681.89	19342.3	NaN	14497.3	370.213	1	P48;P31;P19;P12;P18;P25;P01;P40;P11;P03;P26;P23;P37;P08;P21;P16;P13;P42;P44;P38;P04;P45;P39;P32;P43;P33;P34;P30;P35;P36;P49;P02;P41;P07;P05;P15;P20;P10;P6;P47;P27;P22;P14
FMNL2	Q96PY5	_LLEQEALM[Oxidation (M)]EQQDPKS[Phospho (STY)]PSHK_.3		NaN	3023.86	NaN	NaN	NaN	NaN	NaN	537.042	NaN	NaN	3080.7	NaN	NaN	NaN	NaN	NaN	NaN	NaN	NaN	NaN	NaN	NaN	NaN	NaN	NaN	NaN	NaN	NaN	NaN	NaN	NaN	NaN	NaN	NaN	NaN	NaN	NaN	NaN	NaN	NaN	NaN	NaN	NaN	NaN	0.993	P48;P25;P02
FMNL2	Q96PY5	_S[Phospho (STY)]IEDLHR_.2		NaN	22505.1	NaN	NaN	17389.5	NaN	NaN	14827.9	NaN	NaN	30222.8	NaN	NaN	NaN	NaN	NaN	NaN	NaN	NaN	NaN	NaN	NaN	NaN	NaN	NaN	222.149	NaN	NaN	NaN	7601.8	NaN	NaN	NaN	NaN	NaN	NaN	NaN	NaN	NaN	NaN	NaN	NaN	NaN	NaN	1	P48;P12;P25;P26;P46;P02;P6
FNBP1	Q96RU3	_TVS[Phospho (STY)]DNSLSNSR_.2		15122.1	28779.2	79932.2	69658.4	33107.4	35939.9	11041.6	34764.6	19579.6	202792	30240.6	NaN	NaN	9766.7	NaN	NaN	56284.2	15136.1	14029.7	22595.6	41291.3	NaN	48758.1	NaN	NaN	17045.5	NaN	NaN	NaN	NaN	63421.6	5582.46	NaN	35269.8	NaN	NaN	28584	NaN	28210.1	12236.1	NaN	NaN	NaN	3247.45	1	P48;P31;P25;P01;P40;P11;P03;P26;P23;P37;P08;P16;P44;P38;P04;P45;P32;P35;P49;P02;P41;P15;P10;P6;P27;P22
FNBP1	Q96RU3	_RQS[Phospho (STY)]GLYDSQNPPTVNNCAQDR_.3		NaN	NaN	NaN	NaN	NaN	1386.43	NaN	NaN	NaN	4576.97	NaN	NaN	NaN	NaN	NaN	NaN	3337.67	NaN	NaN	NaN	NaN	NaN	NaN	NaN	NaN	NaN	NaN	NaN	NaN	NaN	NaN	NaN	NaN	8881.88	NaN	NaN	NaN	NaN	NaN	NaN	NaN	NaN	NaN	NaN	0.976	P40;P04;P45;P35
FNBP1	Q96RU3	_RQSGLYDS[Phospho (STY)]QNPPTVNNCAQDR_.3		NaN	NaN	NaN	NaN	NaN	NaN	NaN	NaN	NaN	NaN	NaN	NaN	NaN	NaN	NaN	4273.33	NaN	NaN	NaN	NaN	NaN	NaN	NaN	NaN	NaN	NaN	NaN	NaN	NaN	NaN	NaN	NaN	NaN	NaN	NaN	NaN	1419.4	NaN	NaN	NaN	NaN	NaN	NaN	NaN	0.975	P42;P15
FNBP1	Q96RU3	_T[Phospho (STY)]VSDNSLSNSR_.2		NaN	NaN	NaN	NaN	NaN	NaN	NaN	NaN	NaN	NaN	NaN	NaN	NaN	NaN	NaN	NaN	NaN	NaN	NaN	NaN	NaN	NaN	NaN	NaN	NaN	NaN	NaN	NaN	NaN	NaN	NaN	NaN	NaN	NaN	NaN	7676.59	NaN	7680.78	NaN	NaN	NaN	NaN	NaN	NaN	0.919	P13;P30
FNBP4	Q8N3X1	_ALEEGDGSVSGSS[Phospho (STY)]PR_.2		NaN	NaN	8104.01	9670.5	NaN	5486.45	NaN	8079.28	NaN	NaN	8182.85	NaN	8765.24	NaN	3461.76	7581.49	7973.48	4975.25	6278.97	5250.3	5989.47	NaN	NaN	8357.88	NaN	NaN	NaN	NaN	NaN	3760.25	4309.46	NaN	NaN	6110.07	NaN	4044.29	5110.12	NaN	NaN	NaN	NaN	NaN	NaN	NaN	0.999	P48;P31;P19;P12;P18;P25;P40;P11;P37;P08;P16;P13;P42;P38;P04;P45;P34;P15;P27
FNBP4	Q8N3X1	_ATS[Phospho (STY)]PESTSR_.2		3952.77	NaN	NaN	7641.56	5899.31	5284.96	3307.76	7157.17	5120.39	3683.76	6258.73	2646.39	6279.93	6064.01	4042.2	2823.64	3073.4	2677	4491.5	6998.95	4008.74	3497.26	4080.02	7382.68	NaN	2642.75	2375.91	NaN	7437.95	2966.21	6248.77	NaN	1355.59	5293.83	NaN	NaN	2146.31	3229.54	NaN	1716.93	NaN	NaN	NaN	8163.76	1	P48;P31;P19;P12;P18;P25;P01;P40;P11;P03;P26;P23;P37;P08;P16;P42;P44;P38;P04;P45;P32;P43;P33;P34;P30;P35;P36;P49;P07;P15;P24;P10;P6;P14
FNBP4	Q8N3X1	_TGRDT[Phospho (STY)]PENGETAIGAENSEK_.3		NaN	NaN	NaN	NaN	NaN	NaN	6189.02	14411.1	NaN	NaN	13558.3	NaN	NaN	NaN	NaN	10284.3	NaN	NaN	6182.56	5035.13	NaN	NaN	NaN	10043.1	NaN	3471.37	NaN	NaN	NaN	8904.34	NaN	NaN	NaN	NaN	NaN	NaN	NaN	NaN	NaN	NaN	NaN	NaN	NaN	NaN	0.997	P48;P31;P19;P12;P25;P11;P26;P23;P42
FOSL2	P15408	_S[Phospho (STY)]PPAPGLQPMR_.2;_S[Phospho (STY)]PPAPGLQPM[Oxidation (M)]R_.2		NaN	18516	NaN	5590.17	16117.7	NaN	20243.2	19443.3	NaN	NaN	23147.2	NaN	1791.71	37146.6	NaN	NaN	NaN	15274.7	13623.4	NaN	NaN	24890.5	NaN	NaN	2672.4	NaN	13987.9	NaN	15911.8	6608.68	NaN	NaN	NaN	NaN	NaN	NaN	NaN	8998.77	NaN	NaN	NaN	NaN	NaN	NaN	1	P48;P12;P25;P11;P23;P08;P38;P43;P34;P30;P36;P49;P02;P07;P6;P48;P12;P25;P11;P23;P08;P43;P34;P36;P49;P02;P07;P20
FOXK1	P85037	_QS[Phospho (STY)]PGPALAR_.2		2345.04	11949.2	4200.22	1751.55	12717.7	3529	6642.54	15625.6	6634.01	763.23	11706.3	935.926	3376.59	2993.58	3460.37	6507.68	5595.01	5581.66	5253.13	4788.6	1615.74	3968.54	2674.2	6129.9	172.753	4905.68	3602.18	NaN	1759.7	6869.58	1973.06	3124.34	2956.03	9916.46	NaN	3038.25	4049.68	2684.14	NaN	3991.03	NaN	NaN	NaN	NaN	1	P48;P31;P19;P12;P18;P25;P01;P40;P11;P03;P26;P23;P37;P08;P16;P13;P42;P38;P04;P45;P46;P32;P43;P33;P34;P30;P35;P36;P49;P02;P07;P15;P24;P20;P10;P6;P27;P22;P14;P9
FOXK1	P85037	_EEAPAS[Phospho (STY)]PLRPLYPQISPLK_.3		NaN	1315.89	883.623	NaN	NaN	NaN	3873.76	3266.64	NaN	NaN	2895.11	NaN	NaN	NaN	205.012	NaN	NaN	NaN	NaN	615.296	NaN	NaN	NaN	1030.55	NaN	NaN	NaN	NaN	NaN	1601.36	NaN	NaN	NaN	1702.98	NaN	NaN	NaN	NaN	NaN	NaN	NaN	NaN	NaN	NaN	1	P48;P31;P19;P12;P18;P25;P40;P23;P02;P6;P27
FOXK1	P85037	_S[Phospho (STY)]APASPTHPGLM[Oxidation (M)]SPR_.3		822.432	2820.5	NaN	NaN	NaN	NaN	NaN	5812.03	NaN	NaN	NaN	NaN	NaN	NaN	1431.86	3821.22	NaN	2363.09	2577.45	1694.56	NaN	NaN	NaN	NaN	NaN	NaN	1540.57	NaN	NaN	2811.9	NaN	NaN	NaN	3539.89	NaN	NaN	NaN	NaN	NaN	NaN	NaN	NaN	NaN	NaN	0.999	P31;P12;P18;P25;P01;P40;P11;P08;P42;P36;P02
FOXK1	P85037	_SAPAS[Phospho (STY)]PTHPGLM[Oxidation (M)]SPR_.2		NaN	NaN	NaN	NaN	9889.26	NaN	NaN	5664.01	NaN	NaN	8960.97	NaN	1044.26	NaN	NaN	4428.13	NaN	NaN	NaN	NaN	NaN	NaN	NaN	NaN	NaN	NaN	NaN	NaN	NaN	2500.17	NaN	NaN	NaN	5927.74	NaN	NaN	NaN	NaN	NaN	NaN	NaN	NaN	NaN	NaN	0.988	P48;P12;P25;P40;P42;P34;P6
FOXK1	P85037	_EGS[Phospho (STY)]PIPHDPEFGSK_.2;_EGS[Phospho (STY)]PIPHDPEFGSK_.3		NaN	51318.2	NaN	NaN	63202.8	13219	28350.1	44412.5	NaN	4873.32	67921.3	NaN	18875.1	20784.4	NaN	11868.5	14314.1	23436.4	18399.1	NaN	NaN	19977.3	10301.4	10452.7	16631	17999.5	22808.5	NaN	NaN	19918.3	3370.76	24328.9	9374.69	32059.8	NaN	NaN	NaN	28294.6	NaN	12487.8	NaN	NaN	NaN	NaN	1	P48;P19;P12;P25;P40;P11;P03;P26;P23;P08;P16;P42;P04;P45;P43;P33;P34;P30;P35;P36;P49;P02;P20;P10;P6;P22;P31;P18;P01;P13;P38;P41;P15;P27
FOXK1	P85037	_SAPASPT[Phospho (STY)]HPGLMSPR_.2;_SAPASPT[Phospho (STY)]HPGLMSPR_.3		607.656	3863.43	2907.55	NaN	NaN	NaN	NaN	4196.08	NaN	NaN	NaN	NaN	NaN	NaN	NaN	1243.42	NaN	NaN	1117.2	944.889	NaN	NaN	NaN	NaN	NaN	NaN	NaN	NaN	NaN	NaN	NaN	NaN	NaN	NaN	NaN	NaN	NaN	NaN	NaN	NaN	NaN	NaN	NaN	NaN	0.997	P12;P26;P23;P43;P31;P25;P01;P11;P42;P02;P27
FOXK1	P85037	_EEAPASPLRPLY[Phospho (STY)]PQISPLK_.3		NaN	NaN	NaN	NaN	NaN	143.793	NaN	NaN	NaN	NaN	NaN	NaN	NaN	NaN	NaN	NaN	NaN	NaN	643.825	NaN	NaN	NaN	NaN	NaN	NaN	NaN	456.007	NaN	NaN	NaN	NaN	NaN	NaN	NaN	NaN	NaN	NaN	NaN	NaN	NaN	NaN	NaN	NaN	NaN	0.961	P11;P04;P36
FOXK2	Q01167	_EKQEASES[Phospho (STY)]PVK_.2		821.733	3121.02	NaN	2062.64	2881.25	1040.5	926.54	2400.3	NaN	NaN	2326.89	NaN	NaN	NaN	404.933	843.276	NaN	NaN	749.151	1281.87	533.256	NaN	484.525	771.303	NaN	NaN	664.172	NaN	NaN	1925.27	NaN	NaN	NaN	2520.07	NaN	409.136	NaN	NaN	NaN	1562.63	NaN	NaN	NaN	NaN	1	P48;P31;P19;P12;P18;P25;P01;P40;P11;P03;P23;P37;P13;P42;P38;P04;P36;P02;P10;P6
FOXK2	Q01167	_SAPASPNHAGVLS[Phospho (STY)]AHSSGAQTPESLSR_.3		NaN	NaN	NaN	NaN	NaN	NaN	NaN	NaN	NaN	NaN	2805.05	NaN	NaN	NaN	NaN	NaN	NaN	NaN	NaN	NaN	NaN	NaN	NaN	NaN	NaN	NaN	NaN	NaN	NaN	NaN	NaN	NaN	NaN	95.5303	NaN	NaN	NaN	NaN	NaN	NaN	NaN	NaN	NaN	NaN	0.922	P48;P40
FOXK2	Q01167	_EGS[Phospho (STY)]PAPLEPEPGAAQPK_.2		16018.5	50215.6	21659	32495.2	122639	22308.5	30628.3	27098.6	26963.1	16958.3	42290.2	33634.1	30586.4	23432.4	20792.9	29413.4	35046.2	44416	32767.5	22040.4	15791.1	28096.5	22881.2	22124.3	23152.7	18402.4	35750.5	NaN	30837.2	27656.8	31561.1	21239.5	18398.3	45403.1	28344.2	18664.4	23366.2	NaN	32268.5	36301.9	NaN	NaN	NaN	36586.8	1	P48;P31;P19;P12;P18;P25;P01;P40;P11;P03;P26;P23;P37;P08;P16;P13;P42;P44;P38;P04;P45;P32;P43;P33;P34;P35;P36;P49;P02;P41;P07;P05;P15;P20;P10;P6;P27;P22;P14
FOXL2	P58012	_EPEGPPPS[Phospho (STY)]PGK_.2;_TVKEPEGPPPS[Phospho (STY)]PGK_.3		NaN	1294.43	NaN	NaN	4070.11	NaN	NaN	32388.5	NaN	NaN	81205	NaN	NaN	NaN	NaN	NaN	NaN	NaN	NaN	NaN	NaN	NaN	NaN	NaN	NaN	NaN	NaN	NaN	NaN	5415.76	NaN	NaN	NaN	NaN	NaN	NaN	NaN	NaN	NaN	NaN	NaN	NaN	NaN	NaN	1	P12;P49;P02;P6;P48;P25;P02
FRYL	O94915	_SNT[Phospho (STY)]LDIMDGR_.2		NaN	3581.19	NaN	NaN	1297.95	NaN	NaN	NaN	NaN	NaN	4522.84	NaN	NaN	NaN	NaN	NaN	NaN	NaN	NaN	NaN	NaN	NaN	NaN	NaN	NaN	NaN	NaN	NaN	NaN	808.237	NaN	NaN	NaN	NaN	NaN	NaN	NaN	NaN	NaN	NaN	NaN	NaN	NaN	NaN	0.996	P48;P12;P02;P6
FTH1	P02794	_HTLGDS[Phospho (STY)]DNES_.2		10126.5	3665.59	16467.3	6077.22	8641.89	5350.93	4627.42	3995.06	7520.21	35495.7	4611.03	5139.52	28723.6	11662.9	15613.2	6079.79	9973.88	4355.8	2719.71	2065.72	13098.4	7725.43	9024.75	5709.26	11935.5	6298.94	4575.52	52659	2140.19	2206.3	7110.87	NaN	3031.94	14246.6	NaN	4293.09	NaN	4746.13	6286.87	6170.81	33881.1	NaN	10435.4	NaN	1	P48;P31;P19;P12;P18;P25;P01;P40;P11;P03;P26;P23;P37;P08;P21;P16;P13;P42;P38;P04;P45;P39;P32;P43;P33;P34;P30;P35;P36;P49;P02;P41;P07;P20;P10;P6;P47;P27;P14
FTSJ3	Q8IY81	_TEIMS[Phospho (STY)]PLYQDEAPK_.2		NaN	NaN	NaN	NaN	NaN	NaN	NaN	1335.67	NaN	NaN	1542.07	NaN	NaN	NaN	NaN	NaN	NaN	NaN	NaN	NaN	NaN	NaN	NaN	NaN	NaN	NaN	NaN	NaN	NaN	447.324	NaN	NaN	NaN	NaN	NaN	NaN	NaN	NaN	NaN	NaN	NaN	NaN	NaN	NaN	0.999	P48;P12;P25
FUBP1	Q96AE4	_QQAAYYAQTS[Phospho (STY)]PQGMPQHPPAPQGQ_.3		NaN	NaN	NaN	NaN	NaN	NaN	NaN	NaN	NaN	NaN	31702	NaN	NaN	NaN	2484.84	NaN	NaN	NaN	NaN	NaN	NaN	NaN	NaN	5536.32	NaN	NaN	NaN	NaN	NaN	10730.2	NaN	NaN	NaN	NaN	NaN	NaN	NaN	NaN	NaN	NaN	NaN	NaN	NaN	NaN	0.997	P48;P19;P12;P18
FUBP1	Q96AE4	_QQAAYY[Phospho (STY)]AQTSPQGMPQHPPAPQGQ_.3;_QQAAYY[Phospho (STY)]AQTSPQGM[Oxidation (M)]PQHPPAPQGQ_.3		NaN	NaN	8469.63	36955.5	63192.4	NaN	9782.46	66259	NaN	17146.1	38093.7	NaN	21076.8	NaN	6455.74	21071.2	44235.3	10772.1	NaN	19691.5	8319.86	6780.11	NaN	19398.1	NaN	NaN	15970.6	NaN	NaN	22632.3	37846.8	NaN	3666.2	43289.8	NaN	2755.6	5594.19	NaN	7117.35	NaN	NaN	NaN	NaN	NaN	0.999	P37;P43;P33;P34;P41;P15;P27;P48;P31;P19;P12;P18;P25;P40;P23;P08;P16;P13;P42;P38;P45;P34;P35;P36;P15;P6
FUNDC2	Q9BWH2	_KS[Phospho (STY)]NQIPTEVR_.2;_S[Phospho (STY)]NQIPTEVR_.2		32649.8	126220	87171.2	27661.9	152455	32705.2	37415.7	139459	196879	33767.1	139015	NaN	52008.7	328618	123292	98955.6	86028	115841	190565	24381.8	37428.2	54143.9	104794	20340.7	NaN	225816	82700	NaN	42610.9	43421.2	43203.4	63213.7	NaN	8914.68	29155.6	85554.9	20547.4	NaN	144989	4654.16	NaN	NaN	NaN	25621.6	1	P48;P12;P18;P25;P01;P11;P26;P23;P08;P13;P42;P45;P36;P49;P02;P48;P31;P19;P12;P18;P25;P01;P40;P11;P03;P26;P23;P37;P08;P16;P13;P42;P44;P38;P04;P45;P32;P43;P34;P35;P36;P49;P02;P41;P07;P05;P15;P10;P6;P27;P22
FXR1	P51114	_RGPNYTSGYGTNSELSNPS[Phospho (STY)]ETESER_.3		NaN	NaN	NaN	NaN	NaN	NaN	NaN	3446.23	NaN	NaN	4411.53	NaN	NaN	NaN	NaN	NaN	NaN	NaN	NaN	NaN	NaN	NaN	NaN	NaN	NaN	NaN	NaN	NaN	NaN	NaN	NaN	NaN	NaN	NaN	NaN	NaN	NaN	NaN	NaN	NaN	NaN	NaN	NaN	NaN	0.958	P48;P25
FYN	P06241	_DGS[Phospho (STY)]LNQSSGYR_.2		975.651	NaN	NaN	3561.57	NaN	5369.24	909.508	NaN	NaN	NaN	NaN	NaN	5800.41	NaN	1598.29	NaN	4134.85	1370.27	3269.78	759.583	1219.69	NaN	NaN	NaN	NaN	3344.4	NaN	5196.48	3726.4	NaN	829.217	NaN	NaN	923.478	NaN	NaN	NaN	NaN	NaN	NaN	12415.9	NaN	NaN	NaN	1	P31;P18;P01;P40;P11;P26;P23;P37;P08;P21;P16;P38;P04;P45;P46;P34;P07;P47;P9
FYTTD1	Q96QD9	_LVGATATSS[Phospho (STY)]PPPK_.2		29914.6	NaN	NaN	41086.9	NaN	NaN	37347	NaN	NaN	NaN	43587.5	NaN	NaN	50409.8	32278.4	26365	NaN	47591.8	45605.4	41162.8	NaN	40323.3	NaN	50086.9	NaN	NaN	NaN	NaN	NaN	18775.7	NaN	NaN	NaN	NaN	NaN	17028	38909.9	NaN	NaN	NaN	NaN	NaN	NaN	NaN	1	P48;P31;P19;P12;P18;P01;P11;P23;P08;P13;P42;P38;P43;P49;P15
FYTTD1	Q96QD9	_ARS[Phospho (STY)]NENLDK_.2		552.623	NaN	NaN	NaN	1.21923	NaN	163.059	NaN	NaN	NaN	42.4583	NaN	NaN	NaN	337.796	NaN	NaN	353.539	265.393	NaN	NaN	NaN	NaN	355.67	NaN	NaN	NaN	NaN	898.095	NaN	NaN	NaN	NaN	NaN	NaN	51.8319	NaN	NaN	NaN	NaN	NaN	NaN	NaN	NaN	1	P48;P19;P18;P01;P11;P23;P08;P13;P02;P07;P6
G3BP1	Q13283	_SSS[Phospho (STY)]PAPADIAQTVQEDLR_.2		166221	125470	297823	NaN	NaN	260796	196907	925085	NaN	60499.5	592972	NaN	NaN	88202.5	8808	169856	205352	66607.8	72625.9	186059	70644.2	197428	NaN	92102.8	74785.6	156302	210244	NaN	NaN	244058	100704	NaN	164823	1.38428e+06	35411.3	32710.8	NaN	NaN	16394	NaN	NaN	NaN	NaN	12835.6	1	P48;P31;P19;P12;P18;P25;P01;P40;P11;P26;P23;P37;P08;P16;P13;P42;P44;P04;P45;P43;P33;P35;P36;P49;P02;P41;P05;P24;P20;P27
G3BP2	Q9UN86	_STT[Phospho (STY)]PPPAEPVSLPQEPPK_.2		NaN	NaN	NaN	NaN	NaN	NaN	13673.5	NaN	NaN	NaN	34184.9	NaN	NaN	NaN	NaN	15326.2	35509	NaN	NaN	NaN	NaN	NaN	NaN	NaN	NaN	NaN	NaN	NaN	NaN	NaN	NaN	NaN	NaN	NaN	NaN	8835.39	NaN	NaN	NaN	NaN	NaN	NaN	NaN	NaN	0.972	P48;P23;P13;P42;P45
GAB1	Q13480	_SYS[Phospho (STY)]HDVLPK_.2		NaN	13046.8	NaN	NaN	11904.9	NaN	3609.13	13568.7	NaN	NaN	19480.7	NaN	NaN	NaN	4635.23	3477.18	NaN	3231.79	2096.39	1739.96	NaN	NaN	NaN	3436.53	NaN	NaN	NaN	NaN	NaN	3151.87	NaN	NaN	NaN	NaN	NaN	NaN	NaN	NaN	NaN	NaN	NaN	NaN	NaN	NaN	1	P48;P31;P19;P12;P18;P25;P11;P23;P08;P42;P02;P6
GAB2	Q9UQC2	_SAS[Phospho (STY)]FSQGTR_.2		6763.79	2462.43	NaN	12991.6	NaN	NaN	2852.65	3175.1	4585.3	NaN	3135.5	5084.98	NaN	2236.97	9611.26	5348.27	NaN	4837.5	7825.49	6472.05	988.917	2565.54	3860.42	5184.41	NaN	6738.87	1250	NaN	5976.62	1436.3	NaN	2509.34	32610	53636.9	NaN	3641.36	5546.75	3756.06	3010.86	23902.6	NaN	NaN	3227.15	6336.41	1	P48;P31;P19;P12;P18;P25;P01;P40;P11;P03;P26;P23;P37;P08;P13;P42;P44;P38;P46;P39;P32;P43;P33;P30;P36;P49;P02;P41;P07;P15;P10;P22;P14
GAPVD1	Q14C86	_SRS[Phospho (STY)]SDIVSSVR_.2;_S[Phospho (STY)]SDIVSSVR_.2		11429.5	46797.3	NaN	NaN	NaN	NaN	NaN	30093.7	NaN	NaN	28137.4	NaN	NaN	NaN	NaN	NaN	NaN	NaN	NaN	7997.85	NaN	NaN	NaN	NaN	NaN	10865.7	NaN	NaN	NaN	10617.5	NaN	NaN	NaN	NaN	NaN	NaN	NaN	NaN	NaN	NaN	NaN	NaN	NaN	NaN	1	P48;P31;P12;P25;P26;P02;P48;P12;P01
GATA3	P23771	_DVS[Phospho (STY)]PDPSLSTPGSAGSAR_.2		NaN	NaN	NaN	4001.32	NaN	1497.06	NaN	NaN	NaN	NaN	NaN	NaN	NaN	NaN	NaN	NaN	NaN	NaN	NaN	NaN	4123.72	NaN	NaN	NaN	NaN	NaN	NaN	NaN	NaN	NaN	15283.6	NaN	NaN	7999.18	NaN	NaN	NaN	NaN	NaN	NaN	NaN	NaN	NaN	NaN	1	P40;P37;P16;P38;P04
GATAD2A	Q86YP4	_RPPS[Phospho (STY)]PDVIVLSDNEQPSSPR_.3		NaN	NaN	NaN	NaN	NaN	NaN	NaN	NaN	NaN	NaN	NaN	NaN	865.909	NaN	NaN	NaN	NaN	NaN	NaN	NaN	NaN	NaN	NaN	NaN	NaN	NaN	NaN	NaN	NaN	NaN	NaN	NaN	3771.73	10501.9	NaN	NaN	NaN	NaN	NaN	NaN	NaN	NaN	NaN	NaN	0.991	P40;P33;P34
GATAD2A	Q86YP4	_GTTATSAQANSTPTSVASVVTSAES[Phospho (STY)]PASR_.3		NaN	NaN	NaN	NaN	NaN	NaN	NaN	8678.31	NaN	NaN	8958.41	NaN	NaN	NaN	NaN	NaN	NaN	NaN	NaN	NaN	NaN	NaN	NaN	NaN	NaN	NaN	NaN	NaN	NaN	NaN	NaN	NaN	NaN	NaN	NaN	NaN	NaN	NaN	NaN	NaN	NaN	NaN	NaN	NaN	0.974	P48;P25
GATAD2A	Q86YP4	_EATAQKPTGSVGSTVTT[Phospho (STY)]PPPLVR_.3		NaN	13858.1	NaN	NaN	NaN	NaN	12026.8	22459	NaN	NaN	25001.3	NaN	19274.9	NaN	3779.19	9831.39	NaN	NaN	NaN	11669.7	NaN	12200.6	NaN	7483.94	NaN	8733.69	NaN	NaN	NaN	9712.66	3679.91	NaN	NaN	28825.8	NaN	NaN	NaN	22046.8	NaN	NaN	NaN	NaN	NaN	NaN	1	P48;P31;P19;P12;P18;P25;P40;P26;P23;P16;P42;P43;P34;P30;P02
GATAD2B	Q8WXI9	_LQQQAALS[Phospho (STY)]PTTAPAVSSVSK_.2;_LQQQAALS[Phospho (STY)]PTTAPAVSSVSK_.3		5102.48	5117.38	NaN	2988.31	6459.84	NaN	2849.27	5548.27	NaN	NaN	4740.06	NaN	NaN	NaN	2605.77	NaN	NaN	6819.21	3743.74	3365.71	2008.05	6374.56	NaN	1921.38	NaN	NaN	6396.54	NaN	1792.78	2548.53	NaN	NaN	NaN	NaN	NaN	563.441	2115.28	23032.8	NaN	NaN	NaN	NaN	3932.77	NaN	1	P48;P31;P19;P12;P18;P25;P01;P11;P23;P37;P08;P13;P38;P39;P43;P30;P36;P02;P07;P15;P6;P40;P26;P41
GBF1	Q92538	_ADAPDAGAQS[Phospho (STY)]DSELPSYHQNDVSLDR_.3		NaN	NaN	NaN	NaN	NaN	NaN	NaN	NaN	NaN	NaN	NaN	NaN	NaN	NaN	NaN	NaN	NaN	NaN	NaN	NaN	NaN	NaN	NaN	NaN	NaN	NaN	NaN	NaN	NaN	NaN	NaN	NaN	NaN	1945.56	NaN	NaN	NaN	150.32	NaN	NaN	NaN	NaN	NaN	NaN	0.848	P40;P30
GBF1	Q92538	_GYTS[Phospho (STY)]DSEVYTDHGRPGK_.3		NaN	1267.97	NaN	NaN	NaN	NaN	NaN	NaN	NaN	NaN	8909.66	NaN	NaN	NaN	NaN	NaN	NaN	NaN	NaN	NaN	NaN	NaN	NaN	1248.02	NaN	NaN	NaN	NaN	NaN	972.768	NaN	NaN	NaN	NaN	NaN	NaN	NaN	NaN	NaN	NaN	NaN	NaN	NaN	NaN	1	P48;P19;P12;P02
GFPT1	Q06210	_VDS[Phospho (STY)]TTCLFPVEEK_.2		NaN	13110.2	NaN	27517.6	NaN	NaN	8797.97	9090.13	NaN	NaN	NaN	NaN	NaN	NaN	879.093	NaN	NaN	NaN	NaN	NaN	NaN	NaN	9371.09	8786.46	NaN	NaN	NaN	NaN	NaN	4351.02	NaN	NaN	NaN	25709.2	NaN	NaN	NaN	NaN	NaN	32182	NaN	NaN	NaN	NaN	1	P19;P12;P18;P25;P40;P03;P23;P38;P02;P10
GFPT1	Q06210	_VDST[Phospho (STY)]TCLFPVEEK_.2		NaN	NaN	NaN	NaN	NaN	NaN	NaN	NaN	NaN	NaN	NaN	NaN	NaN	NaN	871.842	NaN	NaN	NaN	NaN	NaN	NaN	NaN	NaN	NaN	NaN	NaN	NaN	NaN	NaN	NaN	NaN	7972.04	NaN	NaN	NaN	NaN	2317.25	NaN	NaN	NaN	NaN	NaN	NaN	NaN	0.971	P18;P15;P22
GIGYF2	Q6Y7W6	_SQS[Phospho (STY)]WEER_.2		19361.5	52867.4	23200.2	26858.2	76448.5	4142.96	14539.6	38741.8	10321.4	5694.4	41621.6	14379.9	8763.13	8758.5	18324.8	28453.1	11291.1	20048.7	19909.9	15390.2	8352.33	15069.3	19226.9	19719.4	20466.4	9280.67	9799.94	NaN	22343.4	31245	14516.3	21745.6	7067.87	21236.9	NaN	NaN	15872.2	17136.6	11040.8	13532.6	21045.3	NaN	17184	10764.1	1	P48;P31;P19;P12;P18;P25;P01;P40;P11;P03;P26;P23;P37;P08;P21;P16;P42;P44;P38;P04;P45;P46;P39;P32;P43;P33;P34;P30;P35;P36;P49;P02;P41;P07;P15;P24;P20;P10;P6;P27;P22;P14
GIGYF2	Q6Y7W6	_SES[Phospho (STY)]ENWR_.2		4816.73	11385.7	NaN	NaN	11546	NaN	1905.46	11539.5	NaN	NaN	10203.3	NaN	NaN	4097.47	3803.03	4188.72	NaN	4675.96	3955.52	2882.54	NaN	NaN	NaN	3598.14	NaN	3363.74	NaN	NaN	NaN	2643.49	NaN	NaN	NaN	NaN	NaN	1905.33	NaN	4762.22	NaN	NaN	5790.78	NaN	3026.04	NaN	1	P48;P31;P19;P12;P18;P25;P01;P11;P26;P23;P08;P21;P13;P42;P39;P30;P49;P02;P6
GIGYF2	Q6Y7W6	_ALSSGGSITS[Phospho (STY)]PPLSPALPK_.2		NaN	16829.8	NaN	NaN	NaN	NaN	NaN	54028.4	NaN	NaN	23936.1	NaN	NaN	NaN	NaN	NaN	NaN	NaN	NaN	NaN	NaN	10615.9	NaN	4366.95	NaN	NaN	NaN	NaN	NaN	16144.3	NaN	NaN	NaN	46185.5	NaN	NaN	NaN	NaN	NaN	NaN	NaN	NaN	NaN	NaN	1	P48;P19;P12;P25;P40;P43;P02;P6
GIGYF2	Q6Y7W6	_PGT[Phospho (STY)]PSDHQSQEASQFER_.3;_VGVEASEETPQTSSSSARPGT[Phospho (STY)]PSDHQSQEASQFER_.4		11740.6	46279.2	6877.53	13107.8	48578.5	8610.53	23675.8	10185	NaN	2651.95	64854.9	8252.11	5564.49	3114.44	9070.39	8761.59	3362.44	10600.8	15472.9	7973.17	3387.34	3914.5	13865.5	19949.6	7621.9	5537.64	3740.95	3172.96	6610.14	19208.2	17728.9	7483.09	3216.61	14387.2	NaN	8554.64	12652.6	3032.81	5247.11	9647.03	NaN	NaN	1624.42	NaN	1	P48;P31;P19;P12;P18;P25;P01;P40;P11;P03;P26;P23;P37;P08;P16;P13;P42;P38;P04;P45;P39;P43;P33;P34;P30;P35;P36;P49;P02;P41;P07;P15;P20;P10;P6;P47;P27;P22;P14;P48;P12;P25;P40;P43
GJA1	P17302	_SDPYHATSGALS[Phospho (STY)]PAK_.2		NaN	1525.98	NaN	NaN	NaN	NaN	NaN	898.345	NaN	NaN	3626.67	NaN	NaN	NaN	NaN	NaN	NaN	NaN	NaN	NaN	NaN	NaN	NaN	NaN	NaN	NaN	NaN	NaN	NaN	NaN	NaN	NaN	NaN	NaN	NaN	NaN	NaN	NaN	NaN	NaN	NaN	NaN	NaN	NaN	1	P48;P25;P02
GLCCI1	Q86VQ1	_S[Phospho (STY)]ASWGSADQLK_.2		NaN	NaN	12845.7	NaN	NaN	NaN	NaN	NaN	NaN	NaN	NaN	NaN	NaN	11269.9	NaN	NaN	NaN	NaN	NaN	6105.02	NaN	NaN	NaN	3504.1	NaN	NaN	NaN	NaN	NaN	NaN	4067.93	NaN	NaN	NaN	NaN	NaN	NaN	NaN	NaN	NaN	NaN	NaN	NaN	NaN	0.885	P31;P19;P16;P49;P27
GLCCI1	Q86VQ1	_SAS[Phospho (STY)]WGSADQLK_.2		NaN	10484.1	NaN	NaN	14799.6	NaN	NaN	11851.8	NaN	NaN	19556	NaN	NaN	NaN	1680.84	NaN	NaN	NaN	NaN	NaN	NaN	NaN	NaN	NaN	NaN	NaN	NaN	NaN	6928.64	7726.51	NaN	NaN	NaN	27938	NaN	NaN	NaN	NaN	NaN	5119.84	NaN	NaN	NaN	NaN	0.999	P48;P12;P18;P25;P40;P03;P02;P07;P6
GLCCI1	Q86VQ1	_S[Phospho (STY)]IDTQTPSVQER_.2		NaN	NaN	NaN	NaN	2209.65	NaN	NaN	NaN	NaN	NaN	6386.74	NaN	NaN	NaN	NaN	NaN	NaN	NaN	NaN	NaN	NaN	NaN	NaN	NaN	NaN	NaN	NaN	NaN	NaN	1434.84	NaN	NaN	NaN	NaN	NaN	NaN	NaN	NaN	NaN	NaN	NaN	NaN	NaN	NaN	1	P48;P12;P6
GLI3	P10071	_S[Phospho (STY)]PGRPTQGALGEQQDLSNTTSK_.3		NaN	3601.99	NaN	1331.06	NaN	NaN	NaN	3150.79	NaN	NaN	4992.07	NaN	NaN	NaN	NaN	NaN	NaN	NaN	NaN	NaN	NaN	NaN	NaN	NaN	NaN	NaN	NaN	NaN	NaN	1520.99	NaN	NaN	NaN	NaN	NaN	NaN	NaN	NaN	NaN	NaN	NaN	NaN	NaN	NaN	0.997	P48;P12;P25;P38;P02
GLI4	P10075	_S[Phospho (STY)]PGSQAPDEGAGGALR_.2		NaN	NaN	NaN	6986.02	NaN	NaN	NaN	5746.06	NaN	NaN	10449	NaN	NaN	NaN	1962.99	NaN	NaN	NaN	NaN	NaN	NaN	NaN	NaN	3251.39	NaN	NaN	NaN	NaN	NaN	4679.98	3562.61	NaN	NaN	NaN	NaN	NaN	NaN	NaN	NaN	NaN	NaN	NaN	NaN	NaN	0.994	P48;P19;P12;P18;P25;P16;P38
GLYR1	Q49A26	_KLS[Phospho (STY)]LSEGK_.2		26710.4	NaN	62259.6	6893.33	NaN	18975.5	13501.2	NaN	59518.4	40106.7	3081.18	NaN	60027.8	56350.1	96750.5	49864.9	37906.8	30281.7	63072.8	55354.3	43663.1	39931.5	49404.7	58808.5	17290.4	50680.8	21863.3	NaN	34667.9	NaN	35750.6	35352.1	6450.87	20749.2	12986.6	63672.5	64640	40078.3	56868.3	5195.47	NaN	NaN	NaN	52777.4	1	P48;P31;P19;P18;P01;P40;P11;P03;P26;P23;P37;P08;P16;P13;P42;P44;P38;P04;P45;P46;P32;P43;P33;P34;P30;P35;P36;P49;P41;P07;P05;P15;P24;P20;P10;P27;P22;P9
GLYR1	Q49A26	_GSKS[Phospho (STY)]PLKR_.2;_GSKS[Phospho (STY)]PLK_.2		3491.48	NaN	NaN	NaN	NaN	4403.12	4531.09	4662.52	3762.56	NaN	5895.34	NaN	7244.25	NaN	NaN	4918.51	NaN	995.882	NaN	NaN	NaN	NaN	NaN	9635.09	NaN	1363.47	NaN	NaN	877.746	NaN	2898.11	21182.6	NaN	NaN	NaN	NaN	NaN	NaN	NaN	2845.82	NaN	NaN	7135.45	NaN	1	P48;P25;P01;P42;P34;P19;P01;P03;P26;P23;P08;P16;P04;P39;P32;P07;P22
GLYR1	Q49A26	_AQEQS[Phospho (STY)]PR_.2		NaN	NaN	NaN	NaN	NaN	NaN	NaN	NaN	NaN	NaN	450.132	NaN	NaN	NaN	NaN	NaN	NaN	NaN	102.264	603.778	346.9	544.785	NaN	799.85	NaN	216.705	NaN	NaN	NaN	NaN	386.38	NaN	NaN	837.392	NaN	160.222	NaN	NaN	NaN	NaN	NaN	NaN	2080.03	NaN	1	P48;P31;P19;P40;P11;P26;P37;P16;P13;P46;P39;P43;P24
GMIP	Q9P107	_SLDS[Phospho (STY)]PTSSPGAGTR_.2		NaN	NaN	NaN	NaN	NaN	NaN	4114.5	5667.51	NaN	NaN	16950.6	NaN	NaN	NaN	2409.04	1788.25	NaN	NaN	NaN	5624.78	607.304	NaN	NaN	2052.37	NaN	NaN	NaN	NaN	NaN	367.633	NaN	NaN	NaN	2616.53	NaN	NaN	886.624	NaN	NaN	NaN	5016.09	NaN	NaN	NaN	0.999	P48;P31;P19;P12;P18;P25;P40;P23;P37;P21;P42;P15
GMPS	P49915	_TLNMTTS[Phospho (STY)]PEEK_.2;_TLNM[Oxidation (M)]TTS[Phospho (STY)]PEEK_.2		1868.63	18941.5	NaN	16928.3	36482.3	1983.46	4599.22	15753.6	NaN	NaN	25647.8	10663.9	5910.17	5174.86	5498.98	6680.64	4225.38	2289.97	6672.1	4086.61	2959.96	4187.85	NaN	6203.13	NaN	4484.36	2301.27	NaN	3132.88	8205.37	NaN	NaN	7080.63	11841.7	NaN	3111.38	NaN	5248.55	NaN	10476.4	NaN	NaN	9642	NaN	0.998	P48;P31;P19;P12;P18;P25;P01;P40;P11;P03;P26;P23;P37;P08;P13;P42;P38;P04;P45;P39;P43;P33;P34;P30;P36;P49;P02;P07;P24;P6;P14;P48;P19;P12;P25;P40;P11;P03;P26;P38;P33;P02;P24;P14
GNAS	Q5JWF2	_ISTAS[Phospho (STY)]GDGR_.2		NaN	3288.35	NaN	NaN	4832.07	NaN	NaN	3052.25	NaN	NaN	3581.44	NaN	NaN	NaN	2790.52	NaN	NaN	NaN	675.456	NaN	796.195	NaN	NaN	5759.85	NaN	NaN	NaN	NaN	3054.48	2143.17	NaN	12306.3	NaN	NaN	NaN	2081	NaN	NaN	NaN	NaN	NaN	NaN	NaN	3132.4	1	P48;P19;P12;P18;P25;P11;P37;P13;P44;P02;P07;P6;P22;P9
GOLIM4	O00461	_ELEHNAEETYGENDENT[Phospho (STY)]DDKNNDGEEQEVR_.3		NaN	5300.39	NaN	NaN	NaN	NaN	NaN	NaN	NaN	NaN	NaN	NaN	NaN	NaN	NaN	NaN	NaN	NaN	NaN	NaN	NaN	NaN	NaN	NaN	NaN	NaN	NaN	NaN	NaN	3158.39	NaN	NaN	NaN	NaN	NaN	NaN	NaN	NaN	NaN	NaN	NaN	NaN	NaN	NaN	0.998	P12;P02
GP1BB	P13224	_LS[Phospho (STY)]LTDPLVAER_.2		NaN	NaN	NaN	NaN	NaN	NaN	NaN	NaN	NaN	NaN	NaN	NaN	NaN	NaN	NaN	NaN	NaN	NaN	NaN	NaN	NaN	NaN	NaN	NaN	25425.5	NaN	NaN	86837.8	NaN	NaN	NaN	NaN	NaN	NaN	56777.7	NaN	NaN	NaN	NaN	NaN	2413.24	NaN	NaN	NaN	1	P21;P05;P20;P47
GPATCH8	Q9UKJ3	_SWGHES[Phospho (STY)]PEER_.2		NaN	NaN	NaN	1362.96	NaN	NaN	363.673	NaN	NaN	NaN	2211.36	NaN	NaN	NaN	917.579	NaN	NaN	NaN	NaN	NaN	NaN	NaN	NaN	NaN	NaN	NaN	NaN	NaN	NaN	NaN	NaN	NaN	NaN	380.485	NaN	NaN	NaN	NaN	NaN	NaN	NaN	NaN	NaN	NaN	0.997	P48;P18;P40;P23;P38
GPATCH8	Q9UKJ3	_SQS[Phospho (STY)]PHYFR_.2;_SQS[Phospho (STY)]PHYFR_.3		4426.26	11788.7	9240.16	8493.02	8941.31	1991.95	4237.36	4439.37	NaN	4598.05	NaN	5710.44	10625.7	NaN	NaN	6866.8	3945.51	NaN	3062.91	5466.77	3256.53	6086.8	NaN	7649.54	NaN	5721.43	4666.38	NaN	NaN	4931.19	5197.25	3844.5	4263.79	8073.3	NaN	4128.57	3582.84	5447.2	NaN	NaN	NaN	NaN	3103.44	NaN	1	P31;P19;P12;P25;P01;P40;P11;P26;P23;P37;P16;P13;P42;P38;P04;P45;P39;P43;P33;P34;P30;P35;P36;P02;P15;P6;P27;P22;P14;P48;P18;P07
GPATCH8	Q9UKJ3	_KPS[Phospho (STY)]VSEEVQATPNK_.2		2558.13	NaN	NaN	NaN	NaN	NaN	3686.63	NaN	NaN	NaN	NaN	NaN	5916.11	NaN	6865.38	7927.49	NaN	1692.9	3871.33	6101.61	4687.4	3635.22	NaN	3184.96	NaN	6477.77	NaN	NaN	NaN	NaN	2440.44	NaN	NaN	6059.68	NaN	NaN	NaN	NaN	NaN	NaN	NaN	NaN	NaN	NaN	1	P31;P19;P18;P01;P40;P11;P26;P23;P37;P08;P16;P42;P43;P34
GPATCH8	Q9UKJ3	_GPKPEPPGSGS[Phospho (STY)]PAPPR_.3		18637.7	23101	12900.8	21751.1	NaN	10039.2	22014.1	21463.2	NaN	NaN	29488.1	19964.4	21373.6	NaN	26891.5	22050.6	17686.7	14724.3	4145.04	21204.3	14626.2	16627.5	NaN	15318.9	NaN	11628.3	NaN	NaN	15492.5	14707.2	NaN	NaN	10432.1	NaN	NaN	18782.6	15134.4	NaN	NaN	12113.6	NaN	NaN	16403.7	NaN	1	P48;P31;P19;P12;P18;P25;P01;P11;P03;P26;P23;P37;P08;P13;P42;P38;P04;P45;P39;P43;P33;P34;P02;P07;P15;P27;P14
GPATCH8	Q9UKJ3	_S[Phospho (STY)]LPAEEGSSGK_.2		3495.74	NaN	NaN	2459.44	NaN	4651.46	3744.56	5643.47	3300.02	2567.84	5406.77	NaN	3349.4	4271.82	6427.79	3073.14	5117.24	4393.03	7339.69	4172.84	NaN	3277.83	NaN	3218.09	NaN	4076.36	1999.1	NaN	8149.41	2967.05	3784.4	NaN	NaN	6182.73	NaN	2644.14	NaN	3273.65	NaN	3331.34	NaN	NaN	2511.29	NaN	1	P48;P31;P19;P12;P18;P25;P01;P40;P11;P03;P26;P23;P08;P16;P13;P42;P38;P04;P45;P39;P32;P43;P34;P30;P35;P36;P49;P07
GPBP1L1	Q9HC44	_HDS[Phospho (STY)]VDSGVSK_.2		NaN	NaN	NaN	NaN	NaN	NaN	NaN	589.258	NaN	NaN	675.009	NaN	NaN	NaN	367.193	NaN	NaN	NaN	NaN	NaN	NaN	NaN	NaN	NaN	NaN	NaN	NaN	NaN	NaN	439.866	NaN	NaN	NaN	433.911	NaN	NaN	NaN	NaN	NaN	NaN	NaN	NaN	NaN	NaN	1	P48;P12;P18;P25;P40
GPRIN1	Q7Z2K8	_KTES[Phospho (STY)]PSLGK_.2		NaN	NaN	NaN	NaN	NaN	NaN	NaN	2530.6	NaN	NaN	2126.11	NaN	NaN	NaN	NaN	NaN	NaN	NaN	NaN	NaN	NaN	NaN	NaN	NaN	NaN	NaN	NaN	NaN	NaN	1216.64	NaN	NaN	NaN	NaN	NaN	NaN	NaN	NaN	NaN	NaN	NaN	NaN	NaN	NaN	0.998	P48;P12;P25
GPS1	Q13098	_EGS[Phospho (STY)]QGELTPANSQSR_.2		5384.48	11068.1	12848.7	9397.2	16173.2	4437.27	3699.37	11379.1	NaN	NaN	10594.6	NaN	NaN	7265.11	9050.58	12275	5841.71	4607.53	9587.68	7153.18	3043.99	3181.26	5111.87	4427.45	NaN	NaN	2736.02	NaN	NaN	4586.9	NaN	NaN	8685.5	22483	NaN	NaN	5265.59	5686.69	NaN	19958.7	NaN	NaN	6846.27	NaN	1	P48;P31;P19;P12;P18;P25;P01;P40;P11;P03;P23;P37;P08;P42;P38;P04;P45;P39;P43;P33;P30;P36;P49;P02;P15;P24;P10;P6;P27
GPS1	Q13098	_EGSQGELT[Phospho (STY)]PANSQSR_.2		NaN	2677.1	NaN	NaN	4856.51	NaN	NaN	5228.61	NaN	NaN	6994.38	NaN	NaN	NaN	714.636	NaN	NaN	NaN	NaN	NaN	NaN	NaN	NaN	NaN	NaN	NaN	NaN	NaN	NaN	2224.98	NaN	NaN	NaN	5014.19	NaN	NaN	NaN	NaN	NaN	NaN	NaN	NaN	NaN	NaN	1	P48;P12;P18;P25;P40;P02;P6
GRAMD1A	Q96CP6	_SQEPS[Phospho (STY)]PVGSR_.2		911.472	NaN	NaN	NaN	NaN	2684.16	2527.89	3666.56	NaN	NaN	2843.48	NaN	2295.42	NaN	NaN	1993.98	NaN	1983.6	2545.75	1296.68	NaN	2698.36	NaN	11599.4	NaN	1862.13	2428.83	NaN	4440.8	NaN	NaN	NaN	NaN	1270.34	NaN	14431.1	813.784	NaN	NaN	NaN	NaN	NaN	1926.34	NaN	1	P48;P31;P19;P25;P01;P40;P11;P26;P23;P08;P13;P42;P04;P39;P43;P34;P36;P07;P15
GRAP2	O75791	_RHT[Phospho (STY)]DPVQLQAAGR_.3		NaN	NaN	5115.24	NaN	NaN	2453.85	NaN	NaN	NaN	23483.7	NaN	1125.15	18225.8	NaN	NaN	4792.28	2318.1	NaN	NaN	NaN	12616.6	NaN	NaN	NaN	NaN	NaN	NaN	NaN	NaN	NaN	8524.93	NaN	3502.09	10066.8	NaN	NaN	NaN	NaN	NaN	943.818	NaN	NaN	NaN	NaN	1	P40;P03;P37;P16;P42;P04;P45;P33;P34;P35;P27;P14
GRB10	Q13322	_SIQPQVS[Phospho (STY)]PR_.2		NaN	9180.6	NaN	NaN	10183.8	NaN	4640.17	8384.29	NaN	NaN	20790.3	NaN	NaN	NaN	652.477	NaN	NaN	NaN	NaN	NaN	NaN	NaN	NaN	2038.82	NaN	NaN	NaN	NaN	NaN	3461.88	NaN	NaN	12897.3	47994.4	NaN	NaN	NaN	NaN	NaN	18859.9	NaN	NaN	NaN	NaN	1	P48;P19;P12;P18;P25;P40;P03;P23;P33;P02;P6
GRID2IP	A4D2P6	_SRAS[Phospho (STY)]PPGPSPAVTTGPR_.3		NaN	17058.7	NaN	NaN	31160.5	NaN	NaN	22551.2	NaN	NaN	38184.6	NaN	NaN	NaN	NaN	NaN	NaN	NaN	NaN	6950.68	NaN	NaN	NaN	NaN	NaN	NaN	NaN	NaN	NaN	10495.9	NaN	NaN	NaN	NaN	NaN	NaN	NaN	NaN	NaN	NaN	NaN	NaN	NaN	NaN	1	P48;P31;P12;P25;P02;P6
GRIP1	Q9Y3R0	_RQS[Phospho (STY)]IPEEFK_.2		NaN	NaN	NaN	NaN	3917.03	NaN	NaN	2123.25	NaN	NaN	8364.12	NaN	NaN	NaN	343.064	NaN	NaN	NaN	NaN	NaN	NaN	NaN	NaN	NaN	NaN	NaN	NaN	NaN	NaN	2852.32	NaN	NaN	NaN	NaN	NaN	NaN	NaN	NaN	NaN	NaN	NaN	NaN	NaN	NaN	1	P48;P12;P18;P25;P6
GRIP1	Q9Y3R0	_GSLS[Phospho (STY)]PVTKPR_.2		NaN	9339.92	NaN	NaN	NaN	NaN	NaN	9081.99	NaN	NaN	11709.2	NaN	NaN	NaN	561.522	NaN	NaN	NaN	NaN	NaN	NaN	NaN	NaN	NaN	NaN	NaN	NaN	NaN	NaN	4887.07	NaN	NaN	NaN	NaN	NaN	NaN	NaN	NaN	NaN	NaN	NaN	NaN	NaN	NaN	1	P48;P12;P18;P25;P02
GRIP1	Q9Y3R0	_SNT[Phospho (STY)]LPSDVGR_.2		NaN	7436.81	NaN	NaN	NaN	NaN	NaN	6105.7	NaN	NaN	8699.25	NaN	NaN	NaN	928.703	NaN	NaN	NaN	NaN	NaN	NaN	NaN	NaN	1576.8	NaN	NaN	NaN	NaN	NaN	2956.04	NaN	NaN	NaN	NaN	NaN	881.102	NaN	NaN	NaN	NaN	NaN	NaN	NaN	NaN	0.996	P48;P19;P12;P18;P25;P13;P02
GRK2	P25098	_NKPRS[Phospho (STY)]PVVELSK_.3;_S[Phospho (STY)]PVVELSK_.2		40974	24146.1	55113.4	10356.5	32496.6	14070.9	NaN	16138.8	23306.9	6789.45	36947.2	6165.54	11231.8	72450.5	49822.1	47686.2	13322.1	60196.1	57505.1	56273.8	6390.58	24101.3	NaN	26244.6	22758.8	40415.3	38404.4	NaN	39956.1	7750.12	9521.75	NaN	4644.36	13498.9	27638.3	18559.1	44727.7	59811.3	61658.8	12193.9	61058.6	NaN	48389.1	26070.3	1	P48;P31;P12;P18;P25;P01;P26;P37;P42;P38;P43;P34;P30;P35;P36;P49;P27;P48;P31;P19;P12;P18;P25;P01;P40;P11;P03;P26;P37;P08;P21;P16;P13;P42;P44;P38;P04;P45;P39;P32;P43;P33;P34;P30;P35;P36;P49;P02;P41;P07;P05;P15;P24;P20;P6;P27;P14;P9
GRSF1	Q12849	_THVGS[Phospho (STY)]YK_.2		1856.59	2750.68	4335.29	6217.79	NaN	NaN	709.168	3505.01	NaN	1673.07	2435.88	NaN	NaN	NaN	10241.2	1522.44	2902.27	2464.88	1291.57	1461.74	3562.21	1307.79	3404.41	1458.9	NaN	1285.97	NaN	NaN	NaN	1192.9	1328.24	NaN	5351.56	23296.7	NaN	1192.85	NaN	NaN	NaN	6704.32	NaN	NaN	NaN	NaN	1	P48;P31;P19;P12;P18;P25;P01;P40;P11;P03;P26;P23;P37;P08;P16;P13;P42;P38;P45;P43;P33;P35;P02;P10;P27
GTF2F1	P35269	_GNS[Phospho (STY)]RPGTPSAEGGSTSSTLR_.3		NaN	NaN	NaN	NaN	NaN	NaN	7040.25	NaN	NaN	NaN	3689.02	NaN	NaN	NaN	NaN	NaN	NaN	NaN	NaN	NaN	NaN	NaN	NaN	6317.78	NaN	NaN	NaN	NaN	NaN	NaN	NaN	NaN	NaN	NaN	NaN	NaN	NaN	NaN	NaN	NaN	NaN	NaN	NaN	NaN	0.968	P48;P19;P23
GTF2F1	P35269	_GNS[Phospho (STY)]RPGT[Phospho (STY)]PSAEGGSTSSTLR_.3		9888	12442.6	NaN	9853.01	9466.15	4080.02	6854.55	6676.52	NaN	NaN	6431.48	6044.32	5807.19	NaN	8586.06	5327.53	NaN	7528.11	6102.67	3442.77	4218.73	NaN	NaN	7212.69	NaN	3779.24	431.273	NaN	3672.52	5885.66	6143.7	3834.56	NaN	2583.53	NaN	4686.88	5717.15	NaN	3162.31	1415.37	6765.11	NaN	5029.74	NaN	1	P48;P31;P19;P12;P18;P25;P01;P40;P11;P03;P26;P23;P37;P08;P21;P16;P13;P42;P38;P04;P39;P34;P36;P02;P41;P07;P15;P6;P22;P14
GTF2F1	P35269	_LDTGPQSLS[Phospho (STY)]GK_.2		3934.83	NaN	NaN	1059.94	NaN	942.104	881.416	NaN	NaN	860.975	NaN	NaN	654.345	806.383	5776.01	NaN	935.971	3088.2	1769.43	853.026	2234.3	1030.22	2616.45	1820.1	NaN	3131.56	NaN	NaN	536.67	777.679	597.532	NaN	NaN	NaN	NaN	1583.23	1184.7	3261.03	NaN	NaN	NaN	NaN	2810.24	NaN	1	P31;P19;P12;P18;P01;P11;P26;P23;P37;P08;P16;P13;P38;P04;P45;P39;P43;P34;P30;P35;P49;P07;P15;P10
GTF2F1	P35269	_STPQPPS[Phospho (STY)]GK_.2		19350.7	NaN	NaN	2356.75	NaN	16627.2	5208.63	NaN	NaN	8531.98	NaN	2164.38	4894.65	7999.07	19471	2358.9	6736.17	15105.5	10140.5	3613.81	6469.06	1925.94	9347.67	4736.28	10755.2	6096.02	2399.59	NaN	9350.55	786.231	8793.67	7991.21	NaN	NaN	NaN	7106.64	8155.92	5561.87	3699.61	NaN	10445.8	NaN	4714.11	NaN	1	P31;P19;P12;P18;P01;P11;P26;P23;P37;P08;P21;P16;P13;P42;P38;P04;P45;P39;P43;P34;P30;P35;P36;P49;P41;P07;P15;P20;P10;P22;P14
GTF2F1	P35269	_KAPT[Phospho (STY)]PQEK_.2		8815.18	8153.05	4021.78	26737	9850.41	15699.7	5003.29	NaN	11142.1	15339.9	10268.7	6247.34	3898.73	24277.6	30055.4	5740.52	7689.2	9902.81	7024.13	12114.7	10743.7	5369.48	9639.27	8914.41	14301.4	12155.2	6429.3	22974.6	10493.5	5459.93	13624.7	14314.9	NaN	7545.78	14180.3	6864.09	NaN	15239.8	9437.6	11758.7	8825.58	NaN	NaN	29755.5	1	P48;P31;P19;P12;P18;P01;P40;P11;P03;P26;P23;P37;P08;P21;P16;P13;P42;P44;P38;P04;P45;P46;P32;P43;P34;P30;P35;P36;P49;P02;P41;P07;P05;P24;P20;P10;P6;P47;P27;P22;P14;P9
GTF2F1	P35269	_GNSRPGT[Phospho (STY)]PSAEGGSTSSTLR_.3;_PGT[Phospho (STY)]PSAEGGSTSSTLR_.2		7401.01	NaN	NaN	18125.5	NaN	5561.95	16501.1	14299.8	NaN	NaN	13766.4	NaN	NaN	NaN	3503.41	9301.85	6523.79	19456.4	7314.42	NaN	NaN	5199.49	NaN	6964.21	NaN	4626.08	NaN	NaN	NaN	11251	5596.34	NaN	NaN	NaN	NaN	4000.94	NaN	NaN	NaN	NaN	NaN	NaN	NaN	NaN	1	P48;P12;P25;P01;P11;P26;P23;P16;P13;P42;P38;P45;P43;P19;P12;P18;P01;P11;P23;P08;P16;P38;P04
GTF2F1	P35269	_GNS[Phospho (STY)]RPGT[Phospho (STY)]PSAEGGSTSSTLR_.3		9888	12442.6	NaN	9853.01	9466.15	4080.02	6854.55	6676.52	NaN	NaN	6431.48	6044.32	5807.19	NaN	8586.06	5327.53	NaN	7528.11	6102.67	3442.77	4218.73	NaN	NaN	7212.69	NaN	3779.24	431.273	NaN	3672.52	5885.66	6143.7	3834.56	NaN	2583.53	NaN	4686.88	5717.15	NaN	3162.31	1415.37	6765.11	NaN	5029.74	NaN	1	P48;P31;P19;P12;P18;P25;P01;P40;P11;P03;P26;P23;P37;P08;P21;P16;P13;P42;P38;P04;P39;P34;P36;P02;P41;P07;P15;P6;P22;P14
GTF2F1	P35269	_TT[Phospho (STY)]PNSGDVQVTEDAVR_.2		NaN	NaN	NaN	NaN	NaN	17244.7	13170.8	4628.51	NaN	NaN	NaN	NaN	NaN	20551	15071.9	NaN	NaN	NaN	NaN	NaN	14136.7	4584.61	NaN	5831.18	NaN	NaN	NaN	11839.5	19447.2	NaN	9196.99	NaN	NaN	NaN	NaN	NaN	NaN	NaN	13203.4	NaN	6767.31	NaN	NaN	NaN	0.927	P19;P18;P25;P23;P37;P21;P16;P04;P43;P49;P41;P07;P47
GTF2F2	P13984	_HYQGEEKS[Phospho (STY)]D_.2		NaN	879.06	1061.86	1947.76	NaN	NaN	NaN	NaN	NaN	1133.06	1348.24	NaN	NaN	NaN	NaN	NaN	NaN	NaN	NaN	NaN	753.865	NaN	NaN	460.386	NaN	268.828	NaN	NaN	NaN	NaN	NaN	NaN	NaN	597.233	NaN	NaN	NaN	NaN	NaN	NaN	NaN	NaN	NaN	NaN	1	P48;P19;P40;P26;P37;P38;P35;P02;P27
GTF2I	P78347	_MS[Phospho (STY)]VDAVEIETLR_.2		NaN	NaN	NaN	NaN	NaN	NaN	NaN	NaN	NaN	NaN	NaN	NaN	NaN	NaN	566.796	NaN	NaN	NaN	NaN	NaN	NaN	NaN	NaN	NaN	NaN	NaN	NaN	NaN	NaN	447.966	NaN	NaN	NaN	3920.03	NaN	NaN	NaN	4294.83	NaN	NaN	NaN	NaN	NaN	NaN	1	P12;P18;P40;P30
GTF2I	P78347	_ESTSSKS[Phospho (STY)]PPRK_.3;_ESTSSKS[Phospho (STY)]PPR_.2;_ESTSSKS[Phospho (STY)]PPR_.3		213397	40691.2	58476.6	150999	62523.8	NaN	68331	139784	107508	73007.3	132947	NaN	226645	38683.9	54156.9	47626.2	58658.6	64854.2	40453.4	144556	56941.2	69487.4	58280.1	54714.1	NaN	79282	62925.2	90616.7	73457.2	46060.9	42986.1	133011	114158	166340	NaN	47097.4	NaN	125967	87404.3	42826.1	NaN	NaN	535017	91874.9	1	P48;P31;P19;P12;P18;P40;P11;P26;P37;P08;P16;P13;P42;P38;P39;P43;P49;P02;P07;P31;P19;P12;P40;P11;P26;P37;P08;P16;P13;P42;P44;P38;P45;P32;P43;P33;P30;P35;P49;P41;P07;P10;P47;P27;P22;P48;P18;P25;P01;P03;P23;P34;P36;P02;P6
GTF2I	P78347	_RPST[Phospho (STY)]YGIPR_.3		NaN	NaN	NaN	NaN	NaN	NaN	NaN	NaN	NaN	NaN	NaN	NaN	NaN	NaN	1163.27	NaN	NaN	NaN	3901.76	NaN	NaN	NaN	NaN	NaN	NaN	NaN	NaN	NaN	NaN	NaN	NaN	NaN	NaN	1200.71	NaN	NaN	NaN	NaN	NaN	NaN	NaN	NaN	NaN	NaN	0.964	P18;P40;P11
GTF2I	P78347	_TNT[Phospho (STY)]PVKEDWNVR_.2;_TNT[Phospho (STY)]PVKEDWNVR_.3		764.3	NaN	NaN	NaN	3942.94	NaN	NaN	NaN	NaN	NaN	6928.62	NaN	NaN	NaN	NaN	NaN	NaN	NaN	NaN	NaN	NaN	NaN	NaN	394.734	NaN	NaN	NaN	NaN	NaN	NaN	NaN	NaN	NaN	5489.94	NaN	NaN	NaN	NaN	NaN	NaN	NaN	NaN	NaN	NaN	1	P12;P25;P03;P33;P02;P48;P19;P01;P40;P6
GTF3C1	Q12789	_NSSTDQGS[Phospho (STY)]DEEGSLQK_.2		NaN	NaN	NaN	1728.55	NaN	NaN	NaN	NaN	NaN	NaN	774.698	NaN	NaN	NaN	NaN	NaN	NaN	NaN	NaN	NaN	NaN	NaN	NaN	NaN	NaN	NaN	NaN	NaN	NaN	741.216	NaN	NaN	NaN	1343.95	NaN	NaN	NaN	NaN	NaN	2177.81	NaN	NaN	NaN	NaN	1	P48;P12;P40;P03;P38
GTF3C1	Q12789	_GYYS[Phospho (STY)]PGIVSTR_.2		NaN	NaN	NaN	NaN	NaN	NaN	NaN	NaN	NaN	NaN	912.754	NaN	NaN	NaN	383.864	NaN	NaN	NaN	NaN	NaN	NaN	NaN	NaN	NaN	NaN	NaN	NaN	NaN	NaN	NaN	NaN	NaN	NaN	2174.78	NaN	NaN	NaN	NaN	NaN	NaN	NaN	NaN	NaN	NaN	1	P48;P18;P40
GTF3C1	Q12789	_PLEGSSSEDSPPEGQAPPS[Phospho (STY)]HSPR_.3		NaN	NaN	NaN	2456.66	NaN	NaN	NaN	NaN	NaN	NaN	NaN	NaN	NaN	NaN	NaN	4399.14	NaN	NaN	NaN	3662.19	NaN	NaN	NaN	NaN	NaN	NaN	NaN	NaN	NaN	NaN	NaN	NaN	NaN	NaN	NaN	NaN	NaN	NaN	NaN	6305.45	NaN	NaN	NaN	NaN	0.951	P31;P03;P42;P38
GTF3C1	Q12789	_PLEGSSSEDSPPEGQAPPSHS[Phospho (STY)]PR_.3		NaN	NaN	NaN	NaN	17199.6	NaN	NaN	6937.95	NaN	NaN	NaN	NaN	NaN	NaN	8507.62	NaN	NaN	NaN	NaN	NaN	NaN	NaN	NaN	4148.36	NaN	NaN	NaN	NaN	NaN	NaN	NaN	NaN	NaN	9550.41	NaN	7876.6	NaN	NaN	NaN	NaN	NaN	NaN	NaN	NaN	0.983	P19;P18;P25;P40;P13;P6
GTF3C2	Q8WUA4	_DLDRPESQS[Phospho (STY)]PK_.2		1217.36	NaN	NaN	NaN	3897.72	NaN	1387.92	NaN	NaN	NaN	3076.16	NaN	NaN	NaN	1106.24	NaN	NaN	NaN	NaN	NaN	NaN	NaN	NaN	NaN	NaN	NaN	NaN	NaN	NaN	NaN	NaN	NaN	NaN	1787.44	NaN	NaN	NaN	NaN	NaN	NaN	NaN	NaN	NaN	NaN	1	P48;P18;P01;P40;P23;P6
GTF3C2	Q8WUA4	_VSS[Phospho (STY)]PTKPK_.2		26253.6	9020.56	3885.36	9711.92	13580	15462.1	11314.6	12148.3	8736.62	5811.54	18697.5	14688.8	40406	14184.5	10031	7311.87	3951.96	10570.5	7923.96	14931.3	4757.82	7719.18	9689.18	10752.3	5052.05	7018.28	6530.63	5652.47	5757.6	11488.3	6321.75	12179.3	16129.6	12049.2	3292.82	6831	NaN	12775.9	4323.64	18331.3	4111.53	NaN	NaN	NaN	1	P48;P31;P19;P12;P18;P25;P01;P40;P11;P03;P26;P23;P37;P08;P21;P16;P13;P42;P38;P04;P45;P46;P32;P43;P33;P34;P30;P35;P36;P49;P02;P41;P07;P05;P24;P20;P10;P6;P47;P27;P22;P14;P9
GTF3C3	Q9Y5Q9	_GKLS[Phospho (STY)]AEENPDDSEVPSSSGINSTK_.3		NaN	NaN	NaN	NaN	NaN	NaN	NaN	174099	NaN	NaN	194847	NaN	NaN	NaN	9840.78	26061.1	NaN	NaN	28385	20210.1	NaN	37829.3	NaN	NaN	NaN	41934.6	NaN	NaN	NaN	NaN	NaN	NaN	NaN	24064.1	NaN	9401.86	NaN	NaN	5243.76	NaN	NaN	NaN	NaN	NaN	1	P48;P31;P18;P25;P40;P11;P26;P13;P42;P43;P41
GTPBP1	O00178	_SAMDSPVPASMFAPEPSS[Phospho (STY)]PGAAR_.3;_SAMDSPVPASM[Oxidation (M)]FAPEPSS[Phospho (STY)]PGAAR_.3;_SAM[Oxidation (M)]DSPVPASM[Oxidation (M)]FAPEPSS[Phospho (STY)]PGAAR_.3		NaN	NaN	NaN	6242.64	NaN	NaN	NaN	NaN	NaN	NaN	NaN	NaN	NaN	NaN	1569.08	12049.1	NaN	NaN	NaN	12745.5	NaN	7442.89	NaN	5231.58	NaN	NaN	NaN	NaN	NaN	3101.14	NaN	NaN	NaN	NaN	NaN	NaN	NaN	NaN	NaN	NaN	NaN	NaN	NaN	NaN	0.957	P31;P19;P12;P18;P42;P38;P43;P18;P38;P01;P26;P04;P02;P15
GTSE1	Q9NYZ3	_KS[Phospho (STY)]PTSLK_.2		NaN	NaN	NaN	NaN	NaN	NaN	NaN	1027.07	NaN	NaN	1663.19	NaN	NaN	NaN	NaN	NaN	1427.75	NaN	NaN	NaN	NaN	NaN	NaN	NaN	NaN	NaN	NaN	NaN	NaN	2617.04	NaN	NaN	NaN	3852.53	NaN	NaN	NaN	NaN	NaN	5373.84	NaN	NaN	NaN	NaN	0.997	P48;P12;P25;P40;P03;P45
GTSE1	Q9NYZ3	_LVDVS[Phospho (STY)]PDR_.2		2650.4	15487.4	5202.18	11758.6	10749	4705.01	4568.66	8215.67	821.062	1420.46	13043.2	8019.68	6980	389.469	1244.58	10584.6	12338.8	3126.6	4230.5	5699.47	1494.85	1101.72	NaN	9430.5	NaN	1719.51	NaN	NaN	2188.93	6284.17	13211.7	NaN	3163.94	13573.2	NaN	2375.83	3372.54	1478.86	NaN	7360.84	NaN	NaN	3852.28	NaN	1	P48;P31;P19;P12;P18;P25;P01;P40;P11;P03;P26;P23;P37;P08;P16;P13;P42;P38;P04;P45;P39;P32;P43;P33;P34;P30;P35;P49;P02;P07;P15;P6;P27;P14
GYS1	P13807	_PASVPPS[Phospho (STY)]PSLSR_.2		NaN	NaN	NaN	NaN	NaN	NaN	NaN	NaN	NaN	NaN	NaN	NaN	NaN	NaN	481.775	NaN	NaN	NaN	3471.42	NaN	NaN	NaN	NaN	NaN	NaN	NaN	NaN	NaN	NaN	NaN	NaN	NaN	NaN	NaN	NaN	NaN	NaN	NaN	NaN	NaN	NaN	NaN	NaN	NaN	0.837	P18;P11;P24
H1F0	P07305	_GVGASGS[Phospho (STY)]FR_.2		7588.47	NaN	NaN	63763	NaN	NaN	NaN	NaN	NaN	NaN	NaN	33727.9	NaN	8074.52	243042	NaN	NaN	NaN	6226.65	NaN	NaN	NaN	NaN	11707.8	8387.54	NaN	NaN	NaN	18744.7	NaN	NaN	NaN	4451.05	34578.1	NaN	NaN	NaN	NaN	NaN	NaN	NaN	NaN	NaN	NaN	1	P19;P18;P01;P40;P11;P38;P33;P49;P07;P20;P14
H1F0	P07305	_KLAAT[Phospho (STY)]PK_.2		NaN	NaN	NaN	1568.33	NaN	NaN	NaN	NaN	3424.84	NaN	4990.13	NaN	NaN	NaN	7382.52	NaN	NaN	NaN	12497.4	NaN	4945.79	NaN	9899.99	17143	NaN	NaN	NaN	NaN	NaN	NaN	17564.3	10905.3	7569.98	8220.51	87011.6	16601.3	NaN	NaN	NaN	4843.37	NaN	NaN	NaN	NaN	1	P48;P19;P18;P40;P11;P03;P37;P16;P13;P38;P32;P33;P05;P10;P22
H1FX	Q92522	_GTGANGS[Phospho (STY)]FK_.2		2638.68	1610.69	NaN	13874.8	NaN	NaN	NaN	4757.29	NaN	NaN	949.787	4328.36	NaN	NaN	19403.2	NaN	1117.27	2103.36	NaN	1499.92	1099.2	NaN	NaN	NaN	16849.4	1374.23	NaN	3214.76	NaN	3604.23	NaN	NaN	2115.65	9286.53	10733.1	NaN	NaN	1654.29	11637	NaN	5218.71	NaN	NaN	NaN	1	P48;P31;P12;P18;P25;P01;P40;P26;P37;P08;P21;P38;P45;P33;P30;P02;P41;P05;P20;P47;P14
H1FX	Q92522	_AGGSAALS[Phospho (STY)]PSKK_.2;_AGGSAALS[Phospho (STY)]PSK_.2		780068	767826	421590	824891	923437	619692	465162	1.00148e+06	949224	817280	785384	623482	645954	570170	300410	413206	1175440	590722	543352	1.02118e+06	618203	764695	986814	792701	1222589	745635	564893	1.01783e+06	772056	630850	1.27274e+06	597334	366256	865888	1.30791e+06	655998	896980	678214	263199	425757	809822	1.80976e+06	763966	1.35797e+06	1	P48;P31;P19;P12;P18;P25;P01;P40;P11;P03;P26;P23;P37;P08;P21;P16;P13;P42;P44;P38;P04;P45;P39;P32;P43;P33;P34;P30;P35;P36;P49;P02;P41;P07;P05;P15;P28;P20;P10;P6;P47;P27;P22;P14
H2AFX	P16104	_KTS[Phospho (STY)]ATVGPK_.2		NaN	2529.08	NaN	NaN	NaN	2633.04	NaN	NaN	NaN	NaN	3766.98	NaN	2325.41	NaN	870.181	2856.2	3955.42	1374.47	1474.74	2262.82	NaN	NaN	NaN	3024.26	NaN	1236.11	NaN	NaN	NaN	2739.41	2644.79	NaN	3299.57	5771.62	16644.5	2977.14	NaN	NaN	NaN	5727.93	NaN	NaN	NaN	NaN	0.999	P48;P31;P19;P12;P18;P40;P11;P03;P26;P08;P16;P13;P42;P04;P45;P33;P34;P02;P05
H2AFX	P16104	_ATQAS[Phospho (STY)]QEY_.1;_ATQAS[Phospho (STY)]QEY_.2;_KATQAS[Phospho (STY)]QEY_.2		NaN	NaN	31548.4	565794	38086.6	7176.59	10177.2	9398.65	NaN	9039.84	10668	334494	26425.2	NaN	18217.3	43100.2	27484.3	12894	12534.8	9361.98	25878.6	31285.3	15671.1	17947	NaN	NaN	14204	4133.82	10051.3	4333.39	17793.9	12323.9	138797	175952	NaN	NaN	4623.11	NaN	NaN	141059	NaN	NaN	39723.8	39179.4	1	P19;P12;P18;P16;P38;P15;P10;P6;P22;P48;P31;P40;P11;P03;P23;P37;P08;P42;P44;P04;P45;P43;P33;P34;P35;P36;P07;P47;P27;P14;P48;P31;P19;P12;P18;P25;P40;P11;P03;P23;P37;P08;P16;P42;P44;P38;P45;P39;P43;P33;P34;P36;P27;P14
H2AFY	O75367	_GKLEAIIT[Phospho (STY)]PPPAK_.2;_GKLEAIIT[Phospho (STY)]PPPAK_.3;_LEAIIT[Phospho (STY)]PPPAK_.2		24482.1	66845.1	31877.9	29362.7	39564.8	70257.4	112122	40511	67732.8	10527	50610.3	18544	39552.1	10811.1	6898.34	51855	64165	102056	136782	41648.7	21017.2	42734.9	139578	60490.7	4829.86	42231.5	52666.6	6360.02	46629.4	35319.4	112249	42236.2	33949.1	91163.1	87691.4	41038.4	50270.8	23793.8	3198.51	125084	16385.3	NaN	27675.4	NaN	1	P48;P31;P19;P25;P01;P40;P26;P08;P42;P38;P43;P33;P34;P30;P49;P27;P22;P12;P18;P11;P03;P23;P37;P16;P13;P45;P39;P35;P36;P02;P15;P20;P10;P6;P47;P48;P31;P19;P12;P18;P25;P01;P40;P11;P03;P26;P23;P37;P08;P21;P16;P13;P42;P38;P04;P45;P39;P32;P43;P33;P34;P30;P35;P36;P49;P02;P41;P07;P05;P15;P24;P20;P10;P6;P47;P27;P22;P14
H2AFY	O75367	_AASADSTTEGT[Phospho (STY)]PADGFTVLSTK_.2		NaN	NaN	NaN	NaN	NaN	NaN	NaN	NaN	NaN	NaN	NaN	NaN	NaN	NaN	764.155	NaN	NaN	NaN	NaN	NaN	NaN	NaN	NaN	NaN	NaN	NaN	3863.09	NaN	NaN	NaN	NaN	NaN	NaN	NaN	NaN	NaN	NaN	NaN	NaN	NaN	NaN	NaN	NaN	NaN	0.899	P18;P36
HAT1	O14929	_LIS[Phospho (STY)]PYKK_.2;_RLIS[Phospho (STY)]PYK_.2		4320.39	18308.5	NaN	9587.02	13425.4	2790.2	4818.68	15824.2	NaN	5728.21	24938.4	4897.03	9296.29	NaN	2798.71	4152.71	6554.49	4725.1	2245.03	8778.6	5330.73	NaN	4263.13	9136.42	NaN	5752.55	4441.53	NaN	NaN	6939.65	4848.23	4798.13	22097.5	49237.6	NaN	3544.55	4482.43	NaN	NaN	18157.8	NaN	NaN	5351.6	NaN	1	P48;P31;P19;P12;P18;P25;P01;P40;P11;P03;P26;P23;P37;P08;P16;P13;P42;P38;P04;P45;P39;P33;P34;P35;P36;P02;P15;P10;P6;P22;P14;P48;P40
HBA2	P69905	_VLS[Phospho (STY)]PADK_.2		NaN	NaN	NaN	NaN	NaN	NaN	NaN	NaN	NaN	15267.1	NaN	NaN	NaN	NaN	195.606	NaN	NaN	4599.33	NaN	NaN	1712.87	NaN	NaN	NaN	23196.5	6432.73	NaN	20509.3	NaN	NaN	NaN	NaN	NaN	NaN	257707	NaN	NaN	2657.58	NaN	NaN	725553	NaN	NaN	NaN	1	P18;P26;P37;P08;P21;P30;P35;P05;P20;P47
HCFC1	P51610	_AVTTVTQSTPVPGPSVPPPEELQVS[Phospho (STY)]PGPR_.3		NaN	11659.8	NaN	NaN	NaN	10784.8	26574.5	61838.5	NaN	NaN	9530.55	NaN	NaN	NaN	6288.3	NaN	NaN	NaN	NaN	29048.6	11697.6	NaN	NaN	NaN	NaN	17738.3	NaN	NaN	NaN	18352.3	15685.6	NaN	13350.9	71188.5	NaN	NaN	10793.3	NaN	NaN	NaN	NaN	NaN	NaN	NaN	1	P48;P31;P12;P18;P25;P40;P26;P23;P37;P16;P04;P33;P02;P15
HCFC1	P51610	_RPMS[Phospho (STY)]SPEMK_.2		NaN	NaN	NaN	NaN	NaN	NaN	NaN	17127.8	NaN	NaN	20365.6	NaN	NaN	NaN	NaN	NaN	NaN	NaN	NaN	NaN	NaN	NaN	NaN	NaN	NaN	NaN	NaN	NaN	NaN	NaN	3901.4	NaN	NaN	NaN	NaN	NaN	NaN	NaN	NaN	NaN	NaN	NaN	NaN	NaN	0.998	P48;P25;P16
HCFC1	P51610	_RPMSS[Phospho (STY)]PEMK_.2;_RPM[Oxidation (M)]SS[Phospho (STY)]PEMK_.2		NaN	NaN	NaN	NaN	NaN	NaN	7999.58	NaN	NaN	NaN	NaN	NaN	NaN	NaN	NaN	NaN	NaN	NaN	5278.39	NaN	NaN	NaN	NaN	NaN	NaN	NaN	NaN	NaN	NaN	NaN	NaN	NaN	NaN	10013.9	NaN	NaN	NaN	NaN	NaN	NaN	NaN	NaN	NaN	NaN	0.995	P40;P11;P23;P25;P43
HCFC1	P51610	_VAS[Phospho (STY)]SPVMVSNPATR_.2		NaN	NaN	NaN	NaN	NaN	NaN	2259.72	NaN	NaN	NaN	NaN	NaN	NaN	NaN	NaN	NaN	NaN	NaN	NaN	NaN	NaN	NaN	NaN	NaN	NaN	NaN	2466.63	NaN	NaN	NaN	NaN	NaN	NaN	NaN	NaN	NaN	NaN	8115.48	NaN	NaN	NaN	NaN	NaN	NaN	0.797	P23;P30;P36
HCFC1	P51610	_VASS[Phospho (STY)]PVMVSNPATR_.2;_VASS[Phospho (STY)]PVM[Oxidation (M)]VSNPATR_.2		NaN	NaN	NaN	NaN	NaN	745.96	4580.34	10638.5	NaN	NaN	9413.55	NaN	NaN	NaN	12640.4	NaN	NaN	NaN	21208	NaN	NaN	NaN	NaN	NaN	NaN	31707.1	8839.9	NaN	NaN	5003.18	NaN	NaN	NaN	NaN	NaN	NaN	NaN	NaN	NaN	NaN	NaN	NaN	4702.63	NaN	0.992	P48;P18;P39;P48;P12;P25;P11;P26;P23;P04;P36
HCFC1	P51610	_S[Phospho (STY)]PISVPGGSALISNLGK_.2		12879.5	NaN	NaN	NaN	NaN	NaN	7311.77	7888.37	NaN	1169.77	4133.85	NaN	NaN	14264.1	3738.51	NaN	NaN	6641.8	4815.14	7516.5	2908.51	7289.05	NaN	2146.74	7161.86	10800.4	5092.26	NaN	2367	2729.72	4392.86	NaN	NaN	18323.6	NaN	1201.08	NaN	NaN	499.191	NaN	NaN	NaN	NaN	NaN	1	P48;P31;P19;P12;P18;P25;P01;P40;P11;P26;P23;P37;P08;P16;P13;P43;P35;P36;P49;P41;P07;P20
HCLS1	P14317	_RS[Phospho (STY)]PEAPQPVIAMEEPAVPAPLPK_.3;_RS[Phospho (STY)]PEAPQPVIAM[Oxidation (M)]EEPAVPAPLPK_.3;_S[Phospho (STY)]PEAPQPVIAMEEPAVPAPLPK_.3;_S[Phospho (STY)]PEAPQPVIAM[Oxidation (M)]EEPAVPAPLPK_.3		13249.6	5633.34	88693.5	71199.3	NaN	31774.3	19732.4	28840.7	21589.3	8352.61	28093.6	14653.5	71192.8	3954.51	3412.23	39538.8	39650	NaN	6358.98	34520.8	11123.8	10384.7	8233.6	6139.9	NaN	15002.3	10004.5	NaN	6608	8786.2	15823.2	NaN	24360.3	107123	NaN	1672.3	4848.27	7051.43	1413.43	24027.2	3046.12	NaN	6292.8	1524.6	1	P48;P31;P19;P12;P18;P25;P01;P40;P11;P26;P23;P37;P16;P42;P38;P04;P45;P39;P33;P34;P30;P35;P36;P02;P15;P10;P6;P27;P14;P48;P31;P19;P12;P18;P25;P01;P40;P26;P23;P37;P16;P42;P39;P43;P33;P30;P15;P48;P31;P19;P12;P18;P25;P01;P40;P03;P26;P23;P37;P16;P13;P42;P38;P04;P45;P43;P35;P36;P07;P27;P31;P19;P12;P18;P25;P01;P40;P11;P03;P26;P23;P37;P21;P16;P13;P42;P44;P04;P45;P39;P32;P43;P33;P30;P35;P36;P49;P02;P41;P07;…
HDAC4	P56524	_KTAS[Phospho (STY)]EPNLK_.2;_TAS[Phospho (STY)]EPNLK_.2		7628.97	33340.9	NaN	58768	29830.6	NaN	NaN	37593.8	NaN	NaN	30807.3	44111.2	NaN	NaN	10997.9	NaN	17322.4	8623.53	9265.47	8891.5	NaN	NaN	NaN	12312.4	NaN	11135.9	NaN	NaN	2342.37	17027	NaN	NaN	NaN	NaN	NaN	6275.16	5371.32	NaN	NaN	NaN	NaN	NaN	NaN	NaN	1	P48;P38;P48;P31;P19;P12;P18;P25;P01;P11;P26;P08;P13;P38;P45;P02;P07;P15;P6;P14
HDAC4	P56524	_RSS[Phospho (STY)]PLLR_.2		NaN	13946.1	NaN	42915.7	8949.16	NaN	1983.66	8493.7	NaN	NaN	18018.5	15155.9	NaN	NaN	1457.5	NaN	NaN	NaN	NaN	NaN	NaN	NaN	NaN	3184.24	NaN	NaN	NaN	NaN	NaN	7702.12	NaN	NaN	NaN	NaN	NaN	NaN	NaN	NaN	NaN	NaN	NaN	NaN	NaN	NaN	1	P48;P19;P12;P18;P25;P23;P38;P02;P6;P14
HDAC4	P56524	_QEPIES[Phospho (STY)]DEEEAEPPR_.2		NaN	6196.86	NaN	14672.1	NaN	NaN	1444.81	NaN	NaN	1818.2	2238.77	11592.7	NaN	NaN	NaN	NaN	3418.09	NaN	NaN	NaN	NaN	NaN	NaN	NaN	NaN	NaN	NaN	NaN	NaN	1383.55	1426.53	NaN	NaN	NaN	NaN	NaN	NaN	NaN	NaN	NaN	NaN	NaN	NaN	NaN	1	P48;P12;P23;P16;P38;P45;P35;P02;P14
HDAC5	Q9UQL6	_TQS[Phospho (STY)]SPAAPGGMK_.2		5473.49	NaN	NaN	NaN	NaN	NaN	NaN	6603.28	NaN	NaN	NaN	NaN	NaN	NaN	NaN	NaN	NaN	NaN	38967.9	NaN	NaN	NaN	NaN	NaN	NaN	NaN	NaN	NaN	NaN	NaN	NaN	NaN	NaN	NaN	NaN	NaN	NaN	NaN	NaN	NaN	NaN	NaN	NaN	NaN	1	P25;P01;P11
HDAC7	Q8WUI4	_KTVS[Phospho (STY)]EPNLK_.2;_TVS[Phospho (STY)]EPNLK_.2		20598.2	38098.3	31263.1	NaN	41559.3	22218.4	30190.3	35525.8	56067	22707.9	34896.4	NaN	19817.9	NaN	35596.9	54139.8	33528.1	54754.5	28860.8	35568.6	23398.3	31705	39666.4	40248.1	NaN	40620.2	25237.1	NaN	14333.7	14743.3	25009.6	27481.7	3863.68	8244.32	NaN	31472	29422.1	50236.9	71941.7	9142.96	26448.6	NaN	49443.9	11504.2	1	P48;P19;P18;P25;P26;P39;P43;P48;P31;P19;P12;P18;P25;P01;P40;P11;P03;P26;P23;P37;P08;P21;P16;P13;P42;P44;P04;P45;P39;P32;P43;P33;P34;P30;P35;P36;P02;P41;P07;P15;P10;P6;P27;P22
HDAC7	Q8WUI4	_KES[Phospho (STY)]APPSLR_.2		16525.7	30302.9	25608.1	NaN	26242.7	12902.3	22146.4	26680.9	11840.1	18632.8	23262.4	NaN	11880.9	14076.3	25930.5	25503.5	16235.6	18559.6	13414.9	17943.5	19220.4	25128.3	17278.8	24333.4	NaN	23649.5	13742.3	3622.65	7019.93	13715.9	13751.9	14608.9	2385.38	4053.32	NaN	19623.8	16684.5	28397.5	35140	NaN	5597.65	NaN	13804.8	NaN	1	P48;P31;P19;P12;P18;P25;P01;P40;P11;P26;P23;P37;P08;P21;P16;P13;P42;P04;P45;P39;P32;P43;P33;P34;P30;P35;P36;P49;P02;P41;P07;P15;P10;P6;P47;P27;P22
HDAC7	Q8WUI4	_AQS[Phospho (STY)]SPAAPASLSAPEPASQAR_.2;_AQS[Phospho (STY)]SPAAPASLSAPEPASQAR_.3		NaN	34223.1	NaN	NaN	57547.1	NaN	NaN	NaN	NaN	NaN	NaN	NaN	NaN	40019.3	17933.6	NaN	NaN	NaN	NaN	NaN	NaN	50164.3	NaN	30547	NaN	41859.3	NaN	NaN	NaN	NaN	NaN	NaN	NaN	NaN	NaN	NaN	40089.8	NaN	76544.9	NaN	NaN	NaN	NaN	NaN	0.997	P19;P18;P26;P43;P49;P02;P41;P15;P6;P37;P39
HDAC7	Q8WUI4	_AQSS[Phospho (STY)]PAAPASLSAPEPASQAR_.2		NaN	NaN	NaN	NaN	NaN	NaN	20664.4	NaN	NaN	NaN	31464.7	NaN	NaN	NaN	NaN	NaN	NaN	24892.1	NaN	25146.3	NaN	NaN	40995.5	NaN	NaN	NaN	NaN	NaN	NaN	NaN	19776.4	42196.7	NaN	NaN	NaN	NaN	NaN	63928	NaN	NaN	NaN	NaN	22754.9	NaN	0.905	P48;P31;P23;P08;P16;P39;P30;P10;P22
HDGF	P51858	_GNAEGSS[Phospho (STY)]DEEGKLVIDEPAK_.3		NaN	7864.82	NaN	NaN	12690.2	NaN	NaN	15897.2	NaN	NaN	21134.7	NaN	NaN	NaN	3721.63	NaN	NaN	NaN	NaN	NaN	NaN	NaN	NaN	NaN	NaN	NaN	NaN	NaN	NaN	NaN	NaN	NaN	NaN	NaN	NaN	NaN	NaN	NaN	NaN	NaN	NaN	NaN	NaN	NaN	1	P48;P18;P25;P02;P6
HDGF	P51858	_AGDLLEDS[Phospho (STY)]PKRPK_.3;_AGDLLEDS[Phospho (STY)]PK_.2;_RAGDLLEDS[Phospho (STY)]PK_.2		671412	1.21585e+06	455947	897811	1.9674e+06	222279	627461	729195	242244	271384	1.2866e+06	594732	348944	241552	439275	561833	404435	730732	402904	560068	312401	311450	392258	526242	632758	289413	393690	654415	535924	665481	740923	180624	117515	329224	948432	310630	517479	316150	489900	306475	978144	41888	434901	594705	1	P48;P31;P19;P12;P18;P25;P01;P40;P11;P03;P26;P23;P37;P08;P21;P13;P42;P44;P38;P04;P45;P39;P32;P43;P33;P34;P30;P35;P36;P49;P02;P41;P15;P20;P10;P6;P47;P27;P22;P14;P48;P31;P19;P12;P18;P25;P01;P40;P11;P03;P26;P23;P37;P08;P21;P16;P13;P42;P44;P38;P04;P45;P39;P32;P43;P33;P34;P30;P35;P36;P49;P02;P41;P07;P05;P15;P28;P20;P10;P6;P47;P27;P14;P48;P31;P19;P12;P18;P25;P01;P40;P11;P03;P26;P23;P37;P08;P16;P13;P42;P…
HDGF	P51858	_NSTPS[Phospho (STY)]EPGSGR_.2		16819.4	NaN	7359.9	NaN	16513.3	NaN	5652.94	11069.8	NaN	NaN	9681.58	NaN	NaN	NaN	8740.22	6475.94	NaN	17076.6	NaN	13728.5	6690.99	8502.98	NaN	NaN	21731	NaN	NaN	NaN	NaN	NaN	6599.53	NaN	NaN	NaN	NaN	NaN	10719.8	9573.21	11542.6	NaN	NaN	NaN	NaN	21236.2	1	P48;P31;P18;P25;P01;P23;P37;P08;P16;P42;P44;P43;P30;P41;P15;P20;P6;P27
HDGF	P51858	_NST[Phospho (STY)]PSEPGSGR_.2		8640.65	17679.7	5208.21	6412.04	NaN	2989.92	4428.88	17561.3	NaN	3301.18	13483.5	NaN	1832.08	NaN	2633.09	4723.14	2927.72	15028.4	2413.73	9453.11	6524.08	5591.36	NaN	NaN	13320.7	2604.03	5892.01	8624.85	NaN	16549.1	7269.15	NaN	NaN	3444.95	NaN	1951.45	6989.18	NaN	6562.86	4494.31	NaN	NaN	8948.94	16128.4	1	P48;P31;P12;P18;P25;P01;P40;P11;P03;P26;P23;P37;P08;P16;P13;P42;P44;P38;P04;P45;P39;P43;P34;P35;P36;P02;P41;P15;P20;P47;P27
HDGFL2	Q7Z4V5	_S[Phospho (STY)]EGFSMDR_.2		4358.04	3372.74	NaN	NaN	NaN	NaN	4014.58	NaN	NaN	NaN	1625.01	NaN	NaN	9555.44	4851.56	2710.04	2155.29	5562.47	9108.49	4027.3	1687.64	NaN	NaN	2010.21	NaN	3725.51	NaN	NaN	11009.9	1376.89	6637.49	NaN	NaN	4025.41	NaN	1950.66	2643.06	1520.94	2459.13	3258.5	NaN	NaN	2868.74	NaN	1	P48;P31;P19;P12;P18;P01;P40;P11;P03;P26;P23;P37;P08;P16;P13;P42;P45;P39;P30;P49;P02;P41;P07;P15
HDGFL2	Q7Z4V5	_EGPDLDRPGS[Phospho (STY)]DR_.2		NaN	NaN	NaN	NaN	NaN	NaN	NaN	NaN	NaN	NaN	NaN	136.433	NaN	NaN	NaN	NaN	NaN	NaN	NaN	NaN	NaN	NaN	NaN	NaN	NaN	NaN	NaN	NaN	NaN	NaN	NaN	NaN	NaN	NaN	NaN	NaN	NaN	NaN	NaN	NaN	NaN	NaN	4072.7	3606.81	1	P44;P39;P14
HDGFL2	Q7Z4V5	_ARGDS[Phospho (STY)]EALDEES_.2		7373.95	25066	10571.4	16576.2	35251	4471.95	9898.25	30634.4	6843.09	5049.99	26888.4	8270.57	6061.77	6933.9	5724.43	13128.3	7562.9	9682.27	6312.91	7257.87	6552.19	6355.79	6290.8	8082.87	1761.16	6511.29	6468.29	NaN	4796.78	9648.13	8128.63	6144.78	5575.37	27307.5	NaN	2909.33	5214.19	NaN	7505.63	12385.5	3794.72	NaN	10680.1	5876.32	1	P48;P31;P19;P12;P18;P25;P01;P40;P11;P03;P26;P23;P37;P08;P21;P16;P13;P42;P44;P38;P04;P45;P39;P32;P43;P33;P34;P35;P36;P49;P02;P41;P07;P15;P20;P10;P6;P27;P22;P14
HDLBP	Q00341	_VATLNS[Phospho (STY)]EEESDPPTYK_.2		NaN	NaN	NaN	NaN	NaN	NaN	NaN	NaN	NaN	NaN	10920.2	NaN	NaN	NaN	NaN	NaN	NaN	NaN	NaN	NaN	NaN	NaN	NaN	NaN	NaN	NaN	NaN	NaN	NaN	6049.8	NaN	NaN	NaN	NaN	NaN	NaN	NaN	NaN	NaN	NaN	NaN	NaN	NaN	NaN	1	P48;P12
HDLBP	Q00341	_DCDPGS[Phospho (STY)]PR_.2		NaN	5347.97	NaN	NaN	7232.85	837.916	407.146	2469.53	NaN	NaN	1686.8	NaN	NaN	NaN	NaN	NaN	NaN	697.563	NaN	NaN	NaN	NaN	NaN	NaN	NaN	NaN	NaN	NaN	NaN	3109.67	NaN	NaN	NaN	4094.51	NaN	NaN	NaN	NaN	NaN	3953.96	NaN	NaN	NaN	NaN	1	P48;P12;P25;P40;P03;P23;P08;P04;P02;P6
HECTD1	Q9ULT8	_RLDS[Phospho (STY)]SGER_.2		2135.11	NaN	NaN	NaN	NaN	NaN	NaN	1117.86	NaN	NaN	1950.18	NaN	NaN	NaN	726.846	NaN	NaN	NaN	NaN	1350.35	NaN	NaN	NaN	NaN	NaN	NaN	NaN	NaN	NaN	741.357	NaN	NaN	NaN	NaN	NaN	NaN	NaN	NaN	NaN	NaN	NaN	NaN	NaN	NaN	0.99	P48;P31;P12;P18;P25;P01
HECTD4	Q9Y4D8	_TEGT[Phospho (STY)]PPPPGQPAK_.2		5504.23	NaN	NaN	NaN	NaN	NaN	2878.18	3783.84	7900.28	NaN	NaN	NaN	NaN	NaN	6866.69	NaN	NaN	NaN	NaN	NaN	NaN	NaN	6565.87	5038.79	NaN	NaN	NaN	NaN	NaN	NaN	NaN	NaN	NaN	NaN	NaN	NaN	NaN	NaN	NaN	NaN	NaN	NaN	NaN	NaN	0.993	P19;P18;P25;P01;P23;P32;P10
HECW1	Q76N89	_SYS[Phospho (STY)]AGEASEVSR_.2		NaN	NaN	NaN	NaN	NaN	NaN	NaN	3578.54	NaN	NaN	3546.6	NaN	NaN	NaN	NaN	NaN	NaN	NaN	NaN	NaN	NaN	NaN	NaN	NaN	NaN	NaN	NaN	NaN	NaN	1190.5	NaN	NaN	NaN	NaN	NaN	NaN	NaN	NaN	NaN	NaN	NaN	NaN	NaN	NaN	1	P48;P12;P25
HEMGN	Q9BXL5	_VFPSVAS[Phospho (STY)]PQK_.2		NaN	NaN	NaN	NaN	NaN	58406.5	NaN	NaN	NaN	52910.3	NaN	NaN	84716.1	7271.07	NaN	NaN	60974.4	14571.5	NaN	NaN	60567	NaN	NaN	NaN	49967.7	19227	NaN	84358.1	NaN	NaN	84811.9	NaN	NaN	NaN	338767	NaN	NaN	NaN	NaN	NaN	473054	NaN	NaN	NaN	1	P26;P37;P08;P21;P16;P04;P45;P34;P35;P49;P05;P20;P47
HERC1	Q15751	_SES[Phospho (STY)]LTAESR_.2		888.131	NaN	NaN	NaN	NaN	439.648	762.08	2157.32	NaN	NaN	2194.99	NaN	NaN	NaN	1305.96	1772.27	845.795	1199.16	2019.24	1187.41	NaN	665.186	NaN	881.574	NaN	NaN	NaN	NaN	NaN	254.757	247.404	NaN	NaN	1579.45	NaN	666.654	NaN	NaN	NaN	NaN	1232.3	NaN	NaN	NaN	1	P48;P31;P19;P12;P18;P25;P01;P40;P11;P23;P08;P21;P16;P13;P42;P04;P45;P43;P24;P9
HEXIM2	Q96MH2	_TQS[Phospho (STY)]PGGCSAEAVLAR_.2		NaN	1382.72	NaN	4362.89	235.412	NaN	NaN	NaN	NaN	NaN	505.505	NaN	NaN	NaN	NaN	NaN	NaN	NaN	NaN	NaN	NaN	NaN	NaN	NaN	NaN	NaN	NaN	NaN	NaN	742.558	NaN	NaN	NaN	NaN	NaN	NaN	NaN	NaN	NaN	NaN	NaN	NaN	NaN	NaN	0.999	P48;P12;P38;P02;P6
HIRIP3	Q9BW71	_NGVAAEVS[Phospho (STY)]PAKEENPRR_.3;_NGVAAEVS[Phospho (STY)]PAKEENPR_.3;_NGVAAEVS[Phospho (STY)]PAK_.2		8144.56	41237.6	3573.76	20548.2	30977.1	11595.7	18575.7	42135.1	2429.32	4798.77	114188	8478.58	17005.4	1490.66	5964.84	16717.5	11282.3	12792.2	8357.55	14432.8	2836.28	5758.32	9487.37	10094.3	3.03975	6996.83	4937.72	6.78731	611.361	27665.4	13522.2	1400.66	202.207	17468.5	NaN	7383.19	6320.1	16867.3	297.188	3603.25	NaN	NaN	6027.45	NaN	1	P48;P31;P19;P12;P25;P40;P26;P23;P37;P42;P38;P45;P43;P33;P34;P30;P35;P02;P6;P48;P31;P19;P12;P18;P25;P01;P40;P11;P03;P26;P37;P08;P16;P13;P42;P38;P04;P45;P39;P32;P43;P33;P34;P30;P35;P36;P49;P02;P41;P07;P15;P20;P10;P6;P47;P27;P22;P14;P48;P19;P12;P18;P25;P01;P40;P11;P03;P23;P08;P16;P13;P42;P38;P04;P45;P34;P02;P15;P10;P6;P22;P14
HIRIP3	Q9BW71	_EES[Phospho (STY)]EESEAEPVQR_.2		NaN	NaN	NaN	44962.9	NaN	NaN	16017.4	6806.34	NaN	NaN	NaN	NaN	12334	NaN	NaN	NaN	NaN	NaN	NaN	NaN	NaN	5151.64	NaN	NaN	NaN	NaN	NaN	NaN	NaN	5941.3	NaN	NaN	NaN	NaN	NaN	NaN	NaN	NaN	NaN	NaN	NaN	NaN	NaN	NaN	1	P12;P25;P23;P38;P43;P34
HIRIP3	Q9BW71	_ESEQES[Phospho (STY)]EEEILAQK_.2		NaN	13119	NaN	NaN	28890.8	11030.6	20046.4	7736.75	NaN	NaN	7518.62	9428.81	15802.7	NaN	3689.88	NaN	12149.8	NaN	12856.2	NaN	3386.76	NaN	30413.6	9729.57	NaN	NaN	NaN	NaN	NaN	6795.48	7876.43	NaN	NaN	6997.39	NaN	7441.78	4436.6	NaN	1707.02	NaN	NaN	NaN	NaN	2965.93	1	P48;P19;P12;P18;P25;P40;P11;P23;P37;P16;P13;P44;P04;P45;P34;P02;P41;P15;P10;P6;P14
[truncated: 2,460 more rows]
[truncated: 60 more columns]
