# Supplementary material for: PDX models reflect the proteome landscape of pediatric acute lymphoblastic leukemia but divert in select pathways
Source: J Exp Clin Cancer Res. 2021 Mar 15;40:96. doi: 10.1186/s13046-021-01835-8 (PMC7958471; doi:10.1186/s13046-021-01835-8)
Supplement: Supplementary file 17 — Additional file 17. [file 13046_2021_1835_MOESM17_ESM.csv]

Additional File 6. Meta data for phosphoprotein analysis
Run Label	ID	PatientID	SampleType	Disease	File Name
AU_20180806_P48_DIA2.raw	P48	380	Cell Line	B-ALL	AU_20180806_P48_DIA2
AU_20180805_P6_DIA2.raw	P6	380	Cell Line	B-ALL	AU_20180805_P6_DIA2
AU_20180806_P25_DIA2.raw	P25	697	Cell Line	B-ALL	AU_20180806_P25_DIA2
AU_20180805_P02_DIA2.raw	P02	697	Cell Line	B-ALL	AU_20180805_P02_DIA2
AU_20180811_P12_DIA.raw	P12	697	Cell Line	B-ALL	AU_20180811_P12_DIA
AU_20180814_P28_DIA.raw	P28	B-05-R1	Patient	B-ALL	AU_20180814_P28_DIA
AU_20180814_P44_DIA.raw	P44	B-05-R1-PDX	PDX	B-ALL	AU_20180814_P44_DIA
AU_20180810_P26_DIA.raw	P26	B-01-Dx	Patient	B-ALL	AU_20180810_P26_DIA
AU_20180809_P11_DIA2.raw	P11	B-01-Dx-PDX	PDX	B-ALL	AU_20180809_P11_DIA2
AU_20180811_P22_DIA.raw	P22	B-04-Dx	Patient	B-ALL	AU_20180811_P22_DIA
AU_20180810_P19_DIA.raw	P19	B-04-Dx-PDX	PDX	B-ALL	AU_20180810_P19_DIA
AU_20180809_P08_DIA2.raw	P08	B-06-R2	Patient	B-ALL	AU_20180809_P08_DIA2
AU_20180813_P30_DIA.raw	P30	B-06-R3	Patient	B-ALL	AU_20180813_P30_DIA
AU_20180806_P23_DIA2.raw	P23	B-06-R3-PDXb	PDX	B-ALL	AU_20180806_P23_DIA2
AU_20180814_P39_DIA.raw	P39	B-06-R2-PDXa	PDX	B-ALL	AU_20180814_P39_DIA
AU_20180810_P36_DIA.raw	P36	B-06-R2-PDXb	PDX	B-ALL	AU_20180810_P36_DIA
AU_20180809_P43_DIA2.raw	P43	B-06-R3-PDXa	PDX	B-ALL	AU_20180809_P43_DIA2
AU_20180807_P49_DIA2.raw	P49	B-08-R2	Patient	B-ALL	AU_20180807_P49_DIA2
AU_20180811_P07_DIA.raw	P07	B-08-R2-PDX	PDX	B-ALL	AU_20180811_P07_DIA
AU_20180813_P41_DIA.raw	P41	B-07-R3	Patient	B-ALL	AU_20180813_P41_DIA
AU_20180805_P27_DIA2.raw	P27	B-07-R3-PDXa	PDX	B-ALL	AU_20180805_P27_DIA2
AU_20180808_P42_DIA2.raw	P42	B-07-R3-PDXb	PDX	B-ALL	AU_20180808_P42_DIA2
AU_20180805_P01_DIA2.raw	P01	B-03-Dx	Patient	B-ALL	AU_20180805_P01_DIA2
AU_20180813_P15_DIA.raw	P15	B-03-Dx-PDXa	PDX	B-ALL	AU_20180813_P15_DIA
AU_20180809_P31_DIA2.raw	P31	B-03-Dx-PDXb	PDX	B-ALL	AU_20180809_P31_DIA2
AU_20180809_P37_DIA2.raw	P37	T-02-Dx	Patient	T-ALL	AU_20180809_P37_DIA2
AU_20180811_P16_DIA.raw	P16	T-02-Dx-PDX	PDX	T-ALL	AU_20180811_P16_DIA
AU_20180806_P35_DIA2.raw	P35	T-01-Dx	Patient	T-ALL	AU_20180806_P35_DIA2
AU_20180813_P05_DIA.raw	P05	T-01-R1	Patient	T-ALL	AU_20180813_P05_DIA
AU_20180806_P04_DIA2.raw	P04	T-01-R1-PDXa	PDX	T-ALL	AU_20180806_P04_DIA2
AU_20180807_P34_DIA2.raw	P34	T-01-R1-PDXb	PDX	T-ALL	AU_20180807_P34_DIA2
AU_20180808_P45_DIA2.raw	P45	T-01-Dx-PDX	PDX	T-ALL	AU_20180808_P45_DIA2
AU_20180810_P47_DIA.raw	P47	T-03-Dx	Patient	T-ALL	AU_20180810_P47_DIA
AU_20180813_P13_DIA.raw	P13	T-03-Dx-PDX	PDX	T-ALL	AU_20180813_P13_DIA
AU_20180808_P18_DIA2.raw	P18	B-02-Dx	Patient	B-ALL	AU_20180808_P18_DIA2
AU_20180810_P10_DIA.raw	P10	B-02-Dx-PDXb	PDX	B-ALL	AU_20180810_P10_DIA
AU_20180806_P32_DIA2.raw	P32	B-02-Dx-PDXa	PDX	B-ALL	AU_20180806_P32_DIA2
AU_20180805_P38_DIA2.raw	P38	DND41	Cell Line	T-ALL	AU_20180805_P38_DIA2
AU_20180807_P14_DIA2.raw	P14	DND41	Cell Line	T-ALL	AU_20180807_P14_DIA2
AU_20180810_P20_DIA.raw	P20	GATA2 mutation	Patient	Normal	AU_20180810_P20_DIA
AU_20180814_P21_DIA.raw	P21	Thrombocytopenia	Patient	Normal	AU_20180814_P21_DIA
AU_20180814_P03_DIA.raw	P03	Peers	Cell Line	T-ALL	AU_20180814_P03_DIA
AU_20180811_P33_DIA.raw	P33	Peers	Cell Line	T-ALL	AU_20180811_P33_DIA
AU_20180811_P40_DIA.raw	P40	Peers	Cell Line	T-ALL	AU_20180811_P40_DIA
