# Supplementary material for: PDX models reflect the proteome landscape of pediatric acute lymphoblastic leukemia but divert in select pathways
Source: J Exp Clin Cancer Res. 2021 Mar 15;40:96. doi: 10.1186/s13046-021-01835-8 (PMC7958471; doi:10.1186/s13046-021-01835-8)
Supplement: Supplementary file 18 — Additional file 18. [file 13046_2021_1835_MOESM18_ESM.xlsx]

## Sheet: 20201219_000325_20201218-380-Ce
Additional File 7. Quantified proteins in 380 cell line and 380 cell line-derived xenograft samples
PG.ProteinAccessions	PG.Genes	S1_380_PDX_Liver_1.raw.PG.Quantity	S1_380_PDX_Liver_2.raw.PG.Quantity	S2_380_PDX_Spleen_BM_1.raw.PG.Quantity	S2_380_PDX_Spleen_BM_2.raw.PG.Quantity	S3_380_CL_1_1.raw.PG.Quantity	S3_380_CL_1_2.raw.PG.Quantity	S4_380_CL_2_1.raw.PG.Quantity	S4_380_CL_2_2.raw.PG.Quantity	S5_380_CL_3_1.raw.PG.Quantity	S5_380_CL_3_2.raw.PG.Quantity
A0A0U1RRE5	NBDY	NaN	NaN	NaN	NaN	NaN	NaN	NaN	NaN	NaN	NaN
A2RUS2	DENND3	NaN	NaN	NaN	NaN	NaN	81538	50346.9	NaN	NaN	45107.6
A4FU01	MTMR11	229734	161098	1.25652e+06	971317	NaN	78596.6	83014.7	472309	49446.9	168136
A6NEY8	PRORSD1P	NaN	11784.5	95426.9	90319.9	NaN	NaN	10115.8	NaN	NaN	12623.9
A6NI72;P14598	NCF1B;NCF1	22174.6	11483.3	701315	709186	NaN	NaN	NaN	NaN	NaN	NaN
A8MVU1	NCF1C	9972.71	18889.3	84667.6	87568.3	NaN	NaN	62021.7	NaN	25181.7	23480.3
H7BZ55	CROCC2	132960	135220	130998	139415	NaN	93642.7	90212	88392.2	107567	118300
iRT-pep	NaN	NaN	NaN	NaN	NaN	NaN	NaN	NaN	NaN	NaN	NaN
L0R6Q1	SLC35A4	30581.3	318731	254737	284001	NaN	NaN	NaN	NaN	NaN	NaN
O14524	NEMP1	NaN	NaN	85656.2	NaN	NaN	35047.1	NaN	NaN	NaN	NaN
O15318	POLR3G	46595	NaN	NaN	NaN	NaN	53181.5	46724.7	54213.5	36635.3	47318.9
O15488	GYG2	NaN	NaN	163653	163434	NaN	NaN	NaN	NaN	NaN	NaN
O43422	THAP12	NaN	NaN	NaN	NaN	NaN	NaN	NaN	NaN	NaN	NaN
O43542	XRCC3	NaN	15052.7	NaN	NaN	NaN	24328.6	17345.5	20100	24595.7	26945.5
O43586	PSTPIP1	4803.09	7430.09	58940.2	63026.8	NaN	NaN	NaN	NaN	NaN	NaN
O43692;Q9H0B8	PI15;CRISPLD2	NaN	NaN	203139	195806	NaN	NaN	NaN	NaN	NaN	NaN
O43766	LIAS	6674.87	8430.68	NaN	NaN	NaN	NaN	NaN	NaN	NaN	NaN
O60229	KALRN	NaN	NaN	36066.5	33637.7	NaN	NaN	NaN	NaN	NaN	NaN
O60858	TRIM13	NaN	NaN	NaN	NaN	NaN	NaN	98873.9	NaN	107583	NaN
O75064	DENND4B	NaN	6468.3	521863	524496	NaN	NaN	136315	154324	NaN	100366
O75081	CBFA2T3	NaN	NaN	NaN	NaN	NaN	NaN	NaN	NaN	NaN	NaN
O75132	ZBED4	NaN	19302.6	NaN	NaN	NaN	NaN	18269.7	NaN	24396.1	21399.3
O75182	SIN3B	NaN	NaN	NaN	NaN	NaN	NaN	NaN	NaN	NaN	NaN
O75581	LRP6	NaN	NaN	NaN	NaN	NaN	NaN	NaN	NaN	NaN	NaN
O75689	ADAP1	19823	19968.8	NaN	NaN	NaN	21695.5	47664.5	NaN	NaN	28139.8
O75914	PAK3	1265.67	NaN	115289	121320	NaN	NaN	NaN	NaN	NaN	NaN
O75925	PIAS1	NaN	NaN	NaN	NaN	NaN	NaN	NaN	NaN	NaN	NaN
O94832	MYO1D	6941.23	7911.32	83190.2	88867.5	NaN	NaN	NaN	NaN	NaN	NaN
O95164	UBL3	NaN	NaN	NaN	NaN	NaN	NaN	NaN	NaN	NaN	NaN
O95490	ADGRL2	NaN	NaN	221564	233445	NaN	NaN	NaN	NaN	NaN	NaN
O95716	RAB3D	42209.1	NaN	129151	124159	NaN	NaN	NaN	NaN	NaN	NaN
O96009	NAPSA	17635.5	21547.8	929900	966432	NaN	NaN	NaN	NaN	NaN	NaN
P00395	MT-CO1	NaN	82738.1	NaN	NaN	NaN	NaN	49387.8	NaN	NaN	NaN
P02679	FGG	102564	67748.4	335682	292362	NaN	NaN	NaN	NaN	NaN	NaN
P02689;P15090	PMP2;FABP4	54160.3	48626.1	1.06885e+06	1.07697e+06	NaN	NaN	NaN	NaN	NaN	NaN
P02776;P10720	PF4;PF4V1	NaN	NaN	5128694	5.46825e+06	NaN	NaN	NaN	NaN	NaN	NaN
P02790	HPX	14900.6	16126.1	81582.6	73339.5	NaN	NaN	NaN	NaN	NaN	NaN
P03915	MT-ND5	NaN	NaN	NaN	NaN	NaN	NaN	NaN	NaN	NaN	NaN
P05062	ALDOB	46142.4	42827.9	NaN	NaN	NaN	NaN	NaN	NaN	1942.15	NaN
P05106	ITGB3	14013.7	226538	168277	170953	NaN	NaN	10676.3	NaN	NaN	NaN
P05155	SERPING1	6859.98	5626.71	24483.4	25817.3	NaN	NaN	NaN	NaN	NaN	NaN
P05181	CYP2E1	22027.1	20774	NaN	NaN	NaN	NaN	NaN	NaN	457.735	2825.97
P05771	PRKCB	12693.6	NaN	140036	137915	NaN	NaN	NaN	NaN	NaN	NaN
P05937	CALB1	23177.2	24503.6	NaN	NaN	NaN	12857.8	19734.3	NaN	18498	17424.9
P06703	S100A6	124706	248933	3.80696e+06	3.6669e+06	NaN	72509.1	51789.1	76974.6	NaN	NaN
P08514	ITGA2B	11498	1220.06	257982	243460	NaN	NaN	NaN	13832.6	NaN	NaN
P08697	SERPINF2	2896.39	2640.19	42394.1	40027	NaN	NaN	NaN	NaN	NaN	NaN
P0DJD0;P0DJD1	RGPD1;RGPD2	NaN	NaN	118554	120394	NaN	NaN	NaN	NaN	NaN	NaN
P10071	GLI3	NaN	NaN	NaN	NaN	NaN	NaN	NaN	NaN	21668.1	23706.6
P10074	ZBTB48	NaN	NaN	NaN	NaN	NaN	NaN	NaN	NaN	NaN	NaN
P10620	MGST1	200302	205530	105376	103750	NaN	NaN	5279.74	NaN	NaN	NaN
P11047	LAMC1	NaN	NaN	NaN	NaN	NaN	NaN	NaN	NaN	NaN	NaN
P11215	ITGAM	171868	170484	1.30997e+06	1.34946e+06	NaN	NaN	19355.4	NaN	NaN	NaN
P14780	MMP9	NaN	NaN	31154.5	32305.3	NaN	NaN	NaN	NaN	NaN	NaN
P15144	ANPEP	34048.1	33550.4	176584	153471	NaN	15408.3	NaN	NaN	NaN	NaN
P16070	CD44	44999	48560.4	550853	548888	NaN	NaN	NaN	NaN	NaN	NaN
P16152	CBR1	NaN	NaN	106183	110910	NaN	NaN	NaN	NaN	NaN	NaN
P16671	CD36	29236.8	28291.8	624976	650913	NaN	NaN	NaN	NaN	NaN	NaN
P16989	YBX3	5381.24	6132.15	689474	697984	NaN	NaN	NaN	NaN	NaN	NaN
P17029	ZKSCAN1	33490.1	39435.8	NaN	NaN	NaN	16903.9	23780.1	17043.3	NaN	12497.5
P17542	TAL1	NaN	NaN	75571.9	76265.6	NaN	NaN	NaN	NaN	NaN	NaN
P17931	LGALS3	85697.2	100873	1.13777e+06	1.13066e+06	NaN	NaN	NaN	NaN	343844	NaN
P18440	NAT1	NaN	10163.5	NaN	NaN	NaN	NaN	NaN	NaN	NaN	NaN
P19320	VCAM1	NaN	NaN	321295	271833	NaN	NaN	NaN	NaN	NaN	NaN
P19878	NCF2	6914.84	NaN	307380	297877	NaN	NaN	NaN	NaN	NaN	NaN
P20292	ALOX5AP	44139.8	41502.5	648259	660404	NaN	46687.5	NaN	NaN	NaN	NaN
P22415	USF1	NaN	NaN	NaN	NaN	NaN	NaN	39709	NaN	NaN	NaN
P23141	CES1	33150.2	35199.5	21722.8	22251.9	NaN	NaN	58753.7	NaN	NaN	NaN
P23276	KEL	2080.02	936.924	38880.8	40705.7	NaN	NaN	NaN	NaN	NaN	NaN
P24844	MYL9	NaN	6458.73	149818	148042	NaN	NaN	NaN	NaN	NaN	NaN
P27338	MAOB	98035.4	95255.9	NaN	NaN	NaN	NaN	NaN	NaN	NaN	NaN
P28289	TMOD1	NaN	NaN	202102	196121	NaN	465.452	NaN	NaN	46187.3	NaN
P28330	ACADL	344413	320208	971226	985838	NaN	NaN	NaN	NaN	NaN	NaN
P28676	GCA	21170.6	1264.05	242669	237969	NaN	NaN	NaN	NaN	NaN	NaN
P29972	AQP1	43789.8	55949.8	829089	839608	NaN	17446.3	NaN	NaN	NaN	NaN
P30793	GCH1	15152	14195.7	63056.1	71985.4	NaN	NaN	7480.68	NaN	21910.2	NaN
P33897;Q9UBJ2	ABCD1;ABCD2	NaN	NaN	68365.4	70702	NaN	NaN	3583.79	NaN	NaN	NaN
P35557	GCK	NaN	15107	769465	770357	NaN	NaN	NaN	NaN	NaN	NaN
P35625	TIMP3	NaN	151521	301226	278032	NaN	NaN	112462	112922	111345	NaN
P36383	GJC1	NaN	NaN	NaN	NaN	NaN	59659.4	30765.8	12390.4	46244.9	54456
P43353	ALDH3B1	127277	23204.7	185995	179349	NaN	46497.8	95983	119178	NaN	NaN
P46939	UTRN	NaN	NaN	NaN	NaN	NaN	NaN	NaN	NaN	NaN	NaN
P51688	SGSH	NaN	NaN	83069.4	116748	NaN	NaN	NaN	NaN	NaN	NaN
P51813	BMX	NaN	NaN	8529.24	7824.45	NaN	NaN	NaN	NaN	NaN	NaN
P54802	NAGLU	NaN	136183	91654.9	93923.6	NaN	NaN	NaN	30441.2	NaN	NaN
P55008	AIF1	24432.8	27359.1	294301	279601	NaN	NaN	NaN	NaN	NaN	NaN
P55157	MTTP	2768.42	2977.49	NaN	NaN	NaN	NaN	NaN	NaN	NaN	NaN
P56181	NDUFV3	NaN	NaN	NaN	NaN	NaN	NaN	NaN	NaN	NaN	NaN
P60903	S100A10	NaN	NaN	NaN	NaN	NaN	NaN	NaN	NaN	NaN	NaN
Q00722	PLCB2	NaN	NaN	35380.4	31558.5	NaN	NaN	32.9464	NaN	NaN	NaN
Q00973	B4GALNT1	NaN	NaN	176589	173130	NaN	NaN	NaN	NaN	NaN	NaN
Q07889	SOS1	NaN	NaN	NaN	NaN	NaN	NaN	NaN	NaN	NaN	NaN
Q12851	MAP4K2	NaN	NaN	NaN	NaN	NaN	NaN	NaN	NaN	NaN	NaN
Q13201	MMRN1	NaN	24321	308257	391493	NaN	NaN	22003	NaN	NaN	NaN
Q13432	UNC119	NaN	NaN	31610.2	28986.7	NaN	NaN	NaN	NaN	NaN	NaN
Q13444	ADAM15	NaN	53466	561045	569021	NaN	NaN	NaN	NaN	NaN	17540.9
Q14005	IL16	2360.66	NaN	410731	409615	NaN	NaN	NaN	NaN	NaN	NaN
Q14012	CAMK1	NaN	NaN	417119	228950	NaN	NaN	NaN	NaN	NaN	NaN
Q14643	ITPR1	25665.3	17332.5	45188.7	45991.6	NaN	17435	18316.1	16332.7	NaN	13401.6
Q14680	MELK	21066.3	NaN	NaN	NaN	NaN	29673.8	38898.7	41873.6	26505.7	27339.5
Q14722	KCNAB1	NaN	NaN	103564	116455	NaN	NaN	NaN	NaN	NaN	30975.9
Q14764	MVP	4513.12	7867.71	44174.7	40693.6	NaN	NaN	NaN	NaN	NaN	24441.2
Q16254	E2F4	28432	37724.5	NaN	NaN	NaN	19243.4	13202.3	16571	30385.1	19720.1
Q16401	PSMD5	347.744	192.022	200334	200036	NaN	NaN	748.166	NaN	NaN	NaN
Q2M385	MPEG1	85118.4	74875.2	599511	592099	NaN	NaN	NaN	NaN	NaN	NaN
Q3MIT2	PUS10	11914.3	NaN	NaN	NaN	NaN	NaN	NaN	NaN	NaN	36276.9
Q3SY84	KRT71	24834.3	26565.8	NaN	10879.8	NaN	NaN	NaN	NaN	NaN	NaN
Q562E7	WDR81	NaN	NaN	NaN	NaN	NaN	35620	NaN	15609.7	35925.3	NaN
Q562F6	SGO2	NaN	NaN	NaN	NaN	NaN	NaN	NaN	NaN	NaN	NaN
Q5R3I4	TTC38	NaN	NaN	84608	75952.5	NaN	NaN	NaN	NaN	NaN	NaN
Q5T0B9	ZNF362	NaN	NaN	NaN	NaN	NaN	NaN	NaN	NaN	NaN	NaN
Q5T5C0	STXBP5	NaN	NaN	212960	212224	NaN	57425.4	NaN	235721	NaN	NaN
Q5VWI1	TCERG1L	NaN	NaN	3.80635e+06	3.95436e+06	NaN	NaN	NaN	NaN	NaN	NaN
Q5VWJ9	SNX30	NaN	NaN	NaN	NaN	NaN	2585.07	NaN	NaN	NaN	NaN
Q5W0B1	OBI1	11747.3	14075.1	NaN	NaN	NaN	NaN	NaN	9060.97	NaN	12131.6
Q6IC98	GRAMD4	11206.3	10370.3	NaN	NaN	NaN	8695.31	NaN	7359.63	11410.5	7351.46
Q6N069	NAA16	13756.8	7609.86	NaN	NaN	NaN	NaN	10612.1	5696.22	19578	17910.9
Q6NUK4	REEP3	NaN	NaN	NaN	NaN	NaN	25549.6	NaN	NaN	NaN	NaN
Q6NZI2	CAVIN1	29818.4	34392.1	NaN	NaN	NaN	NaN	NaN	NaN	NaN	NaN
Q6QHF9	PAOX	NaN	4931.38	89557.1	102919	NaN	41865	NaN	NaN	45082	56514.6
Q6UW63	POGLUT2	NaN	8102.91	NaN	NaN	NaN	NaN	NaN	NaN	NaN	NaN
Q6UX53	METTL7B	16952.1	17098.8	NaN	NaN	NaN	NaN	740.64	NaN	NaN	NaN
Q6UXH1	CRELD2	NaN	NaN	NaN	NaN	NaN	NaN	NaN	NaN	NaN	NaN
Q6ZU80	CEP128	80291.5	NaN	NaN	NaN	NaN	NaN	NaN	50645.4	NaN	NaN
Q7Z5P4	HSD17B13	16870.3	16288.7	194285	183249	NaN	NaN	NaN	NaN	NaN	NaN
Q86UU0	BCL9L	NaN	NaN	NaN	NaN	NaN	NaN	NaN	NaN	31511.4	NaN
Q86UW6	N4BP2	NaN	NaN	NaN	NaN	NaN	NaN	NaN	NaN	NaN	NaN
Q8IUF8	RIOX2	NaN	NaN	22654.5	22527.6	NaN	NaN	NaN	NaN	NaN	NaN
Q8IUX1	TMEM126B	NaN	45227.6	NaN	NaN	NaN	64367.8	71460	NaN	65219.5	64800.6
Q8IYJ2	C10orf67	25598.4	42631	1100479	1.06357e+06	NaN	NaN	225965	505365	NaN	NaN
Q8IYJ3	SYTL1	22329.7	55933.2	108623	103187	NaN	29751	NaN	NaN	23620.3	NaN
Q8N554	ZNF276	1.26315e+06	1.67743e+06	34512840	46119780	NaN	NaN	NaN	NaN	NaN	NaN
Q8N5I2	ARRDC1	NaN	NaN	NaN	NaN	NaN	NaN	NaN	NaN	50005.5	NaN
Q8N6N6	NATD1	NaN	1284.45	63646.2	65331.6	NaN	NaN	NaN	52750.5	NaN	NaN
Q8N8N7	PTGR2	36825.5	NaN	195228	194732	NaN	15897.7	29681.8	NaN	18394.5	21092.9
Q8N9F7	GDPD1	NaN	NaN	84859.3	70447.9	NaN	NaN	NaN	NaN	NaN	NaN
Q8NC54	KCT2	NaN	NaN	NaN	NaN	NaN	NaN	NaN	NaN	NaN	NaN
Q8NDH3	NPEPL1	NaN	NaN	99917.4	93088.9	NaN	NaN	NaN	NaN	NaN	NaN
Q8TAA5	GRPEL2	NaN	NaN	NaN	NaN	NaN	NaN	NaN	53396.6	NaN	NaN
Q8TAD7	OCC1	33695.2	NaN	NaN	NaN	NaN	NaN	31275.6	30399.5	NaN	37160.5
Q8TBA6	GOLGA5	NaN	NaN	NaN	NaN	NaN	NaN	NaN	NaN	NaN	NaN
Q8TBC5	ZSCAN18	255883	NaN	NaN	NaN	NaN	NaN	NaN	NaN	NaN	NaN
Q8TBZ3	WDR20	NaN	NaN	NaN	NaN	NaN	63671.6	NaN	NaN	NaN	61282.1
Q8TD91	MAGEC3	19102.4	14027.5	24437.6	21270.7	NaN	12581.8	NaN	9407.77	NaN	NaN
Q8TDH9	BLOC1S5	152219	159083	1.11835e+06	1.12603e+06	NaN	NaN	NaN	NaN	NaN	NaN
Q8WUD6	CHPT1	NaN	NaN	NaN	NaN	NaN	11549.4	10569.4	18652.8	14357.6	11508.9
Q8WV99	ZFAND2B	5532.1	5764.16	51328.2	54058.5	NaN	NaN	10997.9	8622.18	NaN	4352.17
Q8WVY7	UBLCP1	16646.4	26029.9	147544	134440	NaN	26085.4	NaN	9430.29	NaN	NaN
Q92526	CCT6B	NaN	NaN	142265	109400	NaN	NaN	NaN	NaN	NaN	NaN
Q969G6	RFK	NaN	NaN	NaN	NaN	NaN	NaN	18716	20146.8	NaN	NaN
Q96CD0	FBXL8	NaN	NaN	NaN	NaN	NaN	10776.4	13689	10811.6	NaN	10885.5
Q96DC8	ECHDC3	28864.4	24089.2	NaN	NaN	NaN	NaN	NaN	NaN	NaN	NaN
Q96I51	RCC1L	NaN	NaN	NaN	NaN	NaN	NaN	NaN	NaN	NaN	NaN
Q96JA1	LRIG1	NaN	NaN	NaN	NaN	NaN	NaN	NaN	NaN	NaN	NaN
Q96JB2	COG3	27775.5	29404.6	50208.3	46968.9	NaN	75201.6	43469.4	34532.4	NaN	84609.2
Q96JB3	HIC2	47615.7	59439.4	2.77289e+06	2.18323e+06	NaN	NaN	71887.1	NaN	NaN	NaN
Q96K80	ZC3H10	NaN	NaN	NaN	NaN	NaN	16661.7	NaN	16186.1	NaN	NaN
Q96LT9	RNPC3	NaN	NaN	NaN	NaN	NaN	NaN	NaN	NaN	NaN	NaN
Q96MC6	MFSD14A	NaN	NaN	NaN	NaN	NaN	NaN	NaN	NaN	NaN	NaN
Q96PF1	TGM7	NaN	12249.6	214005	226030	NaN	NaN	NaN	NaN	NaN	NaN
Q96PL5	ERMAP	NaN	NaN	77170.1	90749.4	NaN	NaN	NaN	NaN	NaN	NaN
Q96SM3	CPXM1	2804.27	7613.77	1	NaN	NaN	891.25	2816.68	1600.64	493.356	1278.25
Q99538	LGMN	48397.9	66784	475266	454073	NaN	NaN	NaN	NaN	23463.4	105838
Q99719	SEPTIN5	1036.5	605.374	38552.7	35997.8	NaN	NaN	NaN	NaN	NaN	NaN
Q9BQS8	FYCO1	NaN	NaN	NaN	NaN	NaN	NaN	NaN	NaN	NaN	NaN
Q9BQT8	SLC25A21	NaN	NaN	114503	115795	NaN	NaN	NaN	NaN	NaN	NaN
Q9BRR9	ARHGAP9	NaN	NaN	56157.9	56345.8	NaN	NaN	NaN	NaN	NaN	NaN
Q9BSK2	SLC25A33	NaN	NaN	NaN	NaN	NaN	NaN	NaN	NaN	NaN	NaN
Q9BU64	CENPO	NaN	1506.74	NaN	NaN	NaN	NaN	1803.23	NaN	NaN	NaN
Q9BY41	HDAC8	NaN	NaN	NaN	NaN	NaN	7990.13	NaN	NaN	NaN	NaN
Q9BZQ8	NIBAN1	NaN	NaN	243586	239967	NaN	NaN	NaN	NaN	NaN	NaN
Q9C0C2	TNKS1BP1	NaN	NaN	NaN	NaN	NaN	NaN	NaN	NaN	NaN	NaN
Q9GZM7	TINAGL1	7135.73	7090.29	82608.7	79725.6	NaN	NaN	NaN	NaN	8289.65	NaN
Q9GZM8	NDEL1	NaN	NaN	NaN	NaN	NaN	NaN	NaN	NaN	12383.5	NaN
Q9H116	GZF1	NaN	NaN	NaN	NaN	NaN	NaN	NaN	NaN	NaN	NaN
Q9H5I1	SUV39H2	NaN	NaN	NaN	NaN	NaN	32568.2	NaN	NaN	33276.2	NaN
Q9H6K1	ILRUN	4091.6	14629.6	NaN	NaN	NaN	13398.1	18838.2	16344.2	16212.4	13882.2
Q9H9V9	JMJD4	NaN	NaN	NaN	NaN	NaN	8517.96	8985	5696.52	NaN	8047.96
Q9HAV0	GNB4	NaN	25086.8	NaN	NaN	NaN	NaN	36659.5	42083.6	NaN	NaN
Q9HC44	GPBP1L1	NaN	NaN	NaN	NaN	NaN	10824.4	NaN	16198.2	NaN	12827.3
Q9HC98	NEK6	NaN	NaN	NaN	NaN	NaN	NaN	NaN	NaN	NaN	NaN
Q9HDC5	JPH1	NaN	NaN	NaN	NaN	NaN	NaN	NaN	NaN	NaN	NaN
Q9NPG3	UBN1	NaN	7720.63	NaN	NaN	NaN	NaN	NaN	9731.36	NaN	NaN
Q9NQ79	CRTAC1	370774	389501	925076	937538	NaN	16067.8	539987	NaN	NaN	951587
Q9NRW1	RAB6B	NaN	NaN	139687	137947	NaN	NaN	NaN	NaN	NaN	48380.9
Q9NS00	C1GALT1	NaN	NaN	NaN	NaN	NaN	NaN	NaN	20504.6	19703.7	NaN
Q9NSK7	C19orf12	NaN	NaN	NaN	NaN	NaN	NaN	16747.7	NaN	22255.5	NaN
Q9NSY2	STARD5	NaN	NaN	94786.1	80077.6	NaN	NaN	NaN	NaN	NaN	NaN
Q9NVA4	TMEM184C	NaN	NaN	NaN	NaN	NaN	NaN	NaN	NaN	NaN	NaN
Q9NVR0	KLHL11	NaN	NaN	NaN	NaN	NaN	NaN	26572.7	18340.3	28951.9	34819.5
Q9NX62	IMPAD1	4388.78	3650.26	NaN	NaN	NaN	NaN	2211.86	552.355	1227.54	1836.93
Q9NY35	CLDND1	NaN	NaN	NaN	NaN	NaN	NaN	9336.06	NaN	NaN	8306.03
Q9NYM9	BET1L	NaN	NaN	NaN	NaN	NaN	20123.3	19010.8	20938.7	16231	NaN
Q9UBW5	BIN2	1667.38	24933.5	214576	209072	NaN	NaN	NaN	NaN	NaN	NaN
Q9UD71	PPP1R1B	5855.13	3659.68	NaN	NaN	NaN	NaN	NaN	NaN	NaN	NaN
Q9UDR5	AASS	6981.22	30254.9	NaN	NaN	NaN	NaN	NaN	NaN	NaN	NaN
Q9UHL0	DDX25	86381.4	96865.5	123809	122107	NaN	NaN	209237	NaN	222159	6783.56
Q9UI15	TAGLN3	522785	511563	1.31172e+06	1.30777e+06	NaN	1.65172e+06	262619	NaN	2.11331e+06	NaN
Q9UI42	CPA4	NaN	NaN	589028	600771	NaN	32866.3	NaN	46326.6	34787.5	55054.2
Q9UIL1	SCOC	12083.9	7114.39	33487.1	30698.1	NaN	5451.26	NaN	NaN	12560.1	NaN
Q9UKU7	ACAD8	13862.4	14186.6	NaN	NaN	NaN	NaN	NaN	NaN	NaN	NaN
Q9UL18	AGO1	NaN	NaN	NaN	NaN	NaN	NaN	NaN	NaN	NaN	NaN
Q9ULW8;Q9UM07	PADI3;PADI4	32846.3	37679.6	350517	340316	NaN	NaN	NaN	NaN	8161.63	8081.04
Q9Y2V7	COG6	NaN	NaN	NaN	NaN	NaN	NaN	NaN	NaN	NaN	NaN
Q9Y305	ACOT9	NaN	NaN	122010	112945	NaN	NaN	NaN	NaN	NaN	NaN
Q9Y3S1	WNK2	20303.2	NaN	NaN	NaN	NaN	NaN	NaN	NaN	NaN	NaN
Q9Y4C2	TCAF1	NaN	NaN	NaN	NaN	NaN	65634.4	NaN	NaN	NaN	36702.2
Q9Y5G4	PCDHGA9	NaN	NaN	NaN	NaN	NaN	NaN	NaN	NaN	NaN	NaN
Q9Y6C2	EMILIN1	727.961	575.445	20385.3	21000.3	NaN	NaN	NaN	NaN	NaN	NaN
Q9Y6F6	MRVI1	1432.09	NaN	11255.1	11721.5	NaN	NaN	NaN	10185.9	NaN	2060.74
Q9Y6J9	TAF6L	72702.6	NaN	NaN	NaN	NaN	NaN	NaN	NaN	NaN	59783.1
O60814;P57053;P62807	H2BC12;H2BFS;H2BC4	251807408	245834768	591020160	602468608	144743136	145418944	155675792	160686064	164207328	160042768
P0C0S8;P20671;Q96KK5;Q99878;Q9BTM1	H2AC11;H2AC7;HIST1H2AH;H2AC14;H2AFJ	231486080	229131520	459719872	477699648	131377528	131437488	135687264	139515856	139173376	139154976
P62805	H4C1	279215744	285893024	704707264	693298624	130816680	185748064	196545504	201177648	190248528	192905008
P60709	ACTB	100834272	98160464	208005632	206687024	97739736	97358528	92069344	95172256	94438536	95883816
Q71DI3	HIST2H3A	29246950	29651902	123921448	217910224	62760968	42807324	69619376	69317312	46546328	70261000
Q71U36	TUBA1A	34694640	37196996	37557648	38974856	34475092	35651392	39293700	38535744	38992388	39309236
P68104	EEF1A1	22508176	23025898	33784712	34484572	29382788	29353460	27461168	27988572	29948478	30410522
P16402	H1-3	40260356	40929304	128795816	131806128	26785248	27215210	31493252	32442504	30530710	31339436
P68371	TUBB4B	20626760	20781798	19730722	19815944	20405142	22171058	21507540	21437266	21473976	21602120
P04406	GAPDH	20869894	21580540	17473522	16765566	19679772	19728740	19590692	20196288	19970608	20506056
P06454	PTMA	28206128	29332072	15961357	16283705	19265854	19479908	22815330	24528216	23793348	23576206
P16401	H1-5	24622648	24496296	40303456	40809536	17168192	17449244	17894026	19075176	19768300	20137818
Q562R1	ACTBL2	20525998	21268004	37445668	40467376	16496676	16740095	14445409	21824970	24139318	10236823
P08238	HSP90AB1	12341441	11854596	11327855	6521618	16204023	16218899	15402901	15751797	17145386	15901410
P11142	HSPA8	11726507	11668581	15880841	15237157	16090975	16665591	15659118	16573329	16254548	16825866
P07437	TUBB	14835197	15266759	12454136	12131432	14435434	13818344	13110394	13727038	13824448	13261032
P23528	CFL1	15394835	15776991	20786726	21441752	14283483	14501274	14043840	14456024	15253310	15351824
P07910	HNRNPC	14125972	14181112	8460333	8574336	13272174	13395498	13541757	13968552	14768893	14325573
P07737	PFN1	9865348	10306308	8667409	8555217	12991234	12849244	12910998	12703197	15046065	14957680
P62937	PPIA	11711062	12048969	14012474	13535658	12795166	12468963	12041287	12728463	13842197	13542343
P07195	LDHB	10906898	11354412	4756831	4.2137e+06	12670949	12809272	12047150	11782767	13739047	13586899
P06733	ENO1	14015456	14243412	10062640	10758656	12545638	12778129	11464872	11023124	12548111	12833269
Q06830	PRDX1	10212525	10096551	11066352	10954154	12189662	12292552	11883075	11396769	12895903	13002634
P00338	LDHA	10865822	10546995	7349303	6381471	11353570	11519481	11078275	11158101	12861103	12788271
P61604	HSPE1	12892335	12048027	9293789	8890154	11212910	11795426	12341752	12161307	13044387	13295473
P22626	HNRNPA2B1	16082247	16179996	16274220	12388154	10556938	10361538	10313960	11013504	11393126	11007171
P14618	PKM	10280062	9992820	9147570	8923202	10521138	10535469	10519969	10750008	10452750	10829040
P08670	VIM	14653129	13226917	9394755	10009557	10111852	10313905	11284497	10901515	12079705	11226825
P07900	HSP90AA1	6288617	6.35302e+06	6464437	6493370	10107287	10260398	9896702	10275782	10485221	10489724
P0DP23;P0DP24;P0DP25	CALM1;CALM2;CALM3	13313250	13574918	14175197	14159471	9903057	10234993	9528521	10017003	12958012	12879754
P16949	STMN1	10879937	11166336	5810696	5547167	9733549	9696075	9661933	10367789	10657064	10946879
P19338	NCL	13334937	12741934	8592437	8604364	9679559	9432740	9826750	9996632	11159193	10807927
Q13885	TUBB2A	9731310	10290212	8431628	9835297	9523639	10336298	9163395	8206436	9471126	9354095
P62979	RPS27A	5420718	5.52322e+06	13158784	13220794	9300902	9190413	8870291	8817747	8.30536e+06	8441544
P61978	HNRNPK	10551140	11197456	13366822	9893208	9042257	9246806	9921738	9508183	9887111	9945796
P06748	NPM1	12580164	12536822	7973214	8.23223e+06	8554422	8393315	8459030	9100568	8806129	9158019
P10809	HSPD1	9065596	9190811	7.57395e+06	7645810	8458744	8536996	8.15862e+06	8478260	8616267	8726363
P54652	HSPA2	6039062	6181264	8603082	8430680	8.23056e+06	8513637	7.64776e+06	7.89722e+06	7.8721e+06	7544168
P27482	CALML3	15778672	15872583	15434192	15311629	8010367	7866653	3.36547e+06	6.20989e+06	12880604	12118775
P22392	NME2	7.62072e+06	7408007	6011661	5.82311e+06	7.82805e+06	7913787	7239714	7564754	8458969	8500697
P04075	ALDOA	7.35255e+06	7.65536e+06	6567530	6.80305e+06	7812329	7769995	7.55879e+06	7.68025e+06	7.81693e+06	7902100
P46781	RPS9	5427233	5.46117e+06	8636609	8645439	7.7561e+06	7.84163e+06	8357331	8532880	8721850	8604179
Q00839	HNRNPU	7569317	7.67299e+06	7.16764e+06	6557371	7.74737e+06	7.98181e+06	7972428	7967328	7.27053e+06	7650280
O43175	PHGDH	3893689	3.62963e+06	2.69738e+06	2.73874e+06	7740554	7905992	7429712	7764343	8.07819e+06	8.03668e+06
P13639	EEF2	7171704	6766202	8980558	9118728	7.67694e+06	7.68083e+06	7.32036e+06	7.4077e+06	8488061	8.28388e+06
P04792	HSPB1	4.51561e+06	4829080	1.50277e+06	2.07644e+06	7590106	7.71476e+06	7750774	7557401	8233761	8094745
P62826	RAN	6.13428e+06	6.12357e+06	6457702	6639731	7.46551e+06	7282903	7.38736e+06	7806957	8.25022e+06	8.37475e+06
P0DMV8;P0DMV9	HSPA1A;HSPA1B	6.50497e+06	5.25263e+06	10940115	9233428	7431412	7.25923e+06	7.04251e+06	7.26965e+06	7658842	7632020
P62269	RPS18	7648375	7.40661e+06	11174605	10688544	7410284	7305476	7.17525e+06	7556504	8101917	7963833
P09651	HNRNPA1	9346706	9974721	5634084	7068321	7066065	7.40466e+06	7113324	6221111	7.50633e+06	7.87426e+06
Q14103	HNRNPD	8454513	8779781	6418940	7.53386e+06	6961388	6.88288e+06	7.46055e+06	7.31755e+06	7.44713e+06	7704999
P12236	SLC25A6	7052556	6.99663e+06	9556742	9144793	6.8269e+06	7063901	8044580	7400411	7.60944e+06	7530543
P08865	RPSA	6101413	6164955	10412307	10519122	6673032	6.76017e+06	6.40278e+06	6493585	6.71838e+06	6915172
P13797	PLS3	5167436	4.92621e+06	7902743	8.08441e+06	6.6583e+06	6420259	6.27784e+06	5999834	6.43847e+06	6.52442e+06
P52272	HNRNPM	7.76724e+06	7810154	4.46186e+06	4.47352e+06	6.6297e+06	6869005	6.74815e+06	6441464	7.11115e+06	7.27104e+06
P62851	RPS25	6715375	6.78131e+06	7.77635e+06	8920135	6.28317e+06	6.16794e+06	6.3429e+06	6.29351e+06	6.92768e+06	7.2138e+06
P14625	HSP90B1	5.09584e+06	4.99758e+06	7223302	7041050	6270915	6178264	6097532	6.11391e+06	6458640	6.52396e+06
P05387	RPLP2	8.10453e+06	8936866	6.36116e+06	5808065	6242525	6401292	6416589	6193972	7.05415e+06	6837590
P31946	YWHAB	6033824	6335680	7.88696e+06	8333409	6.15672e+06	6454658	8392120	9801628	7.13699e+06	7317775
P60174	TPI1	6392658	6.07119e+06	4834112	4.8959e+06	6.09069e+06	6.42294e+06	5911396	5.87636e+06	6.52705e+06	6687799
P14174	MIF	4946925	4574657	3.35396e+06	3301337	5961628	5994961	5.70586e+06	5407485	5.86106e+06	5.56642e+06
P18124	RPL7	3880627	3.99385e+06	4949375	4842611	5.86423e+06	5814360	6009118	5766620	5944562	6014935
P17844	DDX5	7.69242e+06	7626913	8.20345e+06	7.88694e+06	5.78632e+06	5688109	5.44435e+06	5421320	5863821	5.8594e+06
Q02878	RPL6	4.11373e+06	4.3552e+06	3625010	3582775	5.75637e+06	5.79379e+06	6.11638e+06	5.83006e+06	6224383	6.10912e+06
P11021	HSPA5	5.13085e+06	5163228	7.98371e+06	7978601	5.60837e+06	5511231	5.44707e+06	5707573	5640768	5.87292e+06
P23396	RPS3	4488212	5.33267e+06	7.70649e+06	7.78444e+06	5592409	5505964	5579889	5801410	5.6165e+06	5.52134e+06
P62753	RPS6	3855328	3.8371e+06	6825180	6.8083e+06	5.56989e+06	5809242	6036272	6.04041e+06	6360321	6.23778e+06
P62258	YWHAE	4.66956e+06	4709207	5.35309e+06	5442833	5.54393e+06	5492707	5.52762e+06	5627538	5.86731e+06	5.86267e+06
P62263	RPS14	4895933	4850172	7.93925e+06	7901857	5519493	5.43442e+06	5.4513e+06	5.63028e+06	5807589	5788518
Q13263	TRIM28	4832515	4903162	3.39356e+06	3.56736e+06	5450701	5.49501e+06	5422070	5506647	5.35501e+06	5591648
P13796	LCP1	4776735	4850630	10448041	10656768	5420016	5046064	5.04265e+06	4.96827e+06	5342708	5.41729e+06
P50990	CCT8	3709175	3.68551e+06	4729951	4722699	5401592	5.45356e+06	5.01182e+06	4.97898e+06	5471589	5.76671e+06
P60842	EIF4A1	4507538	4665273	6962933	7.78316e+06	5.36608e+06	5712398	5886959	5518724	5.89141e+06	5.59494e+06
P30041	PRDX6	4.69591e+06	4.55501e+06	4.55124e+06	4408569	5269749	5133769	4.85863e+06	4899222	5.81439e+06	5725723
P26641	EEF1G	4.03828e+06	4.1655e+06	6532818	6495376	5219081	5237243	5496362	5618788	5359988	5.15546e+06
P62244	RPS15A	4.12093e+06	4.10455e+06	35487540	33919052	5.14403e+06	5292036	5005841	4977650	5.63674e+06	5669201
Q07020	RPL18	3.28231e+06	3.12056e+06	3.81195e+06	3.99586e+06	5082268	5018549	4.91106e+06	4.90792e+06	5562946	5.56456e+06
P62249	RPS16	3.15649e+06	3.22753e+06	4.94991e+06	4752348	4955875	4.67507e+06	5.2128e+06	5102806	5.69585e+06	5.46077e+06
Q15365	PCBP1	4670897	4369376	5216706	5299885	4942290	4778639	4797993	4.84253e+06	5.02291e+06	5043770
P31943	HNRNPH1	6.49448e+06	6.82014e+06	5.29876e+06	5.29806e+06	4888057	4890216	5.17802e+06	5059258	4607873	4705801
Q15029	EFTUD2	4208941	4422608	6731848	7041251	4830629	4665137	4620893	4705928	5067440	4915709
P26373	RPL13	3.6591e+06	3.68694e+06	4567554	4.78631e+06	4817137	4778235	4947662	4813540	5.25983e+06	5543003
Q07955	SRSF1	7.76626e+06	7884582	4.76202e+06	4682866	4.76297e+06	4829051	4991325	5.11711e+06	5.42184e+06	5.61696e+06
P62899	RPL31	4685937	4.85867e+06	7.05544e+06	7267574	4755381	4.73085e+06	4846844	5.07403e+06	5.58608e+06	5690459
P63261	ACTG1	10046759	10806402	9887246	9167450	4.74548e+06	5.80521e+06	5.0934e+06	5274800	4324513	4599083
Q8WXH0	SYNE2	4.54758e+06	4478122	4151757	4305441	4.72061e+06	4697955	3.98296e+06	4.09552e+06	5536903	5369111
Q9UHV9	PFDN2	5098836	5201185	2.06724e+06	2.01463e+06	4715330	4.37272e+06	4.7936e+06	4.9887e+06	5143264	5.04266e+06
P62318	SNRPD3	4.86821e+06	5306627	5.59363e+06	5681642	4707153	4498450	5033700	4655400	4.88325e+06	5.0505e+06
P62917	RPL8	3917901	4.00007e+06	5.86828e+06	5974353	4697212	4.83882e+06	5087066	5074544	5086575	5275176
O00571	DDX3X	3.21099e+06	5.5782e+06	4.0914e+06	6904930	4644626	4505305	4.31238e+06	4.12626e+06	4447801	4.80143e+06
P40926	MDH2	5288357	4967642	7.56521e+06	7.4549e+06	4625344	4130423	3829583	3.67603e+06	4.2231e+06	4095488
P61247	RPS3A	3.76874e+06	3.80904e+06	6604429	6555683	4600487	4687547	4.57703e+06	4.82599e+06	5.14653e+06	5079101
P23526	AHCY	4.08355e+06	3.86556e+06	3.67432e+06	3531849	4.55162e+06	4.42178e+06	3.86609e+06	4.19459e+06	4681664	4661865
P84098	RPL19	3962451	4.0301e+06	6.56123e+06	6506125	4.51585e+06	4626629	4.62968e+06	4737490	4.92785e+06	4760143
P62328	TMSB4X	3557731	3.62037e+06	6.75421e+06	6985984	4507187	4477174	3698830	3.57186e+06	4.67451e+06	4640156
P31948	STIP1	3.63146e+06	3.52808e+06	3.07255e+06	3.05607e+06	4488983	4.43262e+06	4.23522e+06	3886246	4.80635e+06	5.09701e+06
P63104	YWHAZ	3.92552e+06	4.05446e+06	4.241e+06	5280581	4464593	4463262	4783535	4965186	4.82559e+06	4.76612e+06
Q8N257	HIST3H2BB	10131013	6795257	4.08695e+06	4.08883e+06	4461588	4.51274e+06	5.41867e+06	23399222	7224457	4763087
P04439	HLA-A	5174551	5308651	3.07469e+06	3.07971e+06	4452403	4419430	4587742	4.87686e+06	4562487	4551644
P30086	PEBP1	4450596	4754587	3.4749e+06	3.4375e+06	4447622	4.59713e+06	4483477	4.5491e+06	4.77744e+06	4.86835e+06
P01889	HLA-B	4835375	4.9077e+06	2.00105e+06	2.08814e+06	4.43954e+06	4.50366e+06	4663935	4625059	4.79678e+06	4847387
P62750	RPL23A	3.60753e+06	3.61882e+06	6464825	6.33838e+06	4.41278e+06	4386624	4.27277e+06	4361033	4.76067e+06	4836909
Q15366	PCBP2	4.01245e+06	3833518	4.05388e+06	4.02632e+06	4370339	4.40533e+06	4303416	4.17201e+06	4.41437e+06	4443170
P23284	PPIB	4.04221e+06	3.93311e+06	4196306	4.22417e+06	4348731	4378126	4283701	4284162	4.74143e+06	4487286
P50991	CCT4	2.85368e+06	3.37799e+06	4.53445e+06	4.63945e+06	4.32981e+06	4649727	3329629	6080493	4.44536e+06	5141319
P30101	PDIA3	4.23731e+06	4395439	6267489	5371352	4.27353e+06	4.13685e+06	4117738	4.17552e+06	4490847	4575511
P52566	ARHGDIB	3.46904e+06	3.5161e+06	5.01379e+06	5.06273e+06	4.2572e+06	4.20446e+06	4.16517e+06	4256323	4801343	4.63887e+06
Q96AE4	FUBP1	5.21054e+06	5.13747e+06	2.64924e+06	2.65752e+06	4.23872e+06	4163422	4.22595e+06	4.26544e+06	4.77412e+06	4.88424e+06
P09874	PARP1	3820156	3.7207e+06	2272683	2.02558e+06	4.20842e+06	4.13813e+06	4.15586e+06	4.17077e+06	4.25042e+06	4.36106e+06
Q01469	FABP5	4.62263e+06	4852912	2368806	2.23852e+06	4137581	4.48821e+06	4.47357e+06	5090914	5311314	5076538
P38159	RBMX	5.43373e+06	5442191	4.63744e+06	4605120	4.13282e+06	4.10011e+06	4256632	4.36435e+06	4378129	4.47834e+06
Q6BDS2	UHRF1BP1	8188264	8.07633e+06	26613782	26998234	4118385	3995223	5.55904e+06	5660291	4.77249e+06	4.78873e+06
Q13838	DDX39B	4428603	4292800	5.56225e+06	5389367	4.1103e+06	4.09237e+06	4.04255e+06	3.88888e+06	3.92276e+06	3.75775e+06
P23246	SFPQ	4.50926e+06	4.77352e+06	4.24868e+06	4.04641e+06	4.10415e+06	4.01829e+06	4.05887e+06	4.20058e+06	4.29449e+06	4238660
P62277	RPS13	3.01588e+06	3.0674e+06	4.8411e+06	5012032	4084124	3773998	3847124	3751590	3.80095e+06	3986908
P61254	RPL26	2.80519e+06	2.76457e+06	4.79996e+06	4.81229e+06	4069067	4171876	4.18524e+06	4230086	4663883	4685387
P37802	TAGLN2	4602758	4.34471e+06	5.53677e+06	5699398	4.02626e+06	4177612	4.0545e+06	4.05921e+06	4549015	4.63288e+06
Q15084	PDIA6	4710866	4.89654e+06	4386855	3.43127e+06	3.97438e+06	4.06615e+06	3.87398e+06	3.89592e+06	3866579	4.11052e+06
P46782	RPS5	4.32333e+06	4.28137e+06	3.48341e+06	3.6765e+06	3.94243e+06	3.94234e+06	3.82392e+06	4.00031e+06	3840381	3.89549e+06
P10412	H1-4	6.17882e+06	6075458	17046926	16923660	3.93656e+06	3.90932e+06	3333289	3.32988e+06	4.78403e+06	4.83963e+06
P40925	MDH1	3727085	3.60343e+06	5590601	5296522	3879532	3.8789e+06	3.70705e+06	3.81843e+06	3.89889e+06	4.10842e+06
P18669	PGAM1	3956630	3877649	5041613	5.10682e+06	3.86012e+06	3645865	3706610	3.72115e+06	4046204	3.96807e+06
Q96HU8	DIRAS2	7520189	7934626	11526228	11026250	3.84684e+06	3.96533e+06	3771252	3.60567e+06	4.38178e+06	4.12762e+06
Q00610	CLTC	2.74175e+06	2760662	4424849	4.38444e+06	3.84543e+06	3724336	3.75813e+06	3.45719e+06	3.83672e+06	3.84466e+06
Q15233	NONO	3.59481e+06	3.61431e+06	3429234	3673345	3826702	3.86497e+06	3.94904e+06	3.93395e+06	4.22253e+06	4264341
Q09028	RBBP4	4340849	4345784	3781099	3.93016e+06	3.76531e+06	3816916	3.55172e+06	3650533	4.19857e+06	4239886
P00558	PGK1	3.11095e+06	3278836	4.03759e+06	5362156	3.71961e+06	3.60324e+06	3406658	3.43332e+06	3.61091e+06	3662228
P51991	HNRNPA3	5060165	5.17794e+06	5.79604e+06	5.9138e+06	3.71737e+06	3.65216e+06	3.645e+06	3.57414e+06	3.9147e+06	3.89187e+06
P24534	EEF1B2	4719608	4.78405e+06	3146558	3.20066e+06	3713045	3.46521e+06	3574410	3.29597e+06	4.1248e+06	4.3518e+06
iRT-Kit_WR_fusion		4.2211e+06	4.09897e+06	10086992	10065436	3703424	3428528	4.87275e+06	4885477	1.96596e+06	1.92316e+06
P11940	PABPC1	2975851	2.98965e+06	4.0324e+06	3.95163e+06	3.64477e+06	3587670	3.56877e+06	3206367	3.89071e+06	3.76243e+06
P26038	MSN	2.55667e+06	2.53123e+06	5961655	6182961	3.62861e+06	3658976	3.56426e+06	3.72961e+06	3.94807e+06	3828780
P09211	GSTP1	2.64314e+06	2.87477e+06	1714659	1.23856e+06	3.6221e+06	3551289	3.63673e+06	3.48507e+06	3.67936e+06	3.77672e+06
P20700	LMNB1	4982491	4907034	4195658	4204834	3.61787e+06	3.6105e+06	3522338	3.63638e+06	3929737	3.8389e+06
P35241	RDX	2777163	2.89174e+06	7.12378e+06	5241709	3576704	3639254	3514665	3.3437e+06	3.97557e+06	3894042
P09429	HMGB1	4.51042e+06	4.51195e+06	3.68423e+06	4.13589e+06	3.55905e+06	3.58797e+06	3.61698e+06	3696783	3.47815e+06	3.452e+06
Q01105	SET	4.03752e+06	3.96724e+06	4.1512e+06	3.35475e+06	3.54709e+06	3.57631e+06	3.52811e+06	3.43306e+06	3.96216e+06	3.96637e+06
P62857	RPS28	3975093	3.74602e+06	4644059	4.35237e+06	3.53338e+06	3145981	3595365	3932047	3.86655e+06	3.81316e+06
P39019	RPS19	3.81013e+06	3822554	4902899	4883263	3521552	3.54786e+06	3.36445e+06	3.52904e+06	3774593	3.72348e+06
Q9P258	RCC2	2.57017e+06	2.59879e+06	3.50884e+06	3.38101e+06	3.51914e+06	3.62062e+06	3.52997e+06	3.46957e+06	3580382	3.60256e+06
P63313	TMSB10	2.68743e+06	2.82247e+06	2.10684e+06	2628165	3.50477e+06	3.64627e+06	4.13995e+06	4.39239e+06	3339175	3.51701e+06
O43683	BUB1	7.18713e+06	7.43552e+06	4.77449e+06	4795789	3.48386e+06	3433917	3210186	5237813	6066545	5808303
Q92945	KHSRP	4.74369e+06	4683904	3213047	3.34562e+06	3479798	3.44264e+06	3763396	3.61932e+06	4.1485e+06	4.1037e+06
P16403	H1-2	4807836	5.04232e+06	4.21967e+06	4.56524e+06	3.47798e+06	3548338	4313298	4.67328e+06	4.03924e+06	4.13848e+06
P32119	PRDX2	3.28281e+06	3.20352e+06	5.81063e+06	5595982	3.46394e+06	3.51068e+06	3.37096e+06	3.42232e+06	3.79447e+06	3.73923e+06
P62701	RPS4X	2.76718e+06	2.87975e+06	5317343	5.15658e+06	3.46317e+06	3475855	3394944	3.44162e+06	3.57026e+06	3535433
Q12906	ILF3	4711776	4.72825e+06	2.16519e+06	2.10593e+06	3.44984e+06	3.51629e+06	3.47764e+06	3.60147e+06	3.632e+06	3.71902e+06
O60506	SYNCRIP	4258292	4210984	3.60582e+06	3.6422e+06	3.39469e+06	3505487	3.44083e+06	3473370	3.51604e+06	3.49698e+06
P36578	RPL4	2.60559e+06	2.62808e+06	3.14691e+06	3.2114e+06	3.37727e+06	3.45301e+06	3515446	3.52437e+06	3.74886e+06	3.62242e+06
P46783	RPS10	3623291	3.59589e+06	5.49168e+06	5780870	3.36552e+06	3223189	3269739	3.23385e+06	3.75097e+06	3.77569e+06
P35268	RPL22	2.07928e+06	2036240	5.31891e+06	4280934	3.35902e+06	3.34479e+06	3.3591e+06	3.3656e+06	3.77147e+06	3787665
P49321	NASP	3.69884e+06	4.0379e+06	2.28002e+06	2.4737e+06	3358578	3.26503e+06	3.4814e+06	3650510	3953232	3.98076e+06
Q9UQ80	PA2G4	2435406	3132156	4047385	3.98823e+06	3.35693e+06	3.26746e+06	3.18331e+06	3.21714e+06	3.51017e+06	3.61495e+06
P29401	TKT	2.47167e+06	2501068	9060123	9076390	3.34416e+06	3.2858e+06	3.32726e+06	3.33546e+06	3.51038e+06	3.58366e+06
Q05639	EEF1A2	3.4279e+06	802483	216166	119715	3.31955e+06	3384850	3.6192e+06	3.57774e+06	2498375	2.53464e+06
P61313	RPL15	1475578	1.52347e+06	3.6794e+06	3.6963e+06	3.31445e+06	3.37553e+06	3.51329e+06	3.65037e+06	3.77768e+06	3.74992e+06
P62910	RPL32	2.04068e+06	2.13372e+06	4.79829e+06	4713359	3.30247e+06	3.21611e+06	3.45011e+06	3.58991e+06	3.1686e+06	3.06978e+06
Q01130	SRSF2	4.6086e+06	4900026	3.41733e+06	3.46282e+06	3294619	3235191	3.6563e+06	3.77277e+06	4090711	4.12513e+06
Q12873	CHD3	3.14635e+06	3.39409e+06	2.09333e+06	3.69629e+06	3.28549e+06	3.31088e+06	2.88661e+06	1.58204e+06	3.14592e+06	4089425
Q06323	PSME1	2.91525e+06	2.8378e+06	3.25703e+06	3302993	3.26542e+06	3.30861e+06	2782165	2.8865e+06	3695295	3.85997e+06
P84103	SRSF3	5.30543e+06	5264085	3643207	3.39839e+06	3.26535e+06	3.36946e+06	3.84392e+06	3676595	4.00698e+06	3.8448e+06
P26599	PTBP1	3.42022e+06	3.30993e+06	2.62845e+06	2.68065e+06	3.25354e+06	3.40115e+06	3.23852e+06	3.21488e+06	3.12596e+06	3.21403e+06
P06576	ATP5F1B	5692196	5912385	8413163	8489467	3.23193e+06	3129532	3.14088e+06	3.1181e+06	3.27636e+06	3.23545e+06
P63244	RACK1	2.24188e+06	2.26404e+06	4.04481e+06	3.95668e+06	3.22873e+06	3.3356e+06	3232061	3.28581e+06	3.56485e+06	3.44067e+06
P00352	ALDH1A1	2.51625e+06	2.41241e+06	1.35159e+06	1.36352e+06	3.22076e+06	3.05235e+06	2.99305e+06	3.1035e+06	3.19734e+06	3.30933e+06
P61353	RPL27	1.89371e+06	1.92893e+06	3.55311e+06	3489219	3.18811e+06	3.20449e+06	3.37483e+06	3312457	3674493	3.72426e+06
P39687	ANP32A	3.24366e+06	3.18422e+06	1.04276e+06	1.0824e+06	3.14557e+06	3116100	3101569	3.14507e+06	3591180	3523442
P50502	ST13	2.62567e+06	2501225	1.80575e+06	1819813	3.12999e+06	3.06688e+06	2.94097e+06	2.94226e+06	3299612	3.34316e+06
Q8NC51	SERBP1	3.26853e+06	3219453	3190341	3.13338e+06	3125621	3059725	3.16575e+06	3324341	3.56984e+06	3.70271e+06
P62241	RPS8	1.94712e+06	1.9706e+06	3.90277e+06	3965018	3.1189e+06	3.2525e+06	3.472e+06	3.38956e+06	3385749	3313731
P29692	EEF1D	3.56915e+06	3.47328e+06	4.19754e+06	4.14969e+06	3112065	3.16616e+06	3.05908e+06	2.99844e+06	3.5998e+06	3.74344e+06
P42166	TMPO	4529310	4.5681e+06	4.40081e+06	4.57169e+06	3.10322e+06	3.16174e+06	3.27895e+06	3.33782e+06	3488373	3.53472e+06
Q12905	ILF2	3.73846e+06	3692549	1.77586e+06	2.02454e+06	3085008	3.04824e+06	3.21434e+06	3.0792e+06	3.29036e+06	2.73358e+06
P05386	RPLP1	3717729	3.43689e+06	3.7609e+06	3.68568e+06	3.06558e+06	3.1574e+06	2.93176e+06	4.51477e+06	3.09985e+06	4779322
O43390	HNRNPR	4.19056e+06	4.10569e+06	2.4387e+06	2.4631e+06	3.06482e+06	2976148	3.0754e+06	3.07161e+06	3221241	3.17828e+06
P35637	FUS	4896228	5.38615e+06	3587853	3.59405e+06	3.05056e+06	2.93304e+06	3.37355e+06	3.48862e+06	3147793	3.09806e+06
P27797	CALR	3202312	3.14569e+06	4.65355e+06	4.60759e+06	3003713	2.97183e+06	3.00884e+06	3104344	2.76739e+06	2.80805e+06
P62913	RPL11	2580600	2551077	4.28761e+06	4.26236e+06	2.96771e+06	3.09446e+06	3.14625e+06	3.01484e+06	3144168	3204996
P46013	MKI67	3.1415e+06	3.1173e+06	3174913	2.91734e+06	2961461	2.78658e+06	2784281	2.83e+06	3.28509e+06	2.98132e+06
P78371	CCT2	2.00248e+06	2.08562e+06	2.30658e+06	2.28337e+06	2.92556e+06	2932455	2867654	2.95069e+06	2.97276e+06	2.98552e+06
P12956	XRCC6	2.95138e+06	2937690	1.42909e+06	1.41134e+06	2914807	2821705	2.80193e+06	2715636	3.06539e+06	2971889
P38646	HSPA9	3.88649e+06	3.84492e+06	3.27815e+06	5278969	2.90947e+06	3.08032e+06	2927673	2.97255e+06	3.16784e+06	3.16925e+06
P05388	RPLP0	2.44944e+06	2501426	2.93595e+06	3148969	2891685	2881466	2.73228e+06	2.62598e+06	2.94552e+06	3013292
P25705	ATP5F1A	5.10121e+06	5.16063e+06	7634687	7.79897e+06	2.86408e+06	3.5543e+06	2.9825e+06	2.91194e+06	3.11338e+06	3.00548e+06
Q99497	PARK7	2.64235e+06	2.74726e+06	2719664	2.80027e+06	2.86245e+06	2.78764e+06	2.78458e+06	2.8692e+06	3.28078e+06	3.1686e+06
Q99832	CCT7	1920480	1935987	2266309	2365372	2.84891e+06	2.88018e+06	2.89039e+06	2.81758e+06	3015393	3.04923e+06
P17987	TCP1	1.75945e+06	1.764e+06	2.27922e+06	2307477	2.80373e+06	2.87615e+06	2770403	2.82812e+06	2.86544e+06	2786971
Q99623	PHB2	2.75799e+06	2.82495e+06	3.17996e+06	3.2564e+06	2.79043e+06	2752191	2694380	2.58957e+06	2873945	2.88946e+06
P49368	CCT3	2.02374e+06	2112945	2.42981e+06	3.20708e+06	2.77054e+06	2.94177e+06	2.74646e+06	2.41722e+06	2.82934e+06	2.85414e+06
O14950;P19105	MYL12B;MYL12A	3.24796e+06	3.33221e+06	5396357	5.36512e+06	2.73695e+06	2.72291e+06	2.74411e+06	2754547	3150095	3.09177e+06
P18077	RPL35A	1.57202e+06	1.59671e+06	2.90019e+06	2.88929e+06	2.73418e+06	2.75128e+06	2.85122e+06	2.96725e+06	3.19378e+06	3095354
Q13247	SRSF6	3.76425e+06	3.94275e+06	3139252	3053334	2.72495e+06	2.58958e+06	2924854	3071057	3.48044e+06	3.34824e+06
P0C0S5;Q71UI9	H2AZ1;H2AFV	3.80815e+06	4.10097e+06	4292659	4220811	2.72417e+06	2.77194e+06	2.56916e+06	2.70405e+06	2.98764e+06	2.87621e+06
P35232	PHB	3.03522e+06	2906911	2.50155e+06	2404608	2.72363e+06	2.65715e+06	2.54597e+06	2.63529e+06	2.74353e+06	2.88356e+06
O75367	MACROH2A1	3543546	3.48664e+06	5.13302e+06	5.19447e+06	2702595	2.74416e+06	2.89804e+06	2.93325e+06	3.15823e+06	3.13636e+06
P12268	IMPDH2	2.1409e+06	2.26826e+06	2368865	2.28887e+06	2696380	2.61382e+06	2283144	2574789	2.58246e+06	2.63803e+06
P30050	RPL12	2.56474e+06	2.44503e+06	4.45503e+06	4235539	2690976	2.59639e+06	2.73393e+06	2632503	2.74205e+06	2.71017e+06
Q15717	ELAVL1	3.19009e+06	3.28276e+06	2.96501e+06	3.07312e+06	2.68346e+06	3.04634e+06	3.09105e+06	3.10593e+06	3.10402e+06	3.07038e+06
Q02880	TOP2B	2.43591e+06	2.48328e+06	2.23159e+06	2.27492e+06	2.64915e+06	2.55496e+06	2704483	2.73689e+06	2488254	2.49347e+06
P62854	RPS26	2.04643e+06	2043581	3845074	3.79628e+06	2.64798e+06	2845955	3.6036e+06	3.60325e+06	3251710	3.1996e+06
Q00325	SLC25A3	3116391	3094745	3.31243e+06	3.31921e+06	2.61998e+06	2.61848e+06	2.81687e+06	2.64055e+06	2.97329e+06	2877577
C9JRZ8	AKR1B15	3.34705e+06	3.41883e+06	1150491	1.20811e+06	2616870	2.51378e+06	2644985	1.71732e+06	6014751	3.05808e+06
O14979	HNRNPDL	5.13537e+06	4892613	2.84562e+06	2.21436e+06	2.61659e+06	2.70891e+06	2830709	2718991	2.92861e+06	2.93801e+06
P15121	AKR1B1	1.82377e+06	1.87227e+06	1.30765e+06	1.85587e+06	2.60435e+06	2.73201e+06	2517271	2.56353e+06	3.03574e+06	2.95183e+06
P67809	YBX1	3.11239e+06	3166538	2422778	2386815	2.5995e+06	2.62722e+06	2.65095e+06	2.78587e+06	2.5743e+06	2.60955e+06
Q8IX12	CCAR1	1.66824e+06	1.65164e+06	2.46976e+06	1.97104e+06	2.53437e+06	2.51504e+06	1.73873e+06	951856	2.48335e+06	2542695
P15880	RPS2	1.93857e+06	1.98049e+06	3.09558e+06	3.14092e+06	2.5236e+06	2.56747e+06	2.57111e+06	2587058	2.63206e+06	2.57886e+06
Q9Y3U8	RPL36	1.88752e+06	1.8248e+06	3.48236e+06	3553473	2.49828e+06	2472884	2373405	2.39694e+06	2.60779e+06	2.64419e+06
P27348	YWHAQ	2.31504e+06	2.4361e+06	2.35143e+06	2422923	2.46516e+06	2.50682e+06	2.43639e+06	2.56476e+06	2.58968e+06	2.52479e+06
P33316	DUT	2.66006e+06	2689809	1.14507e+06	1.13756e+06	2.45987e+06	2.48552e+06	2.51994e+06	2.50713e+06	2.61073e+06	2.61459e+06
P12004	PCNA	2.24085e+06	2.2613e+06	3.11605e+06	3.95642e+06	2451555	2405940	2256544	2192234	2.17105e+06	2.19183e+06
P48643	CCT5	1.66197e+06	1.68391e+06	2.12113e+06	2.17539e+06	2.43945e+06	2.39892e+06	2.23955e+06	2.25008e+06	2.50248e+06	2.45078e+06
P61981	YWHAG	1.89665e+06	1.9552e+06	2.81994e+06	2.88185e+06	2.41954e+06	2.43821e+06	2339981	2.40681e+06	2.53227e+06	2.50551e+06
Q07666	KHDRBS1	2.73434e+06	2.77552e+06	1.73267e+06	1692871	2413923	2.39892e+06	2.37908e+06	2.41667e+06	2.50242e+06	2.59024e+06
P61088	UBE2N	2.30559e+06	2.2763e+06	2.59379e+06	2.69525e+06	2.41278e+06	2.54511e+06	2520879	2.65433e+06	2755698	2.71711e+06
P55072	VCP	2.46335e+06	2.49183e+06	5425408	5016316	2407639	2.38111e+06	2.35744e+06	2.36576e+06	2.37529e+06	2401200
P60660	MYL6	3.03406e+06	3.05923e+06	4263902	4.12776e+06	2.3933e+06	2.32397e+06	2.26995e+06	2.31757e+06	2.73067e+06	2.76677e+06
P62304	SNRPE	2.22114e+06	2.02741e+06	2309827	2.13741e+06	2384191	2.24931e+06	2064879	2.19004e+06	2.35546e+06	2600090
P48735	IDH2	3.14072e+06	3018385	2.71885e+06	2.65186e+06	2.36092e+06	2.37487e+06	2416904	2.29492e+06	2.7123e+06	2.67751e+06
E9PAV3;Q13765	NACA	2.39401e+06	2294274	3205713	3.28161e+06	2.34935e+06	2.30112e+06	2.25781e+06	2.34344e+06	2225230	2.21658e+06
Q9BUF5	TUBB6	2.70727e+06	2.78775e+06	4.18564e+06	2.76199e+06	2347088	2.60994e+06	2.66047e+06	2.37822e+06	2.35554e+06	2.31893e+06
P15531	NME1	2.35965e+06	2246072	1.47136e+06	1.28461e+06	2342102	2.3881e+06	1.76076e+06	1.69383e+06	2.08041e+06	2.0721e+06
Q08211	DHX9	2.4343e+06	2400614	2.03162e+06	2.5348e+06	2330590	2244406	2.28323e+06	2.23278e+06	2.30444e+06	2.35015e+06
P49327	FASN	1.07314e+06	1.06208e+06	593353	573441	2.31473e+06	2.24636e+06	2.3011e+06	2.24118e+06	2.39149e+06	2.39317e+06
Q12912	LRMP	2.86745e+06	2.83585e+06	1.25159e+06	1.32214e+06	2305926	2.30782e+06	2253862	2345906	2421902	2.37068e+06
P30048	PRDX3	2639969	2.82202e+06	2505290	2615857	2.29537e+06	2.35187e+06	2120570	2.18883e+06	2.23608e+06	2375001
Q9P2I0	CPSF2	1.69441e+06	1.83502e+06	2.47175e+06	2.5036e+06	2.28586e+06	2.25761e+06	2.39644e+06	1.10356e+06	2.72782e+06	2.78085e+06
P62424	RPL7A	1503907	1.48835e+06	2.4338e+06	2.37004e+06	2.27973e+06	2.24291e+06	2.36728e+06	2.35039e+06	2.49073e+06	2.46748e+06
P11586	MTHFD1	1.92859e+06	1.87377e+06	2.3335e+06	2.29028e+06	2265326	2.25645e+06	2.18574e+06	2.14782e+06	2.36679e+06	2391572
O00299	CLIC1	2.08077e+06	2.01705e+06	3451298	3.20816e+06	2.26068e+06	2.27862e+06	2.13479e+06	2174170	2454380	2.36039e+06
P46779	RPL28	1.51824e+06	1.5383e+06	2915637	2874977	2.25423e+06	2.3869e+06	2.514e+06	2.4969e+06	2593507	2522248
P21796	VDAC1	2.35519e+06	2.32142e+06	2.23428e+06	2.31629e+06	2.25158e+06	2261404	2.45114e+06	2.3956e+06	2.3316e+06	2.24465e+06
P22314	UBA1	1.79465e+06	1.81308e+06	1.68629e+06	1.74647e+06	2.2482e+06	2.24588e+06	2164109	2.11708e+06	2.25001e+06	2324560
P43487	RANBP1	2597309	2604631	2.24064e+06	2238024	2245943	2.21567e+06	2.2085e+06	2225101	2.5502e+06	2.44879e+06
P50395	GDI2	1.56981e+06	1.64286e+06	2.80078e+06	3.29064e+06	2240819	2.25953e+06	2364568	2.34886e+06	2.44192e+06	2491113
P82979	SARNP	2568213	2.68363e+06	1.55544e+06	1.5321e+06	2.23289e+06	2.29135e+06	2.27933e+06	2.37192e+06	2660386	2.65431e+06
P62906	RPL10A	1.78575e+06	1.75843e+06	2.63107e+06	2.68526e+06	2.21922e+06	2.159e+06	2.12206e+06	2.26522e+06	2281888	2.24952e+06
P63000	RAC1	1.87663e+06	1.85123e+06	6820897	6613110	2.21493e+06	2236835	2220279	2232154	2559338	2.48764e+06
P30153	PPP2R1A	1.79096e+06	1.83503e+06	2.05695e+06	2.16403e+06	2.21442e+06	2.1763e+06	2257475	2.19137e+06	2.17363e+06	2.3049e+06
P18621	RPL17	2187079	2.15033e+06	2659243	2.75916e+06	2.20261e+06	2.21169e+06	2.27103e+06	2.284e+06	2.45752e+06	2.48776e+06
P62841	RPS15	1.88865e+06	1.99469e+06	2.85361e+06	2.89768e+06	2.20126e+06	1.79255e+06	1.76689e+06	1.70406e+06	2.02328e+06	1.96104e+06
P34932	HSPA4	1.55046e+06	1.58227e+06	2.21524e+06	2.20368e+06	2.20017e+06	2190269	2.09299e+06	2.04983e+06	2.25683e+06	2247054
Q9H3U1	UNC45A	2387003	2.44011e+06	3.45041e+06	3651720	2.19473e+06	2267597	2.13387e+06	2.23871e+06	2.44505e+06	2386561
P34897	SHMT2	1.97765e+06	1.89848e+06	3.29411e+06	3.39575e+06	2193025	2103605	1.98465e+06	1.95319e+06	2.236e+06	2.31561e+06
P84077	ARF1	1.43356e+06	1447372	3956984	2.77907e+06	2177881	2.1442e+06	2.05804e+06	2.00301e+06	2.42639e+06	2.51046e+06
P0DPH7;P0DPH8	TUBA3C;TUBA3D	2.0065e+06	1.99332e+06	2.21299e+06	1.98376e+06	2.15891e+06	2.1712e+06	1.89343e+06	1969136	2.1091e+06	2060487
P60866	RPS20	1.97025e+06	2004719	3118022	3.08303e+06	2.15336e+06	2.11642e+06	2.03694e+06	2098642	2.34453e+06	2.27989e+06
P46777	RPL5	1.47548e+06	1.75311e+06	2891189	2.83222e+06	2.1325e+06	1.72469e+06	2109838	2135630	1.66736e+06	1.64283e+06
P35580	MYH10	1830090	1848961	4376612	4.16636e+06	2.13024e+06	2.18338e+06	1.95001e+06	1.91674e+06	2.24035e+06	2.06199e+06
O00154	ACOT7	1.30688e+06	1.26338e+06	700558	731434	2.12905e+06	2.12082e+06	2.10324e+06	2.06091e+06	2.14771e+06	2.19622e+06
P35579	MYH9	2000419	2.09015e+06	5.2073e+06	5.14027e+06	2.1278e+06	2.07617e+06	2.01437e+06	2.0423e+06	2.12388e+06	2164015
P39023	RPL3	1488568	1.51926e+06	2193774	2.21765e+06	2.12696e+06	2.10775e+06	2280632	2.28952e+06	2.05812e+06	1.94061e+06
P00491	PNP	1.55001e+06	1553883	1.52548e+06	1.52859e+06	2.11718e+06	2.14561e+06	1.99062e+06	2027084	2.29305e+06	2.25516e+06
P46776	RPL27A	1.56005e+06	1.55861e+06	2.6702e+06	2.69246e+06	2.11518e+06	2.11323e+06	2.08952e+06	2.11653e+06	2.41422e+06	2368779
P52907	CAPZA1	1.72227e+06	1717762	3.78287e+06	3.57917e+06	2.11493e+06	2.11095e+06	1.91264e+06	1.95703e+06	2.05549e+06	2050365
P27824	CANX	2.40533e+06	2.50085e+06	3.26634e+06	3.29852e+06	2.10562e+06	2.04318e+06	2.01636e+06	2.11411e+06	2.11863e+06	2.12644e+06
P49736	MCM2	1.85936e+06	1.90921e+06	2661378	2.72232e+06	2.09682e+06	2.02918e+06	2.05423e+06	2.14101e+06	2.11365e+06	2163161
P52597	HNRNPF	2.18131e+06	2.24154e+06	3332762	3.32272e+06	2.08307e+06	2.07419e+06	2.07125e+06	2.12874e+06	2.12917e+06	2.11987e+06
Q03252	LMNB2	2.76595e+06	2.97766e+06	2.7962e+06	2.94289e+06	2.05629e+06	2.08926e+06	2.06524e+06	2.16656e+06	2099249	2.13072e+06
P63173	RPL38	1.58267e+06	1.61947e+06	2.50791e+06	2.50528e+06	2.03985e+06	2.03463e+06	1.99818e+06	1.87584e+06	2088509	2058502
P32969	RPL9	1.48133e+06	1.44395e+06	2539880	2.44019e+06	2013085	2.04514e+06	2.03598e+06	2.03076e+06	2.30447e+06	2213258
P42766	RPL35	2.03667e+06	2.02807e+06	3.32189e+06	3.38126e+06	2007701	2014417	1.88871e+06	1.95959e+06	2.08072e+06	2.02986e+06
Q92522	H1FX	2743284	2.88066e+06	1.38543e+06	1.4402e+06	1.9824e+06	2065726	2.13666e+06	2.12125e+06	2.03944e+06	2081724
P52209	PGD	1.41513e+06	1.39392e+06	6010407	5931563	1.9732e+06	1.9817e+06	1.98249e+06	2.00279e+06	1.96786e+06	1.92051e+06
Q15181	PPA1	1.70517e+06	1.73462e+06	908935	805265	1.97231e+06	1936430	1.85901e+06	1.86943e+06	1970402	2.04904e+06
P47914	RPL29	1.4379e+06	1.45601e+06	1.4157e+06	1456316	1.96705e+06	1970507	3.73191e+06	2.00859e+06	2.27096e+06	2225642
P55209	NAP1L1	2165929	2.0995e+06	1.6567e+06	1.34486e+06	1.9548e+06	2.05422e+06	1.96603e+06	2.06794e+06	1927446	2.0097e+06
P62316	SNRPD2	2288076	2.34469e+06	2204454	2.21391e+06	1.95407e+06	1.98421e+06	1.82402e+06	1.9305e+06	1.87479e+06	1813952
P83731	RPL24	1.56014e+06	1.60458e+06	2777754	3.64169e+06	1.94157e+06	2.01051e+06	2.05711e+06	2.06158e+06	2215505	2.11547e+06
Q9UIJ7	AK3	1915902	1.85097e+06	2.1222e+06	1661180	1.91268e+06	1.92462e+06	1.81869e+06	1.8334e+06	2.16343e+06	2.1434e+06
P31939	ATIC	1.56309e+06	1578093	1.69801e+06	1061311	1.90448e+06	1.92763e+06	1.8114e+06	1.85326e+06	1.93865e+06	2.00855e+06
P01213	PDYN	1.54294e+06	1.6583e+06	587330	634568	1.89952e+06	1.84878e+06	1.84147e+06	1.93878e+06	2227216	2.16884e+06
P10599	TXN	2.20868e+06	2.15828e+06	1.99563e+06	2.0414e+06	1894223	1.91e+06	1.74993e+06	1.87789e+06	2.1062e+06	2184364
Q16629	SRSF7	2.63673e+06	2590107	1.71709e+06	1.63549e+06	1893067	1.89474e+06	2.00353e+06	2.05645e+06	2.12672e+06	2.16928e+06
P07741	APRT	1.26458e+06	1.25383e+06	932039	941979	1.88986e+06	1.88778e+06	1.80395e+06	1.81296e+06	2057661	2.03193e+06
Q16555	DPYSL2	1.34352e+06	1.38857e+06	947005	964447	1.88526e+06	1.89586e+06	1.78672e+06	1.76481e+06	1817641	1867469
P22234	PAICS	1.51639e+06	1.60012e+06	1.94069e+06	2.03273e+06	1.88269e+06	1.87372e+06	2.10106e+06	2.13655e+06	2.03947e+06	2.01773e+06
P25398	RPS12	1.88223e+06	1.9255e+06	2.6539e+06	2.68794e+06	1.86186e+06	1.80091e+06	1.74948e+06	1.83479e+06	1.9591e+06	1.87585e+06
A8MWD9;P62308	SNRPGP15;SNRPG	1.90601e+06	1.89568e+06	2.252e+06	2.26725e+06	1855565	1.92433e+06	1.85018e+06	1.87067e+06	1.93198e+06	1.95684e+06
P05141	SLC25A5	1.97543e+06	1.95595e+06	3.36185e+06	3.46024e+06	1.84524e+06	1839281	2.01249e+06	2.0114e+06	1.86534e+06	1793059
A0A140G945;P02489	CRYAA2;CRYAA	1.15684e+06	136348	NaN	418020	1.84293e+06	1.8418e+06	1.70839e+06	1.93206e+06	2.09887e+06	2.04406e+06
P78417	GSTO1	1.46848e+06	1502379	747580	745444	1.83295e+06	1715669	1.75207e+06	1.79e+06	1.95123e+06	1941254
P14866	HNRNPL	2426929	2399528	1.94153e+06	1958872	1.82942e+06	1.86457e+06	1.89861e+06	1.94132e+06	1.73407e+06	1.76068e+06
Q99729	HNRNPAB	2734565	2.84273e+06	3.15419e+06	3.0929e+06	1.825e+06	1.80742e+06	1.92635e+06	1.88204e+06	1.90928e+06	1.87419e+06
P25786	PSMA1	1712671	1.89889e+06	1.51019e+06	1.65129e+06	1.82038e+06	1.81606e+06	2043795	2.11884e+06	2.16396e+06	2.25274e+06
P55060	CSE1L	1.35485e+06	1.36423e+06	1.29807e+06	1.26239e+06	1816579	1.8129e+06	1.74281e+06	1.76352e+06	1.90384e+06	1.90972e+06
P08621	SNRNP70	2.368e+06	2.46875e+06	2.15655e+06	2.21058e+06	1.81414e+06	1.77495e+06	1.76004e+06	1.64255e+06	1.80016e+06	1.80292e+06
Q8IUE6	HIST2H2AB	2.40865e+06	2376373	3.11848e+06	3.05634e+06	1.81391e+06	1.8516e+06	3.80691e+06	3.94949e+06	1.9834e+06	1.85329e+06
Q92598	HSPH1	777762	829798	787466	770016	1.79885e+06	1.85616e+06	1.7529e+06	1781150	1.78987e+06	1.85321e+06
P68366	TUBA4A	2526980	2.09986e+06	2.37051e+06	5.19226e+06	1.78279e+06	1.8493e+06	2.08295e+06	2.66652e+06	2.23011e+06	2574137
Q9P1F3	ABRACL	1.65779e+06	1.21208e+06	1.03504e+06	936529	1.78213e+06	1.57451e+06	1.50257e+06	1404889	1.88677e+06	1848161
P54687	BCAT1	1.50859e+06	1.4505e+06	673213	808996	1.77934e+06	1.72325e+06	1.75927e+06	1.6554e+06	1.89961e+06	1.9658e+06
P12814	ACTN1	1.50727e+06	1.63129e+06	3.31955e+06	3.54391e+06	1.77887e+06	1.75089e+06	1.57324e+06	1456251	1.57882e+06	1.71966e+06
P39748	FEN1	1.65126e+06	1.58218e+06	1848315	1.66579e+06	1.77058e+06	1.7986e+06	1.74847e+06	1.80062e+06	1.95353e+06	2.03583e+06
P45880	VDAC2	1540489	1.54955e+06	2.93971e+06	2.91641e+06	1.76797e+06	1.78717e+06	1.8175e+06	1849813	1.96007e+06	1.8908e+06
P08133	ANXA6	1.53261e+06	1483786	2.29085e+06	2.36093e+06	1.7679e+06	1.80475e+06	1.82211e+06	1916212	1.87861e+06	1.86129e+06
O75347	TBCA	1.90054e+06	1.86738e+06	1.05151e+06	819008	1.76447e+06	1.77172e+06	1.73621e+06	1.64394e+06	2.01084e+06	1.96773e+06
Q13404	UBE2V1	1.66168e+06	1.75614e+06	1.90276e+06	1.95576e+06	1.75986e+06	1.82417e+06	1.76112e+06	1.65389e+06	1.99132e+06	1.922e+06
P35659	DEK	1.91935e+06	1.87522e+06	1.73739e+06	1.76101e+06	1.74489e+06	1.72926e+06	1.67942e+06	1.7156e+06	1.74123e+06	1.76413e+06
P62081	RPS7	1527199	1.52038e+06	2545312	2.8129e+06	1742432	1.68811e+06	1.67103e+06	1.72289e+06	1.62699e+06	1.70165e+06
P26583	HMGB2	1.91272e+06	1.97616e+06	3.33247e+06	3.33682e+06	1.74208e+06	1.73224e+06	1.87273e+06	1.8314e+06	1.8995e+06	1.85286e+06
P62280	RPS11	1.12877e+06	1117920	2.04274e+06	2.00052e+06	1.74104e+06	1.75196e+06	1.814e+06	1.8422e+06	1.93463e+06	1936431
P13667	PDIA4	1480295	1.49559e+06	1.00947e+06	1.02998e+06	1.74101e+06	1.72609e+06	1.70782e+06	1.69498e+06	1.82395e+06	1.87125e+06
P49458	SRP9	1.80189e+06	1.76038e+06	919132	927514	1.73966e+06	1.77742e+06	1.77965e+06	1.76609e+06	1.87103e+06	1.81276e+06
P53999	SUB1	1.95618e+06	1.99131e+06	939280	932977	1.73922e+06	1.75351e+06	1.70242e+06	1.65883e+06	1.74332e+06	1.81697e+06
P26639	TARS1	1.04471e+06	1.05935e+06	1158534	1.15066e+06	1.72348e+06	1.70508e+06	1.65069e+06	1.78669e+06	1.77145e+06	1.846e+06
Q14974	KPNB1	1.74557e+06	1.63157e+06	2.44409e+06	2.62858e+06	1718561	1.74071e+06	1.55718e+06	1.48101e+06	1.64994e+06	1.68255e+06
P62847	RPS24	1.3387e+06	1.31339e+06	2.04185e+06	2150546	1.71574e+06	1.68314e+06	1.76387e+06	1.7592e+06	1.73287e+06	1.81519e+06
Q08945	SSRP1	1.74936e+06	1.81017e+06	1.74586e+06	1.67209e+06	1.71574e+06	1.66764e+06	1.65364e+06	1547542	1.60979e+06	1.65916e+06
Q14566	MCM6	1.53905e+06	1.60344e+06	1798094	1.8252e+06	1.7155e+06	1.67414e+06	1.60531e+06	1.62977e+06	1.6222e+06	1.59571e+06
O95433	AHSA1	968208	976238	1.2686e+06	1.25442e+06	1.7144e+06	1.70687e+06	1.66044e+06	1.72148e+06	1.77067e+06	1.78574e+06
P25789	PSMA4	1.19886e+06	1.19934e+06	1.8843e+06	1.95161e+06	1710450	1.68483e+06	1.59406e+06	1.52833e+06	1732396	1.67473e+06
P13010	XRCC5	1671086	1.638e+06	990123	811473	1.7022e+06	1.75946e+06	1.67625e+06	1.69061e+06	1.74598e+06	1.7571e+06
P31153	MAT2A	1.53168e+06	1.56065e+06	1.42422e+06	1.64669e+06	1.6996e+06	1.65593e+06	1.67183e+06	1.54692e+06	1.72494e+06	1.68628e+06
P52565	ARHGDIA	1514787	1.51505e+06	3.02079e+06	3.01846e+06	1.69814e+06	1.63038e+06	1.68654e+06	1.69785e+06	1.74489e+06	1.71623e+06
P33992	MCM5	1.51692e+06	1.4063e+06	3168097	3.38781e+06	1.6981e+06	1.65922e+06	1.68099e+06	1.75034e+06	1.65323e+06	1.65483e+06
P0DN76;Q01081	U2AF1L5;U2AF1	2.00609e+06	2.04752e+06	1.8147e+06	1.70946e+06	1.67664e+06	1.61742e+06	1.7217e+06	1.70555e+06	1.65269e+06	1715714
Q15102	PAFAH1B3	1.99219e+06	1.94832e+06	1.15748e+06	1.06987e+06	1.67496e+06	1.6679e+06	1647206	1.65138e+06	1.97993e+06	1.82267e+06
Q9NP90	RAB9B	1.33067e+06	1.30706e+06	3.11223e+06	3.21802e+06	1.67311e+06	1.6676e+06	1.60506e+06	85575.4	1.73084e+06	1.73678e+06
P62829	RPL23	1.36743e+06	1.39306e+06	2.3413e+06	2.27913e+06	1.66886e+06	1.71555e+06	1688123	1.7548e+06	1.74275e+06	1.74523e+06
P09496	CLTA	1.82073e+06	1914825	2.5728e+06	2.62686e+06	1.66247e+06	1.66535e+06	1.68626e+06	1799897	1.93325e+06	1898055
P40227	CCT6A	1364403	1.46541e+06	1288142	1.28682e+06	1.66034e+06	1.77969e+06	1.79245e+06	1.78488e+06	1.75722e+06	1.8595e+06
P54819	AK2	1.99874e+06	1.97945e+06	2.16028e+06	2.18196e+06	1.65949e+06	1.55889e+06	1582643	1.64535e+06	1.73854e+06	1758980
P63241	EIF5A	1.97105e+06	2.0212e+06	2.9446e+06	2.94346e+06	1.64292e+06	1.80007e+06	1.54548e+06	1.53868e+06	1.70537e+06	1.64733e+06
P27695	APEX1	1.27559e+06	1.31635e+06	1.07836e+06	1.48302e+06	1.62514e+06	1.57491e+06	1.62596e+06	1.61883e+06	1.59511e+06	1.69975e+06
P19623	SRM	1.20802e+06	1187310	846987	852972	1.61632e+06	1.60932e+06	1.57215e+06	1.58035e+06	1.67441e+06	1.72753e+06
P49721	PSMB2	1.28764e+06	1.30959e+06	2.2624e+06	2.30072e+06	1.60671e+06	1.52292e+06	1.40592e+06	1.50346e+06	1545982	1570366
O14818	PSMA7	1.20032e+06	1182558	2154415	2877570	1.60596e+06	1.58186e+06	1514482	1.52948e+06	1.7211e+06	1.72921e+06
Q9Y617	PSAT1	808649	772641	410571	379705	1600402	1.57775e+06	1.50638e+06	1546631	1.67923e+06	1.68319e+06
P20618	PSMB1	1.24134e+06	1.28093e+06	1.99188e+06	2.01832e+06	1.59712e+06	1.53917e+06	1.51082e+06	1533291	1521935	1.49948e+06
P20674	COX5A	3014986	3.00569e+06	2.5579e+06	2.42528e+06	1.59353e+06	1576035	1.67373e+06	1.70584e+06	1971609	1912471
Q9Y5L4	TIMM13	1.57865e+06	1499700	1.44631e+06	1.38766e+06	1.59149e+06	1.55341e+06	1.52854e+06	1328876	1.51081e+06	1.583e+06
P40429	RPL13A	1.48508e+06	1.45495e+06	1.88708e+06	1.9885e+06	1.58701e+06	2.60436e+06	2.67164e+06	2.79072e+06	2858002	2.8068e+06
P26368	U2AF2	1.84435e+06	1.88723e+06	1.85641e+06	1892669	1.58248e+06	1538924	1.47358e+06	1.49474e+06	1.51771e+06	1.53959e+06
P49411	TUFM	1.72231e+06	1.7857e+06	1.86703e+06	1.89719e+06	1582281	1.57026e+06	1.48808e+06	1.3863e+06	1.57397e+06	1.52944e+06
P55769	SNU13	1.95148e+06	2.01309e+06	2161398	2.18871e+06	1.58008e+06	1.59972e+06	1.6428e+06	1.68847e+06	1.73184e+06	1.69257e+06
P68032;P68133	ACTC1;ACTA1	5251783	6.00218e+06	2.65195e+06	3.10988e+06	1.57937e+06	4.80675e+06	1.9427e+06	5.02523e+06	1.35848e+06	1.42399e+06
Q86V81	ALYREF	2282085	2293985	2.12801e+06	2.11617e+06	1.55129e+06	1.60051e+06	1.65656e+06	1.72516e+06	1.68019e+06	1636092
P61160	ACTR2	1.17816e+06	1178624	3.52436e+06	3.42315e+06	1.5472e+06	1.59123e+06	1.49707e+06	1.59162e+06	1.65514e+06	1.61282e+06
P09661	SNRPA1	1.90654e+06	1.91583e+06	1.84495e+06	1.81862e+06	1544005	1.45703e+06	1.48002e+06	1.54922e+06	1.60494e+06	1.59162e+06
P38919	EIF4A3	1.58103e+06	1.54681e+06	1962705	1.95846e+06	1.5417e+06	1.54299e+06	1.50769e+06	1542102	1.79098e+06	1752126
Q08257	CRYZ	1.94443e+06	1.9462e+06	1.81922e+06	1905746	1.53934e+06	1.4777e+06	1.51596e+06	1.47692e+06	1.67275e+06	1.68094e+06
P67936	TPM4	2.2668e+06	2.22323e+06	3.06459e+06	3.13591e+06	1.53357e+06	1.52768e+06	2018793	1.98471e+06	1.7861e+06	1742564
P11388	TOP2A	1.24068e+06	1.25971e+06	1.35639e+06	1.33077e+06	1.5273e+06	1.56735e+06	1.55836e+06	1.52201e+06	1.61267e+06	1.63417e+06
Q9Y265	RUVBL1	1.36006e+06	1.42045e+06	1.57306e+06	1532174	1.52429e+06	1.493e+06	1.48805e+06	1.492e+06	1544223	1.52371e+06
Q9H299	SH3BGRL3	2.14101e+06	2.18692e+06	3.49865e+06	3.4993e+06	1.52356e+06	1.52047e+06	1.65704e+06	1.73103e+06	1.83995e+06	1892753
P51149	RAB7A	1.14803e+06	1.19909e+06	3.23514e+06	3.27858e+06	1.51513e+06	1.52221e+06	1.48542e+06	1.48117e+06	1.6012e+06	1.66451e+06
P10321	HLA-C	1.5805e+06	1.55839e+06	648529	640788	1.5108e+06	1.51107e+06	1470940	996297	1.61977e+06	1.64554e+06
P23588	EIF4B	1.52909e+06	1.58489e+06	1.32808e+06	1.40859e+06	1.51066e+06	1.51696e+06	1.57888e+06	1.59166e+06	1.71984e+06	1.69863e+06
P46778	RPL21	1.06245e+06	1.04776e+06	1.67451e+06	1.62808e+06	1.50658e+06	1.58422e+06	1544666	1.60762e+06	1.55847e+06	1575592
P24666	ACP1	1.48259e+06	1.5386e+06	2.30908e+06	2.36378e+06	1.50137e+06	1.53914e+06	1.48851e+06	1.50195e+06	1.58487e+06	1.60651e+06
P14314	PRKCSH	1751537	1.78053e+06	581976	619192	1.49887e+06	1.43854e+06	1.49565e+06	1.49846e+06	1.65882e+06	1.64061e+06
Q07021	C1QBP	1957898	2.1163e+06	884764	933863	1.49818e+06	1.47092e+06	1.40127e+06	1.13347e+06	1.39488e+06	1.44423e+06
Q99733	NAP1L4	1.53003e+06	1.52989e+06	1.41002e+06	1.46197e+06	1498123	1.43294e+06	1353590	1.37684e+06	1447708	1437193
O60664	PLIN3	1.92545e+06	1930062	660988	659232	1.49765e+06	1.5171e+06	1.55327e+06	1.51091e+06	1629990	1.66785e+06
Q14444	CAPRIN1	1.71565e+06	1.7377e+06	1610160	1644196	1.49523e+06	1.48773e+06	1514971	1.57997e+06	1.71547e+06	1.68886e+06
P05198	EIF2S1	1192063	1.21287e+06	2.24567e+06	2.24505e+06	1478053	1.48538e+06	1.43926e+06	1.48849e+06	1.59568e+06	1.60872e+06
P49588	AARS1	879406	886087	1.16269e+06	1.16692e+06	1.46924e+06	1.44895e+06	1.41606e+06	1.42667e+06	1.48513e+06	1.471e+06
Q58FG1	HSP90AA4P	866817	835796	854722	850617	1.46761e+06	1513539	1.3054e+06	1.38347e+06	1.5848e+06	1.53962e+06
Q15046	KARS1	1.13599e+06	1.17101e+06	1.20742e+06	1.20821e+06	1.46754e+06	1.48915e+06	1.37772e+06	1.34439e+06	1.5622e+06	1.51045e+06
Q16836	HADH	1.45735e+06	1.39478e+06	883938	899081	1.46427e+06	1.47556e+06	1367243	1.38803e+06	1.56164e+06	1.61935e+06
P59998	ARPC4	975952	1.00236e+06	3.93624e+06	3758173	1.46196e+06	1.52472e+06	1.58132e+06	1.5188e+06	1.77116e+06	1.76113e+06
P55084	HADHB	1.91611e+06	1.97755e+06	2.79921e+06	3.13751e+06	1.45784e+06	1.43916e+06	1671515	1.4405e+06	1.5036e+06	1.38882e+06
Q9UL46	PSME2	1.24719e+06	1.27071e+06	1.6552e+06	1727168	1.45589e+06	1.46768e+06	1299233	1.39623e+06	1.36608e+06	1.45286e+06
P30040	ERP29	1.26693e+06	1.18848e+06	1.63718e+06	1.57675e+06	1.45411e+06	1.36864e+06	1.40656e+06	1.40133e+06	1.50767e+06	1.52916e+06
P62995	TRA2B	1.48507e+06	1.31117e+06	2.22065e+06	1.6214e+06	1.453e+06	1.44598e+06	1.27712e+06	1144462	1.5418e+06	1.56301e+06
P14868	DARS1	1.16792e+06	1.10475e+06	2.10273e+06	2.18807e+06	1449577	1.40593e+06	1.35207e+06	1.39142e+06	1.57263e+06	1.57444e+06
O00151	PDLIM1	1.90601e+06	1.90359e+06	768733	754220	1.44648e+06	1.43419e+06	1.47062e+06	1430491	1633163	1640461
P13073	COX4I1	1.93864e+06	1.90906e+06	924285	1.04057e+06	1.44467e+06	1.48795e+06	1.37348e+06	1.39033e+06	1.62353e+06	1.57037e+06
P61158	ACTR3	1231587	1.10594e+06	4619652	4.51012e+06	1.43834e+06	1.44627e+06	1526800	1.7961e+06	1.29199e+06	1.3328e+06
P60900	PSMA6	1.09296e+06	1.04088e+06	1.80706e+06	1765788	1.43764e+06	1.43966e+06	1.39202e+06	1.41969e+06	1.54106e+06	1.50841e+06
P01871	IGHM	1.03036e+06	1.04127e+06	314988	323442	1432813	1.1516e+06	1.42146e+06	1419097	1.51418e+06	1.25123e+06
Q14204	DYNC1H1	965931	997913	1.4234e+06	1.44946e+06	1.42989e+06	1.39797e+06	1.17485e+06	1320322	929564	1.51123e+06
Q9UHX1	PUF60	1.44159e+06	1.45917e+06	1.32853e+06	1.27589e+06	1.42536e+06	1.45591e+06	1.41704e+06	1.43515e+06	1.45782e+06	1.39814e+06
P33991	MCM4	1.29803e+06	1.34471e+06	1.66287e+06	1.6528e+06	1.42229e+06	1.42662e+06	1.39903e+06	1.38485e+06	1.46055e+06	1.4697e+06
Q9HB71	CACYBP	755891	760721	488232	494524	1.42178e+06	1.43672e+06	1.38845e+06	1.38561e+06	1.44755e+06	1.44615e+06
P27635	RPL10	1.43944e+06	1.40337e+06	2.14502e+06	2314671	1.41559e+06	1.57321e+06	1.39948e+06	1.48118e+06	1.50595e+06	1.49701e+06
Q13185	CBX3	1.78289e+06	1.82054e+06	1.91862e+06	2.01183e+06	1.41345e+06	1.47515e+06	1.48416e+06	1.54191e+06	1.37319e+06	1.35684e+06
P05091	ALDH2	2.01622e+06	2.11883e+06	3909863	4.09655e+06	1409427	1.51907e+06	1.46576e+06	1.48486e+06	1.52041e+06	1.50632e+06
Q16643	DBN1	1.99024e+06	1.89906e+06	788725	785974	1.39809e+06	1.38141e+06	1.3266e+06	1.31331e+06	1.50416e+06	1.51449e+06
P54105	CLNS1A	1.53302e+06	1.42671e+06	526602	408507	1.39403e+06	1.43795e+06	1.33311e+06	1.3615e+06	1.55359e+06	1.65275e+06
Q6JBY9	RCSD1	1.40778e+06	1.38609e+06	538219	424441	1.38858e+06	1.40248e+06	1.49085e+06	1.56916e+06	1.55049e+06	1.57385e+06
Q86UE4	MTDH	2.19192e+06	1.95389e+06	1.67085e+06	1.66707e+06	1.37873e+06	1.82764e+06	1.66224e+06	1464153	2.06442e+06	2.11486e+06
P56279	TCL1A	1.07008e+06	1.08906e+06	717931	730339	1366667	1.35684e+06	1.36065e+06	1332026	1.55947e+06	1.51135e+06
Q92841	DDX17	1.12034e+06	1.15562e+06	1.24759e+06	999643	1365979	1.35439e+06	1.43286e+06	1.43008e+06	1.38479e+06	1.36089e+06
P62266	RPS23	939624	953510	1.67595e+06	1.77767e+06	1.36538e+06	1390609	1.42321e+06	1.4383e+06	1.50181e+06	1.42128e+06
P25788	PSMA3	1.11573e+06	1.1412e+06	1.69921e+06	1.6903e+06	1363039	1.3105e+06	1.33042e+06	1.3553e+06	1.31337e+06	1.26496e+06
P62310	LSM3	1.60172e+06	1.55038e+06	1.57486e+06	1.52204e+06	1.36247e+06	1.41638e+06	1487310	1.54169e+06	1.58334e+06	1.66378e+06
Q9NR48	ASH1L	1.88535e+06	3691875	1.50185e+06	1.54981e+06	1.36029e+06	1338621	1.63028e+06	1.63212e+06	1.63046e+06	1.58526e+06
P62861	FAU	1.22722e+06	1.14381e+06	3200053	3.03761e+06	1.35712e+06	1.3616e+06	1.4382e+06	1.39714e+06	1.56533e+06	1.49368e+06
P22102	GART	1.12249e+06	1.1172e+06	544768	544687	1.34986e+06	1.35697e+06	1.33497e+06	1.36966e+06	1.61361e+06	1.58684e+06
P31942	HNRNPH3	1.3604e+06	1.41563e+06	652874	743019	1.34947e+06	1.34648e+06	1.41889e+06	1.40354e+06	1.38168e+06	1.36924e+06
P49207	RPL34	711122	727535	1.58727e+06	1.61323e+06	1.34052e+06	1.35516e+06	1.47161e+06	1.4812e+06	1.56563e+06	1.5431e+06
P37837	TALDO1	1.17312e+06	1.15579e+06	5903855	5817840	1.337e+06	1.32917e+06	1214955	1.24985e+06	1505219	1.4876e+06
A6NHL2	TUBAL3	1.17143e+06	1.15153e+06	1607143	1.51794e+06	1.33602e+06	1.36316e+06	1.19533e+06	1.1498e+06	1.75083e+06	1.85815e+06
P14678;P63162	SNRPB;SNRPN	1.26734e+06	1.364e+06	1.72178e+06	1.67535e+06	1.33374e+06	1.3085e+06	1.46961e+06	1.4734e+06	1.5413e+06	1.54117e+06
P49915	GMPS	1153066	1.16129e+06	981989	1.00757e+06	1.33257e+06	1.40915e+06	1.39645e+06	1.44897e+06	1.49335e+06	1.45523e+06
P46940	IQGAP1	1.02888e+06	1.00832e+06	1464430	1.52973e+06	1.32736e+06	1.34619e+06	1.24607e+06	1.41971e+06	1.44326e+06	1.32123e+06
O95819	MAP4K4	150287	944499	783299	823331	1.32181e+06	218393	1.23735e+06	91375.4	217216	249208
Q00688	FKBP3	1.42442e+06	1.43424e+06	931239	1.12304e+06	1.31612e+06	1302863	1.32953e+06	1.38851e+06	1.48745e+06	1.49134e+06
Q9NR30	DDX21	1.61938e+06	1.57985e+06	1.53552e+06	1.54481e+06	1.31127e+06	1.33421e+06	1.42261e+06	1361901	1.43766e+06	1.44487e+06
P62714;P67775	PPP2CB;PPP2CA	1.00139e+06	986620	1.51923e+06	1.49314e+06	1.3105e+06	1.26515e+06	1185477	1.2289e+06	1.41116e+06	1.37288e+06
O43684	BUB3	937024	963261	1.31844e+06	1.3731e+06	1.3101e+06	1.31496e+06	1318223	1.30259e+06	1.45217e+06	1.43425e+06
Q8TEM1	NUP210	1.33745e+06	1.05752e+06	797756	812648	1.30203e+06	1.39327e+06	1.02291e+06	1.27647e+06	1536827	1791889
P11387	TOP1	1.17577e+06	1.18597e+06	997409	895388	1300773	1.30272e+06	1.20928e+06	1.24901e+06	1.36173e+06	1360581
P30626	SRI	1.03963e+06	1.11253e+06	3.67712e+06	3.67028e+06	1.29696e+06	1.24038e+06	1.14147e+06	1.01132e+06	1422726	1374431
P54577	YARS1	822528	849410	750332	729859	1294784	1270535	1166188	1.17904e+06	1294456	1.27529e+06
P53396	ACLY	422922	632003	814040	784030	1.29397e+06	1.25697e+06	1.26291e+06	1.28521e+06	1.44632e+06	1.39172e+06
Q14978	NOLC1	1.47674e+06	1575977	805822	772312	1288503	1.27024e+06	1.22566e+06	1.2565e+06	1.2514e+06	1.22704e+06
P78527	PRKDC	2.05179e+06	2.14809e+06	1.08717e+06	778932	1.28789e+06	1.28685e+06	2.25289e+06	2.15756e+06	1.38845e+06	1.40272e+06
P33993	MCM7	1.09252e+06	1.10452e+06	596338	586992	1.28382e+06	1265213	1.35793e+06	1.34785e+06	1.31984e+06	1.29209e+06
P06753	TPM3	2.12912e+06	2.07795e+06	3407882	4636636	1273218	1.31404e+06	1.2662e+06	1229774	1391827	1.35805e+06
P08195	SLC3A2	870386	870861	672859	665058	1.26718e+06	1.24055e+06	1.22002e+06	1.2171e+06	1.39697e+06	1.38504e+06
Q15907	RAB11B	1.14382e+06	1.15031e+06	7216744	6823633	1.26528e+06	1.22953e+06	1.21833e+06	1.2072e+06	1.2543e+06	1.25385e+06
P61077;P62837	UBE2D3;UBE2D2	1.00424e+06	981956	1.33565e+06	2.66027e+06	1.26131e+06	1.27124e+06	1.24579e+06	1.20779e+06	1.31231e+06	1.29093e+06
Q96T88	UHRF1	1.40557e+06	1.43174e+06	788421	786771	1.26014e+06	1.24374e+06	1.24905e+06	1.22738e+06	1.19638e+06	1.20477e+06
P21333	FLNA	1.52871e+06	1.48806e+06	5.78988e+06	5993134	1257337	1.21678e+06	1.22135e+06	1.17647e+06	1.27224e+06	1.24352e+06
P00492	HPRT1	1245047	1.1923e+06	1.75011e+06	1.75304e+06	1.25197e+06	1256398	1.35658e+06	1.3028e+06	1.34841e+06	1411521
P41250	GARS1	817930	822897	886971	898690	1.25124e+06	1.25189e+06	1166029	1.177e+06	1.32797e+06	1352040
Q9Y383	LUC7L2	1.38379e+06	1.36203e+06	1.00172e+06	988639	1.24894e+06	1.26479e+06	1.22662e+06	1.30235e+06	1.43382e+06	1.4221e+06
O15145	ARPC3	880691	876349	3906900	3.89167e+06	1.24659e+06	1235355	1.30691e+06	1.21022e+06	1.37122e+06	1.35442e+06
P61923	COPZ1	739898	899436	1.32125e+06	1.15981e+06	1.23475e+06	1.08844e+06	868214	867475	1.06499e+06	1.10769e+06
P04843	RPN1	1.00305e+06	1.01777e+06	728096	577461	1.23384e+06	1227324	1.24882e+06	1.217e+06	1.2971e+06	1.28972e+06
Q13151	HNRNPA0	1773970	1.75872e+06	1.73123e+06	1.72678e+06	1.23134e+06	1.3792e+06	1.39639e+06	1.54895e+06	1.38055e+06	1.38152e+06
Q9NRY2	INIP	1.53267e+06	1549462	6145166	5.79858e+06	1.22895e+06	1204259	1.13881e+06	1.12497e+06	1.23648e+06	1.21802e+06
Q8WU39	MZB1	1.316e+06	1.28773e+06	446988	454832	1228669	1.1622e+06	1.27305e+06	1349332	1.33602e+06	1.32313e+06
Q16698	DECR1	1.29647e+06	1.27314e+06	917088	909126	1226434	1.25291e+06	1.27056e+06	1.16347e+06	1.33116e+06	1265407
P00441	SOD1	1.22444e+06	1.26758e+06	504573	378725	1.22588e+06	1.17772e+06	1.51245e+06	1.53353e+06	1486040	1561260
P41252	IARS1	834923	884414	906776	862919	1.21804e+06	1.22459e+06	1.26337e+06	1.23598e+06	1248733	1.33797e+06
P56192	MARS1	940913	916503	994566	1.05131e+06	1.21728e+06	1239114	1.226e+06	1.1607e+06	1173099	1221005
Q86UX7	FERMT3	1.06582e+06	1.06025e+06	1.70637e+06	1687669	1216867	1.27622e+06	1.2003e+06	1.1513e+06	1.32198e+06	1.27391e+06
Q4G0P3	HYDIN	998043	1.00044e+06	484681	474342	1.21473e+06	1.24906e+06	1.16292e+06	1.17134e+06	1.39724e+06	1.4247e+06
P42167	TMPO	1859542	2016834	1.21071e+06	1.20535e+06	1.21042e+06	1.15972e+06	1.20822e+06	1.21299e+06	1.23452e+06	1.21554e+06
Q13177	PAK2	961472	899380	1.39502e+06	1.41e+06	1.21019e+06	1.22858e+06	1.16473e+06	1.12805e+06	1283423	1.29887e+06
P62888	RPL30	907680	927449	1.56206e+06	1.57198e+06	1.20112e+06	1.21711e+06	1.59612e+06	1.61268e+06	1.22627e+06	1.25335e+06
P84090	ERH	1.65558e+06	1689815	485590	1.71148e+06	1.196e+06	1.19692e+06	1.18402e+06	1.16817e+06	1.32455e+06	1.32444e+06
P15311	EZR	1147505	1.3396e+06	1.19318e+06	1.13769e+06	1.19556e+06	1.20817e+06	1.35474e+06	1389569	1.22089e+06	1.22406e+06
P27816	MAP4	1.32135e+06	1.35657e+06	282614	250716	1.19479e+06	1.17335e+06	1226091	1.20851e+06	1378264	1.35657e+06
P15153	RAC2	1.01279e+06	516929	2.88097e+06	2.87702e+06	1.18886e+06	607318	1.33975e+06	1.47212e+06	680667	662552
Q13242	SRSF9	2.04656e+06	1.99395e+06	647600	668388	1.18826e+06	1155745	1.18306e+06	1.17565e+06	1313256	1.2355e+06
Q9H910	JPT2	1.01843e+06	1.02664e+06	402620	405106	1.18417e+06	1.19613e+06	1236345	1.21458e+06	1.37924e+06	1.36207e+06
P22090	RPS4Y1	1.03097e+06	960546	1.68327e+06	1.70786e+06	1.18352e+06	1.15503e+06	1251733	1263541	1221326	1.18645e+06
P51858	HDGF	1.2411e+06	1.23466e+06	1.17293e+06	1.17102e+06	1.18344e+06	1.18025e+06	1.22963e+06	1.25192e+06	1334631	1.35208e+06
P63208	SKP1	1.20867e+06	1.23952e+06	1.01085e+06	1.17334e+06	1183017	1.21417e+06	1.12417e+06	1.03239e+06	1165193	1249075
P98194	ATP2C1	1159091	966239	1.23969e+06	1.3487e+06	1.17932e+06	1.25653e+06	1.33669e+06	1.00153e+06	1.33585e+06	1.3651e+06
P07814	EPRS1	864905	908597	1.1462e+06	1.1248e+06	1.17726e+06	1.17383e+06	1.18894e+06	1.17196e+06	1.24349e+06	1.2295e+06
Q9UHD8	SEPTIN9	1.07756e+06	1.09388e+06	1.01007e+06	1.15333e+06	1.17457e+06	1.19241e+06	1.12093e+06	1.11837e+06	1.21571e+06	1.23526e+06
O15347	HMGB3	1.60228e+06	1.62783e+06	1.76767e+06	1.74928e+06	1.17374e+06	1.18533e+06	1.27319e+06	1.27019e+06	1.26222e+06	1270413
P35613	BSG	964896	911235	505593	507106	1.17282e+06	1.12856e+06	1078087	1.08162e+06	1.222e+06	1231373
Q01813	PFKP	776344	778677	638337	652282	1.17118e+06	1.16931e+06	1114594	1.02682e+06	1.26011e+06	1.27897e+06
P49773	HINT1	1.07128e+06	1.05401e+06	949470	979142	1.16804e+06	1.14954e+06	1.10804e+06	1.21033e+06	1276368	1.24654e+06
Q14697	GANAB	1.08422e+06	1.05673e+06	1.01534e+06	1.03323e+06	1.16724e+06	1.13109e+06	1.07746e+06	1.11836e+06	1.22019e+06	1.19361e+06
Q01844	EWSR1	1.51244e+06	1.58498e+06	1.57526e+06	1.57463e+06	1.16093e+06	1.15572e+06	1.26975e+06	2.04375e+06	1.30784e+06	1.27956e+06
P38117	ETFB	1.2264e+06	1278179	909360	992986	1.15843e+06	1167136	1.15642e+06	1178731	1.23026e+06	1.25189e+06
Q01518	CAP1	792544	813038	1578022	1.86877e+06	1.15749e+06	1193871	1.17685e+06	1114292	1.29146e+06	1.25957e+06
Q9Y230	RUVBL2	1.085e+06	1070244	1.33045e+06	1277393	1.15729e+06	1.21347e+06	1.15121e+06	1.12267e+06	1.16747e+06	1.14237e+06
Q99613	EIF3C	969139	981092	1.77344e+06	1.80425e+06	1.15697e+06	1.06982e+06	1.05527e+06	1.03329e+06	1.07236e+06	1.08986e+06
Q14061	COX17	1.219e+06	1.25196e+06	495478	525418	1156786	1.17702e+06	879095	822390	943650	946605
Q9UKM9	RALY	1.29516e+06	1.50747e+06	1.27551e+06	1.28932e+06	1.15503e+06	1.17702e+06	1.23707e+06	1.22263e+06	1.23944e+06	1.26295e+06
Q9Y490	TLN1	1.11841e+06	1.17567e+06	3180457	3.18458e+06	1.15471e+06	1.1759e+06	1.19285e+06	1.182e+06	1.14891e+06	1.16571e+06
P61956	SUMO2	1435450	1.50909e+06	1.47302e+06	1.44356e+06	1.15402e+06	1118372	1.20701e+06	1.23386e+06	1.35554e+06	1.34622e+06
Q96PK6	RBM14	860434	835090	790603	781225	1.15016e+06	1135834	1.20479e+06	1.19895e+06	1.21283e+06	1.21289e+06
P08708	RPS17	1.12994e+06	1.17589e+06	1.8213e+06	1.80982e+06	1.1443e+06	1.09659e+06	1.12737e+06	1163918	1.13392e+06	1.13941e+06
Q96AG4	LRRC59	1.50246e+06	1.50891e+06	1.76255e+06	1.67939e+06	1.1441e+06	1.11318e+06	1.13155e+06	1.16914e+06	1.21837e+06	1.25926e+06
P63279	UBE2I	955473	923272	1.07585e+06	1.05668e+06	1.14334e+06	1105993	1.04988e+06	1.07801e+06	1.14121e+06	1.11145e+06
Q9BXJ9	NAA15	1.26318e+06	1.42733e+06	298745	312328	1140339	1.30113e+06	1.36672e+06	1.40217e+06	1.58367e+06	1.43686e+06
P07237	P4HB	1.63905e+06	1.65467e+06	2.75795e+06	2801573	1.138e+06	1.16739e+06	1.17954e+06	1.17793e+06	1.09986e+06	1.10952e+06
Q15287	RNPS1	1.69647e+06	1688171	979815	987959	1.13764e+06	1.14374e+06	1.26752e+06	1.24747e+06	1380035	1.37009e+06
O75533	SF3B1	1.30032e+06	1.27367e+06	1.55625e+06	1.50284e+06	1.13369e+06	1.14352e+06	1.14208e+06	1.12761e+06	1.15073e+06	1.18526e+06
P42704	LRPPRC	1.36601e+06	1.31529e+06	634406	636144	1.1327e+06	1.14188e+06	1.13607e+06	1209160	1.18624e+06	1.18249e+06
P52292	KPNA2	878282	888540	735928	796769	1131040	1.12618e+06	1.10999e+06	1.11908e+06	1.11652e+06	1.1188e+06
P07355	ANXA2	1.66894e+06	1.68061e+06	2.86333e+06	2.90133e+06	1.12721e+06	1139304	1.19036e+06	1.20995e+06	1.25503e+06	1.20272e+06
Q86U42	PABPN1	1492925	1.41372e+06	1.21383e+06	1.19901e+06	1126889	1202426	1.18366e+06	1.26171e+06	1.21593e+06	1.32755e+06
P24752	ACAT1	1.19e+06	1.16224e+06	575292	540020	1125132	1.11752e+06	1.1185e+06	1.18416e+06	1.17841e+06	1.12666e+06
P31146	CORO1A	1.06845e+06	1.01354e+06	6462852	6.67447e+06	1.1247e+06	1.12452e+06	1.05805e+06	1.10277e+06	1.14712e+06	1.09471e+06
P04053	DNTT	1.47576e+06	1.45159e+06	1005887	954147	1.12153e+06	1129146	1.12637e+06	1130238	1.17373e+06	1165505
O43143	DHX15	1.30989e+06	1.28004e+06	1.18815e+06	1.25645e+06	1.11916e+06	1.12548e+06	1.17391e+06	1.24418e+06	1.31573e+06	1.38875e+06
Q9BVC6	TMEM109	771424	1.31672e+06	550855	508066	1.11716e+06	1079368	1.20744e+06	1.22808e+06	1141001	1.21226e+06
P49189	ALDH9A1	858792	874060	623344	630638	1112005	1.1169e+06	1.12853e+06	1.12492e+06	1.24125e+06	1.22447e+06
P43243	MATR3	1.79741e+06	1.73845e+06	1.01198e+06	1.00357e+06	1.1113e+06	1.15247e+06	1.01843e+06	1.07087e+06	1.13574e+06	1.07902e+06
Q9UMX0	UBQLN1	1.16855e+06	1.16731e+06	949381	925995	1.11013e+06	1.10978e+06	1.11156e+06	1.12462e+06	1.3239e+06	1.30701e+06
Q9Y5B9	SUPT16H	1.10714e+06	1116386	1.32842e+06	1336938	1.10706e+06	1.14127e+06	1175939	1.22694e+06	1.12296e+06	1155601
P14649	MYL6B	1.39007e+06	1.52219e+06	3393401	1780482	1.10152e+06	1.13355e+06	1.13193e+06	1.09247e+06	1.32859e+06	1.33624e+06
Q12874	SF3A3	1.45965e+06	1.46797e+06	1510547	1.51248e+06	1.09428e+06	1.08413e+06	995549	998437	1.1092e+06	1.11103e+06
Q9NS69	TOMM22	1.14278e+06	1.1803e+06	935078	941404	1.09336e+06	1.04355e+06	1.04867e+06	1.01515e+06	1.08116e+06	1106364
Q86VP6	CAND1	870349	807077	957257	907719	1.09129e+06	1.06496e+06	1.03978e+06	1.0364e+06	1081664	1.0386e+06
P18754	RCC1	1.33429e+06	1.38818e+06	1.51593e+06	1.59611e+06	1.09029e+06	1.07384e+06	1.00842e+06	1.04562e+06	1183836	1159740
O60610	DIAPH1	994464	1.00852e+06	1.49272e+06	1.2965e+06	1.08929e+06	1.11688e+06	1.16246e+06	1.04551e+06	1.14703e+06	1.14806e+06
P10644	PRKAR1A	663672	685966	984542	962832	1.08852e+06	1.0533e+06	989620	893032	1.0083e+06	1.01491e+06
Q9NZL9	MAT2B	942380	951226	706230	693598	1.08839e+06	1115780	1.03183e+06	1.05366e+06	1.12378e+06	1.12024e+06
P63220	RPS21	1.22798e+06	1.27522e+06	1.98511e+06	1.60264e+06	1.08594e+06	1048828	1.13892e+06	1.11356e+06	1.13984e+06	1.11605e+06
P25205	MCM3	1055419	1.01805e+06	1.69864e+06	1.68975e+06	1.08573e+06	1.07908e+06	1.06373e+06	1.07744e+06	1.13177e+06	1.1547e+06
Q04637	EIF4G1	928655	914745	1.08429e+06	1093209	1.08019e+06	1.08519e+06	1.0787e+06	1.04364e+06	1.08664e+06	1.12138e+06
Q13813	SPTAN1	1.45232e+06	1.49379e+06	1.34791e+06	1.28581e+06	1.07862e+06	1.10616e+06	1.04648e+06	1.16264e+06	1.0929e+06	1.13992e+06
P07384	CAPN1	848684	882500	737933	723919	1.07844e+06	1.07826e+06	1.09789e+06	1.07697e+06	1.26051e+06	1.20918e+06
P60228	EIF3E	841092	851510	1.49348e+06	1.48765e+06	1.07771e+06	1.09428e+06	1.08158e+06	1.0308e+06	1.17304e+06	1104531
P30046	DDT	978482	1.01217e+06	376992	383922	1.07669e+06	1.06138e+06	1.00384e+06	997332	1.13615e+06	1.17201e+06
P13637	ATP1A3	1.00576e+06	997271	1.21178e+06	1262126	1.07023e+06	1061904	1.04039e+06	1065367	1.11065e+06	1.10535e+06
Q99661	KIF2C	1.00971e+06	967492	1.91069e+06	2.03475e+06	1.06812e+06	1.04115e+06	1.13067e+06	1107989	950621	973773
Q96KP4	CNDP2	986306	1054660	2152327	2137569	1.05988e+06	1.02874e+06	1.0376e+06	1.0658e+06	1.07336e+06	1.0808e+06
Q99873	PRMT1	910784	894555	783620	765793	1.05871e+06	1.03552e+06	1.0084e+06	942790	1.06174e+06	1.01689e+06
O14737	PDCD5	1.04028e+06	1.0754e+06	836594	774645	1058607	1.12683e+06	1.19022e+06	1.17535e+06	1355744	1330590
P08559	PDHA1	1.10882e+06	1.07185e+06	1.27143e+06	1.3422e+06	1.0583e+06	1.01276e+06	973284	982823	1.00798e+06	1.06913e+06
O00303	EIF3F	957900	972945	1.5369e+06	1.57006e+06	1.05521e+06	1.04106e+06	1.16984e+06	993566	1.069e+06	1.10214e+06
Q9NTK5	OLA1	1.01734e+06	1.032e+06	1.17449e+06	1.11385e+06	1.05407e+06	1.07208e+06	1.00779e+06	1.02672e+06	1.13421e+06	1102457
Q9Y266	NUDC	828322	863833	825342	838305	1.05086e+06	1.05551e+06	1.03319e+06	1.05199e+06	1082721	1.10039e+06
Q15056	EIF4H	1.35705e+06	1.43717e+06	986362	967963	1.04897e+06	1.02538e+06	1.03517e+06	1.08294e+06	1.15422e+06	1.17261e+06
Q9Y4L1	HYOU1	1.02441e+06	1.04933e+06	968743	990623	1.044e+06	1.05989e+06	997573	968627	1117026	1.11245e+06
P04004	VTN	53545.4	NaN	NaN	NaN	1.04373e+06	986534	1.13496e+06	1.25502e+06	1.21457e+06	1.32278e+06
O60869	EDF1	949077	967951	772732	765062	1.04369e+06	1024016	1.05703e+06	1.06018e+06	1.17542e+06	1.16858e+06
P62333	PSMC6	1.08924e+06	1.08986e+06	1.55369e+06	1.54593e+06	1.04223e+06	1.01701e+06	956958	1.00392e+06	924531	1.05869e+06
O60234	GMFG	924342	889652	1082544	1.1628e+06	1.04018e+06	1.04555e+06	1072685	1.05874e+06	1184616	1.17293e+06
Q8NBX0	SCCPDH	1.04029e+06	1.04147e+06	601599	604131	1.0367e+06	1.06614e+06	1.05357e+06	1.091e+06	1.13328e+06	1.15259e+06
P68871	HBB	5.45264e+06	5.43886e+06	227676192	285007744	1.0365e+06	1.07312e+06	747404	719934	948031	1.30867e+06
O00567	NOP56	1.19689e+06	1.15525e+06	996366	1.03365e+06	1.03184e+06	999838	1.00925e+06	1.0533e+06	1.02765e+06	1.02336e+06
O43707	ACTN4	810657	805478	1.06605e+06	1.06093e+06	1.02941e+06	1.01196e+06	915118	915949	1.02518e+06	999515
P09012	SNRPA	1.1079e+06	1.1272e+06	894252	902231	1.02392e+06	1.00998e+06	949863	984499	1.03959e+06	1.00848e+06
Q12931	TRAP1	1.26123e+06	1.29814e+06	1.42076e+06	1.52498e+06	1.02331e+06	1.06265e+06	1.34852e+06	1.25775e+06	1.12979e+06	1.17111e+06
P50914	RPL14	834057	862308	1.47792e+06	1.61959e+06	1.02267e+06	975677	1.086e+06	981296	879163	954259
Q7KZF4	SND1	941953	943228	1358976	1.35727e+06	1.02086e+06	1.02734e+06	1.02954e+06	1.01647e+06	1.0014e+06	967568
Q8WU68	U2AF1L4	1297538	1.23236e+06	650852	1.06525e+06	1.01799e+06	1.01504e+06	1.04835e+06	1.04061e+06	388324	531227
P61970	NUTF2	758631	772712	805119	785638	1.01297e+06	1.06473e+06	1.01777e+06	1.0001e+06	1.16867e+06	1.10095e+06
Q13435	SF3B2	1.45483e+06	1.51105e+06	1.25866e+06	1.27484e+06	1.0126e+06	1.00345e+06	1076577	1.07197e+06	1.12195e+06	1.12815e+06
Q16851	UGP2	714723	666247	536727	529067	1.01094e+06	1.0138e+06	957003	909954	1.0677e+06	1.04988e+06
Q00796	SORD	845172	829596	210334	418791	1.00251e+06	987462	934243	946090	1.0736e+06	1063056
Q96G03	PGM2	737526	748840	646825	581542	1.00234e+06	1.01277e+06	992924	969369	1.16021e+06	1.18141e+06
Q13283	G3BP1	1.07481e+06	1.03516e+06	1.04473e+06	1.20542e+06	1.00145e+06	979579	957504	927973	1.03665e+06	978806
P25787	PSMA2	763933	759845	1.26136e+06	1.24499e+06	1.00019e+06	966322	958781	940947	958927	952083
P08237	PFKM	214028	183512	137679	132466	999665	263362	254792	255866	270801	268689
P35527	KRT9	1.43455e+06	1.12554e+06	145869	163065	999461	971927	681814	466412	1.11644e+06	1.1329e+06
P28066	PSMA5	838858	832862	1.51868e+06	1.52521e+06	998088	989726	978499	954928	1.02793e+06	1.02284e+06
Q9H0L4	CSTF2T	797655	1.04469e+06	463584	454164	995933	984950	1.02847e+06	1.00658e+06	1.0883e+06	1.04103e+06
Q14152	EIF3A	1.01898e+06	948825	1.76004e+06	1.72275e+06	992073	1.01662e+06	978100	874447	952885	978422
P11413	G6PD	642699	640166	2.98875e+06	2.97482e+06	987726	1.01004e+06	920317	934786	1.04101e+06	1024166
P61586	RHOA	1.23305e+06	1.25906e+06	2235903	2.32032e+06	985007	957302	1029061	1.00577e+06	1.0272e+06	1.01137e+06
P54727	RAD23B	1.09514e+06	1.12985e+06	917718	962668	980283	960806	945281	975549	1.15175e+06	1.11876e+06
Q9NXC5	MIOS	814374	786744	1152534	3.25263e+06	978487	978687	889815	971985	962865	63417.4
Q9UMS4	PRPF19	1.08515e+06	1085325	1.46307e+06	1.49193e+06	976444	989310	989589	1.00109e+06	1.09274e+06	1.1096e+06
P09936	UCHL1	679560	706848	299724	290879	976156	1.01112e+06	998726	975258	1.17913e+06	1.13629e+06
O75368	SH3BGRL	1.47811e+06	1.51744e+06	1.70038e+06	1.72102e+06	976078	959726	971447	994838	1.14046e+06	1.14275e+06
O14929	HAT1	850723	862383	798460	784787	975530	982872	998515	963967	1.04729e+06	1.04909e+06
P68036	UBE2L3	1.11406e+06	1.11925e+06	1.35337e+06	1.62275e+06	972122	931395	848631	856860	944646	967114
P17980	PSMC3	970786	1.08105e+06	1.59501e+06	1.55638e+06	971243	943388	935773	887266	960561	966615
Q9BTT0	ANP32E	1.50307e+06	1.55173e+06	1592068	1.54652e+06	969642	1.02209e+06	973541	861965	1.02975e+06	1040073
O75390	CS	1.42156e+06	1.34917e+06	2.73192e+06	2.83333e+06	965267	959028	967429	988529	1.03194e+06	1.03583e+06
P07108	DBI	637375	641759	350892	336130	962378	946994	1001791	890426	996064	951354
O14733	MAP2K7	1.0278e+06	1.02862e+06	4.83118e+06	2517318	956644	903910	1236064	1.29336e+06	983220	967780
P53621	COPA	713738	642470	957482	937968	954776	949673	887416	857105	1.01175e+06	991485
Q04837	SSBP1	1.05507e+06	1.07521e+06	721566	699858	954126	973476	947810	934226	1049386	1.01162e+06
Q13547	HDAC1	896197	866204	1.1625e+06	1.21284e+06	953046	940827	919272	989611	1.03727e+06	997574
Q6P2Q9	PRPF8	981428	994221	1.53632e+06	1.56159e+06	950196	922406	1.0179e+06	957694	1.03328e+06	1.04045e+06
Q92688	ANP32B	1.14709e+06	1.17219e+06	2245209	2.24887e+06	949885	1.05182e+06	928616	966157	1.06804e+06	1.10287e+06
P62942	FKBP1A	927459	935925	550958	541952	949624	937223	908475	901772	1.15417e+06	905715
Q15424	SAFB	1.29265e+06	1.25971e+06	772945	718058	948751	971603	939818	978548	1.06021e+06	1.02451e+06
Q13200	PSMD2	761986	723675	1.1688e+06	1.02504e+06	945216	917526	901754	816281	918379	943914
P04233	CD74	913049	969284	197227	278553	943588	946192	932440	964065	960267	994045
P55884	EIF3B	843724	863116	1.34596e+06	1.3571e+06	942682	938775	927280	880384	926662	974743
P0CG34;P0CG35	TMSB15A;TMSB15B	880957	859981	949328	1.20103e+06	941311	946934	880742	862202	1.01921e+06	996738
Q9NUQ9	FAM49B	802506	787756	2.59544e+06	2.55619e+06	940565	908521	920610	932787	1.04353e+06	1.04722e+06
P07954	FH	1.24711e+06	1.23273e+06	1.42633e+06	1.49583e+06	939906	968830	944962	949606	912547	912857
P27708	CAD	783086	704676	1.09311e+06	1.06374e+06	938726	937739	937258	852642	946202	985554
P48047	ATP5PO	1.27993e+06	1.26627e+06	879738	886910	935380	942440	933219	941307	971613	999924
Q86W25	NLRP13	1.00367e+06	1.01951e+06	572785	533785	933191	989337	967931	976754	1.05972e+06	1.08983e+06
Q14031	COL4A6	1.35e+06	1242605	1.10174e+06	1.12727e+06	931603	740669	721954	406096	470496	471826
P78347	GTF2I	988776	998744	626562	633497	931312	919796	886322	913945	927751	910510
P62314	SNRPD1	724599	764147	737447	766226	930965	945082	994260	1.01336e+06	809358	852902
P54886	ALDH18A1	1.05131e+06	994564	1.08805e+06	1.10664e+06	929618	898519	898278	863759	960312	926769
P62879	GNB2	745682	738127	1729842	1.68289e+06	926992	930878	828685	895946	954719	964919
O95336	PGLS	825849	825325	558220	556144	926979	910872	918428	843674	1.02069e+06	1.02893e+06
P11310	ACADM	862379	873886	430734	429881	926570	919368	911309	853922	930494	909292
Q15019	SEPTIN2	617822	615109	880300	829704	924637	961175	851870	881678	951369	942350
Q13148	TARDBP	1.13267e+06	1.17055e+06	2.16119e+06	2188746	920165	997892	1.01608e+06	1.02844e+06	1.00086e+06	1.03025e+06
P45973	CBX5	1.07721e+06	1.18489e+06	876892	899072	919623	960920	968708	1.02369e+06	956227	903134
Q14498	RBM39	911988	921587	1052950	1.04157e+06	919393	872630	942140	926549	928294	915985
P17858	PFKL	659710	649453	654939	568708	917673	929813	938676	873527	967890	1.01618e+06
Q96A72	MAGOHB	996481	950789	990401	1.01551e+06	914306	900872	855627	849110	890278	893543
P22087	FBL	1.29355e+06	1.28609e+06	1.3564e+06	1.31213e+06	912726	909511	872711	899060	907474	870414
Q02543	RPL18A	548328	535789	1.02704e+06	1.0355e+06	908615	898522	984734	976693	1.03684e+06	1.05877e+06
P60953	CDC42	871858	936899	2406276	2.27626e+06	905779	947476	983686	952453	952988	968393
Q9Y2W1	THRAP3	1.17327e+06	1.38779e+06	1.12684e+06	1.06495e+06	902855	637120	914964	950112	681740	664514
Q16543	CDC37	759528	782180	804828	823059	901835	927384	887345	867411	977582	947824
O60749	SNX2	811322	807884	935636	883089	901800	908276	849986	871524	910382	879336
P04899	GNAI2	828972	880634	3.00265e+06	3036634	901599	858634	850167	834050	945227	961518
P30520	ADSS2	840088	825433	1.14394e+06	1.14064e+06	901455	897934	912390	887215	938762	964417
P06744	GPI	816584	820587	1.98128e+06	1.42858e+06	901185	937867	876334	900328	983484	981354
Q53GQ0	HSD17B12	589737	543935	314685	338654	898876	908463	917618	913815	926427	988174
P12270	TPR	948880	885667	1.52776e+06	1.40037e+06	894119	907804	830604	716737	993848	989129
Q15393	SF3B3	1.07578e+06	1.18083e+06	1.4368e+06	1.20127e+06	894118	1.02565e+06	1.04506e+06	1.0485e+06	999160	1.05561e+06
P39656	DDOST	892318	882420	1.68856e+06	1666454	893355	906243	893154	922495	956713	895878
O15067	PFAS	827374	846021	564547	581849	887886	882064	852535	844026	964249	961343
Q07065	CKAP4	1.07742e+06	672780	986646	979647	886794	938456	821609	875983	1.01662e+06	1.05726e+06
Q9Y5S9	RBM8A	1.12778e+06	1.13943e+06	1.03092e+06	1.11748e+06	886661	872514	913510	967114	764592	798145
Q16891	IMMT	912206	926614	785719	780367	886234	892386	939982	946258	870134	878788
Q969X5	ERGIC1	794418	802526	554596	550045	884905	888943	907104	863427	950995	956948
P54709	ATP1B3	840356	824136	496524	394871	884788	892438	780397	791406	852767	913321
P18206	VCL	974154	925631	1.79814e+06	1.82203e+06	882523	887115	743808	793866	861644	891154
P49720	PSMB3	649482	603727	719263	700315	876802	893922	848770	810801	957320	976904
Q8N163	CCAR2	853849	891020	509476	669628	876161	933589	872325	886476	957186	942554
P62136	PPP1CA	743916	740386	991831	945555	873849	869866	849856	863311	964525	940033
P35998	PSMC2	808078	827658	1283919	1291330	872828	911885	849122	822849	912038	930525
P47756	CAPZB	698210	723355	1.94757e+06	1.82248e+06	866685	844892	859583	915764	795889	766162
P22694	PRKACB	745607	636914	1.47133e+06	1.43077e+06	866355	858810	785186	709018	900938	873933
Q13423	NNT	840510	842675	590229	592419	863794	883442	917671	902561	902772	974219
P02786	TFRC	314270	321749	2.43479e+06	2547714	862080	826875	909333	860404	921882	944672
P17096	HMGA1	1.27716e+06	1.29423e+06	802700	843516	860586	890747	949672	1212840	1.15923e+06	1.1366e+06
P62191	PSMC1	841923	826032	1.18082e+06	1.16414e+06	855909	826702	783864	788892	859738	864016
Q14739	LBR	620826	653664	320868	371196	855197	826663	948989	951611	1.00983e+06	996995
Q15459	SF3A1	1.10598e+06	1.09075e+06	1135212	1.15469e+06	855193	835644	846605	793400	848248	822136
P06493	CDK1	725798	754926	1.20451e+06	1.29634e+06	853460	853037	860011	839760	924483	921070
P31930	UQCRC1	1.26521e+06	1.08556e+06	1922053	1.96133e+06	850569	827491	798647	1.03664e+06	812141	839560
P00505	GOT2	1.75184e+06	1.72734e+06	2.12439e+06	2122609	849439	832260	815491	827898	854221	853477
Q9H9B4	SFXN1	739860	748963	501826	495545	848068	856368	886573	932639	867154	868789
O43399	TPD52L2	845265	881563	436622	439989	845728	847623	875350	840836	933606	950629
P14550	AKR1A1	582594	587257	606447	631102	844641	858130	809024	791126	897101	902619
P15814	IGLL1	1.11989e+06	1.08737e+06	469563	406338	842819	826479	843227	717384	815073	792669
Q02978	SLC25A11	738947	722774	503672	473833	842730	867887	803738	810729	971332	947211
P30044	PRDX5	960820	998592	4.58806e+06	4572617	839043	883560	851870	835001	885042	909995
P25685	DNAJB1	491489	384460	1.6098e+06	1.50177e+06	838204	789739	683084	669994	933382	956155
P36542	ATP5F1C	994943	980672	885254	894320	837966	819037	765548	833426	777011	799921
Q9Y2X3	NOP58	1.11826e+06	1.08401e+06	1.14016e+06	1.39359e+06	832574	818639	836376	864147	855236	835257
Q16531	DDB1	822673	797565	1.06832e+06	1.10851e+06	831559	768940	757952	765968	917831	901646
O76021	RSL1D1	898330	925130	368825	447675	829310	818193	848080	863489	886036	894610
P04080	CSTB	456770	487867	175220	194917	827899	838157	872940	825777	812560	805516
Q14980	NUMA1	1.25033e+06	1.13566e+06	816707	858354	826791	849953	805448	778771	881433	855483
Q9UBQ5	EIF3K	804395	785787	1.40967e+06	1.3939e+06	825074	841681	816891	849235	916658	882739
Q01082	SPTBN1	976217	942689	1.2116e+06	1.29675e+06	823596	874965	808215	782436	807010	883272
Q99714	HSD17B10	882224	911486	996882	988796	823587	778272	822994	847980	862921	856665
O43491	EPB41L2	702910	503833	483210	364811	823585	717354	825724	700366	599149	854899
Q9NQC3	RTN4	745487	733495	373223	387730	823349	795791	817659	835496	915773	911524
Q71UM5	RPS27L	536688	524459	863357	837084	822959	824447	834259	826160	899929	855541
Q6ICB0	DESI1	602131	614542	1.00802e+06	980860	821440	767477	763694	801989	887994	902846
P61289	PSME3	893012	892740	1.09179e+06	1164564	820282	858625	808382	748483	852505	878129
P49006	MARCKSL1	953109	953183	522300	590270	818982	790544	1.24565e+06	1.28686e+06	825215	822253
P26196	DDX6	727755	683351	978756	892740	816926	852729	809083	849506	880894	926930
Q96FW1	OTUB1	677504	676849	954755	944176	814842	814677	826732	735375	857070	922051
P00403	MT-CO2	1016082	1.05496e+06	1.16176e+06	1.18881e+06	814269	823922	854978	884726	909900	862298
P04818	TYMS	1082362	851929	905087	971831	811674	769622	556533	764062	712047	794979
Q9P2J5	LARS1	595569	582612	661452	673955	809637	823894	864319	819508	812441	833602
P23193	TCEA1	755128	780280	1064426	1.08382e+06	808072	790511	784313	824619	941041	887531
Q9BPW8	NIPSNAP1	948955	963903	468152	440363	804297	801742	817197	773774	807975	842963
P09382	LGALS1	767385	784564	702573	756574	803282	901400	876863	887973	989756	978040
P62891;Q59GN2	RPL39;RPL39P5	605849	626399	3745851	3.84263e+06	801941	757381	847727	787385	760846	718447
O75531	BANF1	738696	700664	977392	994177	801910	764144	703990	722705	765654	740403
P52948	NUP98	411199	384001	756982	833016	801637	788640	598165	395927	788881	753823
P55786	NPEPPS	684161	723186	679134	692695	795818	822525	816776	775297	856020	887160
Q9BQA1	WDR77	554200	537970	329225	318900	793329	786340	748034	730869	848341	792633
P54578	USP14	682688	685147	1.34333e+06	1.35957e+06	791183	798040	803862	800950	810191	796340
O43488	AKR7A2	577218	591056	294503	284457	790618	798649	775392	749256	832013	846640
Q13442	PDAP1	873799	858534	1.00827e+06	1.03204e+06	790484	778059	798471	786419	829356	827295
Q9UQ35	SRRM2	715035	698137	388922	356999	790022	781703	958057	1.02903e+06	960480	989223
Q9BZZ5	API5	715124	735597	1.14869e+06	1.17107e+06	788702	778866	701844	730607	843943	832582
Q9NVA2	SEPTIN11	664262	633371	733570	697102	788661	845298	868464	749327	841434	915254
O75608	LYPLA1	640022	645754	428922	388979	784845	741701	740879	785003	855980	860706
O60264	SMARCA5	926626	935503	1.09852e+06	1.12471e+06	783099	765678	757907	757203	813711	801684
Q7L1Q6	BZW1	934031	950005	1.3194e+06	1.38096e+06	782838	786307	750767	771456	841216	822803
Q9Y6H1	CHCHD2	964079	968264	534551	499026	782411	781527	1.03794e+06	1.07078e+06	819902	838968
Q04760	GLO1	597711	638542	621611	606263	782107	776078	722273	709899	938770	906850
Q9NR31	SAR1A	680055	683533	1.04523e+06	1.07059e+06	781896	796842	798361	789276	858798	833355
P46109	CRKL	671766	642226	495400	456017	780589	737950	561296	525965	804063	762527
P46087	NOP2	847285	840225	635095	669214	780294	742680	782827	742577	787101	807322
P10768	ESD	863927	957507	929278	950763	778753	844110	896428	869520	865827	918232
O15511	ARPC5	755705	781485	2682148	2591571	777639	777907	796146	776574	861615	854530
O43768	ENSA	699604	724613	421688	426008	776278	772306	602977	587908	913319	896116
P05455	SSB	758831	787640	560752	580945	776084	784742	770045	793659	752156	743413
Q9BRA2	TXNDC17	794434	795943	292211	280310	775426	805998	808399	824870	941803	941552
P35221	CTNNA1	546123	566159	566735	596226	775216	723811	674498	564544	785879	769815
Q14839	CHD4	800131	663130	962227	1.01702e+06	774192	768215	817607	795901	916763	869319
P46060	RANGAP1	785857	803560	887289	917577	773539	762942	711542	704128	812439	810644
Q9P2R7	SUCLA2	732919	702538	431796	489262	772768	713326	765674	745159	899115	889319
Q05519	SRSF11	888092	842799	559095	456014	772193	798042	1.0002e+06	1.04895e+06	1.0497e+06	982149
Q04917	YWHAH	648816	810359	1.57827e+06	1.60413e+06	771023	754509	697428	741004	839022	838566
Q9H773	DCTPP1	759268	719292	655843	757294	770377	751688	750454	732723	806052	817877
P61224	RAP1B	592998	668747	2281891	2275531	768234	790862	795999	800333	809418	813421
Q6IN84	MRM1	725266	729606	417904	393975	768181	788339	773286	708634	847681	816122
P20290	BTF3	847527	860339	1.12996e+06	1.13827e+06	766512	775085	805908	813686	818347	803723
P55036	PSMD4	799733	770953	510031	503432	764371	746486	755702	766556	821639	805105
Q8IY34	SLC15A3	905297	801035	1088622	1.08769e+06	764050	730363	735471	701771	851506	706778
O75643	SNRNP200	957598	901791	954362	937042	761784	716674	738531	760114	728309	747836
Q9NYF8	BCLAF1	1.2828e+06	1.27903e+06	827145	596395	761487	762626	818682	838665	833282	856367
P31689	DNAJA1	516760	508042	393081	380606	760831	758489	725127	747262	772511	785789
P62195	PSMC5	714489	673122	989065	1.03071e+06	757519	719604	691201	655794	768594	752807
O75821	EIF3G	759389	790143	1164769	1.2615e+06	756518	738528	695461	667685	715724	734026
O00487	PSMD14	529556	519640	958347	907977	755668	783191	721520	692228	793404	836289
P31483	TIA1	583182	587683	635984	607825	754610	744449	720891	766850	751336	736651
Q15819	UBE2V2	719463	691372	1.13011e+06	1.16554e+06	751363	738996	729500	744746	813811	826390
Q9NQ29	LUC7L	713955	723187	526005	589102	750340	743497	744105	790223	837710	828991
P23919	DTYMK	587543	546882	430739	442284	749862	737711	716436	615748	786009	787467
P05023	ATP1A1	783516	760743	1.24304e+06	1.20086e+06	748428	748927	749822	740594	775787	807997
Q9BXP5	SRRT	841083	845372	971826	920680	746898	755849	744372	723606	775395	769371
Q9P0L0	VAPA	826208	842682	899941	925547	744596	733810	795266	748589	711321	696513
P09669	COX6C	662106	680274	321619	343743	743295	709833	670544	733981	745849	726662
P61086	UBE2K	667550	653793	1.17741e+06	1.232e+06	742443	737890	708166	715600	775090	768540
P78344	EIF4G2	623393	635680	494532	492654	739739	726803	703443	739169	732272	727487
P28070	PSMB4	546392	556422	1.15179e+06	1149014	739056	733537	739803	722743	788544	783403
Q9Y3F4	STRAP	595798	606542	820057	837735	738619	723221	752615	754371	712906	713174
P55160	NCKAP1L	511388	504953	333119	336306	738111	723255	734263	688455	655710	702993
Q9H4A4	RNPEP	493590	498436	222450	219487	736051	748941	717824	720272	804737	827028
Q9Y285	FARSA	745758	432244	531225	466629	734635	703407	529316	613932	655179	464463
Q92499	DDX1	787970	801156	885953	898316	734405	749143	693594	682483	713316	692564
Q8WXF1	PSPC1	947747	943136	848716	893024	734395	741962	730178	771711	746478	767013
Q06413	MEF2C	538820	539680	371649	358871	728165	742353	771189	692746	732853	739591
O96019	ACTL6A	751492	738175	899913	899475	726322	714717	713188	719114	691519	705920
P63092;Q5JWF2	GNAS	532185	506999	610195	601493	725141	697440	683013	679221	756085	751498
Q14847	LASP1	698643	749858	1.56842e+06	1.57236e+06	723960	705679	724468	732412	764512	775916
Q9Y2C4	EXOG	704330	720078	14973.8	19605.7	721460	784788	731774	455133	641361	22048.6
Q9NP79	VTA1	541735	529780	752968	737820	719326	727311	730512	721682	788271	810498
O75534	CSDE1	664554	691502	739641	738841	717058	701134	689321	716197	749874	744455
O95373	IPO7	576810	597179	773327	768031	714947	695543	744840	760617	760034	751835
Q16576	RBBP7	744045	734553	932792	1.30286e+06	710720	661763	637210	637009	721878	680085
Q9H0U4	RAB1B	556547	561752	965741	971187	710261	742971	723931	761136	787800	774121
P28072	PSMB6	618276	601375	704675	719778	708486	695709	693114	708640	761858	774398
P30049	ATP5F1D	1.20293e+06	1.25745e+06	1.02313e+06	1.03178e+06	708411	685771	688614	731301	794117	795479
P56134	ATP5MF	794404	726906	608021	615538	708410	737205	661351	668176	758600	774688
P04632	CAPNS1	642218	665372	1.12484e+06	1052979	707452	706962	676390	643588	763613	749938
Q9UII4	HERC5	362574	110510	NaN	17541.4	707425	448968	84189.9	99849	704109	463283
Q13310	PABPC4	499899	556504	1.0636e+06	969799	706060	690193	628800	629982	695399	708616
P37108	SRP14	593601	583943	433279	453886	704302	708266	802275	820713	717811	722400
P35749	MYH11	726914	713087	1.47457e+06	1.51907e+06	702567	748549	669585	661117	698464	779576
O75083	WDR1	719863	726434	2.61866e+06	2.63565e+06	701631	714165	694171	692378	740340	734448
P45974	USP5	873006	920454	1.18555e+06	1288274	701368	766306	711250	668042	796038	799912
O43809	NUDT21	801973	847167	1.03196e+06	861214	701360	673899	753250	729739	687504	722242
Q96EP5	DAZAP1	684171	668628	1.03195e+06	1.00292e+06	700621	627945	590295	636500	574282	591536
P28482	MAPK1	415777	412721	561318	582370	699975	675757	694830	723391	761549	744052
Q9BT78	COPS4	617150	617224	667559	698815	697694	687762	655222	286897	438365	390814
Q9BQ04	RBM4B	758990	727953	362027	359316	696512	664380	664243	653873	729008	724297
P00367	GLUD1	2133991	2.14801e+06	1.60225e+06	1.59675e+06	694398	726136	695802	726962	721193	727435
P36957	DLST	859205	898122	1.54437e+06	1.445e+06	694177	679115	674885	674893	674536	716754
Q5SSJ5	HP1BP3	1.13447e+06	1.04423e+06	1.11504e+06	1.10065e+06	692800	715558	754250	785955	747131	811721
Q92922	SMARCC1	827333	845984	789690	810412	692663	693735	720056	729293	739552	711816
Q05682	CALD1	915884	926852	479676	438604	692652	685450	727640	705970	753258	748773
O96008	TOMM40	704758	700759	600372	603554	692174	683059	726111	704043	733436	693383
Q16666	IFI16	568543	630543	315224	345878	692158	741655	825799	835489	707189	752572
Q9H3N1	TMX1	739607	754850	628233	639300	691190	686255	696338	697864	738109	721041
P06730	EIF4E	572872	571738	728235	709470	691029	697199	653993	646085	733600	689991
Q9Y277	VDAC3	663044	678226	954782	924370	689548	675394	716870	714558	751094	774873
P41091	EIF2S3	407579	428490	909980	898026	688737	662406	671140	679221	775353	757746
Q16630	CPSF6	748554	741378	955453	931688	688666	686370	716197	689992	713348	693799
O00410	IPO5	669528	672517	951704	942692	688496	711961	656326	691944	705859	710271
Q15691	MAPRE1	707111	721285	1246866	1.26775e+06	686362	661242	711266	770103	663870	655086
Q8TDP1	RNASEH2C	759487	716963	344901	361335	685601	685413	680923	697208	770879	775702
Q9Y262	EIF3L	575001	602840	1.01226e+06	980883	682244	691414	715579	715233	685799	680346
P28065	PSMB9	438347	431048	409437	398706	681297	679580	662679	662744	727279	740281
O15144	ARPC2	527343	508328	2.01404e+06	1.98022e+06	680625	672479	605214	604973	772068	732245
Q29RF7	PDS5A	305222	411846	420278	468113	679757	418117	508154	491145	687828	636698
P26640	VARS1	659827	690422	732163	754626	679450	697608	706428	721919	707272	718437
Q9Y6E2	BZW2	644966	620681	593800	571986	678934	649157	637619	710098	697232	698206
Q9GZT3	SLIRP	762986	791906	370126	369546	678852	669372	728033	722158	665370	692994
O60884	DNAJA2	645509	686427	1.0198e+06	963827	677685	650854	696082	488923	636212	625914
P16220	CREB1	759387	714401	1.00497e+06	938441	673934	593975	644784	679640	686734	696062
P43307	SSR1	1.06037e+06	1.0553e+06	1.77317e+06	1.77433e+06	673931	693836	694662	690522	774252	761302
Q9BZJ0	CRNKL1	594197	623741	919637	873264	672137	630077	605488	586704	626840	637443
Q00059	TFAM	618922	642266	523657	363132	671984	660615	697394	690783	706156	715510
Q15637	SF1	895274	924738	626517	635906	668390	685194	612600	601243	646524	658673
O15372	EIF3H	492812	532762	821474	750107	666518	663455	682324	680889	752259	716876
Q9H3K6	BOLA2	529662	539361	287988	282382	663598	658836	645134	659326	730671	731163
Q9Y3I0	RTCB	802908	763913	919322	1.00563e+06	662388	692771	635475	650729	718067	699030
Q16881	TXNRD1	608448	647142	638559	628221	660897	630768	654806	609136	671697	655025
Q9BUJ2	HNRNPUL1	698869	698203	674649	674063	660218	693401	673943	712898	669684	658341
P04908;Q7L7L0;Q93077	H2AC4;HIST3H2A;HIST1H2AC	1.12136e+06	1.06496e+06	6.11474e+06	6.57189e+06	660155	689293	916356	893884	1.54725e+06	1.44712e+06
P68400	CSNK2A1	663157	602812	861616	847764	658629	654924	532719	502414	636104	701659
Q6UX06	OLFM4	786378	493683	86897.4	95439.9	658010	796428	896897	790313	655518	NaN
O14980	XPO1	562414	515710	761229	744794	657889	642893	660394	608514	709753	696648
A0A0B4J1V2	IGHV2-26	474461	441836	223659	214662	654953	650694	610912	603042	706700	705263
P01591	JCHAIN	548429	550557	150540	156461	654166	663484	719535	743174	789741	816721
Q92900	UPF1	477886	498114	513680	523534	653534	684495	633182	622887	665250	695219
P51610	HCFC1	634157	606418	778618	782876	652991	662471	664323	628299	666661	682544
Q9BSJ8	ESYT1	682296	662182	980351	909392	652052	687511	669003	628408	668282	654436
Q9Y5X3	SNX5	584285	483725	460082	438333	649183	635340	437650	458604	691580	678346
P26358	DNMT1	498433	520117	741227	723911	646722	642833	646626	678048	696014	684510
Q9UBB4	ATXN10	596091	592353	382292	374686	646683	646571	655439	679034	683596	701596
O95801	TTC4	819859	733566	335865	18042.6	646147	635956	500553	334920	666030	618571
Q13011	ECH1	740462	773377	408542	416402	644743	645652	633498	649296	661107	640010
P55327	TPD52	541199	523549	238218	234073	642770	655125	682456	669622	688368	668997
P13804	ETFA	1.09793e+06	1.05945e+06	1.32062e+06	1.35294e+06	642574	654255	656241	731646	644549	679518
P35249	RFC4	632321	612540	641334	641861	640485	646207	635063	639020	647710	672556
Q9UKX7	NUP50	623324	629799	230459	229051	640484	694422	713724	652496	711628	669394
P01911	HLA-DRB1	389842	390134	381030	449677	639827	652798	631415	667353	650105	661644
Q9UKV3	ACIN1	987903	1054518	917486	879638	639074	623905	631906	580511	695888	667144
Q9UBT2	UBA2	541011	553516	531554	540062	638006	635951	649669	678634	720124	687685
Q15185	PTGES3	571986	598940	693777	684684	636504	644701	836517	851283	694448	704531
Q9HCJ6	VAT1L	585628	465871	417511	638174	636434	597344	522503	425410	556256	518552
O95777	LSM8	662253	689822	797814	822198	636294	629921	628872	652874	675312	677988
Q13162	PRDX4	672229	645915	688871	699600	635925	627967	620847	648075	628994	633259
P48444	ARCN1	545985	467290	936322	825774	635834	600545	495962	653654	691015	735551
Q9Y678	COPG1	458755	448803	424104	429997	635706	605537	607734	574931	657402	645418
O95319	CELF2	710470	684214	864473	864375	634099	662297	827664	797539	669744	708031
P62495	ETF1	565700	559666	1.18713e+06	1.13776e+06	633708	643996	525198	599688	638855	655513
Q14008	CKAP5	394251	364463	258340	255838	633460	651437	589011	470666	653787	691491
Q8WUM4	PDCD6IP	558072	582892	1.0378e+06	1.04795e+06	629470	656231	647118	632928	715354	698095
Q8N1F7	NUP93	689462	712597	673305	659735	627644	637803	645746	649103	665909	677764
O14744	PRMT5	450785	467146	444582	404476	627579	636937	624277	635478	684150	661800
P48556	PSMD8	545774	680278	771598	799131	627032	634632	680031	1.08899e+06	698000	671558
Q8TF42	UBASH3B	464124	489845	283888	270668	626499	646657	612437	608337	597091	608344
P20339	RAB5A	453425	430539	1.49855e+06	1.48197e+06	625658	622530	591302	545025	690052	680965
P31937	HIBADH	596149	605229	349039	357744	625101	604165	562255	592291	599523	616416
Q9BWT6	MND1	921300	2.12624e+06	40301.5	2.70451e+06	623866	512582	1080642	843941	532856	615774
P23368	ME2	536026	506827	693376	674427	623441	625962	610536	620743	638540	636690
Q99829	CPNE1	578386	578670	753282	765422	621430	614771	620918	623906	649731	654940
P13489	RNH1	444797	450731	214842	209421	620972	620988	578690	597622	612913	602867
P55735	SEC13	533899	553536	651034	621575	620221	632450	553442	549766	605160	602618
Q9UBE0	SAE1	495952	450972	416541	415109	618857	504763	476586	457366	571461	559524
O75369	FLNB	637708	654444	2.09276e+06	1.95094e+06	618190	636906	655489	633800	578479	587774
Q96QK1	VPS35	495432	467980	894119	899287	618057	640310	612612	629504	634148	670091
Q9NTJ3	SMC4	501095	496985	593200	621636	617815	563115	552924	556663	628959	616968
Q495M3	SLC36A2	546498	537487	200494	NaN	616979	611496	648300	638844	639233	642889
O00232	PSMD12	521201	470241	946522	1002078	612472	593673	675228	559719	613132	637206
Q9H8S9	MOB1A	442858	459946	611229	572191	612310	610728	563485	612689	666500	682150
Q99798	ACO2	1.84139e+06	1.819e+06	2.70549e+06	2.7221e+06	610444	953823	943648	919585	960988	970642
Q02790	FKBP4	452848	475770	333406	331011	610121	609467	583670	595678	660006	662019
O00231	PSMD11	561405	545659	931290	825227	609682	596021	581219	559008	578934	540008
P00390	GSR	423681	396992	1496645	1.56093e+06	607902	585775	558754	572915	618896	624568
P35606	COPB2	443141	441726	834743	679280	605610	601876	589715	603457	632801	637049
O95816	BAG2	526766	426818	406720	366033	605040	622671	590770	641586	686101	647262
P31350	RRM2	275736	262682	319369	308234	600757	582252	557543	581317	621359	641660
O43242	PSMD3	435616	440128	695745	702612	599714	611891	614678	609141	654362	661471
P54136	RARS1	507782	533199	560411	537067	597138	615091	598456	593238	633706	606877
P30085	CMPK1	591617	612263	1.18228e+06	1.18336e+06	595526	607766	650543	692215	672583	673964
O75436	VPS26A	418264	449010	668884	648790	595343	588015	582400	608871	640956	658967
P60981	DSTN	489594	492619	2795070	2.60316e+06	593246	583331	559994	557333	597381	594579
O43776	NARS1	327119	357739	183845	182406	593124	587165	551957	561635	597125	631518
O14776	TCERG1	708855	688850	727312	731952	592583	600846	545885	539134	586172	598720
Q13347	EIF3I	542680	564150	1.0054e+06	1.03922e+06	592484	596863	614663	655455	583085	590179
Q13126	MTAP	348715	359005	262228	247817	592134	539078	473762	499368	531204	533539
P56385	ATP5ME	869511	813949	1.22681e+06	1.27204e+06	590833	624792	588440	611570	642148	650351
P52701	MSH6	526908	523242	430181	435489	590000	589651	578135	558923	626782	620415
O75145	PPFIA3	447229	459395	212544	220749	589297	598610	607015	597833	655777	547269
O76013	KRT36	835548	764276	1.00828e+06	596128	588964	575088	1.20473e+06	1.10693e+06	1.29023e+06	1.33734e+06
P47755	CAPZA2	525441	526075	2.43019e+06	2.48173e+06	588911	573943	518997	560595	529502	566574
P22307	SCP2	1.27629e+06	1.2112e+06	1.02741e+06	1.01199e+06	586315	622438	607464	617568	698342	685920
P01903	HLA-DRA	363471	326192	224983	253400	585550	593847	572418	565594	556943	576749
O95347	SMC2	532776	548139	918526	914242	585502	580570	558379	569788	605049	598083
Q14166	TTLL12	400162	424371	536217	540808	584590	580835	585038	597069	600308	601401
O75396	SEC22B	536412	546467	707207	742322	581624	556425	583456	566114	594268	604094
P51116	FXR2	499136	489959	1.02907e+06	1.00486e+06	580919	599904	554946	572686	610381	624710
Q9Y3B4	SF3B6	647755	639364	748856	722392	580389	546772	570293	532009	563052	553098
O43396	TXNL1	558158	556705	1.40321e+06	1.38998e+06	580081	550012	506307	541416	576288	559165
O75131	CPNE3	529881	514027	980815	956502	579800	554401	555699	576121	594842	615293
P60891	PRPS1	419133	442230	767907	755135	577245	587971	536658	542534	641442	634147
Q9NVI7	ATAD3A	676432	709059	297099	294569	574851	556840	577029	576465	607685	589292
P08574	CYC1	1.41929e+06	1.45415e+06	1.54005e+06	1.6111e+06	573333	553589	614401	646558	534734	558547
Q92616	GCN1	362107	263374	1.05746e+06	1.05377e+06	573264	544919	556806	551143	613163	592791
Q9NSD9	FARSB	487927	505221	618502	632054	572540	535391	513818	527091	522207	545844
Q8TEA1	NSUN6	472901	236593	2.18094e+06	1.0154e+06	570688	512518	199098	465877	529059	527361
P50995	ANXA11	489075	474136	739203	715263	570324	568324	524761	519196	625083	578368
P62140	PPP1CB	474592	464298	724802	754779	570151	534034	535075	546991	580951	560197
Q9Y2V2	CARHSP1	622226	643279	436509	409808	568880	537012	557820	529037	547486	426161
Q92973	TNPO1	428559	444638	553716	562226	567296	544164	559367	531724	515067	561846
Q9ULX6	AKAP8L	146193	150720	360175	581021	566405	478499	157154	149116	371688	349972
P51571	SSR4	585244	555840	680374	665694	566218	545427	511426	506174	531688	532612
P20042	EIF2S2	480725	495392	708699	664832	564626	569008	556831	563734	599927	618167
Q8WWM7	ATXN2L	600288	592968	210262	195718	564268	558337	548098	553078	568206	584844
Q8NBS9	TXNDC5	815194	817262	523032	505627	564078	560153	566611	553149	646436	679577
P17480	UBTF	686309	678204	864260	859500	563457	564555	543920	543411	588921	591341
Q9Y2Z0	SUGT1	380169	392895	217042	202665	562421	558390	525076	501291	605476	612570
P12081	HARS1	588793	578106	1221331	1263199	561089	545312	552631	542828	582580	572046
P60468	SEC61B	773623	770285	1254448	1.25847e+06	560857	542401	680823	711838	648642	659683
Q96AX1	VPS33A	435713	451344	715521	716778	560047	535723	563918	559601	596176	556003
O43670	ZNF207	549896	531991	659478	685445	557085	561604	556740	553424	618743	628878
O75475	PSIP1	618815	618619	659625	667050	555649	547816	557442	565044	596643	605954
Q14684	RRP1B	650524	564571	302249	278987	555243	462256	335850	294706	669386	561473
P61960	UFM1	584833	524834	815844	871561	554332	569592	551354	514846	612738	620328
Q86XP3	DDX42	563568	548530	635750	609874	554318	554226	511834	499597	553913	552465
Q30154	HLA-DRB5	348955	340539	256363	256948	554259	558198	494617	520150	555368	542420
P55265	ADAR	634769	664327	344874	331327	552898	557733	533694	520882	518079	564843
P27707	DCK	430471	420947	361176	369883	552115	570837	550233	539950	612674	592297
Q9NP97	DYNLRB1	439183	418915	329072	326067	551568	505768	525173	561593	585612	585916
Q7Z5R6	APBB1IP	582331	556184	537482	569849	551243	541318	485516	501468	581492	618229
Q9H444	CHMP4B	588509	593908	766122	767184	549293	553815	582709	572290	643274	645964
O60216	RAD21	582846	595102	876975	859750	549010	541209	548220	552996	555343	587072
P07339	CTSD	526049	521166	428615	433091	547448	539266	518727	510276	556144	568110
O15371	EIF3D	489388	490066	823049	860034	546378	557129	529903	544189	513715	539529
Q86SX6	GLRX5	742945	738963	1169505	1.15209e+06	546084	532518	531668	574389	592628	601706
P17812	CTPS1	470531	486037	314317	308375	546014	573532	550868	592273	572166	583323
Q7RTV0	PHF5A	620406	647238	709627	675008	544198	586238	575165	566476	588977	589745
Q9UHY7	ENOPH1	445793	550344	361933	293681	544140	702572	615051	629388	748668	757183
P13798	APEH	425937	432816	249620	222360	543939	528493	531689	544115	526296	536712
Q9BWD1	ACAT2	237065	253952	287610	273263	543930	557937	522434	515198	580041	586711
Q6PKG0	LARP1	479806	485061	620134	627672	543915	523570	532027	535794	550060	555284
O60831	PRAF2	702654	691386	264572	247614	543193	529273	474627	496827	630674	614196
P43490	NAMPT	456199	445713	559850	540550	543127	545570	510870	516902	616464	602956
Q9BTE6	AARSD1	578843	356496	783236	592068	541483	609906	379507	213488	491294	517851
P09960	LTA4H	466306	723762	3.07147e+06	3.0671e+06	538632	560395	534230	536638	588044	726665
Q9Y5K5	UCHL5	589397	602352	831399	840243	537268	561364	536255	544608	562259	551006
P36873	PPP1CC	501769	489376	631335	647140	537226	542883	524400	529715	496143	510823
Q14194	CRMP1	430618	430393	340202	310478	533161	545299	517499	494024	551001	569271
P11766	ADH5	395980	403456	605942	645450	533083	501011	554776	557177	586584	602833
Q08J23	NSUN2	513071	530846	612257	599578	532556	548073	534299	525029	540816	528530
P22061	PCMT1	391142	390913	257473	261105	531500	520851	524390	527496	561278	552018
Q96CW1	AP2M1	394123	407125	1.16993e+06	1.13719e+06	528094	513739	529045	518206	519018	502495
O43852	CALU	684325	695042	481522	470102	527915	521474	559032	561150	645223	639947
P15170	GSPT1	461098	450570	411197	413820	526892	509750	490771	495174	571158	554908
P21127	CDK11B	298317	304835	920117	1078409	526398	439381	440823	381722	639302	475061
Q9GZL7	WDR12	413210	411895	210780	213346	525418	528224	532818	544489	553647	549250
Q13557	CAMK2D	386314	385280	488196	490624	525044	514150	498049	482771	541256	525605
Q92820	GGH	566233	589170	653177	601488	524473	485476	536529	501674	542665	553517
Q13867	BLMH	422803	469910	221673	193650	524320	496207	526573	504494	478066	474053
Q6UB35	MTHFD1L	561551	596940	815925	821930	523780	534113	567661	615046	578250	564592
Q9NVP1	DDX18	550485	562242	320673	338768	522603	513071	540623	530944	508078	523009
P55957	BID	497654	497382	181692	197762	521457	493173	545590	556000	549893	555408
Q13428	TCOF1	610452	583321	391664	387080	521431	527222	536924	547797	491735	591242
P29966	MARCKS	608659	617033	365679	359190	520974	522421	533795	553201	618950	623230
Q10471	GALNT2	375563	372136	296090	305764	520467	479228	495334	489784	516514	521683
Q14151	SAFB2	709638	724991	363166	371199	519800	530462	587824	590388	554315	542502
Q7L2H7	EIF3M	423343	405766	811699	839693	519217	532655	499168	533377	473455	504659
P10606	COX5B	757978	752923	919291	926925	518599	526850	545637	528121	600893	592510
P35754	GLRX	584881	604674	204659	203975	517001	506375	519411	479979	488178	487103
P43034	PAFAH1B1	379420	388329	588151	626811	516864	497640	486938	496846	528301	523872
P04179	SOD2	649938	656156	636740	642914	516846	503223	483581	468690	517931	519133
Q9BW71	HIRIP3	502537	506747	213547	213501	515311	519381	562571	560289	534354	536213
P24941	CDK2	395547	381539	755187	774070	514020	563240	497557	520628	582997	605619
P22695	UQCRC2	701514	705688	778184	800951	513396	528716	538860	552383	563074	546480
P13693	TPT1	534521	553319	625190	612413	513173	518215	516024	523029	508196	527736
Q5R372	RABGAP1L	655884	706820	443603	482022	513013	519170	496377	505152	570228	544711
P08575	PTPRC	463997	444731	1.50964e+06	1.57297e+06	512968	529401	508307	514886	546820	534569
P62877	RBX1	393299	376801	548274	553003	512465	514158	526486	544527	548291	543904
Q92734	TFG	453044	472664	803874	833551	512411	507336	428605	460307	511605	512319
Q8N684	CPSF7	547626	545926	380680	393591	512119	531133	509198	496684	518706	503751
Q96DI7	SNRNP40	644384	674725	817247	820332	512023	499248	514457	474526	523999	515169
P27694	RPA1	417107	412458	490580	496982	510266	552052	560008	504305	558314	567135
Q12904	AIMP1	492285	483638	639740	644186	509813	527088	504749	475536	538483	523635
O00429	DNM1L	415254	423447	327802	314248	509203	513944	480341	463518	488795	517241
Q8WXX5	DNAJC9	501193	517853	244871	262583	509095	489545	499244	493087	562790	550527
P11177	PDHB	532036	543653	884976	832655	508778	519933	526151	517861	526824	535620
Q9HC78	ZBTB20	526356	534031	405408	397038	508519	472315	477910	503404	512874	482159
P28062	PSMB8	301958	277537	256038	189061	508212	522769	475794	479792	539154	536811
P60059	SEC61G	405731	482700	669839	731579	508208	493377	428958	438561	434654	433562
O94979	SEC31A	431525	446934	367492	387900	507937	517054	505460	519712	539137	551402
P46063	RECQL	374846	372349	206216	216594	507671	527890	511631	504704	547838	541032
P40939	HADHA	799950	830121	622331	621297	507115	591148	479353	482936	557508	533826
Q96C19	EFHD2	540738	539492	1.61559e+06	1.6731e+06	506751	511244	474974	465950	571657	553379
Q9Y2S6	TMA7	443995	467686	457259	472939	506396	499507	525286	537476	565383	576208
Q9UQE7	SMC3	556967	576790	1.07173e+06	1.03209e+06	506289	500165	512791	532918	516440	528970
Q86YS6	RAB43	348998	394836	866386	891299	504502	508168	499285	44282.9	531368	56895.9
Q9UN86	G3BP2	521031	536558	433954	424868	504312	473151	471107	493144	493476	484141
Q13418	ILK	532090	400151	1.0739e+06	1.03354e+06	504301	377422	374706	189747	365097	357767
P14317	HCLS1	513718	394803	488544	474790	504112	504816	391943	376924	564208	525033
O94925	GLS	376364	401367	430149	436100	503974	501452	526580	527422	497435	500903
Q1KMD3	HNRNPUL2	783080	829667	1.11828e+06	1.09611e+06	503600	499740	529190	515798	538737	525638
P63165	SUMO1	600318	625186	679910	678936	501589	494456	504986	494364	564357	552948
P61221	ABCE1	436798	502110	728359	846010	501203	507344	578240	588894	566724	527570
Q15435	PPP1R7	423530	404761	714528	710001	500755	503347	459653	442747	545924	523065
P61026	RAB10	370959	388970	683530	860040	500333	479664	423456	380435	487753	504241
Q9UNM6	PSMD13	509561	508944	839478	916405	498924	529533	530054	532142	557056	531277
P51532	SMARCA4	883730	896206	464363	468486	497607	587895	599426	565840	706344	610424
Q15758	SLC1A5	312545	302028	404835	421256	497244	500287	538124	514288	546846	546966
Q7Z6P3	RAB44	68792.2	78800.3	897111	775276	496642	543309	429781	120503	779540	16446.8
P29144	TPP2	367248	375794	532459	466501	493560	489140	470374	479482	493870	503787
Q9UK76	JPT1	493938	529733	252740	276267	493177	520271	549412	549010	533222	541640
O60925	PFDN1	581129	601970	503884	482536	492934	488231	491783	511094	599955	577521
O43516	WIPF1	477146	482634	445014	420189	492868	502200	503610	502365	556198	565432
O00422	SAP18	770206	718588	741212	750417	492553	518531	539857	643182	542132	537991
P17174	GOT1	411208	403075	667797	649014	490812	507933	476360	496756	503580	515002
P18085	ARF4	347928	339978	475642	473940	490041	496278	409391	475363	574307	573884
Q99436	PSMB7	470226	516203	652882	680138	489001	505497	512148	496410	546360	511940
Q96HS1	PGAM5	443175	425522	301170	301834	488788	470758	444003	445685	519044	507576
P62312	LSM6	435544	417620	498692	499770	488715	474092	481473	499593	542545	517972
P53618	COPB1	341288	363385	579244	593028	488709	473738	478039	471388	482574	485705
Q9HCD5	NCOA5	5.15467e+06	5.626e+06	4.30815e+06	4.27896e+06	488677	399178	4568396	572951	554450	556914
Q9C005	DPY30	484088	449494	1.01051e+06	1.19465e+06	488447	428031	437966	305808	374554	359962
P16615	ATP2A2	462080	440918	741469	755046	487993	482760	526789	523341	500450	518604
P10515	DLAT	571663	585173	727324	692097	487179	475751	501739	507921	486096	484862
P51659	HSD17B4	432331	461562	631302	603919	486926	486902	531129	475857	458918	487295
P06400	RB1	459718	432752	473824	605983	486386	461949	465884	448084	546730	542000
Q96DH6	MSI2	533191	543125	423795	409337	485711	508732	474394	443744	505605	501016
O75494	SRSF10	764112	726778	567216	535669	485466	474930	472551	436138	540756	514404
Q9UKK9	NUDT5	436827	438906	244093	240086	484517	493122	468059	475131	510155	502403
O76003	GLRX3	476889	474597	189870	189070	484452	483652	457137	433577	495142	475650
P30566	ADSL	460161	447982	522151	518797	483443	474530	462459	468667	521412	530441
Q8IZP0	ABI1	395188	416082	585254	549943	482876	472819	454380	466461	543881	510856
P61769	B2M	473266	484075	361297	351763	482590	473093	519458	444427	559007	559929
Q8NCW5	NAXE	416215	480794	341798	328534	482549	466859	496593	553880	529845	532489
Q16181	SEPTIN7	366172	354110	463434	452980	481074	453947	447296	438836	461539	485297
Q96C90	PPP1R14B	361269	503772	253887	244610	480492	483664	497479	522637	523754	539778
Q9UKY7	CDV3	507438	516737	547231	514814	480105	479017	437246	447515	559020	561815
P51114	FXR1	393262	413176	508520	481937	480049	487927	451151	528661	488110	465672
Q9UIG0	BAZ1B	643121	659730	702249	674966	479967	486949	483135	499780	495449	495743
P61513	RPL37A	410544	380985	700856	706102	479265	568298	645639	646070	520316	507938
P13995	MTHFD2	512375	511338	309305	314459	478887	477430	452261	470917	463390	456883
Q99426	TBCB	414458	399677	253504	257153	477197	468260	420738	435435	526728	508227
P21281	ATP6V1B2	457467	340969	1.46301e+06	1.49781e+06	476720	479729	460860	409050	457439	457205
O43765	SGTA	497341	500664	309240	312307	476398	469389	520719	523225	534669	517789
Q9UJZ1	STOML2	414650	415497	326614	296286	475845	481844	471112	505085	480648	488504
O75874	IDH1	303482	293286	1.17986e+06	1.17746e+06	474869	467517	453275	426866	493811	509724
Q8TED0	UTP15	465916	476228	517891	405106	474862	493024	490353	552262	482183	486057
Q99848	EBNA1BP2	526968	534396	665820	669549	471809	414675	466447	513282	456384	494935
Q14258	TRIM25	335785	329779	198985	198233	471796	453797	430064	455898	467946	469054
P20340	RAB6A	345047	355458	1.02685e+06	1025858	471002	477771	501719	483584	505896	525572
Q5JTV8	TOR1AIP1	544569	533593	242768	245295	470222	474347	519693	546607	499248	496241
O95881	TXNDC12	628636	613639	544051	527866	470212	497199	447950	458517	502894	489965
Q9NYB0	TERF2IP	426490	425929	158491	164104	469095	471642	448487	422530	472073	522686
O95831	AIFM1	552182	513549	411050	378745	468347	449150	435912	461341	449487	463549
P14406	COX7A2	410243	431241	276387	290521	466874	488380	525883	491023	557747	578471
Q58FF3	HSP90B2P	91636.9	374791	315103	303378	466149	462669	447555	823069	444801	431965
P42574	CASP3	491824	478038	755005	733752	465854	487711	441966	419557	501163	482550
P14735	IDE	436674	427663	672476	650822	465413	473921	451978	459337	504886	502454
P51148	RAB5C	333033	333034	714422	755037	465281	467410	470458	446967	473382	480768
Q7L014	DDX46	483608	525384	635549	636996	464880	490329	497626	497001	537296	542304
P63151	PPP2R2A	341656	339248	401986	387100	464374	479648	480993	464457	487842	494813
O94776	MTA2	445936	460409	697011	702092	464242	462246	519161	521507	499627	495781
P04040	CAT	643194	637248	850743	890468	464049	459458	391296	401056	428837	434393
P54920	NAPA	423268	405634	1.16442e+06	1.20242e+06	462911	472931	448561	445860	444857	484088
P43686	PSMC4	463193	463749	686744	672799	462449	456224	419321	429360	469009	483076
O60763	USO1	383572	376042	546077	525243	461706	436644	437356	428912	429412	476701
P61106	RAB14	352613	337758	794906	794224	461436	453953	397596	411879	448163	446956
Q9BZL1	UBL5	723161	726290	899301	886253	460815	488487	527302	580120	545394	602635
P50570	DNM2	415427	413068	842249	865306	460528	464710	455070	425394	465123	480242
P78330	PSPH	304394	297160	205468	143743	459028	462458	416408	426006	493982	500475
Q14683	SMC1A	458747	489062	736433	716581	458880	456274	469391	469737	496685	498164
Q15369	ELOC	375102	389911	549292	532863	458267	453600	413050	394030	492006	480971
P47897	QARS1	444091	460999	426381	433230	457956	454591	476927	447270	495473	498984
P36871	PGM1	409174	421925	483424	483080	457457	450546	425800	417954	470303	474304
P25325	MPST	503292	554994	676136	661556	456768	446002	389402	370066	447710	454207
O00170	AIP	403696	426041	521979	489430	456462	446174	461317	452950	478389	496611
P46379	BAG6	514295	549502	738415	696485	455728	468307	455616	459202	485047	489210
Q9Y6C9	MTCH2	468662	477322	472622	477976	454156	449176	481370	498255	470886	499261
P42126	ECI1	481204	486147	246903	266138	453824	457420	443687	477484	466492	463885
O75663	TIPRL	352459	352154	370837	356533	453498	411581	384631	367052	459606	443549
Q00341	HDLBP	392423	415546	473715	464866	453332	439286	437616	437122	434031	445262
Q99615	DNAJC7	395001	388042	438849	401727	453220	432089	472393	468093	468062	453378
P43246	MSH2	443811	473043	284015	305574	453169	462809	467753	468413	516382	492776
Q9UKD2	MRTO4	521479	511455	468003	465741	453016	457525	442850	451077	447028	453025
Q9NPD8	UBE2T	680979	685657	295908	281753	452542	441513	449018	441500	522908	511078
Q92783	STAM	371309	367244	215719	218143	452111	430106	320642	245272	446246	453242
P61081	UBE2M	375871	373515	687054	647706	451974	436347	418462	444474	478436	466156
Q07812	BAX	250214	245220	267212	273865	451118	441211	450751	490674	451609	453430
P15927	RPA2	387368	382644	348579	358116	450869	452618	442855	461283	474142	480423
P42765	ACAA2	576362	581181	342946	359795	450719	421187	429606	465485	429207	425826
Q15021	NCAPD2	376885	338126	522014	561888	450557	465139	445174	441045	464668	473813
Q9H0D6	XRN2	483468	472230	355007	336034	448916	436305	458697	449070	432833	438785
Q15785	TOMM34	376848	380987	297981	295739	448869	459561	445736	414845	432598	446818
Q16186	ADRM1	418196	368527	557174	581672	447869	443282	477643	527845	472069	475009
Q9HC38	GLOD4	473742	474185	288359	287909	446548	427897	424359	431637	459421	473217
Q96B54	ZNF428	628139	615359	223490	216032	446216	453358	469210	465259	545972	535779
Q6FI81	CIAPIN1	580817	605554	457738	231068	444203	460760	458911	456721	497333	488756
O43432	EIF4G3	359619	364430	556030	564964	442809	438732	411396	441085	463033	447452
Q15257	PTPA	344914	375750	664100	642322	441351	442996	392361	402650	484501	472636
P14927	UQCRB	649984	689883	547502	527098	441213	445400	455201	467178	484215	501921
O00264	PGRMC1	869908	898258	689106	730927	441070	431320	474725	521458	496911	479740
Q96HY7	DHTKD1	393681	396860	577722	11573.2	440582	343834	351746	465519	463654	337510
O75822	EIF3J	390268	396197	668849	684031	440039	429217	398909	399571	460475	555510
P43304	GPD2	420056	467959	401594	345044	439753	370858	499769	626950	358219	376044
Q9C0I1	MTMR12	505822	545138	1.10219e+06	1.20006e+06	439748	455594	489342	458043	518465	482342
P18583	SON	573891	551698	657766	671045	439463	416264	443489	472713	491596	483503
P47985	UQCRFS1	613040	583550	563426	495984	438806	479454	421670	429207	476477	472656
P62993	GRB2	343817	341344	714380	719105	438198	427501	438581	447444	477644	476361
Q9BY44	EIF2A	379981	374477	393598	385640	438178	435655	420305	417124	445720	444994
P49591	SARS1	375518	404844	824985	947255	437776	462344	456102	437295	466526	456021
Q13451	FKBP5	281289	278603	260897	267552	437508	427376	407898	419767	470094	458706
Q9NYL9	TMOD3	458355	454462	783773	772923	437407	416488	403151	394767	467966	465065
Q12849	GRSF1	495248	508731	260568	266971	437146	443199	427487	440633	454496	447319
O60841	EIF5B	393876	387703	621888	581252	437066	452991	431613	447675	478955	462066
Q9BQG0	MYBBP1A	580637	586051	608632	608615	436879	439760	510884	487251	521454	518104
P07203	GPX1	499484	487799	481995	485115	436418	445358	405578	394125	453262	452927
Q16787	LAMA3	598205	589198	1.12091e+06	1.06377e+06	435290	434657	433248	416751	887106	463602
O60701	UGDH	242344	245880	183336	224828	434530	429813	418392	399828	446060	445986
P68402	PAFAH1B2	542958	515369	646952	675905	433910	433213	409547	396402	444850	462523
Q13123	IK	670982	662287	651767	662507	433490	407477	402567	415551	434767	441494
O94903	PLPBP	334375	346359	428200	431030	433313	428882	385388	417727	484956	487122
O15143	ARPC1B	328352	340799	1.71048e+06	1703387	433010	435741	453840	446640	439515	424701
P05556	ITGB1	374505	340341	827691	836402	432341	428498	414869	396764	458225	462989
Q15370	ELOB	411727	443305	527174	548700	432034	446402	422666	391483	488837	462683
Q9ULV4	CORO1C	346301	335656	650609	627508	431786	464344	444558	442540	459052	454926
Q9NWB6	ARGLU1	595312	597397	441481	480720	431167	439388	492236	489241	479876	490731
P51665	PSMD7	433183	439724	700195	681137	430946	438066	423693	448197	416452	414560
Q3ZAQ7	VMA21	480249	240784	485151	381179	429039	472138	319603	342063	447699	425784
P52815	MRPL12	479365	541668	274233	272078	428450	439458	438889	439547	455806	482807
Q8WW12	PCNP	363744	365957	341192	355338	427926	425630	469305	476843	522289	501513
P04264	KRT1	488450	502796	457335	471452	427282	431593	539696	515348	509635	496676
Q96FN4	CPNE2	383734	386966	1.079e+06	1.02003e+06	426250	406571	385049	402323	423344	439648
P78406	RAE1	364377	371174	693945	693380	425525	430884	423306	435001	390542	411730
P51572	BCAP31	357548	378161	242232	230603	425300	408058	419849	437882	423029	430942
Q96KB5	PBK	362100	349572	214399	239460	424882	405300	388144	400718	474524	451897
P36776	LONP1	495188	497048	660988	660917	423060	394565	387087	378269	405648	414752
P40937	RFC5	371366	356074	488623	504275	422847	415476	433957	423492	417200	437162
P61019	RAB2A	326224	338290	745414	741154	422059	416058	431404	432014	433229	443056
Q01581	HMGCS1	566613	591171	75214.9	69801.1	421964	431915	416094	396862	444437	448855
Q14157	UBAP2L	378022	386689	227556	229253	420565	428205	437254	423891	459426	455281
Q09161	NCBP1	329219	319950	328947	340436	420310	417947	389121	412041	424808	429918
P61803	DAD1	504219	521872	722894	721178	419789	418444	417640	396069	374397	387767
O60828	PQBP1	570775	570518	455198	440992	418069	413577	456373	462440	460370	466237
Q99598	TSNAX	458273	439647	810082	1.11641e+06	417542	348283	342265	400402	393341	387629
Q9NQY0	BIN3	60040.3	62355.3	NaN	NaN	416626	309494	160237	151978	NaN	196305
O15533	TAPBP	399074	401390	374092	220459	415115	407990	402851	426485	446024	422373
Q13257	MAD2L1	295578	301154	488206	483182	414289	423813	407844	406263	482929	450200
P69905	HBA1	1.90603e+06	1.97184e+06	240258880	237497808	413105	485974	517512	513602	555667	471737
P56537	EIF6	407066	411728	497267	519057	413031	424209	396044	391572	413195	409063
P78536	ADAM17	281800	444680	NaN	NaN	412850	420754	417752	270282	446879	451288
O75947	ATP5PD	614766	635258	293190	298548	412218	427098	416433	425368	444056	446191
O43447	PPIH	496940	499231	593047	651409	412123	414716	391507	409776	442562	418629
Q6PI48	DARS2	382646	417209	245214	255674	411867	405316	408698	404045	396125	416471
Q96P70	IPO9	340119	336210	298285	303095	411612	390300	380304	408531	422162	418962
Q969G3	SMARCE1	535220	543058	542175	571915	410938	420891	436737	420738	424567	431040
Q9BVP2	GNL3	586243	591312	405254	370125	410193	404162	416993	397536	386152	409990
Q06210	GFPT1	294727	314657	305000	298578	410081	407165	403201	425073	424427	399810
Q10567	AP1B1	298230	318243	760427	820373	409785	405896	399931	392844	432401	430999
P35250	RFC2	383538	390664	398698	428331	409698	404851	406189	425536	425887	428614
Q15126	PMVK	276722	280691	183457	181703	407885	407480	369375	380538	432007	444296
P09234	SNRPC	464622	609480	632569	627931	407739	405357	460484	468696	391657	444297
Q13576	IQGAP2	375308	394419	371030	355787	407588	418029	407507	384997	410034	408884
P55010	EIF5	417614	437288	968677	986357	407284	394305	353285	378254	392874	408014
Q38SD2	LRRK1	261155	252973	353788	279836	407076	412996	359224	368326	474252	478198
O60888	CUTA	396276	444675	271835	544675	407062	442535	415807	475638	510881	562669
Q8N1G4	LRRC47	391030	372040	475367	469959	407007	422632	413425	408930	415891	395837
Q9NRZ9	HELLS	256419	241316	299688	267991	406430	388635	373775	355232	546048	544637
O75351	VPS4B	324902	335941	351879	342545	404866	408956	397995	390296	474513	465686
P83916	CBX1	390451	399090	328170	322838	403352	436138	436143	456026	467312	454948
O94906	PRPF6	523272	499926	792167	845900	402769	447370	434553	431813	412300	422669
Q8NE71	ABCF1	329372	314610	404914	403982	402446	413610	344333	346864	394079	382870
Q6KC79	NIPBL	430500	245730	477856	513076	401324	367242	173972	217764	455622	435682
P42677	RPS27	332710	327663	419640	416310	399009	392089	380329	369140	426434	411064
P04844	RPN2	381123	387227	500676	488958	398427	397525	392116	383034	432579	418288
O75489	NDUFS3	401552	394839	362215	356558	398066	350871	406911	430942	443330	417937
Q8TEQ0	SNX29	447144	454443	1.26654e+06	1.20386e+06	397851	452982	383071	416911	444762	508354
Q99471	PFDN5	307796	319977	348889	328531	396892	378161	309879	306664	316318	298421
Q9Y295	DRG1	272281	262069	304239	288869	396888	369730	369804	364501	392249	397941
Q99459	CDC5L	558056	532804	561988	639338	395474	401643	379039	374380	397428	407947
Q99460	PSMD1	290878	299663	606682	557047	392911	405067	392905	389823	439762	439795
Q9ULC4	MCTS1	244608	245256	355822	359411	392823	402003	409926	406653	438464	429394
P48637	GSS	285557	300736	240241	241737	392760	390622	361809	393930	389318	401409
Q8IWA0	WDR75	364406	339832	65427.1	627702	390842	361238	252256	400718	332191	333719
Q13098	GPS1	283128	309689	385379	387117	390705	356200	366365	336465	368920	393189
Q9BZX2	UCK2	282901	288050	236720	235886	390642	395377	374171	345678	412479	415011
O60832	DKC1	399524	398993	234258	236694	390172	401935	416506	391936	435254	413361
P55809	OXCT1	389811	401439	667817	660307	389830	391743	388852	408920	431651	438872
Q96F07	CYFIP2	270565	260956	397740	412471	389365	386894	360914	411891	412716	387646
Q9NUU7	DDX19A	337274	348782	361228	361431	388881	397667	377316	380400	429113	427759
P55795	HNRNPH2	554362	595708	688257	714532	387730	381503	368005	360209	348724	347525
Q9UPN3	MACF1	395269	356200	401142	381263	387715	395122	288485	322172	402353	408558
O75964	ATP5MG	562714	573085	247487	212133	387697	404558	431459	425157	422733	406709
Q8TEX9	IPO4	369703	362340	434972	408691	387301	384391	399769	392052	410116	416802
O15355	PPM1G	459807	471628	640454	644393	387148	381662	371253	363150	400668	399206
O95232	LUC7L3	441626	405699	422326	391069	387038	398844	379156	396872	401088	405703
Q13057	COASY	484880	457257	455553	459280	386815	399871	387467	382339	427677	423435
O75792	RNASEH2A	370297	368720	265825	269619	386358	382644	359957	340646	388578	378176
P14324	FDPS	262619	258565	200671	198007	385568	375630	367232	374805	422257	423269
Q6UN15	FIP1L1	620544	588869	335128	337053	385387	386983	388220	388269	429006	437958
P41240	CSK	344889	342949	505942	517432	384790	395804	368410	405011	402564	414601
P38606	ATP6V1A	387875	404429	1.41937e+06	1.3897e+06	384712	394661	392374	397693	402436	398268
P14923	JUP	455978	491261	172512	177843	384663	393877	443246	448706	433922	438859
Q9Y5A9	YTHDF2	353572	349203	227917	210607	383897	408809	387845	381579	430544	409399
O43583	DENR	348132	345598	345500	351943	383514	370067	352792	345199	413294	391273
O43324	EEF1E1	279817	284360	152413	151562	383320	383078	409578	414207	421137	419402
P50213	IDH3A	474007	487948	1.60749e+06	1.53697e+06	383233	384006	363431	365697	361203	383084
O00148	DDX39A	492073	521656	858556	611712	382375	391860	361818	371694	370644	373982
Q9Y2W2	WBP11	444327	445176	443050	455215	381517	364989	377067	359738	400008	410703
Q13951	CBFB	387734	441797	353366	336620	381298	386113	390155	407570	385754	374036
Q15003	NCAPH	418143	364241	240202	224162	380608	392749	371333	366476	376201	372288
P55145	MANF	304213	322490	301587	277540	380271	338319	362521	329327	378992	359570
P26447	S100A4	1.00112e+06	1.01075e+06	642973	651131	379881	377287	362883	387391	398189	389326
P35244	RPA3	339866	340376	391756	432734	379727	387115	404703	392268	401698	399183
Q9UNF0	PACSIN2	306438	301141	760450	762200	379106	369608	342061	331424	360876	352116
Q9NSE4	IARS2	424129	418445	241670	264374	378868	364566	363939	359318	375384	326902
Q9BYG3	NIFK	382799	403814	141731	149658	378731	377040	396298	396247	395014	396419
Q86X55	CARM1	293762	278041	329115	356637	378365	389231	395102	404780	411787	428361
O75340	PDCD6	303169	296429	514341	537822	377671	380173	378555	403844	386023	380697
O94826	TOMM70	403773	413484	453519	476965	377405	369003	374475	351801	373681	371119
P21926	CD9	127621	115024	131150	134759	376848	376639	380564	385962	351935	331623
Q14137	BOP1	373077	381812	208982	224023	376726	393483	397426	410899	394622	398488
Q9UJU6	DBNL	393929	408728	779751	765630	376706	373677	371320	358328	386642	386700
Q9NX14	NDUFB11	498080	519735	246424	250174	376531	379850	404079	403669	368411	368192
Q9NQG5	RPRD1B	387471	372210	653224	775789	376327	377912	372894	344870	373422	397582
P11279	LAMP1	296318	301314	444326	462387	375853	381557	360639	363608	425741	430872
O75400	PRPF40A	571867	561984	522106	506375	375699	383734	362900	368469	379690	416277
Q96SI9	STRBP	399366	393583	231169	214887	374220	427212	404472	399925	387220	380762
O95218	ZRANB2	378168	382908	176933	187923	373552	366521	403666	418372	469416	460154
P82930	MRPS34	448734	417432	740727	764525	373120	366951	407336	380523	443390	416403
Q8TCJ2	STT3B	397293	399176	347790	361833	372764	385274	389098	393188	416313	408227
Q13561	DCTN2	436955	479349	426879	464198	372558	381723	384722	471248	412083	429905
Q02040	AKAP17A	469897	477517	347713	450410	372534	387940	396547	367356	410858	421273
O75607	NPM3	411952	444165	244277	317436	372207	417323	400591	397419	408548	411813
Q15293	RCN1	377590	369902	120212	122238	372195	365460	375924	376699	415609	414013
Q9UL40	ZNF346	282303	261568	45386.2	384460	372045	377558	324010	314579	360039	368729
Q9NZ08	ERAP1	493882	550069	450211	444914	371765	505423	487212	372359	420744	464211
Q15008	PSMD6	273778	264426	511859	510398	371739	362137	351123	389896	402399	426643
Q53GS9	USP39	322118	343131	301686	300904	371174	391199	414838	390609	371810	375714
Q9BVK6	TMED9	427428	417926	1320412	1323593	371097	360008	352140	363548	383752	381578
Q9UG63	ABCF2	288158	287296	505822	488614	371048	364936	343867	356933	373338	392862
P62273	RPS29	311766	328074	585657	890348	370374	383669	331790	317018	335815	335090
P19838	NFKB1	271445	279688	936241	964466	370302	374907	364981	427714	401151	408121
Q9BTC8	MTA3	351589	322367	503640	488287	370169	379228	360789	342200	364328	341485
O95747	OXSR1	366414	381853	309667	330654	370126	384662	340389	345010	403099	415357
Q9BWF3	RBM4	392565	389322	181095	178993	370033	355871	355076	367717	351591	351932
P46459	NSF	304607	298834	725826	721417	369478	365044	336460	356471	350210	358731
Q9NRF8	CTPS2	349931	343617	543495	484817	369155	382078	344353	366361	365106	402862
Q9Y2B0	CNPY2	424222	437773	540710	557927	367999	379010	406734	374378	443103	433437
Q9UH73	EBF1	303647	295776	163066	158995	367798	368710	373133	380766	387950	396717
Q6DN90	IQSEC1	534869	602918	620507	634022	367539	369891	581117	593709	408127	401624
P61758	VBP1	378453	388158	389064	382437	367005	365402	358028	342424	384145	389108
Q15404	RSU1	323603	319077	883530	901565	367002	364938	376779	351896	387967	404356
O43813	LANCL1	280454	279627	129087	144845	366960	362822	373838	382237	405819	392714
Q92600	CNOT9	306074	332393	1.0262e+06	537390	366867	392635	206709	263306	353693	354282
O75438	NDUFB1	383307	616319	232946	246215	366521	375010	331839	318431	342665	369261
P53634	CTSC	410769	402476	358866	364612	366446	356691	348988	347704	347973	352071
P54725	RAD23A	337908	347932	859701	881281	365879	367762	367831	373927	413786	409149
Q9NY12	GAR1	538541	576613	491270	452613	365514	353031	348597	359698	413682	427957
O60637	TSPAN3	251328	312282	NaN	NaN	365445	350552	346518	351584	358317	396472
O15260	SURF4	332504	346798	524474	526454	365152	341192	355420	349636	375801	376779
Q6NYC8	PPP1R18	310841	327272	118081	116386	364613	378369	359862	346077	353864	357396
P49589	CARS1	224678	226286	135372	201488	364335	363384	309888	298632	362820	343131
Q9Y3Y2	CHTOP	499812	505764	556522	557244	364302	359669	369678	370428	392726	385634
P42285	MTREX	392180	386092	461801	478658	364149	350598	363684	364889	366950	379713
Q9BPZ3	PAIP2	463190	478297	203069	204777	363684	355795	426786	424978	453077	432716
O43681	ASNA1	332600	324902	500677	534704	363320	349924	358484	356980	369398	367514
P15374	UCHL3	408555	397886	333843	324016	362875	362145	343458	339170	416040	412811
P02792	FTL	282982	285860	571195	551421	362274	362231	377184	380790	646645	435886
P53803	POLR2K	236324	244215	863102	NaN	362114	380044	376854	338129	424581	408351
Q9BQE9	BCL7B	341347	471205	678910	734394	362018	376471	377221	394777	290066	292564
P19388	POLR2E	371855	365793	461917	450301	361766	350467	365505	364818	396334	390747
P04440	HLA-DPB1	155201	162614	306949	311742	361605	379005	362449	367239	365038	368404
Q9Y241	HIGD1A	422256	457192	169858	177828	361533	376870	428810	405411	368104	380162
Q9NPJ6	MED4	451622	363317	273827	509597	361355	408182	380570	408874	456446	418224
P49247	RPIA	276396	323337	806645	774988	361122	372268	314800	314104	329983	363440
A0AVT1	UBA6	288448	293216	447867	450199	361116	364293	349361	364437	375054	376749
Q9UHD1	CHORDC1	161085	158951	168475	182904	360510	367504	336410	344978	373287	371120
Q9BXS5	AP1M1	256017	262935	475082	437669	360213	363081	352471	333362	376445	369113
P25098	GRK2	251675	239326	382333	375943	360036	341923	330164	328421	371410	364107
P49755	TMED10	426995	441573	912195	928687	360009	358038	362901	354222	371858	359881
P56381;Q5VTU8	ATP5F1E;ATP5F1EP2	390862	381751	549415	548695	359420	349468	343197	363429	398429	368537
Q92769	HDAC2	318265	317823	444625	493456	359171	359796	352619	338462	358925	360159
Q6UXN9	WDR82	286362	289320	378500	383654	358670	373751	334784	353478	381641	374050
Q16762	TST	944248	908652	352881	358186	358461	355401	337883	341179	378588	383934
Q9BS26	ERP44	401296	401849	361179	357941	357676	354557	349974	351722	396810	378459
Q9NX24	NHP2	509259	505997	179827	186061	357607	366606	375330	382017	372160	365303
Q2TAY7	SMU1	442283	432694	579609	573574	357204	352525	344274	332428	328726	333375
Q9Y520	PRRC2C	359250	344310	476137	484528	356777	351659	323453	271456	353266	360297
P00813	ADA	230624	198415	211140	206983	356583	331517	283905	294015	370639	338877
Q96BY6	DOCK10	237027	257215	218580	221599	356264	352827	345245	346800	373025	360944
P28838	LAP3	448800	421461	1.06966e+06	1007195	356140	363143	319116	339103	371212	378445
Q9Y224	RTRAF	425183	411610	686783	677928	355983	369818	389701	349623	383025	399907
Q2NL82	TSR1	271450	277311	157044	173815	355941	348989	351642	357586	364078	366895
Q9BY32	ITPA	386723	389762	517142	519399	355668	348830	325976	314877	369803	363841
Q5T4S7	UBR4	280138	239884	278847	285856	355493	307173	275993	256956	287062	265620
P37198	NUP62	469972	454239	343605	407283	355359	333651	335894	327450	361847	346926
Q9BZE4	GTPBP4	363632	408876	288347	307482	354664	369923	423988	391021	391114	377364
Q8TCT9	HM13	361996	371450	296107	274495	353855	359459	372726	383087	381079	377985
Q13642	FHL1	302016	305990	196397	189133	353726	340039	359988	375731	364034	364630
Q14738	PPP2R5D	295140	305889	261234	253909	353140	341105	310693	303004	386410	374962
O95573	ACSL3	272088	277219	471483	439789	353105	404987	348165	378712	372193	378879
P63010	AP2B1	280027	276569	630958	655223	352490	356599	347086	347617	376992	383641
Q16763	UBE2S	211018	202240	186577	175036	351930	339554	335960	353597	357592	371649
Q53EL6	PDCD4	317832	319601	674961	672488	351706	370119	334738	366399	369958	358791
O95758	PTBP3	303627	326728	847198	878458	351451	365304	340532	338818	349433	334490
Q13907	IDI1	174087	172842	223261	225425	350818	339482	343405	319292	384871	380363
Q9NQP4	PFDN4	458989	419843	237245	245733	349996	359145	350323	332915	397108	415182
P84085	ARF5	312599	325390	910214	914089	349954	358111	350549	376916	387220	404088
Q8N806	UBR7	353255	346357	246460	236263	349886	342693	338888	347941	364842	372938
Q96CT7	CCDC124	440715	442321	260734	228099	348718	352274	377078	397064	383468	383431
Q9BUQ8	DDX23	398453	404230	433147	423492	348201	346156	316609	297970	360240	369281
P58546	MTPN	326874	296426	285000	275181	347689	354036	341550	325134	373691	382080
Q6P2E9	EDC4	329395	343137	570793	522745	347461	348160	327783	343449	343526	344086
Q96J01	THOC3	316184	320802	268777	278989	347397	346438	347552	332240	358544	373480
O14579	COPE	256536	244424	122409	121139	347222	323884	304946	307924	347198	343789
Q8IZQ5	SELENOH	657942	654891	338665	357203	347017	363735	349546	375327	389951	397890
P52298	NCBP2	257931	270558	868918	274668	346387	342149	340833	357179	359063	352241
Q8IXK0	PHC2	278311	298991	121384	114809	346330	320225	247642	218291	296687	334935
P30405	PPIF	510087	528730	511045	505834	345910	348437	353485	417741	362030	354012
Q16822	PCK2	300410	313955	556042	557912	345868	347494	343997	334369	367092	355740
Q9BZG1	RAB34	319287	302241	277505	371078	345389	345007	338254	299969	397364	364899
Q92530	PSMF1	384736	383993	538138	395933	345342	358110	350601	375395	342374	342538
Q7L2E3	DHX30	374639	390714	263974	227459	345242	337821	358987	340827	367904	352775
P36543	ATP6V1E1	443391	442570	1.25483e+06	1.24615e+06	345234	357798	346742	366142	357223	364447
Q5VYK3	ECPAS	275181	294131	214584	211571	345088	346959	321798	312971	314172	359610
Q5BKZ1	ZNF326	303354	317782	159551	162292	344335	336026	339904	351991	358880	359467
O43290	SART1	475712	471319	396162	435731	343602	345911	350997	332167	375413	379573
Q9H307	PNN	549186	556375	366722	368251	343529	351072	368353	341302	404529	382897
Q9BUT1	BDH2	322486	330281	212962	200635	342589	346466	334293	336197	370000	361951
Q08752	PPID	237194	206564	474943	418276	341587	330967	294505	306480	334934	336401
P16298	PPP3CB	215754	221319	344913	348403	340908	327531	316950	329136	346033	349836
Q9H0A0	NAT10	399370	422445	388068	325170	339860	343991	355005	348563	337994	344630
Q92878	RAD50	316758	298706	96530.9	91645.9	339825	335226	530330	181528	230311	380833
Q92974	ARHGEF2	249499	257296	353254	339864	339239	341534	329849	322140	370766	361944
P27144	AK4	369709	360526	260503	262512	339155	304303	323115	320741	338824	327277
P60033	CD81	159276	163377	144706	140475	338746	356508	386970	343238	360246	373230
O43592	XPOT	192652	193348	176634	164974	338653	322515	334640	332953	329961	321371
O15042	U2SURP	885119	434939	1.09711e+06	1.05961e+06	338454	344708	307195	897690	380059	368541
P01111	NRAS	283807	282831	519874	563979	338438	326726	321941	313660	363820	357730
Q15843	NEDD8	295765	300919	437919	453453	338242	329699	309355	292430	276205	267394
P36405	ARL3	257754	246924	208077	196003	338205	332843	334018	315621	348207	325502
Q969Q0	RPL36AL	272803	269790	197162	186137	337876	343031	406078	412571	358334	372460
O00483	NDUFA4	500433	524311	802541	1.08532e+06	337344	323668	326752	330349	347620	339346
Q5T8P6	RBM26	266288	304027	373314	391278	337176	347337	308831	297225	307475	378293
Q15631	TSN	344135	355612	643019	643098	336993	325148	318842	325222	309824	306500
P24539	ATP5PB	507684	502015	792938	785787	336451	326493	326655	333616	308183	295020
O15173	PGRMC2	482787	485539	461622	459631	336194	347191	355216	350455	387832	375007
Q13243	SRSF5	780245	779199	708853	699981	336049	347335	341808	343639	385264	360900
Q6UWV6	ENPP7	412034	320338	382446	280267	335957	356332	299843	429950	325198	351865
O95861	BPNT1	283894	268044	135158	143539	335811	339024	360960	366733	396986	389423
Q9UFW8	CGGBP1	306331	302715	286987	306692	335799	328181	319059	320232	362712	358274
P00374	DHFR	733072	742105	592201	597955	335563	326174	337696	318563	381176	371916
Q9BPX5	ARPC5L	316005	277790	460132	421408	335260	294310	257378	234202	336828	321453
Q8WU90	ZC3H15	260217	257237	112505	97243.8	334911	318560	296422	271879	308159	315852
Q96I25	RBM17	340808	345476	289795	302890	334574	340008	331852	297463	356011	353416
P46977	STT3A	316556	330370	572105	556380	334500	323508	353566	350891	366139	357421
Q06203	PPAT	337035	348284	243355	251768	333286	330933	312575	305988	352250	359747
Q9Y3C8	UFC1	349297	358327	437390	425657	333226	343485	348509	349534	371581	365219
Q13155	AIMP2	260810	249747	259212	284149	333030	334698	316720	346658	309053	317077
Q13564	NAE1	343122	340644	174060	176360	332761	332798	327983	345590	355419	356400
Q13291	SLAMF1	237570	233235	84284.1	75365.6	332137	327620	338938	345878	375083	377306
P80303	NUCB2	550215	578888	245779	354453	331781	335294	337498	327279	408395	408482
P18031	PTPN1	342291	325133	794489	728383	330471	328638	328715	368722	326449	348176
P33176	KIF5B	291479	293343	398539	383850	329898	322514	317125	311097	348369	348202
Q13144	EIF2B5	255291	268746	186907	197743	329099	325463	337202	315177	315997	323989
Q9NTZ6	RBM12	333811	368472	313130	346355	329007	332434	333210	299880	329011	342060
O60220	TIMM8A	264161	285368	452705	450120	328963	298589	290390	321341	278418	292550
Q9Y237	PIN4	372840	372659	449935	426677	328882	345359	345160	348703	358366	359217
Q9H0C8	ILKAP	278625	285612	338928	338350	328760	340475	310762	313984	332962	353408
Q9Y696	CLIC4	235461	244129	453711	450823	328347	327641	306954	332434	307743	297838
Q13573	SNW1	436125	435311	401191	386108	328257	343902	378509	362775	343764	371835
P18858	LIG1	323622	330202	380382	393532	327951	308200	339475	358679	346516	320600
Q9Y6G9	DYNC1LI1	274137	281975	316121	320368	327399	334252	320637	290600	328221	334863
Q01658	DR1	379170	396734	813611	763934	327277	323766	321337	320135	384829	361195
Q9UNZ2	NSFL1C	305414	320706	524886	561515	326569	312081	301189	318084	331380	332152
Q07960	ARHGAP1	291624	290181	478009	481190	326550	341575	325032	324797	372661	387971
Q96HE7	ERO1A	333418	376661	539704	544252	326389	320275	322419	327518	346731	340407
Q9UI30	TRMT112	356928	357919	236577	234596	325262	332782	334354	327479	310532	332324
P49750	YLPM1	418113	354904	259053	239145	324890	324586	239602	249328	345387	344335
Q7L8J4	SH3BP5L	373256	325270	554780	328240	324097	310159	324350	312796	366811	58212.5
Q16204	CCDC6	393011	378353	299852	322329	323179	327350	368656	380636	349163	379090
Q9NR56	MBNL1	302652	313345	617148	620114	322685	335323	316068	338749	341760	328703
Q14814	MEF2D	205016	196558	128309	123535	322282	319806	314062	295184	396057	379583
P16150	SPN	383130	381643	186589	133231	321709	313993	333414	349108	351745	370201
Q9NX63	CHCHD3	384855	387083	291745	295377	321674	320858	324877	337814	338901	332429
O75937	DNAJC8	370166	357976	445113	481388	321111	317305	312630	332962	358944	351668
Q14165	MLEC	244448	241092	305636	303613	320878	295662	332871	339480	333022	317955
Q9BY77	POLDIP3	266982	249621	163859	173594	320431	313255	308375	326863	327472	329125
Q14694	USP10	310598	292651	227547	228116	319950	315341	295220	307436	318299	314595
Q08722	CD47	224808	215531	135403	121299	319339	316600	295669	298559	343052	320319
Q96GM5	SMARCD1	242737	246602	321727	308508	319120	279979	291667	302320	295119	308339
Q02952	AKAP12	457735	459907	191007	196085	318856	306813	305291	302088	339354	334085
Q8NI27	THOC2	435313	371438	353839	358907	318806	299077	315633	295754	312254	331562
Q13363	CTBP1	273459	282167	597157	590532	318280	330997	307941	300942	341466	335105
Q969E8	TSR2	376103	393011	102212	131681	318200	300820	279588	279746	345741	354507
Q9H1E3	NUCKS1	742330	732759	409022	422646	318127	320287	372821	422565	418863	428322
Q99986	VRK1	483737	320796	705106	675195	317293	317379	306241	309681	317629	323663
P05204	HMGN2	814320	754310	919908	879970	317129	323620	685162	619329	561907	574854
Q14919	DRAP1	339686	343395	462218	409180	317125	321468	327441	337204	379941	388710
P09543	CNP	199510	196200	149591	144139	316746	335696	346782	355078	368927	376315
O75915	ARL6IP5	298674	291463	480211	464632	316062	313726	350784	348251	332634	341534
P13164;Q01628;Q01629	IFITM1;IFITM3;IFITM2	434247	420620	514381	521410	315817	298747	293467	295063	257866	256859
Q8N7H5	PAF1	370283	369092	439108	467481	315791	309377	326778	224064	325792	324297
P11217	PYGM	299614	298575	1.97021e+06	1.96173e+06	315398	316346	312667	322773	322649	334087
P08962	CD63	172037	184849	226514	146219	314375	307143	299030	296488	332613	327243
Q15050	RRS1	426569	461957	353151	341771	314191	311390	320552	328782	317145	323278
Q9NY33	DPP3	296395	297167	584805	564011	313908	317882	323788	325523	346519	353607
P60520	GABARAPL2	193930	192214	472930	460530	313867	318799	304478	293069	336469	336694
Q15428	SF3A2	359496	360399	435948	442304	313847	319403	338017	330798	340286	335516
Q92614	MYO18A	313569	318512	400641	410391	313723	300542	284938	306750	302286	314263
Q86TX2	ACOT1	592426	565266	420774	445546	313225	306195	265606	257734	340974	333718
E9PRG8	C11orf98	277238	277540	183457	178480	313061	305893	318675	323962	318245	317025
P40692	MLH1	361550	378072	305047	194772	312586	342685	336932	331332	347027	311903
P61011	SRP54	224056	323183	382006	368614	311901	319943	238021	214196	276594	283038
P52732	KIF11	180370	186729	161317	161091	311778	313363	287000	279502	314051	317678
Q9NZL4	HSPBP1	279207	284802	475101	497378	311374	303115	268590	311487	338222	332192
P23921	RRM1	309363	305146	541919	491140	311136	295286	289378	275834	289086	292131
Q8WYA6	CTNNBL1	335684	325587	418027	445549	310817	297885	300152	284540	304788	322054
P12544	GZMA	158687	169854	100255	96016.1	310741	310316	318266	325573	320805	310319
Q8IWX8	CHERP	319587	384715	357053	396445	310689	258880	267790	317992	294609	273629
P82933	MRPS9	332799	351618	319043	369771	310664	311934	316437	317533	356650	348791
Q13555	CAMK2G	203813	207957	343476	364239	310596	318387	297015	275905	296682	320408
P61163	ACTR1A	268397	263441	520057	539011	310493	323976	292709	374693	307668	331636
P51570	GALK1	410696	426256	280473	237444	310215	328051	327553	299484	335054	335230
Q9UNS2	COPS3	289109	271045	459792	496668	309810	305563	296849	308798	310390	306045
Q96C01	FAM136A	401579	397882	217537	223419	309512	318387	340314	358251	398386	398078
Q13362	PPP2R5C	286013	285218	415534	400010	309168	312366	309347	308231	333805	318518
O43929	ORC4	225122	194918	274251	25568.6	309154	279458	313930	325337	242509	301188
Q8IZ83	ALDH16A1	281624	295563	435666	449145	309124	294009	337670	338457	313494	321443
O75323	NIPSNAP2	366825	378487	327236	357481	308951	293385	283251	285026	295393	282397
P41227	NAA10	255541	251434	325431	314726	308942	313101	300210	321845	314365	321786
O76094	SRP72	262145	258936	398639	394864	308854	317945	317245	317511	322287	327391
Q9HDC9	APMAP	255118	229689	363940	335198	308602	305818	324597	322078	325355	334307
Q9Y2Z9	COQ6	537982	525752	756757	829269	308283	285774	277295	276013	238100	229991
O00505	KPNA3	252910	260299	350573	324465	307252	292714	275149	285855	321203	321284
P09104	ENO2	382994	93349	3.56129e+06	1.60496e+06	307097	318232	258746	244908	187217	193247
P62306	SNRPF	262236	255405	337815	347266	307020	310972	307556	317715	306370	292575
Q9NRF9	POLE3	364251	380009	321180	325401	306936	301692	301153	300496	342609	348053
Q86XE5	HOGA1	148674	178277	125746	102538	306616	337127	265558	218426	400958	393796
P57740	NUP107	306717	318738	188125	188374	306209	301754	314454	313770	325519	329672
P43897	TSFM	346057	374541	267567	268953	305954	310147	303901	314404	308231	325870
Q8NCA5	FAM98A	326400	315185	273693	315838	305938	170444	195027	309291	276893	277701
Q13526	PIN1	423552	378357	428844	465051	305855	340155	324669	326467	278128	337077
P61201	COPS2	214470	218546	354931	344508	305850	269600	260549	277082	288431	272920
Q15125	EBP	189255	224260	NaN	NaN	305527	190681	341098	361829	184956	298282
P18859	ATP5PF	356608	376064	208435	208123	305457	320449	308633	300249	305306	317504
O14933	UBE2L6	259144	245986	671662	711178	305318	291153	293147	293396	343435	321558
Q9Y6W5	WASF2	261389	274707	432828	405852	305130	289942	306477	311330	318691	329097
Q9Y3D9	MRPS23	393038	413470	232115	228359	304058	284013	302164	294472	303777	319540
P52888	THOP1	330781	313137	263722	266114	303222	290834	287629	275093	319004	314886
Q9BPX3	NCAPG	297694	265868	390324	361301	302655	286478	295228	336524	333470	324148
Q9ULA0	DNPEP	206277	196725	127012	126608	302569	301118	286560	285851	327724	323795
O60762	DPM1	248275	260899	288672	277036	302307	303646	304906	299438	313694	314633
Q86UP2	KTN1	316600	323687	179819	167136	301699	298083	307847	324704	330058	333334
Q9BT09	CNPY3	282942	266681	210381	270961	301440	287451	267967	291817	329046	342285
P46976	GYG1	265610	281281	483755	487221	301425	300857	289820	285005	313337	309559
Q9NQR4	NIT2	322958	332589	288810	283027	301227	299165	293501	305857	341107	338173
Q12769	NUP160	328432	323744	356931	359319	300126	294561	304849	289865	305318	311295
O95865	DDAH2	353135	361028	186017	189758	299997	307948	276552	329926	330299	338268
P31040	SDHA	640137	643422	1.06396e+06	1.07238e+06	299984	298067	276831	296765	311754	299051
Q8WX92	NELFB	353158	327001	218826	240368	299848	255585	98766.6	91577	328397	159859
O43818	RRP9	343466	363025	254574	238797	299275	280363	273950	298909	308041	315233
Q01085	TIAL1	217463	225286	321127	326534	299183	308367	287954	272014	312578	307266
O00244	ATOX1	260158	215168	125643	159201	299049	271700	247842	253911	337403	301182
P50748	KNTC1	277156	289805	197555	267162	298550	293924	281535	387775	297195	294408
Q01196	RUNX1	334867	321830	169932	162130	298248	295295	281305	282692	301126	300102
O75995	SASH3	326824	322055	235832	210562	297168	293806	269868	269279	322988	319459
P10155	RO60	195470	185889	78027.9	103366	296985	313752	274277	292553	308851	305638
Q12907	LMAN2	168688	172696	408051	412119	296824	296696	302667	322030	322605	336807
Q12824	SMARCB1	316078	322216	393122	386408	296818	299127	310062	294891	306314	303765
Q9NT62	ATG3	217231	219558	493011	478723	296442	271647	289460	263115	295200	312060
Q13868	EXOSC2	288049	300802	244696	248283	296291	293853	288496	321095	297584	298271
Q5TBB1	RNASEH2B	254516	265086	142499	193311	296141	294142	300429	299155	282102	282681
Q96A26	FAM162A	395582	389300	189131	177115	296029	301562	340729	344158	342989	341509
P57088	TMEM33	266566	283781	318579	320751	295531	275504	289611	267361	313824	297552
O75391	SPAG7	355133	358776	365501	373394	295233	292819	289329	303040	336283	337593
Q9Y4Y9	LSM5	346397	346590	311749	323549	294525	329804	358458	356981	370019	392397
P53582	METAP1	236307	244439	257430	266849	294069	290120	268119	279769	289845	290616
O15212	PFDN6	303730	307638	337247	323865	294015	297017	351996	329259	363359	365002
Q9Y3T9	NOC2L	325360	339154	166244	155481	293149	292571	303602	293322	287087	290998
Q9BZK7	TBL1XR1	261959	251779	246501	260353	292684	290384	261037	266628	295521	285843
P62491	RAB11A	102724	221756	397661	357740	292633	85335.2	89284	305565	241320	72345
Q9UI10	EIF2B4	231229	214633	176662	146644	291774	292230	287580	267991	302085	295886
Q9HAV7	GRPEL1	258113	271156	261669	261171	291489	244500	263812	262810	260874	265864
Q8N183	NDUFAF2	278797	278082	89097.4	106406	291431	312580	339097	301184	367392	355523
P02788	LTF	74345.1	79517.9	1.05327e+06	1.12068e+06	291374	295613	204482	301388	205950	300427
P07311	ACYP1	174504	188771	433133	443304	290305	309139	296346	296122	326283	328400
P20036	HLA-DPA1	127581	122005	92625.2	42316.7	290156	292308	284466	235599	279841	259989
O43924	PDE6D	211674	189782	220651	205684	290062	286540	267549	269104	296052	291547
P12235	SLC25A4	143974	141134	266922	277621	289393	296476	318289	318262	307736	306617
Q13422	IKZF1	293887	306955	328659	322626	289190	295239	283668	281588	297723	286110
P48739	PITPNB	232018	222837	315705	321676	289063	284997	279062	287588	302521	303104
Q9NRG0	CHRAC1	331702	333307	207703	183268	289033	295837	294251	273617	310284	307899
P49792	RANBP2	436511	471894	1.4616e+06	1.527e+06	289030	327987	301836	333285	339134	331502
Q16795	NDUFA9	380906	379414	368856	383413	288866	266853	277084	273542	280077	296036
Q9HAV4	XPO5	246657	244710	254433	261437	288589	286660	283084	282995	291081	286591
O95782	AP2A1	219817	215212	574050	575338	288237	273843	264025	254589	288116	280371
Q8IZL8	PELP1	322187	341113	192305	181949	288235	314604	289245	291400	297551	313779
Q9NZW5	MPP6	250076	248842	236413	235142	288069	284286	269870	261320	283581	280940
P11171	EPB41	345698	257078	3278056	3.94665e+06	288067	181960	228821	206202	359531	240373
Q9UEW8	STK39	200258	204374	111178	127397	287349	286643	378357	332162	301420	345433
P12429	ANXA3	249417	86564.4	1.73307e+06	1.75039e+06	287138	337651	163770	145195	206604	249324
Q13541	EIF4EBP1	297376	279180	108957	103952	286945	281838	296208	308713	302366	301614
Q14677	CLINT1	326203	318519	647467	661317	286667	281287	298114	295622	287172	292523
Q8NA56	TTC29	210951	201597	409625	432452	286598	318098	341968	339246	287868	328183
Q9UPN6	SCAF8	296962	305081	371403	360746	286304	260248	256999	246856	274313	279452
Q9UBQ0	VPS29	209089	204310	445292	449619	286002	280622	277953	284008	311158	302591
Q9GZR7	DDX24	311921	310527	170876	164337	285656	290749	304189	296259	301822	301735
P52306	RAP1GDS1	179400	197662	159630	162917	285207	270933	248263	229750	270646	277188
Q9H0S4	DDX47	297668	296916	283108	287893	285149	285620	277767	296710	299498	293551
O75223	GGCT	215660	225427	97248.7	102925	284688	287245	276886	282542	325962	314174
Q04323	UBXN1	316444	319100	507831	510104	283878	280459	279033	280335	287087	287057
Q14011	CIRBP	990941	999609	481292	488107	283688	296816	319305	324623	289388	283651
Q9Y2Q3	GSTK1	299433	284255	156855	151584	282921	309483	279174	283112	323013	307050
Q6VMQ6	ATF7IP	245385	118383	336977	345201	282521	270476	102128	115780	267615	256799
Q92608	DOCK2	189472	193137	353486	351908	281832	277609	281086	286502	302583	303400
P98175	RBM10	254890	257214	150316	153132	281828	278623	276671	274770	302851	305871
Q13895	BYSL	262623	241889	243885	237999	281814	272149	267547	251097	286887	288267
O94762	RECQL5	279920	272459	318832	351864	281612	266898	441411	495440	421317	398273
Q9NTJ5	SACM1L	258393	286543	422744	460070	280874	288973	290793	289036	274147	270555
P11172	UMPS	262847	258975	574863	970223	280755	282694	261501	266274	307426	295166
O60256	PRPSAP2	218190	221956	218115	328770	280650	287595	279965	240805	285333	279858
Q9UBQ7	GRHPR	287859	270530	267473	209621	280374	322247	318980	341360	338408	324645
Q9Y512	SAMM50	313234	316393	494289	458246	280308	290812	289085	273803	314218	319894
A6NCE7;Q9GZQ8	MAP1LC3B2;MAP1LC3B	197735	196676	310274	261218	280285	286867	274632	309553	308273	316208
O00629	KPNA4	245558	254447	303016	297848	280281	266556	278657	263937	233013	241879
P51649	ALDH5A1	304949	300502	184789	183908	280279	282277	252399	246887	273058	297472
P51398	DAP3	316634	322939	155461	151593	280271	279352	275541	288964	278795	284310
P19174	PLCG1	228915	228409	119573	118285	280251	295966	252838	278898	292186	301922
P61020	RAB5B	227072	224779	562042	574976	279756	283358	294406	281382	287352	288277
Q9C0C9	UBE2O	557183	558930	1.08417e+06	1.11249e+06	279731	577270	561782	256734	569989	300789
P42768	WAS	249604	259341	364512	364313	279729	275777	247019	229900	308032	292067
P49257	LMAN1	248958	256279	176831	157492	279623	271695	271174	254849	261875	247647
Q07866	KLC1	315735	284009	276059	287207	278673	288499	263165	273285	302327	283721
Q15020	SART3	250412	265612	299096	317719	278575	293063	190582	272688	298050	310597
P62330	ARF6	175029	169249	335268	354506	278190	262122	261714	251871	281417	300702
Q7Z4V5	HDGFL2	323394	332621	136222	144148	277536	288111	298419	318556	317078	313634
Q8NBJ5	COLGALT1	236205	242465	617158	622839	277102	274014	258958	253495	288854	294530
P18887	XRCC1	335621	326308	372971	392371	276649	262362	248512	253979	260218	258123
Q9HB07	C12orf10	276623	301638	470484	461341	276350	275145	266374	277538	289450	291309
P09497	CLTB	270245	282565	368561	349253	275969	275857	282270	275077	330021	323860
P30419	NMT1	210353	202705	376055	386248	275571	272366	263909	254538	254411	273219
Q93009	USP7	282579	266352	442980	463559	275074	306375	292232	284407	298249	232633
P00387	CYB5R3	346770	354324	606577	482380	274943	269594	265398	259318	292705	278282
Q15436	SEC23A	270256	238280	165469	160338	274761	263742	166717	162990	298140	304771
P08579	SNRPB2	331187	335511	371756	376636	274747	274964	370438	380566	272277	267740
Q96BM9	ARL8A	215581	200105	571404	575188	274654	273570	268986	257997	287520	276996
P27449	ATP6V0C	126419	155023	NaN	NaN	274437	215294	196017	231744	136173	192538
Q8WYP5	AHCTF1	242015	217950	119584	114192	274235	271886	246668	257424	297140	291518
Q15061	WDR43	312001	327392	324161	330122	274199	272281	276224	251192	299534	298070
P19784	CSNK2A2	263400	265411	308866	303871	274045	272432	253722	237751	291268	289247
Q14761	PTPRCAP	214096	209127	128446	173230	273744	273449	264139	247645	327313	323207
O75439	PMPCB	295129	280752	229025	232067	273276	272903	264458	251734	290883	282248
O95989	NUDT3	225625	231358	372097	386845	273186	278527	275780	306414	284139	304141
Q9UBF2	COPG2	279517	249605	466777	465213	273143	272623	293041	271841	294079	305507
Q9UDT6	CLIP2	428929	468207	968180	1.16556e+06	272900	284524	340386	311987	343693	352653
Q9BQ52	ELAC2	253668	238777	143474	137147	272438	272254	260603	268216	326180	317950
P25208	NFYB	316542	343653	336807	366784	272341	266094	277108	278689	288919	297623
P23258	TUBG1	243852	245365	307190	317625	272120	278587	261593	245980	249031	260748
Q8WXI9	GATAD2B	273355	281492	168123	180413	271372	274684	267524	210299	279764	286068
O75153	CLUH	256143	253733	244602	230369	271227	274203	245264	263779	288544	316115
Q14141	SEPTIN6	209731	213295	144597	147963	271148	266514	267496	283877	272607	277367
Q9NVH0	EXD2	201927	203567	140439	144485	271075	273400	263834	260497	232395	229462
Q96SB4	SRPK1	251642	260055	267537	265044	270931	275661	277989	283158	285139	286588
Q96I24	FUBP3	298716	302846	162481	162434	270617	255561	244991	265003	275329	262841
Q9BZE1	MRPL37	150099	200134	129517	107441	270565	277122	279329	296693	274539	321019
P46100	ATRX	305250	280780	738386	735152	270220	251764	272765	250444	293685	268212
Q9H074	PAIP1	255470	254904	214266	218731	269957	279450	251092	241923	286731	287411
Q9Y6M9	NDUFB9	325611	322705	186255	180901	269928	258608	269023	264025	269746	272723
Q16563	SYPL1	180879	168983	NaN	NaN	269870	265561	231697	232076	245387	255148
P49756	RBM25	385674	383206	494748	500291	269310	277217	258638	275676	265954	262642
P00846	MT-ATP6	315180	339527	235277	233032	268880	285956	304900	275261	312832	300577
Q9NWH9	SLTM	255954	251971	123929	124248	268782	270781	275367	283852	286230	286160
Q8WUY1	THEM6	179481	184245	134425	122496	268275	262960	249804	222027	242833	257612
Q9NQT5	EXOSC3	286094	293125	208862	230413	267565	270821	260544	268712	287078	287096
Q9H8W4	PLEKHF2	167575	181287	216736	216978	267404	271796	286000	277371	283403	270750
P67812	SEC11A	282916	255906	437552	456681	267399	255350	245219	253375	274345	262982
P28288	ABCD3	299903	302281	228388	241304	267181	267054	263394	281629	291942	290512
Q15910	EZH2	272548	236014	219956	227822	267173	207225	97268.2	87530	213497	204456
Q6L8Q7	PDE12	224147	232337	110101	106572	267114	262400	236311	235781	260760	272003
P30519	HMOX2	333501	353030	431596	587389	266606	272353	269477	259132	284803	299665
Q5BJF2	TMEM97	150443	148640	118223	110663	266371	259571	285202	258736	278440	276659
Q9UNN5	FAF1	239351	230678	342444	347354	266262	280239	242237	222253	266360	278875
O75376	NCOR1	375583	363937	334919	333095	266115	278418	361155	353018	291208	274962
P20073	ANXA7	256576	277604	484305	483843	266082	284137	316790	282536	293151	282834
P35658	NUP214	300222	301380	298007	273860	266074	270579	266221	239928	278013	263858
Q9P003	CNIH4	214743	216898	104659	90750.4	266005	252211	268990	278872	238214	253418
P26885	FKBP2	253843	257118	646394	617213	265978	275221	248734	284093	288529	274392
O15160	POLR1C	281210	278851	320311	336224	265071	269468	275897	260979	271551	279961
Q13596	SNX1	235073	247830	468387	481876	264812	267796	252134	245869	258731	259838
Q9BQ39	DDX50	269752	247817	200485	208839	264097	275044	268708	239271	289099	284572
P49748	ACADVL	350330	357959	241920	237385	263812	279713	277206	275299	280119	276967
Q9UKG1	APPL1	195864	185032	241438	208648	263627	256803	229216	240373	277522	273218
Q92636	NSMAF	215122	111358	NaN	49500.8	263356	322463	145362	165567	290233	263473
O14964	HGS	277017	270591	320823	312836	263303	253171	257326	275891	282230	275710
Q9Y5Q9	GTF3C3	261753	275344	218436	203006	263229	271499	258387	262947	260010	272194
Q9Y4W6	AFG3L2	287519	278355	363140	347495	262581	269118	249278	257717	266618	257754
O15294	OGT	237053	240086	647096	717403	261659	265115	253425	275948	261714	259179
P52756	RBM5	213313	225117	196646	184265	261598	266685	285694	246272	266900	273409
P98179	RBM3	2.29659e+06	2408644	3.31053e+06	3406411	261462	250353	349891	364119	293783	305723
Q9NP72	RAB18	202010	201662	548534	543056	260671	268911	271592	264974	274011	285743
O43847	NRDC	246430	249684	246766	287624	260669	272304	261328	258974	276279	266212
O14745	SLC9A3R1	181258	178562	456174	469392	260571	264099	265754	264140	304476	308145
Q9H6Z4	RANBP3	250088	254278	385562	376550	260563	262013	248663	259435	295708	294471
O43172	PRPF4	281730	277572	428427	415668	260507	268884	262012	266946	252583	265525
P30536	TSPO	159227	134187	NaN	115506	260472	258743	252352	262419	270482	288650
Q96RF0	SNX18	267573	165847	195086	1.06274e+06	260449	234267	281839	282672	281375	248127
Q99961	SH3GL1	257842	250380	341554	323821	260028	262145	259422	265409	304891	305055
Q52LJ0	FAM98B	326229	349050	159624	168664	259642	265323	260058	253834	277583	277283
Q99417	MYCBP	294254	304790	207324	199905	259173	251645	266502	274440	297569	286675
Q8NFH5	NUP35	287581	272219	190885	183857	258652	260328	261951	263194	273243	274518
Q96PU8	QKI	309529	311546	423233	400703	258385	248182	234525	238440	266160	271546
P55263	ADK	274891	266945	358036	363012	258236	260362	234521	231210	303116	309997
Q8IXM6	NRM	319581	336502	383372	386932	258131	266171	260764	257163	267346	256528
Q9NYK5	MRPL39	284178	286858	329721	355858	257998	243217	239390	247837	255207	264218
Q9GZS3	WDR61	214409	224695	325210	353254	257261	238076	221696	216511	258902	255142
Q9BQ61	TRIR	251345	257460	133352	134135	256831	244601	259823	253302	279139	273355
A6NI28	ARHGAP42	104136	108374	522290	516839	256738	267735	267441	226264	257770	265326
Q27J81	INF2	241613	233538	146752	136787	256520	261280	263204	269215	250790	272230
Q8IYD1	GSPT2	231661	230169	691549	375498	256449	283376	233166	233315	239256	239465
Q9NPF4	OSGEP	175854	170588	216508	207954	256204	254575	245307	257984	265263	267865
P57764	GSDMD	280030	256100	163635	159105	255461	235568	202114	201396	212950	227290
Q9P021	CRIPT	230302	247795	NaN	NaN	255158	286298	287766	266325	296928	289935
A5YKK6	CNOT1	206714	174821	336079	299996	254980	303684	446287	521178	247054	430174
P30876	POLR2B	272346	292578	436925	445186	254525	255587	260215	258498	258533	245439
Q6NVY1	HIBCH	257436	236047	111201	119463	254233	239613	224515	223964	270739	271439
Q5JTH9	RRP12	275437	283783	346904	332816	253515	250609	266936	274847	272782	270391
Q9P289	STK26	213905	229134	453837	439410	253329	269087	241537	258994	263991	257254
Q16740	CLPP	309534	330465	417636	427369	253146	267750	257736	243376	255986	256563
P31150	GDI1	171768	135243	165190	168779	253017	256049	245822	243824	271121	278728
O00139	KIF2A	195366	191840	293408	308826	252652	233734	226243	234010	241325	253304
Q9NTI5	PDS5B	227337	235576	293434	283438	252235	255233	262779	263844	259600	260670
Q92747	ARPC1A	160627	153940	146951	153119	252036	239613	242084	227154	283308	291657
Q9GZN8	C20orf27	169168	159554	179094	164213	251964	245297	254547	244781	279132	273589
Q99567	NUP88	242894	251782	182558	193252	251922	252769	239999	245869	269122	271477
Q9Y6X8	ZHX2	201594	201253	112717	117191	251822	273820	273472	265020	258522	274502
Q6NUQ4	TMEM214	199927	234110	265704	264723	251614	259151	257989	177730	251831	260049
P21912	SDHB	774637	789596	742150	840458	251147	252936	265124	255129	256627	257807
O00178	GTPBP1	220194	222615	667681	685888	250852	259899	261721	255206	235913	258323
P49459	UBE2A	246470	257550	324528	304237	250820	254886	292465	270534	257410	246042
Q9NPQ8	RIC8A	189837	188536	133953	136049	250649	239690	238276	243168	264219	261543
Q6P1N0	CC2D1A	295519	358998	25106.8	210385	250643	289393	361461	317134	288236	293471
P82650	MRPS22	263559	256459	249553	280718	250520	232865	180843	221891	253777	263735
Q9Y3C6	PPIL1	253548	263716	439128	448474	250161	256389	262391	274975	276979	265359
Q6Y7W6	GIGYF2	210147	210268	191998	179045	249427	230288	207302	218206	235670	229332
Q86Y56	DNAAF5	206813	215333	142646	154290	249288	230725	218750	230764	240476	240312
Q96SL4	GPX7	414302	423223	226145	232720	249070	256687	262110	267314	259196	280217
P19367	HK1	166483	149634	710613	714900	249056	211223	166370	263373	234740	234901
Q8WWY3	PRPF31	312107	305368	423396	388552	249024	251236	243859	239560	250263	268916
Q9Y6K0	CEPT1	180709	159907	356288	387767	248954	248500	255840	224503	255680	267635
Q7Z3B4	NUP54	283042	273287	349183	337504	248393	240595	214609	234867	240337	263550
Q15427	SF3B4	365153	364093	447653	429000	248126	243324	232588	223538	245043	240876
Q9BT23	LIMD2	187214	185641	339781	351975	248060	248188	237685	244048	265370	258803
P49903	SEPHS1	232575	241456	347140	359373	247847	263935	251885	240873	252485	255492
Q01650	SLC7A5	128101	124864	86151.3	99464.9	247743	246444	244685	252378	270009	257872
Q93008	USP9X	198712	185395	254923	244290	247648	231465	236815	250017	247419	261776
Q92888	ARHGEF1	180385	181714	406066	382347	247575	243869	253598	256864	262360	260345
P35612	ADD2	230572	231249	646958	625249	247311	248924	242814	222376	269067	258110
O14602;P47813	EIF1AY;EIF1AX	224879	233708	347044	355174	247122	241357	235487	233443	266342	268435
Q6DD88	ATL3	249187	255395	329300	330551	247058	260816	261991	262876	257573	259811
Q9BV38	WDR18	229913	230646	165138	172979	246900	241831	235334	246852	249180	251179
Q6P1J9	CDC73	204789	208682	263635	266737	246563	241275	239839	248997	267780	268954
Q14203	DCTN1	253999	231005	223612	233095	246538	261424	255589	222239	250075	252469
Q9UN37	VPS4A	260399	259374	217796	208920	246337	250006	229434	221192	269394	259665
O00233	PSMD9	279198	287095	137267	140399	246020	243791	270609	269482	276964	265212
Q15417	CNN3	131124	145461	229881	210620	245978	239153	240714	243841	235654	237498
P42224	STAT1	265413	253870	1.06392e+06	1.07656e+06	245475	245765	246835	246960	263505	267617
P08243	ASNS	97985.7	89889.9	837758	763080	245416	252611	247242	252426	279436	280846
P51965;Q969T4;Q96LR5	UBE2E1;UBE2E3;UBE2E2	208029	220296	244985	238690	245251	251306	249543	258121	277683	268756
P29350	PTPN6	282057	291867	1.45275e+06	1459265	244427	245215	235780	227173	271850	264233
Q9BUL8	PDCD10	219717	225932	531030	526397	244365	239225	227792	227399	247557	248652
Q9NWU5	MRPL22	115031	276252	217831	192603	244243	240192	239375	215704	228982	238724
P40222	TXLNA	286996	294175	235501	230661	244032	263553	256474	262545	291661	282761
O60341	KDM1A	237938	246556	303420	303844	243952	251910	276096	265135	252818	252441
Q9Y5M8	SRPRB	271964	276872	267566	268326	243825	247394	246698	240317	267558	259046
Q9NPJ3	ACOT13	208448	193840	135416	141730	243806	248326	232588	225966	249631	251076
O14562	UBFD1	193557	188347	232878	234832	243675	239672	219509	219681	248209	254005
P49790	NUP153	322837	338540	390277	447801	243542	248051	266317	289392	276518	292335
Q9UNH7	SNX6	200066	195677	229987	238570	243409	254202	229668	231774	258507	249240
Q9BZI7	UPF3B	193198	193557	188007	172675	243401	253803	187543	249382	225382	235992
Q9Y3B9	RRP15	337750	321435	165641	169046	243360	238586	221631	263600	269182	272681
P24928	POLR2A	253072	388997	415808	429451	243326	348441	311579	285114	302603	332178
Q7Z6Z7	HUWE1	196520	207041	247085	257795	243299	252322	242708	238449	254142	254263
Q13616	CUL1	169353	173491	239069	234786	242910	243106	249050	236346	254397	250828
Q92890	UFD1	211678	214726	586150	569231	242754	239851	251716	239379	250489	251331
O00541	PES1	223525	243105	208270	209961	241717	233030	243716	239046	244928	242853
O14497	ARID1A	200356	214962	783142	767062	241682	242918	268890	288734	263695	259369
Q8NBJ7	SUMF2	283476	314839	155699	155814	241609	264972	255724	251546	272207	283896
Q92621	NUP205	300188	345214	70009856	134693104	241335	232895	260663	251716	222525	242322
Q08209	PPP3CA	140376	141853	282392	284475	241268	237713	227471	234195	240664	240648
Q05397	PTK2	168179	163150	111390	112513	240979	250113	221625	207263	271146	260344
Q9UBS4	DNAJB11	228952	229194	447341	455641	240796	243263	227060	239700	260119	268622
P23381	WARS1	189434	196107	287647	298735	240530	246750	237984	235850	244119	235227
Q9UMY1	NOL7	295266	295777	123714	125004	240419	229061	249441	243342	246864	244888
O76031	CLPX	351290	355658	575841	562996	240354	258179	256862	241703	260989	262354
Q9UEE9	CFDP1	212387	210657	217407	296081	240223	234071	245799	219528	278715	279424
Q9Y570	PPME1	197038	198592	220985	208382	239222	223291	228401	214166	255251	254629
O94804	STK10	252189	246144	681553	612960	239220	235226	227959	221755	247728	244259
Q9Y606	PUS1	241013	228923	156625	157211	239184	235214	224877	214211	244434	265019
Q9BRT3	MIEN1	375502	301510	156806	158252	238905	243050	243159	245276	264047	271038
O00507	USP9Y	186603	194861	227398	243037	238903	242809	246334	167495	254152	242650
Q10570	CPSF1	297742	282142	229384	231750	237919	228453	237400	227942	236118	233526
Q9NV31	IMP3	278439	281871	215947	218825	237906	244315	239691	252834	248174	260758
Q92879	CELF1	591082	199323	362844	358481	237812	229753	233988	233720	250309	235510
Q96ST2	IWS1	310387	302631	281008	271614	237794	248534	225571	233519	261471	266160
P49419	ALDH7A1	270862	277470	477737	495260	237737	150543	241018	156236	248681	159450
Q9Y333	LSM2	176301	180829	290942	297970	237558	234367	232014	245574	251031	255191
Q8TAT6	NPLOC4	228112	231268	201762	208806	237558	220838	215077	215430	214374	226342
P29218	IMPA1	212239	206370	636501	636109	237466	234598	231896	198073	252751	255237
Q9BXS6	NUSAP1	287664	296196	157226	170244	237382	243951	256975	272714	270888	272508
Q9Y314	NOSIP	183704	185815	133713	131786	237276	241231	221011	212790	224181	228278
Q8TDN6	BRIX1	225025	228433	231640	229680	236792	260989	286528	266990	286254	270673
P42025	ACTR1B	193811	192308	375393	370537	236576	244151	233872	273668	248302	247293
P11234	RALB	233684	205467	366696	370461	235811	229961	217967	219610	249569	247589
P49454	CENPF	221700	223902	184382	180369	235792	250047	255675	315239	261229	273898
Q8TAQ2	SMARCC2	238740	244770	325084	327007	235696	229776	242196	239759	239866	241296
P28074	PSMB5	183691	190459	372382	383803	235487	244380	251902	247850	250314	252145
Q9BYD6	MRPL1	298270	282872	7.82567e+06	8564591	234996	227435	227793	219365	259618	249107
Q92541	RTF1	234512	228929	224386	190922	234990	227480	226044	235685	247487	245792
Q99541	PLIN2	491919	487474	338011	349408	234816	240397	231520	225882	228907	224886
Q96HN2	AHCYL2	203909	202877	261725	254166	234737	238650	224593	235208	259680	246832
O43615	TIMM44	245751	250534	249751	271921	234716	253960	244216	239602	290688	259192
O76054	SEC14L2	120136	110119	297462	300139	234673	4684.92	NaN	1812.56	NaN	NaN
Q8TF72	SHROOM3	199962	154510	NaN	NaN	234456	145647	38532.9	253467	242062	168728
Q9ULI4	KIF26A	298556	249894	383288	332668	234422	284822	12921.7	6651.4	376333	348492
P61024	CKS1B	310122	273226	279428	273648	234405	189715	175051	219985	179783	182324
P61619	SEC61A1	232130	239561	597058	531338	234207	237090	240660	247696	259309	262246
P57737	CORO7	254581	250041	265204	295585	234206	241905	228339	232513	248873	258964
P42229	STAT5A	175078	180702	338987	329042	233916	222478	215420	215748	242601	239460
Q9P035	HACD3	230501	267199	333285	266930	233694	242547	265897	270809	275101	276775
Q9NX40	OCIAD1	288227	292313	229834	247956	233668	234297	236816	247303	251197	244142
P53041	PPP5C	209560	198402	185120	189628	233578	225756	231987	239529	243500	242262
Q9UIA9	XPO7	190033	206891	466655	480182	233400	221578	228321	208615	219051	217051
Q9NVP2	ASF1B	216161	220395	311620	339691	233135	224775	231970	226791	240583	249312
O43747	AP1G1	182720	191524	276916	247664	232967	239470	224359	231302	236808	247148
Q9NUP9	LIN7C	206900	224683	294855	302625	232542	244806	244622	258618	248951	250482
Q7Z4W1	DCXR	118032	120039	79811.7	84948.2	232490	237312	253463	240037	266324	267166
Q96KR1	ZFR	229136	233406	121435	107876	232182	235925	254344	252638	248647	248616
Q7Z739	YTHDF3	178482	160946	161301	162963	231961	232605	225878	225046	240256	243028
Q13409	DYNC1I2	190617	216075	228908	224435	231637	243184	223877	224290	216354	222737
Q3SY77	UGT3A2	379255	378257	185555	176751	231540	226493	233979	214766	213771	228536
Q86W92	PPFIBP1	203133	213074	101973	107119	231196	224491	223560	232712	224064	181026
Q7L0Y3	TRMT10C	261937	283754	162186	185373	231149	225918	231951	232142	216222	228287
Q68EM7	ARHGAP17	301117	311563	350380	300877	230975	288219	238776	231685	284802	261855
Q7Z794	KRT77	200639	211073	161621	161183	230786	230457	367461	391684	322831	315122
Q13618	CUL3	194920	153814	203129	215390	230663	220983	227973	148858	239126	242431
Q9UHB9	SRP68	194278	204290	294260	339423	230649	236335	217398	223393	231303	227908
Q9UL25	RAB21	155275	156664	405799	412261	229970	231343	241005	238861	221802	205691
Q9H6S0	YTHDC2	182768	168115	345390	357243	229590	222200	179046	219547	203054	183609
Q9NPE3	NOP10	295682	293253	318631	329567	229154	244739	233175	238463	232591	242646
P62487	POLR2G	233854	238213	218943	224700	228655	233649	243254	253384	233456	250162
P69849;Q5JPE7	NOMO3;NOMO2	233430	238019	222580	209509	228379	222541	225470	227537	233867	234229
Q9BRT9	GINS4	285739	281311	165182	185149	228289	231297	212546	218701	236618	219542
O94964	SOGA1	268790	290642	750654	415673	228242	224904	263055	140185	272726	295197
Q12788	TBL3	258646	256473	101072	113243	227904	220607	229405	227917	231690	230828
Q92925	SMARCD2	239288	240113	335177	332348	227653	226842	224864	228686	232681	227513
P53680	AP2S1	194185	200577	523471	509434	227604	253532	265229	217531	257299	270419
Q8WTV0	SCARB1	235081	235911	222034	212782	227542	218528	173949	150265	230691	249566
P05164	MPO	140098	206874	4.2364e+06	4.15639e+06	227286	218927	18798.6	1	205034	50812.9
P48729	CSNK1A1	200545	194474	306625	292660	227027	217641	205512	213269	219964	232264
Q5BJF6	ODF2	32402.7	35303.3	42857.5	44529.5	226876	23297.2	23474.6	15786	26472.1	281038
O15514	POLR2D	251285	279122	457455	469938	226502	217529	212844	231791	251900	267016
O43719	HTATSF1	221450	225039	216241	218885	226328	224250	222970	225693	261290	257294
Q00403	GTF2B	179615	188119	171295	169778	226283	227502	201039	197966	223803	228211
Q8N5N7	MRPL50	271291	282962	81144.5	111473	226145	224640	226625	165032	208147	220264
Q9Y3C1	NOP16	285647	272687	278653	259512	225994	221795	240414	226038	250271	244814
Q6NUK1	SLC25A24	218017	196290	166481	176545	225418	228991	210826	203309	222855	218983
P61009	SPCS3	245240	242825	626999	658898	225315	221843	222315	230976	233994	240280
Q53HL2	CDCA8	303958	300682	193824	196999	224772	211821	230424	238002	233792	236206
Q14155	ARHGEF7	201285	200770	369040	366877	224450	225935	220087	207783	226784	219910
O00182	LGALS9	368769	395877	8143.44	174472	224441	239603	214073	167897	187779	189879
Q8TF21	ANKRD24	251283	291319	366825	409511	224374	212214	437473	439283	243840	247579
Q9H9A6	LRRC40	206172	198154	149393	147569	224371	214141	188099	232398	227069	234448
P35251	RFC1	184452	202236	166603	150733	224296	231462	220807	204534	236242	238162
Q9H8Y5	ANKZF1	193241	205718	NaN	NaN	224278	193569	255296	244605	195656	208484
O15020	SPTBN2	234382	234083	147337	142738	224218	220733	221989	177421	220521	211682
Q5RKV6	EXOSC6	305754	334353	184070	203574	224172	230166	202435	159187	273168	272775
O95864	FADS2	77922.1	80045.2	32588.1	47682.5	223856	225201	244283	244556	205639	236623
O75146	HIP1R	177524	182161	176272	167199	223757	218486	195323	212367	215173	228037
P28340	POLD1	203492	208145	227366	218107	223478	222761	228284	219624	243676	234702
O95456	PSMG1	162913	148747	204868	186376	223259	238179	289311	351059	249236	259192
Q9HD42	CHMP1A	222287	218520	356530	364353	223219	234223	243568	273057	261799	256205
Q8TDD1	DDX54	215921	200552	314250	292532	223087	225957	202578	115872	247650	244804
Q9NYU2	UGGT1	250712	243110	582466	555345	221793	216758	198189	194811	217016	223220
Q8NEY8	PPHLN1	268814	245269	293961	NaN	221744	202455	163190	169323	194264	178356
O43252	PAPSS1	192265	196628	239145	236927	221626	225577	209411	200437	233147	236977
Q6YP21	KYAT3	240210	256925	130855	144541	221516	286572	271160	242866	317294	239707
Q96GQ7	DDX27	270266	256424	196478	192204	221341	216092	230983	204943	224856	234413
Q9NYP7	ELOVL5	232251	239312	255076	274794	221151	254150	234328	261396	227144	222979
Q9UNQ2	DIMT1	184278	175201	122277	132800	221099	225571	263823	253791	247328	247473
Q9NX55	HYPK	320921	304836	793068	798758	221057	213606	210470	223818	240433	231052
Q96GE9	DMAC1	193696	229394	123356	79553.3	221040	164069	124126	126655	133336	124522
Q5T6F2	UBAP2	316196	290822	212071	211545	220599	223039	216059	210250	235770	242010
Q9Y483	MTF2	296057	558349	618805	614148	220380	224255	134513	175467	251877	254195
Q3MHD2	LSM12	199025	201665	236105	238397	220357	221700	211170	194838	218038	212642
O75940	SMNDC1	347547	357889	217285	225053	220305	267059	271255	259221	289187	310196
O75306	NDUFS2	278293	296436	388303	374960	220274	220811	212161	202679	221879	209960
Q9UBU9	NXF1	215424	209859	282065	270295	220219	201716	189470	187637	211058	197827
Q02750	MAP2K1	168316	169916	359057	374465	219922	216693	210082	225385	227887	233750
Q86U86	PBRM1	248041	262601	321721	325191	219921	228515	238393	254190	236372	248894
O00273	DFFA	205314	215776	61977.6	73834.4	219807	227088	217100	212340	239490	248042
O95602	POLR1A	214771	207885	181472	181896	219071	229522	322133	304605	241179	221322
Q9Y5P6	GMPPB	181881	203347	281433	253867	219057	221700	223764	238461	229301	223921
P61218	POLR2F	289758	310776	282083	262903	218420	216311	226161	230812	248354	240159
P11277	SPTB	184847	165529	509133	563826	218377	179189	147951	29786.6	243801	242631
Q6ZMZ3	SYNE3	269887	284899	143435	142315	217931	228907	223318	220575	212838	219214
Q9Y657	SPIN1	204923	208798	90244.3	148049	217864	224536	223446	218343	227310	228347
Q96C86	DCPS	196333	194740	518753	518561	217680	215624	210089	210860	229858	231817
Q9H2P0	ADNP	229379	214798	135419	133843	217665	217257	211842	213870	217431	222009
P40938	RFC3	210645	225572	298861	320548	217508	218012	231857	235522	218149	227067
Q9BW27	NUP85	234099	225826	296106	295413	217472	208400	204406	264207	221971	219003
Q01433	AMPD2	194830	187723	329531	291250	217367	193619	194004	182810	229253	222985
P67870	CSNK2B	225509	240167	316091	308094	217044	225585	219232	210421	250452	236093
Q13045	FLII	179544	175842	327881	331371	216658	217454	208248	192466	213402	224576
Q6PD62	CTR9	286320	302949	268734	238382	216578	218596	244342	116848	119879	205146
Q02218	OGDH	334582	335993	889685	878339	216474	223040	219303	202442	236194	238733
P56378	ATP5MPL	174796	168670	107756	101187	216240	221727	176051	177961	176980	172939
Q04206	RELA	205739	204161	182228	190325	216186	219469	209327	202845	234782	233085
Q5SW79	CEP170	230014	229251	169399	172756	216144	231867	214970	206846	249301	247247
P27986	PIK3R1	163197	149730	349019	341909	216116	195798	175374	154746	222030	188793
Q9HA77	CARS2	169986	147334	74994.6	53169.9	215986	214561	207176	200792	215555	202620
Q16222	UAP1	163403	167405	286884	296652	215762	204024	205493	210545	226555	225868
P46821	MAP1B	146439	146271	86024.5	86196.5	215703	196104	191496	182140	208328	208323
O14975	SLC27A2	228183	235089	154078	138381	215610	196729	91508.2	98813.8	152585	160669
Q05086	UBE3A	182081	205675	224045	228634	215577	214975	233481	334209	217562	228799
Q6IQ49	SDE2	226740	197889	28340.4	35647.8	215547	218414	151784	132052	308777	140664
P33240	CSTF2	275019	274688	186882	203068	215353	219342	201148	207055	234170	243623
Q9Y2S7	POLDIP2	228428	251962	297694	304019	215021	220011	199353	195480	205320	204618
Q9H098	FAM107B	236830	238610	266976	271142	214865	211050	217789	221383	254059	250671
Q9UKF6	CPSF3	224438	224311	228848	227849	214247	220478	227084	211381	214289	222128
P35813	PPM1A	199490	204623	350726	358177	213884	213775	198050	206710	228886	228429
Q9NVR5	DNAAF2	313105	NaN	NaN	NaN	213656	NaN	NaN	NaN	NaN	56690.7
Q05048	CSTF1	223684	217168	244056	244339	213641	213859	211668	200310	232354	222268
Q15751	HERC1	108297	NaN	NaN	10767	213631	161028	NaN	12726	181293	226298
P53992	SEC24C	171263	157706	272457	279663	213378	218271	224869	226253	244167	232788
O95793	STAU1	206600	210816	133907	118747	213150	218535	222676	210502	239299	234299
Q8N5K1	CISD2	342429	375190	331436	328934	213132	218698	244256	243823	236972	247528
O95202	LETM1	262332	261028	380877	392838	213067	212658	207063	214550	221488	228872
P84095	RHOG	182262	191449	1147677	1.1431e+06	212939	209303	207811	219561	197791	204526
Q9HCE1	MOV10	151015	155795	89615.4	86456.2	212924	210520	234053	222043	204327	225500
Q9Y6Y8	SEC23IP	214732	213995	277976	273605	212901	208438	208834	204919	202405	207136
O43504	LAMTOR5	213133	213231	210242	204194	212507	220399	245761	158954	164064	252972
Q8N5G0	SMIM20	187180	185783	38626.5	NaN	212491	218453	189438	178552	199113	187676
P61326	MAGOH	243995	249417	356942	341217	212389	220081	240666	226561	226252	223904
Q9Y248	GINS2	270309	264272	162915	172251	212389	212467	166785	182114	235837	224971
O00217	NDUFS8	333748	340526	382045	385125	211962	210634	213386	212717	232655	243501
Q9Y5Y2	NUBP2	144458	144313	101074	102068	211811	196572	201084	214656	200730	194381
Q53QV2	LBH	218011	211103	205093	195527	211802	209300	200090	210871	222000	241970
Q04724	TLE1	190965	190872	178418	164105	211600	231749	222260	215512	227536	238429
Q01826	SATB1	252951	307553	148047	132880	211535	246072	241950	243421	258122	214212
[truncated: 3,941 more rows]
